# Supplementary material for: Evidence-Based Annotation of Gene Function in Shewanella oneidensis MR-1 Using Genome-Wide Fitness Profiling across 121 Conditions
Source: PLoS Genet. 2011 Nov 17;7(11):e1002385. doi: 10.1371/journal.pgen.1002385 (PMC3219624; doi:10.1371/journal.pgen.1002385)
Supplement: Table S2 — S. oneidensis MR-1 essential gene classification. (XLS) [file pgen.1002385.s010.xls]

## Sheet: Essential_Gene_Analysis
VimssID	sysName	Name	EC	BNum	ntLength	In core	Duplicated	Hit	Good hit	Gerdes Essential	PEC Essential	ADP_VIMSS	ADP_id	ADP_Essential	Essential Class	NCBI.GI	Feature.ID	Subsystem
199198	SO_0001	mioC	17802	b3742	441	TRUE	FALSE	FALSE	FALSE	N	FALSE	NA	NA	NA	Unknown	gi|24371601	fig|211586.1.peg.1	Flavodoxin
199199	SO_0002		NA	NA	1551	FALSE	FALSE	TRUE	TRUE		FALSE	NA	NA	NA	Dispensable	gi|24371602	fig|211586.1.peg.2	- none -
199200	SO_0003	trmE	17766	b3706	1374	TRUE	FALSE	TRUE	TRUE	E	FALSE	590939	ACIAD3680	N.A.	DispensableUnclearInEcoli	gi|24371603	fig|211586.1.peg.3	Cell Division Subsystem including YidCD; <br>YgfZ; <br>RNA modification and chromosome partitioning cluster; <br>Universal GTPases; <br>RNA modification cluster
199201	SO_0004		17765	b3705	1626	TRUE	FALSE	TRUE	FALSE	?	TRUE	590940	ACIAD3681	N.A.	ExpectedEssential	gi|24371604	fig|211586.1.peg.4	Cell Division Subsystem including YidCD; <br>CTP synthase (EC 6.3.4.2) cluster; <br>RNA modification cluster
199202	SO_0005		NA	NA	255	TRUE	FALSE	FALSE	FALSE		FALSE	590941	ACIAD3682	D	Unknown	gi|24371605	fig|211586.1.peg.5	Cell Division Subsystem including YidCD; <br>RNA modification cluster
199203	SO_0006	rnpA	17763	b3704	357	TRUE	FALSE	FALSE	FALSE	?	TRUE	590942	ACIAD3683	N.A.	ExpectedEssential	gi|24371606	fig|211586.1.peg.6	Cell Division Subsystem including YidCD; <br>tRNA processing; <br>RNA modification cluster
199204	SO_0007	rpmH	17762	b3703	138	TRUE	FALSE	FALSE	FALSE	?	TRUE	590943	ACIAD3684	N.A.	ExpectedEssential	gi|24371607	fig|211586.1.peg.7	Cell Division Subsystem including YidCD; <br>Ribosome LSU bacterial; <br>RNA modification cluster
199205	SO_0008	dnaA	17761	b3702	1383	TRUE	FALSE	FALSE	FALSE	E	TRUE	587519	ACIAD0001	N.A.	ExpectedEssential	gi|24371608	fig|211586.1.peg.8	Cell Division Subsystem including YidCD; <br>DNA replication cluster 1
199206	SO_0009	dnaN	17760	b3701	1101	TRUE	FALSE	FALSE	FALSE	X	TRUE	587520	ACIAD0002	Ess	ExpectedEssential	gi|24371609	fig|211586.1.peg.9	Cell Division Subsystem including YidCD; <br>DNA replication cluster 1
199207	SO_0010	recF	17759	b3700	1083	TRUE	FALSE	TRUE	TRUE	N	FALSE	587521	ACIAD0003	D	Dispensable	gi|24371610	fig|211586.1.peg.10	Cell Division Subsystem including YidCD; <br>DNA repair, bacterial RecFOR pathway; <br>DNA replication cluster 1; <br>Hypothetical Coupled to RecF
199208	SO_0011	gyrB	1937098	b3699	2418	TRUE	FALSE	FALSE	FALSE	X	TRUE	587522	ACIAD0004	Ess	ExpectedEssential	gi|24371611	fig|211586.1.peg.11	DNA gyrase subunits; <br>DNA topoisomerases, Type II, ATP-dependent; <br>Cell Division Subsystem including YidCD; <br>Resistance to fluoroquinolones; <br>DNA replication cluster 1
199209	SO_0012		16408	b2301	663	FALSE	FALSE	TRUE	TRUE	N	FALSE	NA	NA	NA	Dispensable	gi|24371612	fig|211586.1.peg.12	- none -
199210	SO_0013		NA	NA	801	FALSE	FALSE	TRUE	TRUE		FALSE	NA	NA	NA	Dispensable	gi|24371613	fig|211586.1.peg.13	- none -
199211	SO_0014	glyS	17620	b3559	2067	TRUE	FALSE	FALSE	FALSE	E	TRUE	590569	ACIAD3269	Ess	ExpectedEssential	gi|24371614	fig|211586.1.peg.14	tRNA aminoacylation, Gly
199212	SO_0015	glyQ	17621	b3560	906	TRUE	FALSE	FALSE	FALSE	E	TRUE	590568	ACIAD3268	Ess	ExpectedEssential	gi|24371615	fig|211586.1.peg.15	tRNA aminoacylation, Gly
199213	SO_0016	tag	17609	b3549	576	TRUE	FALSE	FALSE	FALSE	N	FALSE	590875	ACIAD3611	D	Unknown	gi|24371616	fig|211586.1.peg.16	CBSS-326442.4.peg.1852; <br>DNA Repair Base Excision
199214	SO_0017		NA	NA	3150	TRUE	FALSE	TRUE	TRUE		FALSE	NA	NA	NA	Dispensable	gi|24371617	fig|211586.1.peg.17	- none -
199215	SO_0018		NA	NA	438	FALSE	FALSE	TRUE	TRUE		FALSE	NA	NA	NA	Dispensable	gi|24371618	fig|211586.1.peg.18	- none -
199216	SO_0019		17531	b3470	246	TRUE	FALSE	FALSE	FALSE	X	FALSE	587913	ACIAD0417	DB mutant	Unknown	gi|24371619	fig|211586.1.peg.19	2-thiouridine
199217	SO_0020	fadA	1937156	b3845	1164	TRUE	FALSE	TRUE	TRUE	N	FALSE	587838	ACIAD0334	D	Dispensable	gi|24371620	fig|211586.1.peg.20	Polyhydroxybutyrate metabolism; <br>Polyhydroxybutyrate metabolism; <br>Biotin biosynthesis; <br>Isoleucine degradation; <br>Fatty acid metabolism cluster; <br>Acetyl-CoA fermentation to Butyrate; <br>Butyrate metabolism cluster; <br>Isoprenoid Biosynthesis; <br>Serine-glyoxylate cycle; <br>Serine-glyoxylate cycle
199218	SO_0021	fadB	17892	b3846	2151	TRUE	FALSE	TRUE	TRUE	N	FALSE	587839	ACIAD0335	D	Dispensable	gi|24371621	fig|211586.1.peg.21	Polyhydroxybutyrate metabolism; <br>Polyhydroxybutyrate metabolism; <br>Polyhydroxybutyrate metabolism; <br>Isoleucine degradation; <br>Isoleucine degradation; <br>Fatty acid metabolism cluster; <br>Fatty acid metabolism cluster; <br>Fatty acid metabolism cluster; <br>Valine degradation; <br>Valine degradation; <br>Acetyl-CoA fermentation to Butyrate; <br>Acetyl-CoA fermentation to Butyrate; <br>…
199219	SO_0022	pepQ	17893	b3847	1320	TRUE	FALSE	TRUE	TRUE	N	FALSE	NA	NA	NA	Dispensable	gi|24371622	fig|211586.1.peg.22	Cluster co-expressed with butyrate metabolism cluster; <br>Dipeptidases (EC 3.4.13.-); <br>At4g38090
199220	SO_0023		17894	b3848	615	TRUE	FALSE	TRUE	TRUE	N	FALSE	NA	NA	NA	Dispensable	gi|24371623	fig|211586.1.peg.23	Cluster co-expressed with butyrate metabolism cluster; <br>Transport system clustering with HemG; <br>At4g38090; <br>YebC
199221	SO_0024	trkH-1	1937158	b3849	1461	TRUE	FALSE	TRUE	TRUE	N	FALSE	NA	NA	NA	Dispensable	gi|24371624	fig|211586.1.peg.24	Cluster co-expressed with butyrate metabolism cluster; <br>Transport system clustering with HemG
199222	SO_0025		NA	NA	525	TRUE	FALSE	TRUE	TRUE		FALSE	NA	NA	NA	Dispensable	gi|24371625	fig|211586.1.peg.25	Cluster co-expressed with butyrate metabolism cluster; <br>Transport system clustering with HemG; <br>Heme and Siroheme Biosynthesis; <br>At4g38090
199223	SO_0026		NA	NA	309	TRUE	FALSE	TRUE	TRUE		FALSE	NA	NA	NA	Dispensable	gi|24371626	fig|211586.1.peg.26	- none -
199224	SO_0027		17896	b3850	555	FALSE	FALSE	TRUE	TRUE	E	TRUE	NA	NA	NA	SurpriseDispensable	gi|24371627	fig|211586.1.peg.27	Cluster co-expressed with butyrate metabolism cluster; <br>Transport system clustering with HemG; <br>Heme and Siroheme Biosynthesis; <br>At4g38090
199225	SO_0028	trkH-2	NA	NA	1443	TRUE	FALSE	TRUE	TRUE		FALSE	NA	NA	NA	Dispensable	gi|24371628	fig|211586.1.peg.28	Hyperosmotic potassium uptake; <br>Potassium homeostasis
199226	SO_0029	trkA	17352	b3290	1410	TRUE	FALSE	TRUE	TRUE	N	FALSE	NA	NA	NA	Dispensable	gi|24371629	fig|211586.1.peg.29	Bacterial RNA-metabolizing Zn-dependent hydrolases; <br>Hyperosmotic potassium uptake; <br>Conserved gene cluster associated with Met-tRNA formyltransferase; <br>Potassium homeostasis; <br>Glutathione-regulated potassium-efflux system and associated functions
199227	SO_0030	sun	17351	b3289	1287	TRUE	FALSE	TRUE	TRUE	N	FALSE	590897	ACIAD3638	D	Dispensable	gi|24371630	fig|211586.1.peg.30	RNA methylation; <br>Conserved gene cluster associated with Met-tRNA formyltransferase
199228	SO_0031	fmt	17350	b3288	957	TRUE	FALSE	TRUE	FALSE	E	TRUE	590896	ACIAD3637	DB mutant	ExpectedEssential	gi|24371631	fig|211586.1.peg.31	Conserved gene cluster associated with Met-tRNA formyltransferase; <br>Folate Biosynthesis; <br>Translation initiation factors bacterial
199229	SO_0032	def-1	17349	b3287	507	TRUE	FALSE	TRUE	TRUE	E	TRUE	587721	ACIAD0211	DB mutant	SurpriseDispensable	gi|24371632	fig|211586.1.peg.32	Bacterial RNA-metabolizing Zn-dependent hydrolases; <br>Translation termination factors bacterial; <br>Conserved gene cluster associated with Met-tRNA formyltransferase; <br>At5g63420
199230	SO_0033		NA	NA	1137	TRUE	FALSE	TRUE	TRUE		FALSE	587720	ACIAD0210	D	Dispensable	gi|24371633	fig|211586.1.peg.33	Conserved gene cluster associated with Met-tRNA formyltransferase
199231	SO_0034		NA	NA	1017	TRUE	FALSE	TRUE	TRUE		FALSE	587719	ACIAD0209	D	Dispensable	gi|24371634	fig|211586.1.peg.34	Conserved gene cluster associated with Met-tRNA formyltransferase; <br>YrdC-YciO-Sua5 protein family
199232	SO_0035	smg	17347	b3284	477	TRUE	FALSE	TRUE	TRUE	N	FALSE	NA	NA	NA	Dispensable	gi|24371635	fig|211586.1.peg.35	Conserved gene cluster associated with Met-tRNA formyltransferase
199233	SO_0036		1936986	b3283	567	TRUE	FALSE	TRUE	TRUE	X	FALSE	NA	NA	NA	Dispensable	gi|24371636	fig|211586.1.peg.36	Conserved gene cluster associated with Met-tRNA formyltransferase
199234	SO_0037		17345	b3282	567	TRUE	FALSE	FALSE	FALSE	N	TRUE	587718	ACIAD0208	Ess	ExpectedEssential	gi|24371637	fig|211586.1.peg.37	YrdC-YciO-Sua5 protein family
199235	SO_0038	hemF	16535	b2436	909	TRUE	FALSE	FALSE	FALSE	N	FALSE	590554	ACIAD3250	DB mutant	NewEssential	gi|24371638	fig|211586.1.peg.38	Heme and Siroheme Biosynthesis
199236	SO_0039		NA	NA	438	FALSE	FALSE	TRUE	TRUE		FALSE	NA	NA	NA	Dispensable	gi|24371639	fig|211586.1.peg.39	Bacterial hemoglobins
199237	SO_0040	aroE	17344	b3281	864	TRUE	FALSE	TRUE	TRUE	N	FALSE	NA	NA	NA	Dispensable	gi|24371640	fig|211586.1.peg.40	Common Pathway For Synthesis of Aromatic Compounds (DAHP synthase to chorismate); <br>Chorismate Synthesis
199238	SO_0041		17343	b3280	276	TRUE	FALSE	TRUE	FALSE	N	FALSE	NA	NA	NA	Unknown	gi|24371641	fig|211586.1.peg.41	- none -
199239	SO_0042		17342	b3279	549	TRUE	FALSE	TRUE	TRUE	N	FALSE	588677	ACIAD1224	D	Dispensable	gi|24371642	fig|211586.1.peg.42	- none -
199240	SO_0043		NA	NA	117	FALSE	TRUE	FALSE	FALSE		FALSE	NA	NA	NA	Unknown	gi|24371643	fig|211586.1.peg.43	- none -
199241	SO_0044		NA	NA	252	FALSE	FALSE	TRUE	TRUE		FALSE	NA	NA	NA	Dispensable	gi|24371644	fig|211586.1.peg.45	- none -
199242	SO_0045		18203	NA	456	TRUE	FALSE	TRUE	TRUE	N	FALSE	590532	ACIAD3227	D	Dispensable	gi|24371645	fig|211586.1.peg.46	Nitrosative stress; <br>Rrf2 family transcriptional regulators; <br>Oxidative stress
199243	SO_0046		NA	NA	756	TRUE	FALSE	TRUE	TRUE		FALSE	NA	NA	NA	Dispensable	gi|24371646	fig|211586.1.peg.47	CBSS-224911.1.peg.435; <br>Phosphoglycerate mutase protein family
199244	SO_0047		NA	NA	1209	TRUE	FALSE	TRUE	TRUE		FALSE	NA	NA	NA	Dispensable	gi|24371647	fig|211586.1.peg.48	CBSS-224911.1.peg.435; <br>Phosphoglycerate mutase protein family
199245	SO_0048		17674	b3613	1035	TRUE	FALSE	TRUE	TRUE	N	FALSE	NA	NA	NA	Dispensable	gi|24371648	fig|211586.1.peg.49	CBSS-224911.1.peg.435; <br>Phosphoglycerate mutase protein family; <br>Glutaredoxins
199246	SO_0049	gpmA	17673	b3612	1545	TRUE	FALSE	FALSE	FALSE	N	FALSE	587767	ACIAD0256	DB mutant	NewEssential	gi|24371649	fig|211586.1.peg.50	Glycolysis and Gluconeogenesis; <br>Phosphoglycerate mutase protein family; <br>Entner-Doudoroff Pathway
199247	SO_0050		17672	b3611	435	TRUE	FALSE	TRUE	FALSE	N	FALSE	590425	ACIAD3120	D	Unknown	gi|24371650	fig|211586.1.peg.51	Glutaredoxin 3 containing cluster; <br>Glutaredoxins
199248	SO_0051		NA	NA	93	FALSE	FALSE	FALSE	FALSE		FALSE	NA	NA	NA	Unknown	NA	NA	NA
199249	SO_0052	secB	17670	b3609	474	TRUE	FALSE	FALSE	FALSE	E	FALSE	590427	ACIAD3122	D	ExpectedEssential	gi|24371652	fig|211586.1.peg.53	Glutaredoxin 3 containing cluster; <br>Glutaredoxins
199250	SO_0053	gpsA	17669	b3608	1017	TRUE	FALSE	FALSE	FALSE	N	TRUE	NA	NA	NA	ExpectedEssential	gi|24371653	fig|211586.1.peg.54	Glycerol and Glycerol-3-phosphate Uptake and Utilization; <br>Glycerolipid and Glycerophospholipid Metabolism in Bacteria; <br>Glutaredoxin 3 containing cluster; <br>Glutaredoxins
199251	SO_0054		17553	b3492	1191	TRUE	FALSE	TRUE	TRUE	?	FALSE	588222	ACIAD0752	D	Dispensable	gi|24371654	fig|211586.1.peg.55	- none -
199252	SO_0055		NA	NA	1680	FALSE	FALSE	TRUE	TRUE		FALSE	NA	NA	NA	Dispensable	gi|24371655	fig|211586.1.peg.56	- none -
199253	SO_0056		NA	NA	759	FALSE	FALSE	TRUE	TRUE		FALSE	NA	NA	NA	Dispensable	gi|24371656	fig|211586.1.peg.57	- none -
199254	SO_0057		NA	NA	1362	FALSE	FALSE	TRUE	TRUE		FALSE	NA	NA	NA	Dispensable	gi|24371657	fig|211586.1.peg.58	Hyperosmotic potassium uptake; <br>Potassium homeostasis
199255	SO_0058		NA	NA	699	FALSE	FALSE	TRUE	TRUE		FALSE	NA	NA	NA	Dispensable	gi|24371658	fig|211586.1.peg.59	Hyperosmotic potassium uptake; <br>Potassium homeostasis
199256	SO_0059	kdpE	14826	b0694	690	FALSE	FALSE	TRUE	TRUE	N	FALSE	590291	ACIAD2973	D	Dispensable	gi|24371659	fig|211586.1.peg.60	- none -
199257	SO_0060		NA	NA	1047	FALSE	FALSE	TRUE	TRUE		FALSE	590292	ACIAD2975	D	Dispensable	gi|24371660	fig|211586.1.peg.61	Potassium homeostasis
199258	SO_0061		NA	NA	465	TRUE	FALSE	TRUE	TRUE		FALSE	NA	NA	NA	Dispensable	gi|24371661	fig|211586.1.peg.62	- none -
199259	SO_0062		NA	NA	387	FALSE	FALSE	TRUE	TRUE		FALSE	NA	NA	NA	Dispensable	gi|24371662	fig|211586.1.peg.63	- none -
199260	SO_0063		NA	NA	1308	FALSE	FALSE	TRUE	TRUE		FALSE	NA	NA	NA	Dispensable	gi|24371663	fig|211586.1.peg.64	- none -
199262	SO_0065	mog	14154	b0009	534	TRUE	FALSE	TRUE	TRUE	E	FALSE	NA	NA	NA	DispensableUnclearInEcoli	gi|24371665	fig|211586.1.peg.65	- none -
199263	SO_0066		16619	b2520	5697	FALSE	FALSE	TRUE	TRUE	N	FALSE	NA	NA	NA	Dispensable	gi|24371666	fig|211586.1.peg.66	- none -
199264	SO_0067		16618	b2519	2283	FALSE	FALSE	TRUE	TRUE	N	FALSE	NA	NA	NA	Dispensable	gi|24371667	fig|211586.1.peg.67	Type IV pilus; <br>Peptidoglycan Biosynthesis
199265	SO_0068		NA	NA	246	FALSE	FALSE	FALSE	FALSE		FALSE	NA	NA	NA	Unknown	gi|24371668	fig|211586.1.peg.68	- none -
199266	SO_0069		NA	NA	1140	TRUE	FALSE	TRUE	TRUE		FALSE	NA	NA	NA	Dispensable	gi|24371669	fig|211586.1.peg.69	CBSS-211586.1.peg.69
199267	SO_0070	natA	NA	NA	735	TRUE	FALSE	TRUE	TRUE		FALSE	NA	NA	NA	Dispensable	gi|24371670	fig|211586.1.peg.70	CBSS-211586.1.peg.69
199268	SO_0071		NA	NA	1620	TRUE	FALSE	TRUE	TRUE		FALSE	NA	NA	NA	Dispensable	gi|24371671	fig|211586.1.peg.71	CBSS-211586.1.peg.69
199269	SO_0072		NA	NA	372	FALSE	FALSE	FALSE	FALSE		FALSE	NA	NA	NA	Unknown	gi|24371672	fig|211586.1.peg.72	- none -
199270	SO_0073		NA	NA	864	FALSE	FALSE	TRUE	TRUE		FALSE	NA	NA	NA	Dispensable	gi|24371673	fig|211586.1.peg.73	- none -
199271	SO_0074		NA	NA	1308	FALSE	FALSE	TRUE	TRUE		FALSE	NA	NA	NA	Dispensable	gi|24371674	fig|211586.1.peg.74	- none -
199272	SO_0075		NA	NA	1707	TRUE	FALSE	TRUE	TRUE		FALSE	NA	NA	NA	Dispensable	gi|24371675	fig|211586.1.peg.75	Biotin biosynthesis; <br>Fatty acid metabolism cluster; <br>Unsaturated Fatty Acid Metabolism
199273	SO_0076		NA	NA	2487	FALSE	FALSE	TRUE	TRUE		FALSE	NA	NA	NA	Dispensable	gi|24371676	fig|211586.1.peg.76	- none -
199274	SO_0077		NA	NA	417	TRUE	FALSE	TRUE	TRUE		FALSE	NA	NA	NA	Dispensable	gi|24371677	fig|211586.1.peg.77	- none -
199275	SO_0078		NA	NA	804	FALSE	FALSE	TRUE	TRUE		FALSE	NA	NA	NA	Dispensable	gi|24371678	fig|211586.1.peg.78	- none -
199276	SO_0079		NA	NA	267	FALSE	FALSE	TRUE	TRUE		FALSE	NA	NA	NA	Dispensable	gi|24371679	fig|211586.1.peg.79	- none -
199277	SO_0080		14581	b0443	429	TRUE	FALSE	FALSE	FALSE	N	FALSE	587797	ACIAD0290	D	Unknown	gi|24371680	fig|211586.1.peg.80	- none -
199278	SO_0081		NA	NA	330	TRUE	FALSE	TRUE	TRUE		FALSE	NA	NA	NA	Dispensable	gi|24371681	fig|211586.1.peg.81	- none -
199279	SO_0082		NA	NA	357	FALSE	FALSE	TRUE	TRUE		FALSE	NA	NA	NA	Dispensable	gi|24371682	fig|211586.1.peg.82	Cobalt-zinc-cadmium resistance
199280	SO_0083		NA	NA	387	FALSE	FALSE	TRUE	TRUE		FALSE	NA	NA	NA	Dispensable	gi|24371683	fig|211586.1.peg.83	- none -
199281	SO_0084		NA	NA	681	TRUE	FALSE	TRUE	TRUE		FALSE	NA	NA	NA	Dispensable	gi|24371684	fig|211586.1.peg.84	- none -
199282	SO_0085		NA	NA	423	FALSE	FALSE	TRUE	TRUE		FALSE	NA	NA	NA	Dispensable	gi|24371685	fig|211586.1.peg.85	- none -
199283	SO_0086		NA	NA	102	FALSE	FALSE	FALSE	FALSE		FALSE	NA	NA	NA	Unknown	gi|24371686	fig|211586.1.peg.86	- none -
199284	SO_0087		NA	NA	561	FALSE	FALSE	TRUE	TRUE		FALSE	NA	NA	NA	Dispensable	gi|24371687	fig|211586.1.peg.87	- none -
199285	SO_0088		NA	NA	600	FALSE	FALSE	TRUE	TRUE		FALSE	NA	NA	NA	Dispensable	gi|24371688	fig|211586.1.peg.88	- none -
199286	SO_0089		NA	NA	171	FALSE	FALSE	FALSE	FALSE		FALSE	NA	NA	NA	Unknown	gi|24371689	fig|211586.1.peg.89	- none -
199287	SO_0090		NA	NA	543	FALSE	FALSE	TRUE	TRUE		FALSE	589409	ACIAD1995	D	Dispensable	gi|24371690	fig|211586.1.peg.90	- none -
199288	SO_0091		NA	NA	597	FALSE	FALSE	TRUE	TRUE		FALSE	NA	NA	NA	Dispensable	gi|24371691	fig|211586.1.peg.91	- none -
199289	SO_0092	deoD-1	NA	NA	711	FALSE	FALSE	TRUE	TRUE		FALSE	NA	NA	NA	Dispensable	gi|24371692	fig|211586.1.peg.92	Nucleoside Catabolism cluster; <br>Adenosyl nucleosidases; <br>Purine conversions; <br>Deoxyribose and Deoxynucleoside Catabolism; <br>pyrimidine conversions
199290	SO_0093		NA	NA	1221	FALSE	FALSE	TRUE	TRUE		FALSE	NA	NA	NA	Dispensable	gi|24371693	fig|211586.1.peg.93	Nucleoside Catabolism cluster; <br>Deoxyribose and Deoxynucleoside Catabolism
199291	SO_0094		NA	NA	138	FALSE	FALSE	TRUE	TRUE		FALSE	NA	NA	NA	Dispensable	gi|24371694	fig|211586.1.peg.94	- none -
199292	SO_0095	hutI	NA	NA	1227	TRUE	FALSE	TRUE	TRUE		FALSE	NA	NA	NA	Dispensable	gi|24371695	fig|211586.1.peg.95	Histidine Degradation
199293	SO_0096	hutC	17743	b3684	708	TRUE	FALSE	TRUE	TRUE	E	FALSE	NA	NA	NA	DispensableUnclearInEcoli	gi|24371696	fig|211586.1.peg.96	Histidine Degradation
199294	SO_0097	hutU	NA	NA	1671	TRUE	FALSE	TRUE	TRUE		FALSE	NA	NA	NA	Dispensable	gi|24371697	fig|211586.1.peg.97	Histidine Degradation
199295	SO_0098	hutH	NA	NA	1542	TRUE	FALSE	TRUE	TRUE		FALSE	NA	NA	NA	Dispensable	gi|24371698	fig|211586.1.peg.98	Histidine Degradation
199298	SO_0101	fdnG	15595	b1474	3015	FALSE	FALSE	TRUE	TRUE	N	FALSE	NA	NA	NA	Dispensable	gi|24371701	fig|211586.1.peg.99	Selenocysteine metabolism; <br>Formate hydrogenase; <br>Formate dehydrogenase
199299	SO_0102	fdnH	15596	b1475	915	FALSE	FALSE	TRUE	TRUE	N	FALSE	NA	NA	NA	Dispensable	gi|24371702	fig|211586.1.peg.101	Formate hydrogenase; <br>Formate dehydrogenase
199300	SO_0103	fdnI	15597	b1476	642	FALSE	FALSE	FALSE	FALSE	N	FALSE	NA	NA	NA	Unknown	gi|24371703	fig|211586.1.peg.102	Formate hydrogenase; <br>Formate dehydrogenase
199301	SO_0104	fdhE	17931	b3891	909	FALSE	FALSE	TRUE	TRUE	N	FALSE	NA	NA	NA	Dispensable	gi|24371704	fig|211586.1.peg.103	Formate hydrogenase
199302	SO_0105	selA	17652	b3591	1422	FALSE	FALSE	TRUE	TRUE	N	FALSE	NA	NA	NA	Dispensable	gi|24371705	fig|211586.1.peg.104	Selenocysteine metabolism
199303	SO_0106	selB	17651	b3590	2022	FALSE	FALSE	TRUE	TRUE	N	FALSE	NA	NA	NA	Dispensable	gi|24371706	fig|211586.1.peg.105	Selenocysteine metabolism
199304	SO_0107	fdhD	17935	b3895	837	FALSE	FALSE	TRUE	TRUE	N	FALSE	NA	NA	NA	Dispensable	gi|24371707	fig|211586.1.peg.106	Formate hydrogenase
199305	SO_0108		16043	b1929	1215	FALSE	FALSE	TRUE	TRUE	E	FALSE	NA	NA	NA	DispensableUnclearInEcoli	gi|24371708	fig|211586.1.peg.107	- none -
199306	SO_0109		16044	b1930	234	FALSE	FALSE	TRUE	TRUE	N	FALSE	NA	NA	NA	Dispensable	gi|24371709	fig|211586.1.peg.108	- none -
199307	SO_0110		NA	NA	1344	FALSE	FALSE	TRUE	TRUE		FALSE	NA	NA	NA	Dispensable	gi|24371710	fig|211586.1.peg.109	- none -
199308	SO_0111		NA	NA	615	FALSE	FALSE	TRUE	TRUE		FALSE	NA	NA	NA	Dispensable	gi|24371711	fig|211586.1.peg.110	- none -
199309	SO_0112		NA	NA	624	FALSE	FALSE	TRUE	TRUE		FALSE	NA	NA	NA	Dispensable	gi|24371712	fig|211586.1.peg.111	- none -
199310	SO_0113		NA	NA	957	FALSE	FALSE	TRUE	TRUE		FALSE	NA	NA	NA	Dispensable	gi|24371713	fig|211586.1.peg.112	- none -
199311	SO_0114		NA	NA	612	FALSE	FALSE	TRUE	TRUE		FALSE	NA	NA	NA	Dispensable	gi|24371714	fig|211586.1.peg.113	- none -
199312	SO_0115		NA	NA	978	FALSE	FALSE	TRUE	TRUE		FALSE	NA	NA	NA	Dispensable	gi|24371715	fig|211586.1.peg.114	- none -
199313	SO_0116		NA	NA	978	FALSE	FALSE	TRUE	TRUE		FALSE	NA	NA	NA	Dispensable	gi|24371716	fig|211586.1.peg.115	- none -
199315	SO_0118		NA	NA	873	FALSE	FALSE	TRUE	TRUE		FALSE	NA	NA	NA	Dispensable	gi|24371718	fig|211586.1.peg.116	- none -
199316	SO_0119		17172	b3097	393	FALSE	FALSE	TRUE	TRUE	N	FALSE	NA	NA	NA	Dispensable	gi|24371719	fig|211586.1.peg.117	- none -
199317	SO_0120		NA	NA	579	FALSE	FALSE	TRUE	TRUE		FALSE	NA	NA	NA	Dispensable	gi|24371720	fig|211586.1.peg.118	- none -
199318	SO_0121		14713	b0577	1179	TRUE	FALSE	TRUE	TRUE	N	FALSE	NA	NA	NA	Dispensable	gi|24371721	fig|211586.1.peg.119	- none -
199319	SO_0122		1937148	b3824	624	TRUE	FALSE	TRUE	FALSE	N	FALSE	NA	NA	NA	Unknown	gi|24371722	fig|211586.1.peg.120	- none -
199320	SO_0123		NA	NA	561	TRUE	FALSE	TRUE	TRUE		FALSE	589459	ACIAD2050	D	Dispensable	gi|24371723	fig|211586.1.peg.121	- none -
199322	SO_0125		NA	NA	366	FALSE	FALSE	TRUE	TRUE		FALSE	NA	NA	NA	Dispensable	gi|24371725	fig|211586.1.peg.122	Glutamine, Glutamate, Aspartate and Asparagine Biosynthesis; <br>Iojap
199323	SO_0126		NA	NA	801	TRUE	FALSE	TRUE	TRUE		FALSE	588000	ACIAD0519	D	Dispensable	gi|24371726	fig|211586.1.peg.123	- none -
199324	SO_0127		NA	NA	1515	TRUE	FALSE	TRUE	TRUE		FALSE	NA	NA	NA	Dispensable	gi|24371727	fig|211586.1.peg.124	- none -
199325	SO_0128		NA	NA	201	FALSE	FALSE	TRUE	TRUE		FALSE	NA	NA	NA	Dispensable	gi|24371728	fig|211586.1.peg.125	- none -
199326	SO_0129		17496	b3434	594	TRUE	FALSE	TRUE	TRUE	N	FALSE	NA	NA	NA	Dispensable	gi|24371729	fig|211586.1.peg.126	- none -
199327	SO_0130		NA	NA	2808	TRUE	FALSE	TRUE	TRUE		FALSE	NA	NA	NA	Dispensable	gi|24371730	fig|211586.1.peg.127	- none -
199328	SO_0131		18067	b4039	570	TRUE	FALSE	TRUE	TRUE	N	FALSE	589821	ACIAD2456	D	Dispensable	gi|24371731	fig|211586.1.peg.128	COG3146 experimental; <br>Ubiquinone Biosynthesis; <br>Experimental-Ubiquinone BiosynthesisVDC
199329	SO_0132		NA	NA	411	TRUE	FALSE	TRUE	TRUE		FALSE	NA	NA	NA	Dispensable	gi|24371732	fig|211586.1.peg.129	Flagellum
199331	SO_0134		14932	b0807	927	TRUE	FALSE	TRUE	TRUE	N	FALSE	NA	NA	NA	Dispensable	gi|24371734	fig|211586.1.peg.130	RNA methylation
199332	SO_0135		15911	b1793	291	FALSE	FALSE	FALSE	FALSE	?	FALSE	589421	ACIAD2007	D	Unknown	gi|24371735	fig|211586.1.peg.131	- none -
199333	SO_0136		NA	NA	663	FALSE	FALSE	FALSE	FALSE		FALSE	NA	NA	NA	Unknown	gi|24371736	fig|211586.1.peg.132	- none -
199334	SO_0137	moeB	14951	b0826	762	TRUE	FALSE	TRUE	TRUE	N	FALSE	NA	NA	NA	Dispensable	gi|24371737	fig|211586.1.peg.133	- none -
199335	SO_0138	moeA	14952	b0827	1254	TRUE	FALSE	TRUE	TRUE	N	FALSE	NA	NA	NA	Dispensable	gi|24371738	fig|211586.1.peg.134	- none -
199336	SO_0139	ftn	16022	b1905	537	FALSE	FALSE	FALSE	FALSE	N	FALSE	NA	NA	NA	Unknown	gi|24371739	fig|211586.1.peg.135	- none -
199337	SO_0140		NA	NA	96	FALSE	TRUE	FALSE	FALSE		FALSE	NA	NA	NA	Unknown	gi|24371740	fig|211586.1.peg.136	- none -
199338	SO_0141		NA	NA	3234	FALSE	FALSE	TRUE	TRUE		FALSE	NA	NA	NA	Dispensable	gi|24371741	fig|211586.1.peg.137	- none -
199339	SO_0142	ribB	17117	b3041	654	TRUE	FALSE	TRUE	TRUE	E	TRUE	590237	ACIAD2913	D	SurpriseDispensable	gi|24371742	fig|211586.1.peg.138	Riboflavin, FMN and FAD metabolism in plants; <br>Riboflavin, FMN and FAD metabolism; <br>riboflavin to FAD
199341	SO_0144	ptrB	15963	b1845	2103	FALSE	FALSE	TRUE	TRUE	N	FALSE	NA	NA	NA	Dispensable	gi|24371744	fig|211586.1.peg.139	- none -
199342	SO_0145		NA	NA	369	TRUE	FALSE	TRUE	TRUE		FALSE	NA	NA	NA	Dispensable	gi|24371745	fig|211586.1.peg.140	- none -
199343	SO_0146		NA	NA	1215	FALSE	TRUE	TRUE	FALSE		FALSE	NA	NA	NA	Unknown	gi|24371746	fig|211586.1.peg.141	- none -
199344	SO_0147		NA	NA	486	FALSE	FALSE	TRUE	TRUE		FALSE	NA	NA	NA	Dispensable	gi|24371747	fig|211586.1.peg.142	- none -
199345	SO_0148		NA	NA	681	FALSE	FALSE	TRUE	TRUE		FALSE	NA	NA	NA	Dispensable	gi|24371748	fig|211586.1.peg.143	- none -
199347	SO_0150		NA	NA	777	TRUE	FALSE	TRUE	TRUE		FALSE	NA	NA	NA	Dispensable	gi|24371750	fig|211586.1.peg.144	- none -
199348	SO_0151		NA	NA	768	TRUE	FALSE	TRUE	TRUE		FALSE	NA	NA	NA	Dispensable	gi|24371751	fig|211586.1.peg.145	- none -
199349	SO_0152		NA	NA	1884	TRUE	FALSE	TRUE	TRUE		FALSE	NA	NA	NA	Dispensable	gi|24371752	fig|211586.1.peg.146	- none -
199351	SO_0154		NA	NA	1125	FALSE	FALSE	TRUE	TRUE		FALSE	NA	NA	NA	Dispensable	gi|24371754	fig|211586.1.peg.147	- none -
199354	SO_0157		NA	NA	1239	FALSE	FALSE	TRUE	TRUE		FALSE	NA	NA	NA	Dispensable	gi|24371757	fig|211586.1.peg.148	Glutamate and Aspartate uptake in Bacteria; <br>ZZ gjo need homes; <br>ZZ gjo need homes
199356	SO_0159		NA	NA	357	FALSE	FALSE	TRUE	TRUE		FALSE	NA	NA	NA	Dispensable	gi|24371759	fig|211586.1.peg.149	- none -
199357	SO_0160		15456	b1336	1560	FALSE	FALSE	TRUE	TRUE	N	FALSE	NA	NA	NA	Dispensable	gi|24371760	fig|211586.1.peg.150	- none -
199359	SO_0162	pckA	17466	b3403	1542	TRUE	FALSE	TRUE	TRUE	N	FALSE	NA	NA	NA	Dispensable	gi|24371762	fig|211586.1.peg.151	CBSS-584.1.peg.3382; <br>Pyruvate metabolism I: anaplerotic reactions, PEP; <br>Serine-glyoxylate cycle
199360	SO_0163	hslO	17464	b3401	861	TRUE	FALSE	TRUE	TRUE	X	FALSE	587904	ACIAD0407	D	Dispensable	gi|24371763	fig|211586.1.peg.152	CBSS-584.1.peg.3382
199361	SO_0164	hslR	17463	b3400	399	TRUE	FALSE	TRUE	TRUE	N	FALSE	588836	ACIAD1386	D	Dispensable	gi|24371764	fig|211586.1.peg.153	CBSS-584.1.peg.3382; <br>Heat shock dnaK gene cluster extended; <br>Cell division-ribosomal stress proteins cluster
199362	SO_0165	gspC	17048	b2970	927	TRUE	FALSE	TRUE	TRUE	N	FALSE	587800	ACIAD0293	D	Dispensable	gi|24371765	fig|211586.1.peg.154	General Secretion Pathway
199363	SO_0166	gspD	17388	b3325	2115	TRUE	FALSE	TRUE	TRUE	X	FALSE	NA	NA	NA	Dispensable	gi|24371766	fig|211586.1.peg.155	General Secretion Pathway
199364	SO_0167	gspE	17389	b3326	1566	TRUE	FALSE	TRUE	TRUE	N	FALSE	590341	ACIAD3024	D	Dispensable	gi|24371767	fig|211586.1.peg.156	General Secretion Pathway
199365	SO_0168	gspF	17390	b3327	1224	TRUE	FALSE	TRUE	TRUE	N	FALSE	587907	ACIAD0411	D	Dispensable	gi|24371768	fig|211586.1.peg.157	General Secretion Pathway
199366	SO_0169	gspG	17391	b3328	435	TRUE	FALSE	TRUE	TRUE	N	FALSE	NA	NA	NA	Dispensable	gi|24371769	fig|211586.1.peg.158	General Secretion Pathway
199367	SO_0170	gspH	17392	b3329	573	TRUE	FALSE	TRUE	TRUE	N	FALSE	NA	NA	NA	Dispensable	gi|24371770	fig|211586.1.peg.159	General Secretion Pathway
199368	SO_0171	gspI	17393	b3330	369	TRUE	FALSE	FALSE	FALSE	X	FALSE	589729	ACIAD2356	D	Unknown	gi|24371771	fig|211586.1.peg.160	General Secretion Pathway
199369	SO_0172	gspJ	17394	b3331	768	TRUE	FALSE	TRUE	TRUE	N	FALSE	589728	ACIAD2355	D	Dispensable	gi|24371772	fig|211586.1.peg.161	General Secretion Pathway
199370	SO_0173	gspK	17395	b3332	999	TRUE	FALSE	TRUE	TRUE	N	FALSE	NA	NA	NA	Dispensable	gi|24371773	fig|211586.1.peg.162	General Secretion Pathway
199371	SO_0174	gspL	17396	b3333	1188	TRUE	FALSE	FALSE	FALSE	N	FALSE	588766	ACIAD1319	D	NewEssential	gi|24371774	fig|211586.1.peg.163	General Secretion Pathway
199372	SO_0175	gspM	17046	b2968	477	TRUE	FALSE	TRUE	TRUE	N	FALSE	NA	NA	NA	Dispensable	gi|24371775	fig|211586.1.peg.164	General Secretion Pathway
199373	SO_0176	gspN	NA	NA	762	TRUE	FALSE	TRUE	TRUE		FALSE	587799	ACIAD0292	D	Dispensable	gi|24371776	fig|211586.1.peg.165	General Secretion Pathway
199374	SO_0177		17462	b3399	663	TRUE	FALSE	TRUE	TRUE	N	FALSE	NA	NA	NA	Dispensable	gi|24371777	fig|211586.1.peg.166	- none -
199376	SO_0179		NA	NA	579	FALSE	FALSE	TRUE	FALSE		FALSE	NA	NA	NA	Unknown	gi|24371779	fig|211586.1.peg.167	- none -
199377	SO_0180		NA	NA	2010	FALSE	FALSE	TRUE	TRUE		FALSE	NA	NA	NA	Dispensable	gi|24371780	fig|211586.1.peg.168	- none -
199378	SO_0181		NA	NA	1047	FALSE	FALSE	TRUE	TRUE		FALSE	NA	NA	NA	Dispensable	gi|24371781	fig|211586.1.peg.169	- none -
199379	SO_0182		NA	NA	288	FALSE	FALSE	TRUE	TRUE		FALSE	NA	NA	NA	Dispensable	gi|24371782	fig|211586.1.peg.170	- none -
199380	SO_0183		NA	NA	483	FALSE	FALSE	TRUE	TRUE		FALSE	NA	NA	NA	Dispensable	gi|24371783	fig|211586.1.peg.171	- none -
199381	SO_0184		NA	NA	552	FALSE	FALSE	TRUE	TRUE		FALSE	NA	NA	NA	Dispensable	gi|24371784	fig|211586.1.peg.172	- none -
199382	SO_0185		NA	NA	531	FALSE	FALSE	TRUE	TRUE		FALSE	NA	NA	NA	Dispensable	gi|24371785	fig|211586.1.peg.173	- none -
199383	SO_0186		NA	NA	546	FALSE	FALSE	TRUE	TRUE		FALSE	NA	NA	NA	Dispensable	gi|24371786	fig|211586.1.peg.174	- none -
199384	SO_0187		NA	NA	1224	FALSE	FALSE	TRUE	TRUE		FALSE	NA	NA	NA	Dispensable	gi|24371787	fig|211586.1.peg.175	- none -
199385	SO_0188		NA	NA	1092	FALSE	FALSE	TRUE	TRUE		FALSE	NA	NA	NA	Dispensable	gi|24371788	fig|211586.1.peg.176	- none -
199386	SO_0189		NA	NA	7569	FALSE	FALSE	TRUE	TRUE		FALSE	NA	NA	NA	Dispensable	gi|24371789	fig|211586.1.peg.177	- none -
199387	SO_0190		17460	b3397	552	TRUE	FALSE	TRUE	TRUE	N	FALSE	NA	NA	NA	Dispensable	gi|24371790	fig|211586.1.peg.178	Nudix proteins (nucleoside triphosphate hydrolases)
199388	SO_0191	cysQ-1	NA	NA	813	TRUE	FALSE	TRUE	TRUE		FALSE	NA	NA	NA	Dispensable	gi|24371791	fig|211586.1.peg.179	Inorganic Sulfur Assimilation
199389	SO_0192		NA	NA	444	FALSE	FALSE	TRUE	TRUE		FALSE	NA	NA	NA	Dispensable	gi|24371792	fig|211586.1.peg.180	- none -
199390	SO_0193		NA	NA	612	FALSE	FALSE	TRUE	TRUE		FALSE	NA	NA	NA	Dispensable	gi|24371793	fig|211586.1.peg.181	- none -
199391	SO_0194		NA	NA	1863	TRUE	FALSE	TRUE	TRUE		FALSE	589773	ACIAD2404	D	Dispensable	gi|24371794	fig|211586.1.peg.182	- none -
199392	SO_0195	ybbB	14640	b0503	1131	TRUE	FALSE	TRUE	TRUE	N	FALSE	NA	NA	NA	Dispensable	gi|24371795	fig|211586.1.peg.183	Selenocysteine metabolism
199393	SO_0196	selD	15882	b1764	1059	TRUE	FALSE	TRUE	TRUE	E	FALSE	NA	NA	NA	DispensableUnclearInEcoli	gi|24371796	fig|211586.1.peg.184	Selenocysteine metabolism
199394	SO_0197		NA	NA	1107	TRUE	FALSE	TRUE	TRUE		FALSE	588107	ACIAD0630	D	Dispensable	gi|24371797	fig|211586.1.peg.185	Unsaturated Fatty Acid Metabolism; <br>Glutathione-regulated potassium-efflux system and associated functions
199395	SO_0198		18002	b3963	615	TRUE	FALSE	TRUE	TRUE	N	FALSE	588660	ACIAD1206	D	Dispensable	gi|24371798	fig|211586.1.peg.186	Unsaturated Fatty Acid Metabolism
199398	SO_0202		NA	NA	519	FALSE	FALSE	TRUE	TRUE		FALSE	NA	NA	NA	Dispensable	gi|24371801	fig|211586.1.peg.188	- none -
199399	SO_0203		NA	NA	717	FALSE	FALSE	TRUE	TRUE		FALSE	NA	NA	NA	Dispensable	gi|24371802	fig|211586.1.peg.189	- none -
199400	SO_0204		NA	NA	660	FALSE	FALSE	TRUE	TRUE		FALSE	NA	NA	NA	Dispensable	gi|24371803	fig|211586.1.peg.190	- none -
199401	SO_0205		NA	NA	393	FALSE	FALSE	TRUE	TRUE		FALSE	NA	NA	NA	Dispensable	gi|24371804	fig|211586.1.peg.191	- none -
199402	SO_0206	trmA	18004	b3965	1101	TRUE	FALSE	TRUE	TRUE	N	FALSE	589076	ACIAD1645	D	Dispensable	gi|24371805	fig|211586.1.peg.192	RNA methylation
199404	SO_0208		NA	NA	465	TRUE	FALSE	TRUE	TRUE		FALSE	NA	NA	NA	Dispensable	gi|24371807	fig|211586.1.peg.194	- none -
199406	SO_0211		NA	NA	441	FALSE	FALSE	TRUE	FALSE		FALSE	NA	NA	NA	Unknown	gi|24371809	fig|211586.1.peg.196	- none -
199408	SO_0213	murB	18007	b3972	1026	TRUE	FALSE	FALSE	FALSE	N	TRUE	589363	ACIAD1945	Ess	ExpectedEssential	gi|24371811	fig|211586.1.peg.197	UDP-N-acetylmuramate from Fructose-6-phosphate Biosynthesis; <br>Peptidoglycan Biosynthesis
199409	SO_0214	birA	18008	b3973	960	TRUE	FALSE	FALSE	FALSE	E	TRUE	588313	ACIAD0841	DB mutant	ExpectedEssential	gi|24371812	fig|211586.1.peg.198	Biotin biosynthesis; <br>Biotin biosynthesis; <br>Lipoic acid metabolism; <br>Lipoic Acid explorationVDC; <br>Iojap
199410	SO_0215	panK	18009	b3974	951	TRUE	FALSE	FALSE	FALSE	E	TRUE	NA	NA	NA	ExpectedEssential	gi|24371813	fig|211586.1.peg.199	Coenzyme A Biosynthesis
199411	SO_0216		NA	NA	132	FALSE	FALSE	FALSE	FALSE		FALSE	NA	NA	NA	Unknown	gi|24371814	fig|211586.1.peg.200	- none -
199412	SO_0217	tufB	NA	NA	1185	FALSE	TRUE	TRUE	FALSE		FALSE	NA	NA	NA	Unknown	gi|24371815	fig|211586.1.peg.201	Universal GTPases; <br>Translation elongation factors bacterial; <br>Virulence operon involved in protein synthesis (SSU ribosomal proteins)
199413	SO_0218	secE	18012	b3981	372	TRUE	FALSE	FALSE	FALSE	N	TRUE	NA	NA	NA	ExpectedEssential	gi|24371816	fig|211586.1.peg.202	LSU ribosomal proteins cluster
199414	SO_0219	nusG	18013	b3982	552	TRUE	FALSE	FALSE	FALSE	N	TRUE	587812	ACIAD0301	DB mutant	ExpectedEssential	gi|24371817	fig|211586.1.peg.203	Transcription factors bacterial; <br>LSU ribosomal proteins cluster
199415	SO_0220	rplK	18014	b3983	429	TRUE	FALSE	FALSE	FALSE	X	FALSE	587813	ACIAD0302	DB mutant	NewEssential	gi|24371818	fig|211586.1.peg.204	Ribosome LSU bacterial; <br>LSU ribosomal proteins cluster
199416	SO_0221	rplA	18015	b3984	702	TRUE	FALSE	FALSE	FALSE	X	FALSE	587814	ACIAD0304	Ess	NewEssential	gi|24371819	fig|211586.1.peg.205	Ribosome LSU bacterial; <br>LSU ribosomal proteins cluster
199417	SO_0222	rplJ	18016	b3985	501	TRUE	FALSE	FALSE	FALSE	E	TRUE	587815	ACIAD0305	DB mutant	ExpectedEssential	gi|24371820	fig|211586.1.peg.206	Ribosome LSU bacterial; <br>LSU ribosomal proteins cluster
199418	SO_0223	rplL	18017	b3986	369	TRUE	FALSE	FALSE	FALSE	E	TRUE	587816	ACIAD0306	Ess	ExpectedEssential	gi|24371821	fig|211586.1.peg.207	Ribosome LSU bacterial; <br>LSU ribosomal proteins cluster
199419	SO_0224	rpoB	18018	b3987	4038	TRUE	FALSE	FALSE	FALSE	E	TRUE	587817	ACIAD0307	Ess	ExpectedEssential	gi|24371822	fig|211586.1.peg.208	RNA polymerase bacterial
199420	SO_0225	rpoC	18019	b3988	4218	TRUE	FALSE	FALSE	FALSE	E	TRUE	587818	ACIAD0308	Ess	ExpectedEssential	gi|24371823	fig|211586.1.peg.209	RNA polymerase bacterial
199421	SO_0226	rpsL	17405	b3342	375	TRUE	FALSE	FALSE	FALSE	E	TRUE	588351	ACIAD0881	DB mutant	ExpectedEssential	gi|24371824	fig|211586.1.peg.210	Ribosome SSU bacterial; <br>Ribosomal protein S12p Asp methylthiotransferase; <br>Virulence operon involved in protein synthesis (SSU ribosomal proteins)
199422	SO_0227	rpsG	17404	b3341	471	TRUE	FALSE	FALSE	FALSE	N	TRUE	588352	ACIAD0883	DB mutant	ExpectedEssential	gi|24371825	fig|211586.1.peg.211	Ribosome SSU bacterial; <br>Virulence operon involved in protein synthesis (SSU ribosomal proteins)
199423	SO_0228	fusA-1	17403	b3340	2097	TRUE	FALSE	FALSE	FALSE	E	TRUE	588353	ACIAD0884	Ess	ExpectedEssential	gi|24371826	fig|211586.1.peg.212	Universal GTPases; <br>Translation elongation factors bacterial; <br>Translation elongation factor G family; <br>Virulence operon involved in protein synthesis (SSU ribosomal proteins)
199424	SO_0229	tufA	18011	b3980	1185	FALSE	FALSE	TRUE	TRUE	E	FALSE	NA	NA	NA	DispensableUnclearInEcoli	gi|24371827	fig|211586.1.peg.213	Universal GTPases; <br>Translation elongation factors bacterial; <br>Virulence operon involved in protein synthesis (SSU ribosomal proteins)
199425	SO_0230	rpsJ	17384	b3321	312	TRUE	FALSE	FALSE	FALSE	E	TRUE	590526	ACIAD3220	DB mutant	ExpectedEssential	gi|24371828	fig|211586.1.peg.214	Ribosome SSU bacterial
199426	SO_0231	rplC	17383	b3320	639	TRUE	FALSE	FALSE	FALSE	E	TRUE	590525	ACIAD3219	DB mutant	ExpectedEssential	gi|24371829	fig|211586.1.peg.215	Ribosome LSU bacterial
199427	SO_0232	rplD	17382	b3319	606	TRUE	FALSE	FALSE	FALSE	E	TRUE	590524	ACIAD3218	DB mutant	ExpectedEssential	gi|24371830	fig|211586.1.peg.216	Ribosome LSU bacterial
199428	SO_0233	rplW	17381	b3318	306	TRUE	FALSE	FALSE	FALSE	E	TRUE	590523	ACIAD3217	Ess	ExpectedEssential	gi|24371831	fig|211586.1.peg.217	Ribosome LSU bacterial
199429	SO_0234	rplB	17380	b3317	825	TRUE	FALSE	FALSE	FALSE	E	TRUE	590522	ACIAD3216	DB mutant	ExpectedEssential	gi|24371832	fig|211586.1.peg.218	Ribosome LSU bacterial
199430	SO_0235	rpsS	17379	b3316	279	TRUE	FALSE	FALSE	FALSE	E	TRUE	590521	ACIAD3215	Ess	ExpectedEssential	gi|24371833	fig|211586.1.peg.219	Ribosome SSU bacterial
199431	SO_0236	rplV	17378	b3315	333	TRUE	FALSE	FALSE	FALSE	N	TRUE	590520	ACIAD3214	DB mutant	ExpectedEssential	gi|24371834	fig|211586.1.peg.220	Ribosome LSU bacterial
199432	SO_0237	rpsC	17377	b3314	693	TRUE	FALSE	FALSE	FALSE	N	TRUE	590519	ACIAD3213	DB mutant	ExpectedEssential	gi|24371835	fig|211586.1.peg.221	Ribosome SSU bacterial
199433	SO_0238	rplP	17376	b3313	411	TRUE	FALSE	FALSE	FALSE	N	TRUE	590518	ACIAD3212	DB mutant	ExpectedEssential	gi|24371836	fig|211586.1.peg.222	Ribosome LSU bacterial
199434	SO_0239	rpmC	17375	b3312	192	TRUE	FALSE	FALSE	FALSE	?	TRUE	590517	ACIAD3211	DB mutant	ExpectedEssential	gi|24371837	fig|211586.1.peg.223	Ribosome LSU bacterial
199435	SO_0240	rpsQ	17374	b3311	249	TRUE	FALSE	FALSE	FALSE	E	TRUE	590516	ACIAD3210	DB mutant	ExpectedEssential	gi|24371838	fig|211586.1.peg.224	Ribosome SSU bacterial
199436	SO_0241	rplN	17373	b3310	369	TRUE	FALSE	FALSE	FALSE	E	TRUE	590515	ACIAD3209	DB mutant	ExpectedEssential	gi|24371839	fig|211586.1.peg.225	Ribosome LSU bacterial
199437	SO_0242	rplX	17372	b3309	315	TRUE	FALSE	FALSE	FALSE	E	TRUE	590514	ACIAD3208	DB mutant	ExpectedEssential	gi|24371840	fig|211586.1.peg.226	Ribosome LSU bacterial
199438	SO_0243	rplE	17371	b3308	540	TRUE	FALSE	FALSE	FALSE	N	TRUE	590513	ACIAD3207	DB mutant	ExpectedEssential	gi|24371841	fig|211586.1.peg.227	Ribosome LSU bacterial
199439	SO_0244	rpsN	17370	b3307	306	TRUE	FALSE	FALSE	FALSE	E	TRUE	590512	ACIAD3206	Ess	ExpectedEssential	gi|24371842	fig|211586.1.peg.228	Ribosome SSU bacterial; <br>COG0523
199440	SO_0245	rpsH	17369	b3306	393	TRUE	FALSE	FALSE	FALSE	E	TRUE	590511	ACIAD3205	Ess	ExpectedEssential	gi|24371843	fig|211586.1.peg.229	Ribosome SSU bacterial
199441	SO_0246	rplF	17368	b3305	534	TRUE	FALSE	FALSE	FALSE	E	TRUE	590510	ACIAD3204	Ess	ExpectedEssential	gi|24371844	fig|211586.1.peg.230	Ribosome LSU bacterial
199442	SO_0247	rplR	17367	b3304	351	TRUE	FALSE	FALSE	FALSE	E	TRUE	590509	ACIAD3203	DB mutant	ExpectedEssential	gi|24371845	fig|211586.1.peg.231	Ribosome LSU bacterial
199443	SO_0248	rpsE	17366	b3303	504	TRUE	FALSE	FALSE	FALSE	E	TRUE	590508	ACIAD3202	DB mutant	ExpectedEssential	gi|24371846	fig|211586.1.peg.232	Ribosomal protein S5p acylation; <br>Ribosome SSU bacterial
199444	SO_0249	rpmD	17365	b3302	183	TRUE	FALSE	FALSE	FALSE	?	TRUE	590507	ACIAD3201	DB mutant	ExpectedEssential	gi|24371847	fig|211586.1.peg.233	Ribosome LSU bacterial
199445	SO_0250	rplO	17364	b3301	435	TRUE	FALSE	FALSE	FALSE	E	TRUE	590506	ACIAD3200	DB mutant	ExpectedEssential	gi|24371848	fig|211586.1.peg.234	Ribosome LSU bacterial
199446	SO_0251	secY	17363	b3300	1341	TRUE	FALSE	FALSE	FALSE	E	TRUE	590505	ACIAD3199	DB mutant	ExpectedEssential	gi|24371849	fig|211586.1.peg.235	- none -
199447	SO_0252	rpmJ	17362	b3299	114	FALSE	FALSE	FALSE	FALSE	?	FALSE	590504	ACIAD3198	D	Unknown	gi|24371850	fig|211586.1.peg.236	Ribosome LSU bacterial; <br>COG0523
199448	SO_0253	rpsM	17361	b3298	357	TRUE	FALSE	FALSE	FALSE	E	TRUE	590503	ACIAD3197	Ess	ExpectedEssential	gi|24371851	fig|211586.1.peg.237	Ribosome SSU bacterial
199449	SO_0254	rpsK	17360	b3297	393	TRUE	FALSE	FALSE	FALSE	X	TRUE	590502	ACIAD3196	Ess	ExpectedEssential	gi|24371852	fig|211586.1.peg.238	Ribosome SSU bacterial
199450	SO_0255	rpsD	17359	b3296	621	TRUE	FALSE	FALSE	FALSE	X	TRUE	590501	ACIAD3195	Ess	ExpectedEssential	gi|24371853	fig|211586.1.peg.239	Ribosome SSU bacterial
199451	SO_0256	rpoA	17358	b3295	990	TRUE	FALSE	FALSE	FALSE	X	TRUE	590500	ACIAD3194	Ess	ExpectedEssential	gi|24371854	fig|211586.1.peg.240	RNA polymerase bacterial
199452	SO_0257	rplQ	17357	b3294	396	TRUE	FALSE	FALSE	FALSE	X	TRUE	590499	ACIAD3193	DB mutant	ExpectedEssential	gi|24371855	fig|211586.1.peg.241	Ribosome LSU bacterial
199453	SO_0258		NA	NA	156	FALSE	FALSE	TRUE	FALSE		FALSE	NA	NA	NA	Unknown	gi|24371856	fig|211586.1.peg.242	- none -
199454	SO_0259	ccmE	16305	b2197	486	TRUE	FALSE	FALSE	FALSE	E	FALSE	NA	NA	NA	ExpectedEssential	gi|24371857	fig|211586.1.peg.244	Biogenesis of c-type cytochromes; <br>Copper homeostasis
199455	SO_0260	ccmD	16306	b2198	201	TRUE	FALSE	FALSE	FALSE	N	FALSE	NA	NA	NA	Unknown	gi|24371858	fig|211586.1.peg.245	Biogenesis of c-type cytochromes
199456	SO_0261	ccmC	16307	b2199	747	TRUE	FALSE	TRUE	TRUE	N	FALSE	NA	NA	NA	Dispensable	gi|24371859	fig|211586.1.peg.246	Biogenesis of c-type cytochromes
199457	SO_0262	ccmB	16308	b2200	687	TRUE	FALSE	TRUE	TRUE	N	FALSE	NA	NA	NA	Dispensable	gi|24371860	fig|211586.1.peg.247	Biogenesis of c-type cytochromes
199458	SO_0263	ccmA	16309	b2201	651	TRUE	FALSE	TRUE	FALSE	N	FALSE	NA	NA	NA	Unknown	gi|24371861	fig|211586.1.peg.248	Biogenesis of c-type cytochromes
199459	SO_0264	scyA	NA	NA	300	TRUE	FALSE	TRUE	TRUE		FALSE	NA	NA	NA	Dispensable	gi|24371862	fig|211586.1.peg.249	- none -
199460	SO_0265		NA	NA	1248	TRUE	FALSE	TRUE	TRUE		FALSE	NA	NA	NA	Dispensable	gi|24371863	fig|211586.1.peg.250	Biogenesis of c-type cytochromes; <br>Copper homeostasis
199461	SO_0266	ccmF-1	16304	b2196	1980	TRUE	FALSE	TRUE	TRUE	N	FALSE	NA	NA	NA	Dispensable	gi|24371864	fig|211586.1.peg.251	Biogenesis of c-type cytochromes; <br>Copper homeostasis
199462	SO_0267	dsbE	16303	b2195	555	TRUE	FALSE	TRUE	FALSE	N	FALSE	NA	NA	NA	Unknown	gi|24371865	fig|211586.1.peg.252	Biogenesis of c-type cytochromes; <br>Copper homeostasis; <br>Periplasmic disulfide interchange
199463	SO_0268	ccmH	NA	NA	480	TRUE	FALSE	TRUE	TRUE		FALSE	NA	NA	NA	Dispensable	gi|24371866	fig|211586.1.peg.253	Biogenesis of c-type cytochromes; <br>Copper homeostasis
199464	SO_0269		NA	NA	585	FALSE	FALSE	TRUE	TRUE		FALSE	NA	NA	NA	Dispensable	gi|24371867	fig|211586.1.peg.254	Periplasmic disulfide interchange
199467	SO_0272	cinA	NA	NA	1275	TRUE	FALSE	FALSE	FALSE		FALSE	NA	NA	NA	Unknown	gi|24371870	fig|211586.1.peg.255	NAD experimental; <br>Universal stress protein family; <br>Universal stress protein family; <br>Riboflavin, FMN and FAD metabolism in plants; <br>Riboflavin, FMN and FAD metabolism in plants; <br>NAD and NADP cofactor biosynthesis global
199468	SO_0273		15185	b1063	546	TRUE	FALSE	TRUE	TRUE	N	FALSE	NA	NA	NA	Dispensable	gi|24371871	fig|211586.1.peg.256	- none -
199469	SO_0274	ppc	17995	b3956	2646	TRUE	FALSE	TRUE	TRUE	N	FALSE	590889	ACIAD3627	D	Dispensable	gi|24371872	fig|211586.1.peg.257	Pyruvate metabolism I: anaplerotic reactions, PEP; <br>Serine-glyoxylate cycle; <br>Fermentations: Mixed acid
199470	SO_0275	argC	17997	b3958	981	TRUE	FALSE	TRUE	TRUE	E	FALSE	588810	ACIAD1360	DB mutant	DispensableUnclearInEcoli	gi|24371873	fig|211586.1.peg.258	Arginine Biosynthesis extended
199471	SO_0276	argB	17998	b3959	783	TRUE	FALSE	TRUE	FALSE	N	FALSE	NA	NA	NA	Unknown	gi|24371874	fig|211586.1.peg.259	Arginine Biosynthesis extended
199472	SO_0277	argF	18279	b4254	906	TRUE	FALSE	TRUE	TRUE	X	FALSE	588816	ACIAD1366	DB mutant	Dispensable	gi|24371875	fig|211586.1.peg.260	Arginine and Ornithine Degradation; <br>Arginine Biosynthesis extended; <br>Arginine Deiminase Pathway
199473	SO_0278	argG	17244	b3172	1224	TRUE	FALSE	TRUE	TRUE	N	FALSE	588607	ACIAD1151	DB mutant	Dispensable	gi|24371876	fig|211586.1.peg.261	Arginine Biosynthesis extended
199474	SO_0279	argH	17999	b3960	1368	TRUE	FALSE	TRUE	TRUE	N	FALSE	587790	ACIAD0283	Ess	Dispensable	gi|24371877	fig|211586.1.peg.262	Arginine Biosynthesis extended
199475	SO_0280	mrcA	17459	b3396	2520	TRUE	FALSE	TRUE	TRUE	N	FALSE	NA	NA	NA	Dispensable	gi|24371878	fig|211586.1.peg.263	Type IV pilus; <br>Peptidoglycan Biosynthesis
199476	SO_0281		NA	NA	1080	TRUE	FALSE	TRUE	TRUE		FALSE	590648	ACIAD3360	D	Dispensable	gi|24371879	fig|211586.1.peg.264	Type IV pilus
199477	SO_0282		NA	NA	585	TRUE	FALSE	TRUE	TRUE		FALSE	590647	ACIAD3359	D	Dispensable	gi|24371880	fig|211586.1.peg.265	Type IV pilus
199478	SO_0283		NA	NA	621	TRUE	FALSE	TRUE	TRUE		FALSE	590646	ACIAD3357	D	Dispensable	gi|24371881	fig|211586.1.peg.266	Type IV pilus
199479	SO_0284		NA	NA	516	TRUE	FALSE	TRUE	TRUE		FALSE	590645	ACIAD3356	D	Dispensable	gi|24371882	fig|211586.1.peg.267	Type IV pilus
199480	SO_0285		NA	NA	2055	TRUE	FALSE	TRUE	TRUE		FALSE	590644	ACIAD3355	D	Dispensable	gi|24371883	fig|211586.1.peg.268	Type IV pilus
199481	SO_0286	aroK	1937004	b3390	516	TRUE	FALSE	TRUE	FALSE	E	FALSE	590643	ACIAD3354	Ess	ExpectedEssential	gi|24371884	fig|211586.1.peg.269	Common Pathway For Synthesis of Aromatic Compounds (DAHP synthase to chorismate); <br>Chorismate Synthesis; <br>Shikimate kinase containing cluster
199482	SO_0287	aroB	17452	b3389	1080	TRUE	FALSE	TRUE	TRUE	N	FALSE	590642	ACIAD3353	Ess	Dispensable	gi|24371885	fig|211586.1.peg.270	Common Pathway For Synthesis of Aromatic Compounds (DAHP synthase to chorismate); <br>Chorismate Synthesis; <br>Shikimate kinase containing cluster; <br>Type IV pilus
199483	SO_0288		NA	NA	1413	TRUE	FALSE	TRUE	TRUE		FALSE	NA	NA	NA	Dispensable	gi|24371886	fig|211586.1.peg.271	Shikimate kinase containing cluster
199484	SO_0289	dam	17450	b3387	840	TRUE	FALSE	FALSE	FALSE	N	FALSE	NA	NA	NA	Unknown	gi|24371887	fig|211586.1.peg.272	DNA repair, bacterial; <br>Shikimate kinase containing cluster
199485	SO_0290		NA	NA	189	TRUE	FALSE	TRUE	TRUE		FALSE	NA	NA	NA	Dispensable	gi|24371888	fig|211586.1.peg.273	- none -
199486	SO_0291		NA	NA	366	TRUE	FALSE	TRUE	TRUE		FALSE	NA	NA	NA	Dispensable	gi|24371889	fig|211586.1.peg.274	- none -
199487	SO_0292	rpe	17449	b3386	678	TRUE	FALSE	FALSE	FALSE	E	FALSE	588165	ACIAD0685	DB mutant	ExpectedEssential	gi|24371890	fig|211586.1.peg.275	2-phosphoglycolate salvage; <br>Conserved gene cluster associated with Met-tRNA formyltransferase; <br>Pentose phosphate pathway
199488	SO_0293	gph	17448	b3385	684	TRUE	FALSE	TRUE	TRUE	N	FALSE	587803	ACIAD0296	D	Dispensable	gi|24371891	fig|211586.1.peg.276	2-phosphoglycolate salvage; <br>Glycolate, glyoxylate interconversions
199489	SO_0294	trpS	17447	b3384	999	TRUE	FALSE	FALSE	FALSE	E	TRUE	NA	NA	NA	ExpectedEssential	gi|24371892	fig|211586.1.peg.277	tRNA aminoacylation, Trp
199490	SO_0295		NA	NA	885	FALSE	FALSE	TRUE	TRUE		FALSE	NA	NA	NA	Dispensable	gi|24371893	fig|211586.1.peg.278	- none -
199491	SO_0296		NA	NA	924	FALSE	FALSE	TRUE	TRUE		FALSE	NA	NA	NA	Dispensable	gi|24371894	fig|211586.1.peg.279	- none -
199492	SO_0297		17223	b3150	567	TRUE	FALSE	TRUE	TRUE	N	FALSE	588587	ACIAD1133	D	Dispensable	gi|24371895	fig|211586.1.peg.280	CBSS-160492.1.peg.550
199493	SO_0298	gmhA	17222	b3149	594	TRUE	FALSE	FALSE	FALSE	N	FALSE	NA	NA	NA	Unknown	gi|24371896	fig|211586.1.peg.281	LOS core oligosaccharide biosynthesis; <br>Capsular heptose biosynthesis; <br>CBSS-160492.1.peg.550
199494	SO_0299		17221	b3148	327	TRUE	FALSE	TRUE	TRUE	X	FALSE	588586	ACIAD1132	D	Dispensable	gi|24371897	fig|211586.1.peg.282	CBSS-160492.1.peg.550
199495	SO_0300		17220	b3147	1860	FALSE	FALSE	TRUE	TRUE	N	FALSE	588585	ACIAD1131	D	Dispensable	gi|24371898	fig|211586.1.peg.283	CBSS-160492.1.peg.550
199496	SO_0301		17219	b3146	846	TRUE	FALSE	TRUE	TRUE	N	FALSE	588584	ACIAD1130	D	Dispensable	gi|24371899	fig|211586.1.peg.284	Heat shock dnaK gene cluster extended; <br>CBSS-160492.1.peg.550; <br>16S rRNA modification within P site of ribosome
199497	SO_0302		NA	NA	507	FALSE	FALSE	TRUE	TRUE		FALSE	NA	NA	NA	Dispensable	gi|24371900	fig|211586.1.peg.286	- none -
199499	SO_0304		NA	NA	963	FALSE	FALSE	TRUE	TRUE		FALSE	NA	NA	NA	Dispensable	gi|24371902	fig|211586.1.peg.287	- none -
199500	SO_0305		NA	NA	114	FALSE	FALSE	FALSE	FALSE		FALSE	NA	NA	NA	Unknown	NA	NA	NA
199501	SO_0306		NA	NA	1512	TRUE	FALSE	TRUE	TRUE		FALSE	NA	NA	NA	Dispensable	gi|24371904	fig|211586.1.peg.289	- none -
199503	SO_0308		NA	NA	1221	TRUE	FALSE	TRUE	TRUE		FALSE	NA	NA	NA	Dispensable	gi|24371906	fig|211586.1.peg.290	- none -
199504	SO_0309		15987	b1869	399	TRUE	FALSE	TRUE	FALSE	N	FALSE	NA	NA	NA	Unknown	gi|24371907	fig|211586.1.peg.291	- none -
199506	SO_0311		NA	NA	2361	TRUE	FALSE	TRUE	TRUE		FALSE	587733	ACIAD0220	D	Dispensable	gi|24371909	fig|211586.1.peg.292	- none -
199507	SO_0312		NA	NA	1155	FALSE	FALSE	TRUE	TRUE		FALSE	NA	NA	NA	Dispensable	gi|24371910	fig|211586.1.peg.293	- none -
199508	SO_0313	potE	14823	b0692	1320	FALSE	FALSE	TRUE	FALSE	N	FALSE	NA	NA	NA	Unknown	gi|24371911	fig|211586.1.peg.294	Polyamine Metabolism
199509	SO_0314	speF	14824	b0693	2163	FALSE	FALSE	TRUE	TRUE	N	FALSE	NA	NA	NA	Dispensable	gi|24371912	fig|211586.1.peg.295	Arginine and Ornithine Degradation; <br>Polyamine Metabolism
199511	SO_0316		14681	b0545	480	FALSE	FALSE	TRUE	TRUE	N	FALSE	NA	NA	NA	Dispensable	gi|24371914	fig|211586.1.peg.296	- none -
199512	SO_0317		14682	b0546	759	FALSE	FALSE	TRUE	TRUE	N	FALSE	NA	NA	NA	Dispensable	gi|24371915	fig|211586.1.peg.297	- none -
199513	SO_0318		NA	NA	351	FALSE	FALSE	TRUE	TRUE		FALSE	NA	NA	NA	Dispensable	gi|24371916	fig|211586.1.peg.298	- none -
199514	SO_0319		NA	NA	1338	FALSE	FALSE	TRUE	TRUE		FALSE	NA	NA	NA	Dispensable	gi|24371917	fig|211586.1.peg.299	- none -
199515	SO_0320		NA	NA	1008	FALSE	FALSE	TRUE	TRUE		FALSE	NA	NA	NA	Dispensable	gi|24371918	fig|211586.1.peg.300	- none -
199516	SO_0321		NA	NA	603	TRUE	FALSE	FALSE	FALSE		FALSE	NA	NA	NA	Unknown	gi|24371919	fig|211586.1.peg.301	- none -
199517	SO_0322		NA	NA	582	TRUE	FALSE	TRUE	TRUE		FALSE	NA	NA	NA	Dispensable	gi|24371920	fig|211586.1.peg.302	- none -
199518	SO_0323		NA	NA	933	TRUE	FALSE	TRUE	TRUE		FALSE	NA	NA	NA	Dispensable	gi|24371921	fig|211586.1.peg.303	- none -
199519	SO_0324		16816	b2732	402	TRUE	FALSE	TRUE	TRUE	E	FALSE	NA	NA	NA	DispensableUnclearInEcoli	gi|24371922	fig|211586.1.peg.304	- none -
199520	SO_0325		15341	b1219	360	FALSE	FALSE	TRUE	TRUE	N	FALSE	NA	NA	NA	Dispensable	gi|24371923	fig|211586.1.peg.305	- none -
199521	SO_0326		NA	NA	924	FALSE	FALSE	TRUE	TRUE		FALSE	NA	NA	NA	Dispensable	gi|24371924	fig|211586.1.peg.306	- none -
199524	SO_0329		NA	NA	222	FALSE	FALSE	TRUE	TRUE		FALSE	NA	NA	NA	Dispensable	gi|24371927	fig|211586.1.peg.307	- none -
199525	SO_0330		15825	b1706	1455	TRUE	FALSE	TRUE	TRUE	N	FALSE	588106	ACIAD0629	D	Dispensable	gi|24371928	fig|211586.1.peg.308	Peptide methionine sulfoxide reductase; <br>Methionine sulfoxide reductases; <br>Selenoprotein O
199526	SO_0331		NA	NA	306	TRUE	FALSE	TRUE	TRUE		FALSE	NA	NA	NA	Dispensable	gi|24371929	fig|211586.1.peg.309	- none -
199527	SO_0332		17900	b3859	1038	TRUE	FALSE	TRUE	FALSE	N	FALSE	NA	NA	NA	Unknown	gi|24371930	fig|211586.1.peg.310	- none -
199528	SO_0333	dsbA	17901	b3860	609	TRUE	FALSE	TRUE	TRUE	E	FALSE	NA	NA	NA	DispensableUnclearInEcoli	gi|24371931	fig|211586.1.peg.311	Biogenesis of c-type cytochromes; <br>Periplasmic disulfide interchange
199529	SO_0334		NA	NA	213	TRUE	FALSE	FALSE	FALSE		FALSE	NA	NA	NA	Unknown	gi|24371932	fig|211586.1.peg.312	- none -
199530	SO_0335		17967	b3928	222	TRUE	FALSE	FALSE	FALSE	E	FALSE	NA	NA	NA	ExpectedEssential	gi|24371933	fig|211586.1.peg.313	- none -
199531	SO_0336		NA	NA	1524	FALSE	FALSE	TRUE	TRUE		FALSE	NA	NA	NA	Dispensable	gi|24371934	fig|211586.1.peg.314	ZZ gjo need homes
199532	SO_0337		15927	b1809	357	TRUE	FALSE	TRUE	TRUE	E	FALSE	587735	ACIAD0222	D	DispensableUnclearInEcoli	gi|24371935	fig|211586.1.peg.315	- none -
199533	SO_0338		NA	NA	336	FALSE	FALSE	TRUE	TRUE		FALSE	NA	NA	NA	Dispensable	gi|24371936	fig|211586.1.peg.316	- none -
199534	SO_0339		14335	b0189	273	FALSE	FALSE	FALSE	FALSE	N	FALSE	NA	NA	NA	Unknown	gi|24371937	fig|211586.1.peg.317	Transcription factors bacterial
199535	SO_0340	ilvE	1937119	b3770	1092	TRUE	FALSE	TRUE	TRUE	N	FALSE	NA	NA	NA	Dispensable	gi|24371938	fig|211586.1.peg.318	Leucine Degradation and HMG-CoA Metabolism; <br>Isoleucine degradation; <br>Alanine biosynthesis; <br>Pyruvate Alanine Serine Interconversions; <br>Leucine Biosynthesis; <br>Valine degradation; <br>Branched-Chain Amino Acid Biosynthesis; <br>HMG-CoA
199536	SO_0341		NA	NA	4548	FALSE	FALSE	TRUE	TRUE		FALSE	NA	NA	NA	Dispensable	gi|24371939	fig|211586.1.peg.319	- none -
199537	SO_0342		14894	b0769	1194	TRUE	FALSE	TRUE	TRUE	N	FALSE	590048	ACIAD2700	D	Dispensable	gi|24371940	fig|211586.1.peg.320	Methylcitrate cycle; <br>Propionate-CoA to Succinate Module
199538	SO_0343	acnA	15396	b1276	2604	TRUE	FALSE	TRUE	TRUE	N	FALSE	590095	ACIAD2755	D	Dispensable	gi|24371941	fig|211586.1.peg.321	Methylcitrate cycle; <br>Propionate-CoA to Succinate Module
199539	SO_0344	prpC	14471	b0333	1128	TRUE	FALSE	TRUE	TRUE	N	FALSE	590096	ACIAD2756	D	Dispensable	gi|24371942	fig|211586.1.peg.322	Methylcitrate cycle; <br>Propionate-CoA to Succinate Module
199540	SO_0345	prpB	14469	b0331	879	TRUE	FALSE	TRUE	TRUE	N	FALSE	590097	ACIAD2758	D	Dispensable	gi|24371943	fig|211586.1.peg.323	Methylcitrate cycle; <br>Propionate-CoA to Succinate Module
199541	SO_0346		NA	NA	717	FALSE	FALSE	TRUE	TRUE		FALSE	590098	ACIAD2759	D	Dispensable	gi|24371944	fig|211586.1.peg.324	Methylcitrate cycle; <br>Propionate-CoA to Succinate Module
199542	SO_0347		17903	b3862	909	TRUE	FALSE	TRUE	TRUE	X	FALSE	NA	NA	NA	Dispensable	gi|24371945	fig|211586.1.peg.325	- none -
199543	SO_0348		NA	NA	903	TRUE	FALSE	TRUE	TRUE		FALSE	NA	NA	NA	Dispensable	gi|24371946	fig|211586.1.peg.326	- none -
199544	SO_0349		17818	b3765	1527	TRUE	FALSE	TRUE	TRUE	N	FALSE	587753	ACIAD0242	D	Dispensable	gi|24371947	fig|211586.1.peg.327	- none -
199545	SO_0350		NA	NA	1116	FALSE	FALSE	TRUE	TRUE		FALSE	NA	NA	NA	Dispensable	gi|24371948	fig|211586.1.peg.328	- none -
199546	SO_0351		NA	NA	597	FALSE	FALSE	TRUE	TRUE		FALSE	NA	NA	NA	Dispensable	gi|24371949	fig|211586.1.peg.329	- none -
199547	SO_0352		NA	NA	1080	FALSE	FALSE	TRUE	TRUE		FALSE	NA	NA	NA	Dispensable	gi|24371950	fig|211586.1.peg.330	- none -
199548	SO_0353		NA	NA	699	FALSE	FALSE	TRUE	TRUE		FALSE	NA	NA	NA	Dispensable	gi|24371951	fig|211586.1.peg.331	- none -
199549	SO_0354		17267	b3196	951	TRUE	FALSE	TRUE	TRUE	N	FALSE	NA	NA	NA	Dispensable	gi|24371952	fig|211586.1.peg.332	Lipopolysaccharide assembly; <br>CBSS-12149.1.peg.3301
199550	SO_0355		NA	NA	1665	TRUE	FALSE	TRUE	TRUE		FALSE	NA	NA	NA	Dispensable	gi|24371953	fig|211586.1.peg.333	Biotin biosynthesis; <br>Fatty acid metabolism cluster; <br>Unsaturated Fatty Acid Metabolism
199551	SO_0356		NA	NA	1203	FALSE	TRUE	FALSE	FALSE		FALSE	NA	NA	NA	Unknown	gi|24371954	fig|211586.1.peg.334	- none -
199552	SO_0357		18111	b4083	1854	FALSE	FALSE	TRUE	TRUE	N	FALSE	NA	NA	NA	Dispensable	gi|24371955	fig|211586.1.peg.335	- none -
199553	SO_0358		NA	NA	384	TRUE	FALSE	TRUE	TRUE		FALSE	590620	ACIAD3327	D	Dispensable	gi|24371956	fig|211586.1.peg.336	Iojap
199554	SO_0359	spoT	17711	b3650	2106	TRUE	FALSE	TRUE	FALSE	?	TRUE	NA	NA	NA	ExpectedEssential	gi|24371957	fig|211586.1.peg.337	CBSS-176299.4.peg.1292; <br>CBSS-176299.4.peg.1292; <br>Stringent Response, (p)ppGpp metabolism; <br>Stringent Response, (p)ppGpp metabolism
199555	SO_0360	rpoZ	17710	b3649	279	TRUE	FALSE	TRUE	TRUE	N	FALSE	590618	ACIAD3325	D	Dispensable	gi|24371958	fig|211586.1.peg.338	CBSS-176299.4.peg.1292; <br>RNA polymerase bacterial
199556	SO_0361	gmk	17709	b3648	624	TRUE	FALSE	TRUE	FALSE	E	TRUE	590617	ACIAD3324	Ess	ExpectedEssential	gi|24371959	fig|211586.1.peg.339	Purine conversions
199557	SO_0362		NA	NA	1551	FALSE	FALSE	TRUE	TRUE		FALSE	NA	NA	NA	Dispensable	gi|24371960	fig|211586.1.peg.340	- none -
199558	SO_0363		NA	NA	882	FALSE	FALSE	TRUE	TRUE		FALSE	NA	NA	NA	Dispensable	gi|24371961	fig|211586.1.peg.341	- none -
199559	SO_0364		NA	NA	1041	TRUE	FALSE	TRUE	TRUE		FALSE	NA	NA	NA	Dispensable	gi|24371962	fig|211586.1.peg.342	- none -
199560	SO_0365		NA	NA	1425	FALSE	FALSE	TRUE	TRUE		FALSE	NA	NA	NA	Dispensable	gi|24371963	fig|211586.1.peg.343	- none -
199561	SO_0366		NA	NA	819	FALSE	FALSE	TRUE	TRUE		FALSE	NA	NA	NA	Dispensable	gi|24371964	fig|211586.1.peg.344	- none -
199562	SO_0367		NA	NA	1116	FALSE	FALSE	TRUE	TRUE		FALSE	NA	NA	NA	Dispensable	gi|24371965	fig|211586.1.peg.345	- none -
199563	SO_0368		NA	NA	2949	FALSE	FALSE	TRUE	TRUE		FALSE	NA	NA	NA	Dispensable	gi|24371966	fig|211586.1.peg.346	- none -
199564	SO_0369		NA	NA	888	FALSE	FALSE	TRUE	FALSE		FALSE	NA	NA	NA	Unknown	gi|24371967	fig|211586.1.peg.347	A cluster relating to a Transcriptional regulator, LysR family
199565	SO_0370		15568	b1447	492	FALSE	FALSE	TRUE	TRUE	E	FALSE	NA	NA	NA	DispensableUnclearInEcoli	gi|24371968	fig|211586.1.peg.348	A cluster relating to a Transcriptional regulator, LysR family
199566	SO_0371		NA	NA	462	FALSE	FALSE	TRUE	TRUE		FALSE	NA	NA	NA	Dispensable	gi|24371969	fig|211586.1.peg.349	A cluster relating to a Transcriptional regulator, LysR family
199567	SO_0372		18395	b4374	705	TRUE	FALSE	TRUE	FALSE	N	FALSE	NA	NA	NA	Unknown	gi|24371970	fig|211586.1.peg.350	Housecleaning nucleoside triphosphate pyrophosphatases
199568	SO_0374		NA	NA	810	FALSE	TRUE	FALSE	FALSE		FALSE	NA	NA	NA	Unknown	gi|24371971	fig|211586.1.peg.351	- none -
199569	SO_0375		NA	NA	291	FALSE	TRUE	FALSE	FALSE		FALSE	NA	NA	NA	Unknown	gi|24371972	fig|211586.1.peg.352	- none -
199570	SO_0377		NA	NA	294	FALSE	FALSE	TRUE	TRUE		FALSE	NA	NA	NA	Dispensable	gi|24371973	fig|211586.1.peg.353	- none -
199571	SO_0378		NA	NA	1203	FALSE	TRUE	TRUE	TRUE		FALSE	NA	NA	NA	Dispensable	gi|24371974	fig|211586.1.peg.354	- none -
199572	SO_0379		NA	NA	714	FALSE	FALSE	TRUE	TRUE		FALSE	NA	NA	NA	Dispensable	gi|24371975	fig|211586.1.peg.355	Restriction-Modification System
199573	SO_0380	hsdR-1	NA	NA	3102	FALSE	FALSE	TRUE	TRUE		FALSE	NA	NA	NA	Dispensable	gi|24371976	fig|211586.1.peg.356	Restriction-Modification System
199574	SO_0381		NA	NA	999	FALSE	FALSE	TRUE	TRUE		FALSE	NA	NA	NA	Dispensable	gi|24371977	fig|211586.1.peg.357	Restriction-Modification System
199575	SO_0382	hsdS-1	NA	NA	1320	FALSE	FALSE	TRUE	TRUE		FALSE	NA	NA	NA	Dispensable	gi|24371978	fig|211586.1.peg.358	Restriction-Modification System
199576	SO_0383	hsdM-1	NA	NA	1758	FALSE	FALSE	TRUE	TRUE		FALSE	NA	NA	NA	Dispensable	gi|24371979	fig|211586.1.peg.359	Restriction-Modification System
199577	SO_0384		NA	NA	651	FALSE	FALSE	TRUE	TRUE		FALSE	NA	NA	NA	Dispensable	gi|24371980	fig|211586.1.peg.360	- none -
199579	SO_0386		NA	NA	249	FALSE	FALSE	TRUE	TRUE		FALSE	NA	NA	NA	Dispensable	gi|24371982	fig|211586.1.peg.361	- none -
199580	SO_0387		NA	NA	825	FALSE	FALSE	TRUE	TRUE		FALSE	NA	NA	NA	Dispensable	gi|24371983	fig|211586.1.peg.362	- none -
199581	SO_0388		NA	NA	1290	FALSE	FALSE	TRUE	TRUE		FALSE	NA	NA	NA	Dispensable	gi|24371984	fig|211586.1.peg.363	- none -
199582	SO_0389		NA	NA	612	FALSE	FALSE	TRUE	TRUE		FALSE	NA	NA	NA	Dispensable	gi|24371985	fig|211586.1.peg.364	- none -
199583	SO_0390		NA	NA	300	FALSE	FALSE	TRUE	TRUE		FALSE	NA	NA	NA	Dispensable	gi|24371986	fig|211586.1.peg.365	- none -
199584	SO_0391		NA	NA	603	FALSE	FALSE	TRUE	TRUE		FALSE	NA	NA	NA	Dispensable	gi|24371987	fig|211586.1.peg.367	- none -
199585	SO_0392		NA	NA	603	FALSE	FALSE	TRUE	TRUE		FALSE	NA	NA	NA	Dispensable	gi|24371988	fig|211586.1.peg.368	- none -
199586	SO_0393	fis	17331	b3261	306	TRUE	FALSE	TRUE	TRUE	E	FALSE	589812	ACIAD2446	Ess	DispensableUnclearInEcoli	gi|24371989	fig|211586.1.peg.369	DNA structural proteins, bacterial
199587	SO_0394		17330	b3260	969	TRUE	FALSE	TRUE	TRUE	N	FALSE	589916	ACIAD2557	D	Dispensable	gi|24371990	fig|211586.1.peg.370	- none -
199588	SO_0395	prmA	17329	b3259	882	TRUE	FALSE	TRUE	TRUE	N	FALSE	589809	ACIAD2443	D	Dispensable	gi|24371991	fig|211586.1.peg.371	Heat shock dnaK gene cluster extended; <br>RNA methylation; <br>Ribosome biogenesis bacterial
199589	SO_0396	frdC	NA	NA	726	FALSE	FALSE	TRUE	TRUE		FALSE	NA	NA	NA	Dispensable	gi|24371992	fig|211586.1.peg.372	Succinate dehydrogenase
199590	SO_0397	fdrC	NA	NA	672	FALSE	FALSE	TRUE	FALSE		FALSE	NA	NA	NA	Unknown	gi|24371993	fig|211586.1.peg.373	Succinate dehydrogenase
199591	SO_0398	frdA	NA	NA	2007	FALSE	FALSE	TRUE	TRUE		FALSE	NA	NA	NA	Dispensable	gi|24371994	fig|211586.1.peg.374	TCA Cycle; <br>Succinate dehydrogenase; <br>Serine-glyoxylate cycle
199592	SO_0399	frdB	NA	NA	732	FALSE	FALSE	TRUE	TRUE		FALSE	NA	NA	NA	Dispensable	gi|24371995	fig|211586.1.peg.375	YgfZ; <br>TCA Cycle; <br>Succinate dehydrogenase; <br>5-FCL-like protein; <br>Serine-glyoxylate cycle
199593	SO_0400		17105	b3029	285	FALSE	FALSE	TRUE	TRUE	N	FALSE	NA	NA	NA	Dispensable	gi|24371996	fig|211586.1.peg.376	- none -
199594	SO_0401		NA	NA	1014	FALSE	FALSE	TRUE	TRUE		FALSE	NA	NA	NA	Dispensable	gi|24371997	fig|211586.1.peg.377	Glutathione-regulated potassium-efflux system and associated functions
199595	SO_0402		17136	b3060	930	FALSE	FALSE	TRUE	TRUE	N	FALSE	NA	NA	NA	Dispensable	gi|24371998	fig|211586.1.peg.378	- none -
199596	SO_0403		NA	NA	870	FALSE	FALSE	TRUE	TRUE		FALSE	NA	NA	NA	Dispensable	gi|24371999	fig|211586.1.peg.379	- none -
199597	SO_0404		NA	NA	3459	FALSE	FALSE	TRUE	TRUE		FALSE	NA	NA	NA	Dispensable	gi|24372000	fig|211586.1.peg.380	- none -
199598	SO_0405	rho	17834	b3783	1266	TRUE	FALSE	FALSE	FALSE	?	TRUE	590352	ACIAD3038	D	ExpectedEssential	gi|24372001	fig|211586.1.peg.381	Transcription factors bacterial
199599	SO_0406	trxA	17832	b3781	327	TRUE	FALSE	TRUE	TRUE	N	FALSE	590351	ACIAD3037	Ess	Dispensable	gi|24372002	fig|211586.1.peg.382	- none -
199600	SO_0407		17831	b3780	1320	TRUE	FALSE	TRUE	TRUE	N	FALSE	NA	NA	NA	Dispensable	gi|24372003	fig|211586.1.peg.383	ATP-dependent RNA helicases, bacterial
199601	SO_0408	gppA	NA	NA	921	TRUE	FALSE	TRUE	TRUE		FALSE	NA	NA	NA	Dispensable	gi|24372004	fig|211586.1.peg.384	Stringent Response, (p)ppGpp metabolism; <br>Phosphate metabolism
199602	SO_0409		NA	NA	537	TRUE	FALSE	TRUE	TRUE		FALSE	NA	NA	NA	Dispensable	gi|24372005	fig|211586.1.peg.385	- none -
199603	SO_0410	mutT	14245	b0099	393	TRUE	FALSE	TRUE	TRUE	N	FALSE	589623	ACIAD2236	D	Dispensable	gi|24372006	fig|211586.1.peg.386	CBSS-562.2.peg.633; <br>Nudix proteins (nucleoside triphosphate hydrolases)
199604	SO_0411		14247	NA	210	TRUE	FALSE	FALSE	FALSE	?	FALSE	587915	ACIAD0419	D	Unknown	gi|24372007	fig|211586.1.peg.387	CBSS-562.2.peg.633
199605	SO_0412		14248	b0102	735	TRUE	FALSE	TRUE	TRUE	N	FALSE	NA	NA	NA	Dispensable	gi|24372008	fig|211586.1.peg.388	CBSS-562.2.peg.633
199606	SO_0413		14249	b0103	618	TRUE	FALSE	FALSE	FALSE	E	TRUE	587859	ACIAD0359	DB mutant	ExpectedEssential	gi|24372009	fig|211586.1.peg.389	CBSS-562.2.peg.633; <br>Coenzyme A Biosynthesis
199607	SO_0414	pilD	17050	b2972	927	TRUE	FALSE	TRUE	TRUE	?	FALSE	587860	ACIAD0360	D	Dispensable	gi|24372010	fig|211586.1.peg.390	Type IV pilus; <br>Type IV pilus
199608	SO_0415		NA	NA	1272	TRUE	FALSE	TRUE	TRUE		FALSE	587861	ACIAD0361	D	Dispensable	gi|24372011	fig|211586.1.peg.391	CBSS-562.2.peg.633; <br>Type IV pilus
199609	SO_0416		NA	NA	1710	TRUE	FALSE	TRUE	TRUE		FALSE	587862	ACIAD0362	Ess	Dispensable	gi|24372012	fig|211586.1.peg.392	CBSS-562.2.peg.633; <br>Type IV pilus
199610	SO_0417		NA	NA	417	FALSE	FALSE	TRUE	TRUE		FALSE	NA	NA	NA	Dispensable	gi|24372013	fig|211586.1.peg.393	Type IV pilus
199611	SO_0418		NA	NA	99	FALSE	FALSE	FALSE	FALSE		FALSE	NA	NA	NA	Unknown	gi|24372014	fig|211586.1.peg.394	- none -
199612	SO_0420		NA	NA	93	FALSE	FALSE	FALSE	FALSE		FALSE	NA	NA	NA	Unknown	gi|24372015	fig|211586.1.peg.396	- none -
199613	SO_0421	ampD	14256	b0110	546	TRUE	FALSE	TRUE	TRUE	N	FALSE	587583	ACIAD0063	D	Dispensable	gi|24372016	fig|211586.1.peg.397	Recycling of Peptidoglycan Amino Acids
199614	SO_0422	ampE	14257	b0111	852	TRUE	FALSE	TRUE	TRUE	N	FALSE	NA	NA	NA	Dispensable	gi|24372017	fig|211586.1.peg.398	- none -
199615	SO_0423	pdhR	14259	b0113	753	TRUE	FALSE	TRUE	TRUE	N	FALSE	587623	ACIAD0107	D	Dispensable	gi|24372018	fig|211586.1.peg.399	- none -
199616	SO_0424	aceE	14260	b0114	2667	TRUE	FALSE	TRUE	TRUE	N	FALSE	NA	NA	NA	Dispensable	gi|24372019	fig|211586.1.peg.400	Methionine Degradation; <br>5-FCL-like protein; <br>Pyruvate metabolism II: acetyl-CoA, acetogenesis from pyruvate
199617	SO_0425	aceF	14261	b0115	2034	TRUE	FALSE	TRUE	TRUE	E	FALSE	590780	ACIAD3506	Ess	DispensableUnclearInEcoli	gi|24372020	fig|211586.1.peg.401	Lipoic acid metabolism; <br>5-FCL-like protein; <br>Pyruvate metabolism II: acetyl-CoA, acetogenesis from pyruvate; <br>Lipoic Acid explorationVDC
199618	SO_0426	lpdA	14262	b0116	1428	TRUE	FALSE	FALSE	FALSE	E	FALSE	NA	NA	NA	ExpectedEssential	gi|24372021	fig|211586.1.peg.402	Leucine Degradation and HMG-CoA Metabolism; <br>TCA Cycle; <br>TCA Cycle; <br>5-FCL-like protein; <br>Pyruvate metabolism II: acetyl-CoA, acetogenesis from pyruvate; <br>HMG-CoA; <br>Glycine cleavage system
199619	SO_0427		NA	NA	4476	TRUE	FALSE	TRUE	TRUE		FALSE	NA	NA	NA	Dispensable	gi|24372022	fig|211586.1.peg.403	- none -
199620	SO_0428		NA	NA	2211	TRUE	FALSE	TRUE	TRUE		FALSE	NA	NA	NA	Dispensable	gi|24372023	fig|211586.1.peg.404	Type Vc secretion systems
199621	SO_0429		NA	NA	2043	FALSE	FALSE	TRUE	TRUE		FALSE	NA	NA	NA	Dispensable	gi|24372024	fig|211586.1.peg.405	- none -
199622	SO_0430		NA	NA	327	FALSE	FALSE	FALSE	FALSE		FALSE	NA	NA	NA	Unknown	gi|24372025	fig|211586.1.peg.406	- none -
199623	SO_0431		15845	b1727	654	TRUE	FALSE	TRUE	TRUE	N	FALSE	NA	NA	NA	Dispensable	gi|24372026	fig|211586.1.peg.407	2-phosphoglycolate salvage
199624	SO_0432	acnB	14264	b0118	2598	TRUE	FALSE	FALSE	FALSE	N	FALSE	589764	ACIAD2395	D	NewEssential	gi|24372027	fig|211586.1.peg.408	Glyoxylate bypass; <br>YgfZ; <br>TCA Cycle; <br>Methylcitrate cycle; <br>Methylcitrate cycle; <br>Propionate-CoA to Succinate Module; <br>Propionate-CoA to Succinate Module
199625	SO_0433	rsd	18027	b3995	486	TRUE	FALSE	TRUE	TRUE	E	FALSE	NA	NA	NA	DispensableUnclearInEcoli	gi|24372028	fig|211586.1.peg.409	- none -
199627	SO_0435	hemE	18029	b3997	1065	TRUE	FALSE	FALSE	FALSE	E	FALSE	589837	ACIAD2474	Ess	ExpectedEssential	gi|24372030	fig|211586.1.peg.410	Heme and Siroheme Biosynthesis
199629	SO_0437		NA	NA	2571	FALSE	FALSE	TRUE	TRUE		FALSE	NA	NA	NA	Dispensable	gi|24372032	fig|211586.1.peg.411	- none -
199630	SO_0438		NA	NA	804	FALSE	FALSE	TRUE	TRUE		FALSE	NA	NA	NA	Dispensable	gi|24372033	fig|211586.1.peg.412	- none -
199631	SO_0439		NA	NA	276	FALSE	FALSE	FALSE	FALSE		FALSE	NA	NA	NA	Unknown	gi|24372034	fig|211586.1.peg.413	- none -
199632	SO_0440		NA	NA	3222	FALSE	FALSE	TRUE	TRUE		FALSE	NA	NA	NA	Dispensable	gi|24372035	fig|211586.1.peg.414	- none -
199633	SO_0441	purD	18037	b4005	1299	TRUE	FALSE	TRUE	TRUE	N	FALSE	589814	ACIAD2448	Ess	Dispensable	gi|24372036	fig|211586.1.peg.415	De Novo Purine Biosynthesis
199634	SO_0442	purH	18038	b4006	1632	TRUE	FALSE	TRUE	TRUE	N	FALSE	589813	ACIAD2447	Ess	Dispensable	gi|24372037	fig|211586.1.peg.416	De Novo Purine Biosynthesis; <br>De Novo Purine Biosynthesis; <br>5-FCL-like protein
199635	SO_0443		17355	b3292	492	TRUE	FALSE	TRUE	TRUE	N	FALSE	NA	NA	NA	Dispensable	gi|24372038	fig|211586.1.peg.417	- none -
199636	SO_0444		NA	NA	1476	TRUE	FALSE	TRUE	TRUE		FALSE	NA	NA	NA	Dispensable	gi|24372039	fig|211586.1.peg.418	- none -
199637	SO_0445		NA	NA	891	FALSE	FALSE	TRUE	FALSE		FALSE	NA	NA	NA	Unknown	gi|24372040	fig|211586.1.peg.419	YbbK
199639	SO_0447		NA	NA	255	FALSE	FALSE	TRUE	TRUE		FALSE	NA	NA	NA	Dispensable	gi|24372042	fig|211586.1.peg.420	- none -
199640	SO_0448		NA	NA	291	FALSE	FALSE	TRUE	FALSE		FALSE	NA	NA	NA	Unknown	gi|24372043	fig|211586.1.peg.421	- none -
199641	SO_0449		NA	NA	1620	FALSE	FALSE	TRUE	TRUE		FALSE	NA	NA	NA	Dispensable	gi|24372044	fig|211586.1.peg.422	- none -
199642	SO_0450		15022	b0898	1164	FALSE	FALSE	TRUE	TRUE	N	FALSE	NA	NA	NA	Dispensable	gi|24372045	fig|211586.1.peg.423	- none -
199643	SO_0451		NA	NA	153	FALSE	FALSE	FALSE	FALSE		FALSE	NA	NA	NA	Unknown	gi|24372046	fig|211586.1.peg.424	- none -
199644	SO_0452	trxC	16681	b2582	423	FALSE	FALSE	FALSE	FALSE	E	FALSE	NA	NA	NA	ExpectedEssential	gi|24372047	fig|211586.1.peg.425	- none -
199645	SO_0453	fkbP-1	NA	NA	336	FALSE	FALSE	TRUE	TRUE		FALSE	588490	ACIAD1028	D	Dispensable	gi|24372048	fig|211586.1.peg.426	- none -
199646	SO_0454		NA	NA	423	FALSE	FALSE	TRUE	TRUE		FALSE	NA	NA	NA	Dispensable	gi|24372049	fig|211586.1.peg.427	A TRAP transporter and a hypothetical
199647	SO_0455		NA	NA	2034	FALSE	FALSE	TRUE	TRUE		FALSE	NA	NA	NA	Dispensable	gi|24372050	fig|211586.1.peg.428	A TRAP transporter and a hypothetical
199648	SO_0456		NA	NA	957	FALSE	FALSE	TRUE	TRUE		FALSE	NA	NA	NA	Dispensable	gi|24372051	fig|211586.1.peg.429	A TRAP transporter and a hypothetical
199650	SO_0458		NA	NA	123	FALSE	FALSE	FALSE	FALSE		FALSE	NA	NA	NA	Unknown	gi|24372053	fig|211586.1.peg.430	- none -
199651	SO_0459		18288	b4263	1482	FALSE	FALSE	TRUE	TRUE	N	FALSE	590529	ACIAD3223	D	Dispensable	gi|24372054	fig|211586.1.peg.431	- none -
199653	SO_0461		NA	NA	363	FALSE	TRUE	FALSE	FALSE		FALSE	NA	NA	NA	Unknown	gi|24372056	fig|211586.1.peg.432	- none -
199654	SO_0462		NA	NA	426	FALSE	FALSE	TRUE	TRUE		FALSE	NA	NA	NA	Dispensable	gi|24372057	fig|211586.1.peg.433	- none -
199655	SO_0463		16574	b2475	879	FALSE	FALSE	TRUE	TRUE	N	FALSE	590196	ACIAD2869	D	Dispensable	gi|24372058	fig|211586.1.peg.434	Broadly distributed proteins not in subsystems
199656	SO_0464		NA	NA	408	FALSE	FALSE	TRUE	TRUE		FALSE	588195	ACIAD0720	D	Dispensable	gi|24372059	fig|211586.1.peg.435	- none -
199658	SO_0466		NA	NA	531	FALSE	FALSE	TRUE	TRUE		FALSE	NA	NA	NA	Dispensable	gi|24372061	fig|211586.1.peg.436	- none -
199659	SO_0467	uvrD	17862	b3813	2169	TRUE	FALSE	TRUE	TRUE	N	FALSE	NA	NA	NA	Dispensable	gi|24372062	fig|211586.1.peg.438	DNA repair, bacterial UvrD and related helicases
199660	SO_0468	ubiA	18068	b4040	861	TRUE	FALSE	FALSE	FALSE	X	TRUE	589820	ACIAD2455	Ess	ExpectedEssential	gi|24372063	fig|211586.1.peg.439	COG3146 experimental; <br>Ubiquinone Biosynthesis; <br>Experimental-Ubiquinone BiosynthesisVDC
199662	SO_0470		NA	NA	417	FALSE	FALSE	TRUE	TRUE		FALSE	NA	NA	NA	Dispensable	gi|24372065	fig|211586.1.peg.441	- none -
199663	SO_0471		NA	NA	1080	FALSE	FALSE	TRUE	TRUE		FALSE	NA	NA	NA	Dispensable	gi|24372066	fig|211586.1.peg.442	Fatty Acid Biosynthesis FASII
199664	SO_0472		15807	b1688	1122	FALSE	FALSE	TRUE	TRUE	N	FALSE	NA	NA	NA	Dispensable	gi|24372067	fig|211586.1.peg.443	- none -
199665	SO_0474		NA	NA	579	TRUE	FALSE	FALSE	FALSE		FALSE	NA	NA	NA	Unknown	gi|24372068	fig|211586.1.peg.445	- none -
199667	SO_0476		NA	NA	585	FALSE	FALSE	TRUE	TRUE		FALSE	NA	NA	NA	Dispensable	gi|24372070	fig|211586.1.peg.446	- none -
199668	SO_0477	nrfF	NA	NA	450	FALSE	FALSE	TRUE	TRUE		FALSE	NA	NA	NA	Dispensable	gi|24372071	fig|211586.1.peg.447	Nitrate and nitrite ammonification
199669	SO_0478	ccmF-2	NA	NA	2058	FALSE	FALSE	TRUE	TRUE		FALSE	NA	NA	NA	Dispensable	gi|24372072	fig|211586.1.peg.448	Nitrate and nitrite ammonification
199670	SO_0479		NA	NA	2130	FALSE	FALSE	TRUE	TRUE		FALSE	NA	NA	NA	Dispensable	gi|24372073	fig|211586.1.peg.449	- none -
199671	SO_0480		NA	NA	441	FALSE	FALSE	FALSE	FALSE		FALSE	NA	NA	NA	Unknown	gi|24372074	fig|211586.1.peg.450	- none -
199672	SO_0481		NA	NA	780	FALSE	FALSE	TRUE	TRUE		FALSE	NA	NA	NA	Dispensable	gi|24372075	fig|211586.1.peg.451	Potassium homeostasis; <br>Glutathione-regulated potassium-efflux system and associated functions; <br>Peptidyl-prolyl cis-trans isomerase
199673	SO_0482	nrfG	NA	NA	675	FALSE	FALSE	TRUE	TRUE		FALSE	NA	NA	NA	Dispensable	gi|24372076	fig|211586.1.peg.452	Nitrate and nitrite ammonification
199674	SO_0483	nrfC	NA	NA	708	FALSE	FALSE	TRUE	TRUE		FALSE	NA	NA	NA	Dispensable	gi|24372077	fig|211586.1.peg.453	Nitrate and nitrite ammonification
199675	SO_0484	nrfD	NA	NA	936	FALSE	FALSE	TRUE	TRUE		FALSE	NA	NA	NA	Dispensable	gi|24372078	fig|211586.1.peg.454	Nitrate and nitrite ammonification
199676	SO_0485	nosL	NA	NA	492	FALSE	FALSE	TRUE	TRUE		FALSE	NA	NA	NA	Dispensable	gi|24372079	fig|211586.1.peg.455	Denitrification
199677	SO_0486	nosD	NA	NA	1275	FALSE	FALSE	TRUE	TRUE		FALSE	NA	NA	NA	Dispensable	gi|24372080	fig|211586.1.peg.456	Denitrification
199678	SO_0487	nosF	NA	NA	999	FALSE	FALSE	TRUE	TRUE		FALSE	NA	NA	NA	Dispensable	gi|24372081	fig|211586.1.peg.457	Denitrification
199679	SO_0488	nosY	NA	NA	840	FALSE	FALSE	TRUE	TRUE		FALSE	NA	NA	NA	Dispensable	gi|24372082	fig|211586.1.peg.458	Denitrification
199681	SO_0490		NA	NA	1284	FALSE	FALSE	TRUE	TRUE		FALSE	NA	NA	NA	Dispensable	gi|24372084	fig|211586.1.peg.459	- none -
199682	SO_0491		NA	NA	2136	FALSE	FALSE	TRUE	TRUE		FALSE	NA	NA	NA	Dispensable	gi|24372085	fig|211586.1.peg.460	- none -
199683	SO_0492		NA	NA	630	FALSE	FALSE	TRUE	TRUE		FALSE	NA	NA	NA	Dispensable	gi|24372086	fig|211586.1.peg.461	- none -
199684	SO_0493		NA	NA	132	FALSE	TRUE	FALSE	FALSE		FALSE	NA	NA	NA	Unknown	gi|24372087	fig|211586.1.peg.462	- none -
199685	SO_0494		NA	NA	291	FALSE	TRUE	FALSE	FALSE		FALSE	NA	NA	NA	Unknown	gi|24372088	fig|211586.1.peg.464	- none -
199686	SO_0495		NA	NA	810	FALSE	TRUE	FALSE	FALSE		FALSE	NA	NA	NA	Unknown	gi|24372089	fig|211586.1.peg.465	- none -
199687	SO_0496		NA	NA	924	FALSE	FALSE	TRUE	TRUE		FALSE	NA	NA	NA	Dispensable	gi|24372090	fig|211586.1.peg.466	- none -
199688	SO_0497		NA	NA	1962	FALSE	FALSE	TRUE	TRUE		FALSE	NA	NA	NA	Dispensable	gi|24372091	fig|211586.1.peg.467	- none -
199690	SO_0499		NA	NA	561	FALSE	FALSE	TRUE	TRUE		FALSE	NA	NA	NA	Dispensable	gi|24372093	fig|211586.1.peg.468	- none -
199691	SO_0500		NA	NA	1632	FALSE	FALSE	TRUE	TRUE		FALSE	NA	NA	NA	Dispensable	gi|24372094	fig|211586.1.peg.469	- none -
199692	SO_0501		15552	b1431	657	FALSE	FALSE	TRUE	TRUE	N	FALSE	NA	NA	NA	Dispensable	gi|24372095	fig|211586.1.peg.470	- none -
199693	SO_0502		NA	NA	336	FALSE	FALSE	TRUE	FALSE		FALSE	NA	NA	NA	Unknown	gi|24372096	fig|211586.1.peg.471	cAMP signaling in bacteria
199694	SO_0503		NA	NA	1077	FALSE	FALSE	TRUE	TRUE		FALSE	NA	NA	NA	Dispensable	gi|24372097	fig|211586.1.peg.472	- none -
199695	SO_0504	fre	17890	b3844	699	TRUE	FALSE	TRUE	TRUE	N	FALSE	NA	NA	NA	Dispensable	gi|24372098	fig|211586.1.peg.474	Ubiquinone Biosynthesis
199696	SO_0505		NA	NA	744	FALSE	FALSE	TRUE	TRUE		FALSE	NA	NA	NA	Dispensable	gi|24372099	fig|211586.1.peg.475	- none -
199697	SO_0506		17889	b3843	1467	TRUE	FALSE	TRUE	FALSE	N	FALSE	NA	NA	NA	Unknown	gi|24372100	fig|211586.1.peg.476	Ubiquinone Biosynthesis; <br>Experimental-Ubiquinone BiosynthesisVDC
199699	SO_0508		NA	NA	789	FALSE	FALSE	TRUE	TRUE		FALSE	NA	NA	NA	Dispensable	gi|24372102	fig|211586.1.peg.477	- none -
199701	SO_0510		NA	NA	678	FALSE	FALSE	TRUE	TRUE		FALSE	NA	NA	NA	Dispensable	gi|24372104	fig|211586.1.peg.479	- none -
199702	SO_0511	accB	17325	b3255	459	FALSE	FALSE	TRUE	TRUE	X	TRUE	589168	ACIAD1737	Ess	DispensableUnclearInEcoli	gi|24372105	fig|211586.1.peg.480	Pyruvate metabolism I: anaplerotic reactions, PEP
199703	SO_0512	aroQ	NA	NA	441	TRUE	FALSE	TRUE	TRUE		FALSE	589169	ACIAD1738	DB mutant	Dispensable	gi|24372106	fig|211586.1.peg.481	Quinate degradation; <br>Common Pathway For Synthesis of Aromatic Compounds (DAHP synthase to chorismate); <br>Chorismate Synthesis
199704	SO_0513		14337	b0191	414	TRUE	FALSE	FALSE	FALSE	N	FALSE	NA	NA	NA	Unknown	gi|24372107	fig|211586.1.peg.482	Translation termination factors bacterial
199705	SO_0514		NA	NA	408	TRUE	FALSE	FALSE	FALSE		FALSE	NA	NA	NA	Unknown	gi|24372108	fig|211586.1.peg.483	- none -
199706	SO_0515		NA	NA	204	TRUE	FALSE	FALSE	FALSE		FALSE	NA	NA	NA	Unknown	gi|24372109	fig|211586.1.peg.484	- none -
199707	SO_0516		NA	NA	483	TRUE	FALSE	FALSE	FALSE		FALSE	NA	NA	NA	Unknown	gi|24372110	fig|211586.1.peg.485	- none -
199709	SO_0518		NA	NA	1359	FALSE	FALSE	TRUE	TRUE		FALSE	NA	NA	NA	Dispensable	gi|24372112	fig|211586.1.peg.486	- none -
199710	SO_0519		NA	NA	1302	TRUE	FALSE	TRUE	TRUE		FALSE	NA	NA	NA	Dispensable	gi|24372113	fig|211586.1.peg.487	- none -
199711	SO_0520		NA	NA	3228	TRUE	FALSE	TRUE	TRUE		FALSE	NA	NA	NA	Dispensable	gi|24372114	fig|211586.1.peg.488	Cobalt-zinc-cadmium resistance; <br>Cobalt-zinc-cadmium resistance
199712	SO_0521		NA	NA	324	FALSE	FALSE	FALSE	FALSE		FALSE	NA	NA	NA	Unknown	gi|24372115	fig|211586.1.peg.489	- none -
199713	SO_0522	mscL	17353	b3291	411	FALSE	FALSE	TRUE	TRUE	E	FALSE	588180	ACIAD0704	D	DispensableUnclearInEcoli	gi|24372116	fig|211586.1.peg.490	Potassium homeostasis; <br>Glutathione-regulated potassium-efflux system and associated functions
199714	SO_0523		NA	NA	933	FALSE	FALSE	TRUE	TRUE		FALSE	NA	NA	NA	Dispensable	gi|24372117	fig|211586.1.peg.491	- none -
199715	SO_0524		16473	b2368	906	FALSE	FALSE	TRUE	TRUE	X	FALSE	NA	NA	NA	Dispensable	gi|24372118	fig|211586.1.peg.492	- none -
199716	SO_0525		16775	b2686	1620	FALSE	FALSE	TRUE	TRUE	N	FALSE	NA	NA	NA	Dispensable	gi|24372119	fig|211586.1.peg.493	- none -
199717	SO_0526		16374	b2267	474	TRUE	FALSE	TRUE	FALSE	E	FALSE	NA	NA	NA	ExpectedEssential	gi|24372120	fig|211586.1.peg.494	Glutathione-regulated potassium-efflux system and associated functions; <br>cAMP signaling in bacteria
199718	SO_0527		NA	NA	327	FALSE	FALSE	TRUE	TRUE		FALSE	NA	NA	NA	Dispensable	gi|24372121	fig|211586.1.peg.495	- none -
199719	SO_0528		NA	NA	888	FALSE	FALSE	TRUE	TRUE		FALSE	NA	NA	NA	Dispensable	gi|24372122	fig|211586.1.peg.496	- none -
199720	SO_0529	trpI	NA	NA	885	FALSE	FALSE	TRUE	TRUE		FALSE	NA	NA	NA	Dispensable	gi|24372123	fig|211586.1.peg.497	- none -
199721	SO_0530		NA	NA	612	FALSE	FALSE	TRUE	TRUE		FALSE	NA	NA	NA	Dispensable	gi|24372124	fig|211586.1.peg.498	- none -
199723	SO_0532	arsR	17562	b3501	345	FALSE	FALSE	TRUE	TRUE	?	FALSE	NA	NA	NA	Dispensable	gi|24372126	fig|211586.1.peg.499	Arsenic resistance
199724	SO_0533		NA	NA	516	FALSE	FALSE	TRUE	TRUE		FALSE	NA	NA	NA	Dispensable	gi|24372127	fig|211586.1.peg.500	Transcription repair cluster; <br>Arsenic resistance; <br>Anaerobic respiratory reductases
199725	SO_0534		NA	NA	1020	FALSE	FALSE	TRUE	TRUE		FALSE	NA	NA	NA	Dispensable	gi|24372128	fig|211586.1.peg.501	Arsenic resistance
199726	SO_0535		17224	b3151	996	FALSE	FALSE	TRUE	TRUE	N	FALSE	NA	NA	NA	Dispensable	gi|24372129	fig|211586.1.peg.502	- none -
199727	SO_0536		NA	NA	237	FALSE	FALSE	FALSE	FALSE		FALSE	NA	NA	NA	Unknown	gi|24372130	fig|211586.1.peg.503	- none -
199729	SO_0538	gapA-1	NA	NA	1014	TRUE	FALSE	TRUE	TRUE		FALSE	NA	NA	NA	Dispensable	gi|24372132	fig|211586.1.peg.504	Pyridoxin (Vitamin B6) Biosynthesis; <br>Glycolysis and Gluconeogenesis; <br>Entner-Doudoroff Pathway; <br>Glutaredoxins
199730	SO_0539		NA	NA	1263	TRUE	FALSE	TRUE	TRUE		FALSE	NA	NA	NA	Dispensable	gi|24372133	fig|211586.1.peg.505	- none -
199731	SO_0540		NA	NA	804	FALSE	FALSE	TRUE	TRUE		FALSE	NA	NA	NA	Dispensable	gi|24372134	fig|211586.1.peg.506	- none -
199732	SO_0541		NA	NA	1437	FALSE	FALSE	TRUE	TRUE		FALSE	NA	NA	NA	Dispensable	gi|24372135	fig|211586.1.peg.507	Bacterial RNA-metabolizing Zn-dependent hydrolases; <br>Ribonucleases in Bacillus; <br>At5g63420
199733	SO_0542		NA	NA	1356	FALSE	FALSE	TRUE	TRUE		FALSE	NA	NA	NA	Dispensable	gi|24372136	fig|211586.1.peg.508	- none -
199734	SO_0543		NA	NA	177	TRUE	FALSE	FALSE	FALSE		FALSE	NA	NA	NA	Unknown	gi|24372137	fig|211586.1.peg.509	- none -
199735	SO_0544		NA	NA	2154	FALSE	FALSE	TRUE	TRUE		FALSE	NA	NA	NA	Dispensable	gi|24372138	fig|211586.1.peg.510	- none -
199736	SO_0545		NA	NA	1728	FALSE	FALSE	TRUE	TRUE		FALSE	NA	NA	NA	Dispensable	gi|24372139	fig|211586.1.peg.512	- none -
199737	SO_0546	rimK-1	NA	NA	906	FALSE	FALSE	TRUE	TRUE		FALSE	NA	NA	NA	Dispensable	gi|24372140	fig|211586.1.peg.513	Ribosome biogenesis bacterial
199738	SO_0547		NA	NA	693	TRUE	FALSE	TRUE	FALSE		FALSE	NA	NA	NA	Unknown	gi|24372141	fig|211586.1.peg.514	- none -
199739	SO_0548		NA	NA	273	TRUE	FALSE	FALSE	FALSE		FALSE	NA	NA	NA	Unknown	gi|24372142	fig|211586.1.peg.515	DNA structural proteins, bacterial
199740	SO_0549		NA	NA	804	FALSE	FALSE	TRUE	TRUE		FALSE	NA	NA	NA	Dispensable	gi|24372143	fig|211586.1.peg.516	- none -
199741	SO_0550		NA	NA	420	TRUE	FALSE	FALSE	FALSE		FALSE	NA	NA	NA	Unknown	gi|24372144	fig|211586.1.peg.517	- none -
199742	SO_0551		NA	NA	510	TRUE	FALSE	TRUE	TRUE		FALSE	NA	NA	NA	Dispensable	gi|24372145	fig|211586.1.peg.518	- none -
199743	SO_0552		NA	NA	315	FALSE	FALSE	FALSE	FALSE		FALSE	NA	NA	NA	Unknown	gi|24372146	fig|211586.1.peg.519	- none -
199744	SO_0553		NA	NA	357	FALSE	FALSE	TRUE	TRUE		FALSE	NA	NA	NA	Dispensable	gi|24372147	fig|211586.1.peg.520	- none -
199745	SO_0554		NA	NA	525	TRUE	FALSE	TRUE	TRUE		FALSE	NA	NA	NA	Dispensable	gi|24372148	fig|211586.1.peg.521	- none -
199746	SO_0555		NA	NA	1755	FALSE	FALSE	TRUE	TRUE		FALSE	NA	NA	NA	Dispensable	gi|24372149	fig|211586.1.peg.522	- none -
199747	SO_0556		NA	NA	309	TRUE	FALSE	TRUE	TRUE		FALSE	NA	NA	NA	Dispensable	gi|24372150	fig|211586.1.peg.523	- none -
199748	SO_0557		14619	b0482	897	TRUE	FALSE	TRUE	TRUE	E	FALSE	NA	NA	NA	DispensableUnclearInEcoli	gi|24372151	fig|211586.1.peg.524	- none -
199749	SO_0558	smtA	15045	b0921	783	FALSE	FALSE	TRUE	TRUE	N	FALSE	NA	NA	NA	Dispensable	gi|24372152	fig|211586.1.peg.525	- none -
199750	SO_0559		NA	NA	831	TRUE	FALSE	TRUE	TRUE		FALSE	589391	ACIAD1975	D	Dispensable	gi|24372153	fig|211586.1.peg.526	- none -
199751	SO_0560	fhs	NA	NA	1713	FALSE	FALSE	TRUE	TRUE		FALSE	NA	NA	NA	Dispensable	gi|24372154	fig|211586.1.peg.527	One-carbon metabolism by tetrahydropterines; <br>5-FCL-like protein; <br>Folate Biosynthesis; <br>Serine-glyoxylate cycle
199752	SO_0562		NA	NA	330	FALSE	FALSE	TRUE	TRUE		FALSE	NA	NA	NA	Dispensable	gi|24372155	fig|211586.1.peg.529	- none -
199753	SO_0563		NA	NA	186	FALSE	FALSE	FALSE	FALSE		FALSE	NA	NA	NA	Unknown	gi|24372156	fig|211586.1.peg.530	- none -
199754	SO_0564		NA	NA	990	TRUE	FALSE	TRUE	TRUE		FALSE	NA	NA	NA	Dispensable	gi|24372157	fig|211586.1.peg.531	- none -
199755	SO_0565		NA	NA	882	TRUE	FALSE	TRUE	TRUE		FALSE	NA	NA	NA	Dispensable	gi|24372158	fig|211586.1.peg.532	COG0523
199756	SO_0566		NA	NA	780	TRUE	FALSE	TRUE	TRUE		FALSE	NA	NA	NA	Dispensable	gi|24372159	fig|211586.1.peg.533	COG0523
199757	SO_0567	plsC	17094	b3018	744	TRUE	FALSE	TRUE	TRUE	E	TRUE	NA	NA	NA	SurpriseDispensable	gi|24372160	fig|211586.1.peg.534	Glycerolipid and Glycerophospholipid Metabolism in Bacteria; <br>Phosphate metabolism
199758	SO_0568		18280	b4255	405	TRUE	FALSE	TRUE	TRUE	X	FALSE	588191	ACIAD0716	D	Dispensable	gi|24372161	fig|211586.1.peg.535	RNA processing and degradation, bacterial
199759	SO_0569		NA	NA	975	TRUE	FALSE	TRUE	TRUE		FALSE	NA	NA	NA	Dispensable	gi|24372162	fig|211586.1.peg.536	CBSS-323850.3.peg.3142; <br>Glutathione-regulated potassium-efflux system and associated functions
199760	SO_0570		NA	NA	996	TRUE	FALSE	TRUE	TRUE		FALSE	NA	NA	NA	Dispensable	gi|24372163	fig|211586.1.peg.537	CBSS-323850.3.peg.3142
199762	SO_0572		NA	NA	807	TRUE	FALSE	TRUE	TRUE		FALSE	590385	ACIAD3073	D	Dispensable	gi|24372165	fig|211586.1.peg.538	Polyhydroxybutyrate metabolism; <br>Isoleucine degradation; <br>Fatty acid metabolism cluster; <br>Valine degradation; <br>Acetyl-CoA fermentation to Butyrate; <br>Butyrate metabolism cluster
199763	SO_0573		NA	NA	897	TRUE	FALSE	TRUE	FALSE		FALSE	NA	NA	NA	Unknown	gi|24372166	fig|211586.1.peg.539	- none -
199765	SO_0575	hepA	14205	b0059	2907	TRUE	FALSE	TRUE	TRUE	N	FALSE	588658	ACIAD1204	D	Dispensable	gi|24372168	fig|211586.1.peg.540	EC49-61; <br>CBSS-326442.4.peg.1852
199766	SO_0576		NA	NA	1395	TRUE	FALSE	TRUE	TRUE		FALSE	NA	NA	NA	Dispensable	gi|24372169	fig|211586.1.peg.541	Phosphate metabolism
199767	SO_0577		NA	NA	3567	TRUE	FALSE	TRUE	TRUE		FALSE	NA	NA	NA	Dispensable	gi|24372170	fig|211586.1.peg.542	- none -
199768	SO_0578		NA	NA	2403	TRUE	FALSE	TRUE	TRUE		FALSE	NA	NA	NA	Dispensable	gi|24372171	fig|211586.1.peg.543	- none -
199769	SO_0579		NA	NA	1809	TRUE	FALSE	TRUE	TRUE		FALSE	NA	NA	NA	Dispensable	gi|24372172	fig|211586.1.peg.544	- none -
199771	SO_0581		NA	NA	339	TRUE	FALSE	FALSE	FALSE		FALSE	NA	NA	NA	Unknown	gi|24372174	fig|211586.1.peg.545	- none -
199772	SO_0582	tpm	NA	NA	657	TRUE	FALSE	TRUE	TRUE		FALSE	590244	ACIAD2922	D	Dispensable	gi|24372175	fig|211586.1.peg.546	- none -
199773	SO_0583	bfd	17400	b3337	192	TRUE	FALSE	TRUE	FALSE	X	FALSE	590621	ACIAD3328	D	Unknown	gi|24372176	fig|211586.1.peg.547	- none -
199774	SO_0584		NA	NA	1575	FALSE	FALSE	TRUE	TRUE		FALSE	NA	NA	NA	Dispensable	gi|24372177	fig|211586.1.peg.548	- none -
199775	SO_0585		15155	b1033	936	FALSE	FALSE	TRUE	TRUE	E	FALSE	NA	NA	NA	DispensableUnclearInEcoli	gi|24372178	fig|211586.1.peg.549	Glycine and Serine Utilization; <br>Pyridoxin (Vitamin B6) Biosynthesis; <br>Serine Biosynthesis
199776	SO_0586		NA	NA	336	FALSE	FALSE	TRUE	FALSE		FALSE	NA	NA	NA	Unknown	gi|24372179	fig|211586.1.peg.550	- none -
199777	SO_0587		17510	b3449	723	TRUE	FALSE	TRUE	TRUE	N	FALSE	NA	NA	NA	Dispensable	gi|24372180	fig|211586.1.peg.551	Glycerol and Glycerol-3-phosphate Uptake and Utilization
199778	SO_0588		18187	b4159	3204	TRUE	FALSE	TRUE	TRUE	N	FALSE	NA	NA	NA	Dispensable	gi|24372181	fig|211586.1.peg.552	Potassium homeostasis; <br>Glutathione-regulated potassium-efflux system and associated functions
199779	SO_0591		18189	b4161	1065	TRUE	FALSE	FALSE	FALSE	X	TRUE	590424	ACIAD3119	D	ExpectedEssential	gi|24372182	fig|211586.1.peg.555	Universal GTPases
199780	SO_0592	orn	18190	b4162	546	TRUE	FALSE	FALSE	FALSE	N	TRUE	590423	ACIAD3118	DB mutant	ExpectedEssential	gi|24372183	fig|211586.1.peg.556	RNA processing and degradation, bacterial
199783	SO_0595		NA	NA	552	TRUE	FALSE	TRUE	TRUE		FALSE	NA	NA	NA	Dispensable	gi|24372186	fig|211586.1.peg.557	- none -
199784	SO_0596		NA	NA	1203	FALSE	TRUE	FALSE	FALSE		FALSE	NA	NA	NA	Unknown	gi|24372187	fig|211586.1.peg.558	- none -
199785	SO_0597		NA	NA	204	FALSE	FALSE	TRUE	TRUE		FALSE	NA	NA	NA	Dispensable	gi|24372188	fig|211586.1.peg.559	- none -
199786	SO_0598	yjeF	18192	b4167	1500	FALSE	FALSE	TRUE	TRUE	N	FALSE	589453	ACIAD2042	D	Dispensable	gi|24372189	fig|211586.1.peg.560	YjeE; <br>Scaffold proteins for [4Fe-4S] cluster assembly (MRP family)
199787	SO_0599		18193	b4168	459	TRUE	FALSE	FALSE	FALSE	E	TRUE	589748	ACIAD2376	Ess	ExpectedEssential	gi|24372190	fig|211586.1.peg.561	YjeE; <br>Scaffold proteins for [4Fe-4S] cluster assembly (MRP family); <br>YrdC-YciO-Sua5 protein family
199788	SO_0600	amiB	18194	b4169	1392	TRUE	FALSE	FALSE	FALSE	N	FALSE	NA	NA	NA	NewEssential	gi|24372191	fig|211586.1.peg.562	Murein Hydrolases; <br>Recycling of Peptidoglycan Amino Acids
199789	SO_0601	mutL	18195	b4170	1896	TRUE	FALSE	TRUE	TRUE	N	FALSE	NA	NA	NA	Dispensable	gi|24372192	fig|211586.1.peg.563	DNA repair, bacterial MutL-MutS system
199790	SO_0602	miaA	18196	b4171	927	TRUE	FALSE	FALSE	FALSE	E	FALSE	589746	ACIAD2374	Ess	ExpectedEssential	gi|24372193	fig|211586.1.peg.564	tRNA processing; <br>Iojap
199791	SO_0603	hfq	18197	b4172	273	TRUE	FALSE	FALSE	FALSE	E	FALSE	589745	ACIAD2373	D	ExpectedEssential	gi|24372194	fig|211586.1.peg.565	Hfl operon; <br>Polyadenylation bacterial
199792	SO_0604	hflX	18198	b4173	1308	TRUE	FALSE	TRUE	TRUE	N	FALSE	590319	ACIAD3005	D	Dispensable	gi|24372195	fig|211586.1.peg.566	Hfl operon; <br>Universal GTPases
199793	SO_0605	hflK	18199	b4174	1146	TRUE	FALSE	FALSE	FALSE	N	FALSE	NA	NA	NA	Unknown	gi|24372196	fig|211586.1.peg.567	Scaffold proteins for [4Fe-4S] cluster assembly (MRP family); <br>Hfl operon
199794	SO_0606	hflC	18200	b4175	894	TRUE	FALSE	TRUE	TRUE	N	FALSE	NA	NA	NA	Dispensable	gi|24372197	fig|211586.1.peg.568	Scaffold proteins for [4Fe-4S] cluster assembly (MRP family); <br>Hfl operon
199796	SO_0608	petA	NA	NA	591	TRUE	FALSE	TRUE	TRUE		FALSE	NA	NA	NA	Dispensable	gi|24372199	fig|211586.1.peg.569	Ubiquinone Menaquinone-cytochrome c reductase complexes
199797	SO_0609	petB	NA	NA	1215	TRUE	FALSE	TRUE	TRUE		FALSE	NA	NA	NA	Dispensable	gi|24372200	fig|211586.1.peg.570	Ubiquinone Menaquinone-cytochrome c reductase complexes
199798	SO_0610	petC	NA	NA	696	TRUE	FALSE	TRUE	TRUE		FALSE	NA	NA	NA	Dispensable	gi|24372201	fig|211586.1.peg.571	Ubiquinone Menaquinone-cytochrome c reductase complexes
199799	SO_0611	sspA	17300	b3229	630	TRUE	FALSE	FALSE	FALSE	X	FALSE	590327	ACIAD3014	D	Unknown	gi|24372202	fig|211586.1.peg.572	Carbon Starvation
199800	SO_0612	sspB	17299	b3228	438	TRUE	FALSE	FALSE	FALSE	N	FALSE	590328	ACIAD3015	D	Unknown	gi|24372203	fig|211586.1.peg.573	Carbon Starvation
199801	SO_0613	pabA	17423	b3360	576	TRUE	FALSE	TRUE	FALSE	N	FALSE	589825	ACIAD2461	Ess	Unknown	gi|24372204	fig|211586.1.peg.574	Tryptophan synthesis; <br>Chorismate: Intermediate for synthesis of Tryptophan, PAPA antibiotics, PABA, 3-hydroxyanthranilate and more.; <br>Folate Biosynthesis
199802	SO_0614		NA	NA	2481	TRUE	FALSE	TRUE	TRUE		FALSE	NA	NA	NA	Dispensable	gi|24372205	fig|211586.1.peg.575	- none -
199803	SO_0615		NA	NA	1146	TRUE	FALSE	TRUE	TRUE		FALSE	NA	NA	NA	Dispensable	gi|24372206	fig|211586.1.peg.576	- none -
199804	SO_0616		NA	NA	912	FALSE	FALSE	TRUE	TRUE		FALSE	NA	NA	NA	Dispensable	gi|24372207	fig|211586.1.peg.577	- none -
199805	SO_0617	argD	17422	b3359	1218	TRUE	FALSE	TRUE	TRUE	?	FALSE	NA	NA	NA	Dispensable	gi|24372208	fig|211586.1.peg.578	A hypothetical that clusters with arginine and ornithine degradation; <br>A hypothetical that clusters with arginine and ornithine degradation; <br>A hypothetical that clusters with arginine and ornithine degradation; <br>Lysine Biosynthesis DAP Pathway, GJO scratch; <br>Arginine and Ornithine Degradation; <br>Arginine Biosynthesis extended; <br>Lysine Biosynthesis DAP Pathway
199806	SO_0618	astA	15865	b1747	1020	TRUE	FALSE	TRUE	TRUE	E	FALSE	NA	NA	NA	DispensableUnclearInEcoli	gi|24372209	fig|211586.1.peg.579	A hypothetical that clusters with arginine and ornithine degradation; <br>Arginine and Ornithine Degradation
199807	SO_0619	astD	15864	b1746	1464	TRUE	FALSE	TRUE	TRUE	N	FALSE	588736	ACIAD1287	D	Dispensable	gi|24372210	fig|211586.1.peg.580	A hypothetical that clusters with arginine and ornithine degradation; <br>Arginine and Ornithine Degradation
199808	SO_0620		NA	NA	804	TRUE	FALSE	TRUE	TRUE		FALSE	NA	NA	NA	Dispensable	gi|24372211	fig|211586.1.peg.581	A hypothetical that clusters with arginine and ornithine degradation
199809	SO_0621		NA	NA	1329	TRUE	FALSE	TRUE	TRUE		FALSE	NA	NA	NA	Dispensable	gi|24372212	fig|211586.1.peg.582	- none -
199810	SO_0622		NA	NA	675	TRUE	FALSE	TRUE	TRUE		FALSE	NA	NA	NA	Dispensable	gi|24372213	fig|211586.1.peg.583	- none -
199811	SO_0623		NA	NA	348	TRUE	FALSE	TRUE	TRUE		FALSE	NA	NA	NA	Dispensable	gi|24372214	fig|211586.1.peg.584	- none -
199812	SO_0624	crp	17420	b3357	636	TRUE	FALSE	TRUE	TRUE	X	FALSE	588713	ACIAD1262	D	Dispensable	gi|24372215	fig|211586.1.peg.585	Glutathione-regulated potassium-efflux system and associated functions; <br>cAMP signaling in bacteria
199813	SO_0625		NA	NA	780	TRUE	FALSE	TRUE	TRUE		FALSE	NA	NA	NA	Dispensable	gi|24372216	fig|211586.1.peg.586	- none -
199815	SO_0627		NA	NA	558	FALSE	FALSE	TRUE	TRUE		FALSE	NA	NA	NA	Dispensable	gi|24372218	fig|211586.1.peg.587	RNA processing orphans
199816	SO_0628		NA	NA	2187	FALSE	FALSE	TRUE	TRUE		FALSE	NA	NA	NA	Dispensable	gi|24372219	fig|211586.1.peg.588	- none -
199818	SO_0630	nosA	NA	NA	2007	FALSE	FALSE	TRUE	TRUE		FALSE	587723	ACIAD0214	D	Dispensable	gi|24372221	fig|211586.1.peg.589	Ton and Tol transport systems
199820	SO_0632	hrpB	14294	b0148	2508	TRUE	FALSE	TRUE	TRUE	N	FALSE	NA	NA	NA	Dispensable	gi|24372223	fig|211586.1.peg.590	- none -
199821	SO_0633	mrcB	14295	b0149	2307	TRUE	FALSE	TRUE	TRUE	N	FALSE	589621	ACIAD2234	D	Dispensable	gi|24372224	fig|211586.1.peg.591	Type IV pilus; <br>Peptidoglycan Biosynthesis
199823	SO_0635	ppiC-1	17827	b3775	279	TRUE	FALSE	FALSE	FALSE	N	FALSE	588182	ACIAD0706	D	Unknown	gi|24372226	fig|211586.1.peg.592	Peptidyl-prolyl cis-trans isomerase
199824	SO_0636		NA	NA	495	FALSE	FALSE	TRUE	TRUE		FALSE	NA	NA	NA	Dispensable	gi|24372227	fig|211586.1.peg.593	CBSS-374931.9.peg.1048
199825	SO_0637		NA	NA	276	FALSE	FALSE	TRUE	FALSE		FALSE	NA	NA	NA	Unknown	gi|24372228	fig|211586.1.peg.594	CBSS-374931.9.peg.1048
199826	SO_0638		NA	NA	201	FALSE	FALSE	TRUE	TRUE		FALSE	NA	NA	NA	Dispensable	gi|24372229	fig|211586.1.peg.595	- none -
199827	SO_0639		NA	NA	3114	FALSE	FALSE	TRUE	TRUE		FALSE	NA	NA	NA	Dispensable	gi|24372230	fig|211586.1.peg.596	Proline, 4-hydroxyproline uptake and utilization; <br>Metalloendopeptidases (EC 3.4.24.-)
199828	SO_0640		NA	NA	999	FALSE	FALSE	TRUE	TRUE		FALSE	NA	NA	NA	Dispensable	gi|24372231	fig|211586.1.peg.597	- none -
199829	SO_0641		NA	NA	723	FALSE	FALSE	FALSE	FALSE		FALSE	NA	NA	NA	Unknown	gi|24372232	fig|211586.1.peg.598	- none -
199831	SO_0643		NA	NA	2148	FALSE	FALSE	TRUE	TRUE		FALSE	NA	NA	NA	Dispensable	gi|24372234	fig|211586.1.peg.599	- none -
199832	SO_0644		NA	NA	720	FALSE	FALSE	TRUE	TRUE		FALSE	NA	NA	NA	Dispensable	gi|24372235	fig|211586.1.peg.600	- none -
199833	SO_0645		NA	NA	546	FALSE	FALSE	TRUE	TRUE		FALSE	NA	NA	NA	Dispensable	gi|24372236	fig|211586.1.peg.601	- none -
199834	SO_0646		NA	NA	495	FALSE	FALSE	TRUE	TRUE		FALSE	NA	NA	NA	Dispensable	gi|24372237	fig|211586.1.peg.602	- none -
199835	SO_0647		NA	NA	216	FALSE	FALSE	TRUE	TRUE		FALSE	NA	NA	NA	Dispensable	gi|24372238	fig|211586.1.peg.603	- none -
199836	SO_0648		NA	NA	627	FALSE	FALSE	TRUE	TRUE		FALSE	NA	NA	NA	Dispensable	gi|24372239	fig|211586.1.peg.604	- none -
199837	SO_0649		NA	NA	273	FALSE	FALSE	TRUE	TRUE		FALSE	NA	NA	NA	Dispensable	gi|24372240	fig|211586.1.peg.605	- none -
199838	SO_0650		NA	NA	231	FALSE	FALSE	TRUE	TRUE		FALSE	NA	NA	NA	Dispensable	gi|24372241	fig|211586.1.peg.606	- none -
199839	SO_0651		NA	NA	606	FALSE	FALSE	TRUE	TRUE		FALSE	NA	NA	NA	Dispensable	gi|24372242	fig|211586.1.peg.607	- none -
199840	SO_0652		NA	NA	456	FALSE	FALSE	TRUE	TRUE		FALSE	NA	NA	NA	Dispensable	gi|24372243	fig|211586.1.peg.608	- none -
199841	SO_0653		NA	NA	801	FALSE	FALSE	TRUE	TRUE		FALSE	NA	NA	NA	Dispensable	gi|24372244	fig|211586.1.peg.609	- none -
199842	SO_0654		NA	NA	558	FALSE	FALSE	TRUE	TRUE		FALSE	NA	NA	NA	Dispensable	gi|24372245	fig|211586.1.peg.610	- none -
199843	SO_0655		NA	NA	429	FALSE	FALSE	TRUE	TRUE		FALSE	NA	NA	NA	Dispensable	gi|24372246	fig|211586.1.peg.611	- none -
199844	SO_0656		NA	NA	291	FALSE	TRUE	FALSE	FALSE		FALSE	NA	NA	NA	Unknown	gi|24372247	fig|211586.1.peg.612	- none -
199845	SO_0657		NA	NA	810	FALSE	TRUE	FALSE	FALSE		FALSE	NA	NA	NA	Unknown	gi|24372248	fig|211586.1.peg.613	- none -
199846	SO_0658		NA	NA	384	FALSE	FALSE	FALSE	FALSE		FALSE	NA	NA	NA	Unknown	gi|24372249	fig|211586.1.peg.614	- none -
199847	SO_0659		14691	b0555	558	FALSE	FALSE	TRUE	TRUE	N	FALSE	NA	NA	NA	Dispensable	gi|24372250	fig|211586.1.peg.615	- none -
199848	SO_0660		NA	NA	606	FALSE	FALSE	TRUE	TRUE		FALSE	NA	NA	NA	Dispensable	gi|24372251	fig|211586.1.peg.616	- none -
199849	SO_0661		NA	NA	213	FALSE	FALSE	TRUE	TRUE		FALSE	NA	NA	NA	Dispensable	gi|24372252	fig|211586.1.peg.617	- none -
199850	SO_0662		NA	NA	348	FALSE	FALSE	TRUE	TRUE		FALSE	NA	NA	NA	Dispensable	gi|24372253	fig|211586.1.peg.618	- none -
199851	SO_0663		NA	NA	297	FALSE	FALSE	TRUE	TRUE		FALSE	NA	NA	NA	Dispensable	gi|24372254	fig|211586.1.peg.619	- none -
199852	SO_0664		NA	NA	273	FALSE	FALSE	TRUE	TRUE		FALSE	NA	NA	NA	Dispensable	gi|24372255	fig|211586.1.peg.620	- none -
199853	SO_0665		NA	NA	567	FALSE	FALSE	TRUE	TRUE		FALSE	NA	NA	NA	Dispensable	gi|24372256	fig|211586.1.peg.621	- none -
199854	SO_0666		NA	NA	1641	FALSE	FALSE	TRUE	TRUE		FALSE	NA	NA	NA	Dispensable	gi|24372257	fig|211586.1.peg.622	- none -
199855	SO_0667		NA	NA	1602	FALSE	FALSE	TRUE	TRUE		FALSE	NA	NA	NA	Dispensable	gi|24372258	fig|211586.1.peg.623	- none -
199856	SO_0668		NA	NA	1338	FALSE	FALSE	TRUE	TRUE		FALSE	NA	NA	NA	Dispensable	gi|24372259	fig|211586.1.peg.624	- none -
199857	SO_0669		NA	NA	453	FALSE	FALSE	TRUE	TRUE		FALSE	NA	NA	NA	Dispensable	gi|24372260	fig|211586.1.peg.625	- none -
199858	SO_0670		NA	NA	894	FALSE	FALSE	TRUE	TRUE		FALSE	NA	NA	NA	Dispensable	gi|24372261	fig|211586.1.peg.626	- none -
199859	SO_0671		NA	NA	237	FALSE	FALSE	TRUE	TRUE		FALSE	NA	NA	NA	Dispensable	gi|24372262	fig|211586.1.peg.627	- none -
199860	SO_0672		NA	NA	615	FALSE	FALSE	TRUE	TRUE		FALSE	NA	NA	NA	Dispensable	gi|24372263	fig|211586.1.peg.628	- none -
199861	SO_0673		NA	NA	1254	FALSE	FALSE	TRUE	TRUE		FALSE	NA	NA	NA	Dispensable	gi|24372264	fig|211586.1.peg.629	- none -
199862	SO_0674		NA	NA	1170	FALSE	FALSE	TRUE	TRUE		FALSE	NA	NA	NA	Dispensable	gi|24372265	fig|211586.1.peg.630	- none -
199863	SO_0675		NA	NA	921	FALSE	FALSE	TRUE	TRUE		FALSE	NA	NA	NA	Dispensable	gi|24372266	fig|211586.1.peg.631	Phage capsid proteins
199864	SO_0676		NA	NA	447	FALSE	FALSE	FALSE	FALSE		FALSE	NA	NA	NA	Unknown	gi|24372267	fig|211586.1.peg.632	- none -
199865	SO_0677		NA	NA	441	FALSE	FALSE	TRUE	TRUE		FALSE	NA	NA	NA	Dispensable	gi|24372268	fig|211586.1.peg.633	- none -
199866	SO_0678		NA	NA	444	FALSE	FALSE	TRUE	TRUE		FALSE	NA	NA	NA	Dispensable	gi|24372269	fig|211586.1.peg.634	- none -
199867	SO_0679		NA	NA	747	FALSE	FALSE	TRUE	TRUE		FALSE	NA	NA	NA	Dispensable	gi|24372270	fig|211586.1.peg.635	- none -
199868	SO_0680		NA	NA	3927	FALSE	FALSE	TRUE	TRUE		FALSE	NA	NA	NA	Dispensable	gi|24372271	fig|211586.1.peg.636	- none -
199869	SO_0681		NA	NA	366	FALSE	FALSE	TRUE	TRUE		FALSE	NA	NA	NA	Dispensable	gi|24372272	fig|211586.1.peg.637	- none -
199870	SO_0682		NA	NA	2496	FALSE	FALSE	TRUE	TRUE		FALSE	NA	NA	NA	Dispensable	gi|24372273	fig|211586.1.peg.638	- none -
199871	SO_0683		NA	NA	480	FALSE	FALSE	TRUE	TRUE		FALSE	NA	NA	NA	Dispensable	gi|24372274	fig|211586.1.peg.639	- none -
199872	SO_0684		NA	NA	810	FALSE	TRUE	FALSE	FALSE		FALSE	NA	NA	NA	Unknown	gi|24372275	fig|211586.1.peg.640	- none -
199873	SO_0685		NA	NA	291	FALSE	TRUE	FALSE	FALSE		FALSE	NA	NA	NA	Unknown	gi|24372276	fig|211586.1.peg.641	- none -
199874	SO_0686		NA	NA	465	FALSE	FALSE	TRUE	TRUE		FALSE	NA	NA	NA	Dispensable	gi|24372277	fig|211586.1.peg.642	- none -
199875	SO_0687		NA	NA	303	FALSE	FALSE	TRUE	TRUE		FALSE	NA	NA	NA	Dispensable	gi|24372278	fig|211586.1.peg.643	- none -
199876	SO_0688		NA	NA	1800	FALSE	FALSE	TRUE	TRUE		FALSE	NA	NA	NA	Dispensable	gi|24372279	fig|211586.1.peg.644	- none -
199877	SO_0689		NA	NA	222	FALSE	FALSE	TRUE	TRUE		FALSE	NA	NA	NA	Dispensable	gi|24372280	fig|211586.1.peg.645	- none -
199878	SO_0690		NA	NA	762	FALSE	FALSE	TRUE	TRUE		FALSE	NA	NA	NA	Dispensable	gi|24372281	fig|211586.1.peg.646	- none -
199879	SO_0691		NA	NA	405	TRUE	FALSE	TRUE	TRUE		FALSE	NA	NA	NA	Dispensable	gi|24372282	fig|211586.1.peg.647	- none -
199881	SO_0693	galM	14881	b0756	1032	TRUE	FALSE	TRUE	TRUE	N	FALSE	NA	NA	NA	Dispensable	gi|24372284	fig|211586.1.peg.648	Maltose and Maltodextrin Utilization; <br>Entner-Doudoroff Pathway; <br>Lactose and Galactose Uptake and Utilization
199882	SO_0694	galK	14882	b0757	1146	TRUE	FALSE	TRUE	TRUE	N	FALSE	NA	NA	NA	Dispensable	gi|24372285	fig|211586.1.peg.649	Lactose and Galactose Uptake and Utilization
199883	SO_0695		NA	NA	1644	TRUE	FALSE	TRUE	TRUE		FALSE	NA	NA	NA	Dispensable	gi|24372286	fig|211586.1.peg.650	Glutathione-regulated potassium-efflux system and associated functions
199884	SO_0696	dsbD	18163	b4136	1833	TRUE	FALSE	TRUE	TRUE	N	FALSE	NA	NA	NA	Dispensable	gi|24372287	fig|211586.1.peg.651	Predicted dye-decolorizing peroxidases (DyP) of YfeX-like subgroup; <br>Biogenesis of c-type cytochromes; <br>Encapsulating protein for DyP-type peroxidase and ferritin-like protein oligomers; <br>Periplasmic disulfide interchange
199885	SO_0697	cutA	18164	b4137	324	TRUE	FALSE	FALSE	FALSE	N	FALSE	NA	NA	NA	Unknown	gi|24372288	fig|211586.1.peg.652	Copper homeostasis: copper tolerance; <br>Biogenesis of c-type cytochromes
199886	SO_0698	fsxA	18168	b4140	564	TRUE	FALSE	TRUE	TRUE	N	FALSE	589451	ACIAD2040	D	Dispensable	gi|24372289	fig|211586.1.peg.653	- none -
199887	SO_0699		NA	NA	369	FALSE	FALSE	TRUE	FALSE		FALSE	NA	NA	NA	Unknown	gi|24372290	fig|211586.1.peg.654	- none -
199888	SO_0700		NA	NA	165	FALSE	FALSE	TRUE	TRUE		FALSE	NA	NA	NA	Dispensable	gi|24372291	fig|211586.1.peg.655	- none -
199889	SO_0701		NA	NA	990	FALSE	FALSE	TRUE	TRUE		FALSE	NA	NA	NA	Dispensable	gi|24372292	fig|211586.1.peg.656	- none -
199890	SO_0702		NA	NA	1359	TRUE	FALSE	TRUE	TRUE		FALSE	NA	NA	NA	Dispensable	gi|24372293	fig|211586.1.peg.657	Riboflavin, FMN and FAD metabolism in plants; <br>Multidrug Resistance Efflux Pumps
199891	SO_0703	groES	18170	b4142	291	TRUE	FALSE	FALSE	FALSE	E	TRUE	NA	NA	NA	ExpectedEssential	gi|24372294	fig|211586.1.peg.658	GroEL GroES
199892	SO_0704	groEL	18171	b4143	1638	TRUE	FALSE	FALSE	FALSE	E	TRUE	NA	NA	NA	ExpectedEssential	gi|24372295	fig|211586.1.peg.659	GroEL GroES
199893	SO_0705		NA	NA	294	FALSE	FALSE	FALSE	FALSE		FALSE	NA	NA	NA	Unknown	gi|24372296	fig|211586.1.peg.660	- none -
199894	SO_0706		15628	b1507	1302	FALSE	FALSE	TRUE	TRUE	N	FALSE	NA	NA	NA	Dispensable	gi|24372297	fig|211586.1.peg.661	Persister Cells
199895	SO_0707		NA	NA	567	FALSE	FALSE	TRUE	TRUE		FALSE	NA	NA	NA	Dispensable	gi|24372298	fig|211586.1.peg.662	- none -
199896	SO_0708		NA	NA	1212	FALSE	TRUE	TRUE	TRUE		FALSE	NA	NA	NA	Dispensable	gi|24372299	fig|211586.1.peg.663	- none -
199897	SO_0709		NA	NA	918	FALSE	FALSE	TRUE	TRUE		FALSE	NA	NA	NA	Dispensable	gi|24372300	fig|211586.1.peg.664	- none -
199898	SO_0710		NA	NA	1428	FALSE	FALSE	TRUE	TRUE		FALSE	NA	NA	NA	Dispensable	gi|24372301	fig|211586.1.peg.665	- none -
199900	SO_0712		NA	NA	258	FALSE	FALSE	TRUE	TRUE		FALSE	NA	NA	NA	Dispensable	gi|24372303	fig|211586.1.peg.666	- none -
199902	SO_0714		NA	NA	303	FALSE	FALSE	FALSE	FALSE		FALSE	NA	NA	NA	Unknown	gi|24372305	fig|211586.1.peg.667	- none -
199903	SO_0715		NA	NA	1227	FALSE	FALSE	TRUE	TRUE		FALSE	NA	NA	NA	Dispensable	gi|24372306	fig|211586.1.peg.668	- none -
199904	SO_0716		NA	NA	384	FALSE	FALSE	FALSE	FALSE		FALSE	NA	NA	NA	Unknown	gi|24372307	fig|211586.1.peg.669	- none -
199905	SO_0717		NA	NA	336	FALSE	FALSE	TRUE	TRUE		FALSE	NA	NA	NA	Dispensable	gi|24372308	fig|211586.1.peg.670	- none -
199906	SO_0718		NA	NA	480	FALSE	FALSE	TRUE	TRUE		FALSE	NA	NA	NA	Dispensable	gi|24372309	fig|211586.1.peg.671	- none -
199907	SO_0719		NA	NA	2244	FALSE	FALSE	TRUE	TRUE		FALSE	NA	NA	NA	Dispensable	gi|24372310	fig|211586.1.peg.672	- none -
199908	SO_0720		NA	NA	510	FALSE	FALSE	FALSE	FALSE		FALSE	NA	NA	NA	Unknown	gi|24372311	fig|211586.1.peg.673	- none -
199909	SO_0721		NA	NA	252	TRUE	FALSE	FALSE	FALSE		FALSE	NA	NA	NA	Unknown	gi|24372312	fig|211586.1.peg.674	- none -
199913	SO_0725	katG-1	NA	NA	2226	FALSE	FALSE	TRUE	TRUE		FALSE	NA	NA	NA	Dispensable	gi|24372316	fig|211586.1.peg.675	Regulation of Oxidative Stress Response; <br>Protection from Reactive Oxygen Species; <br>Protection from Reactive Oxygen Species; <br>Oxidative stress; <br>Oxidative stress
199914	SO_0726		14885	b0760	1413	FALSE	FALSE	TRUE	TRUE	N	FALSE	NA	NA	NA	Dispensable	gi|24372317	fig|211586.1.peg.676	- none -
199915	SO_0727		NA	NA	297	FALSE	FALSE	TRUE	TRUE		FALSE	NA	NA	NA	Dispensable	gi|24372318	fig|211586.1.peg.677	- none -
199916	SO_0728		NA	NA	504	FALSE	FALSE	TRUE	TRUE		FALSE	NA	NA	NA	Dispensable	gi|24372319	fig|211586.1.peg.678	- none -
199917	SO_0729		NA	NA	180	FALSE	FALSE	TRUE	FALSE		FALSE	NA	NA	NA	Unknown	gi|24372320	fig|211586.1.peg.679	- none -
199918	SO_0730		NA	NA	2091	FALSE	FALSE	TRUE	TRUE		FALSE	NA	NA	NA	Dispensable	gi|24372321	fig|211586.1.peg.680	- none -
199919	SO_0731		NA	NA	1215	FALSE	TRUE	FALSE	FALSE		FALSE	NA	NA	NA	Unknown	gi|24372322	fig|211586.1.peg.681	- none -
199920	SO_0732		NA	NA	243	FALSE	FALSE	FALSE	FALSE		FALSE	NA	NA	NA	Unknown	gi|24372323	fig|211586.1.peg.682	- none -
199921	SO_0733		NA	NA	612	FALSE	FALSE	TRUE	TRUE		FALSE	NA	NA	NA	Dispensable	gi|24372324	fig|211586.1.peg.683	- none -
199922	SO_0734		NA	NA	357	FALSE	FALSE	TRUE	TRUE		FALSE	NA	NA	NA	Dispensable	gi|24372325	fig|211586.1.peg.684	CBSS-1352.1.peg.856
199923	SO_0735		NA	NA	951	FALSE	FALSE	TRUE	TRUE		FALSE	NA	NA	NA	Dispensable	gi|24372326	fig|211586.1.peg.685	- none -
199924	SO_0736		NA	NA	795	FALSE	FALSE	TRUE	TRUE		FALSE	NA	NA	NA	Dispensable	gi|24372327	fig|211586.1.peg.686	- none -
199925	SO_0737		NA	NA	2079	FALSE	FALSE	TRUE	TRUE		FALSE	NA	NA	NA	Dispensable	gi|24372328	fig|211586.1.peg.687	Heme, hemin uptake and utilization systems in GramNegatives; <br>Hemin transport system
199926	SO_0740		16530	b2431	936	TRUE	FALSE	TRUE	TRUE	N	FALSE	588843	ACIAD1393	D	Dispensable	gi|24372329	fig|211586.1.peg.689	Predicted dye-decolorizing peroxidases (DyP) of YfeX-like subgroup; <br>Biogenesis of c-type cytochromes; <br>Encapsulating protein for DyP-type peroxidase and ferritin-like protein oligomers
199927	SO_0741	ggt-1	NA	NA	1638	FALSE	FALSE	TRUE	TRUE		FALSE	NA	NA	NA	Dispensable	gi|24372330	fig|211586.1.peg.690	Glutathione: Biosynthesis and gamma-glutamyl cycle
199928	SO_0742		NA	NA	1050	TRUE	FALSE	TRUE	TRUE		FALSE	NA	NA	NA	Dispensable	gi|24372331	fig|211586.1.peg.691	Iron acquisition in Streptococcus; <br>Transport of Iron
199929	SO_0743		NA	NA	1635	TRUE	FALSE	TRUE	TRUE		FALSE	NA	NA	NA	Dispensable	gi|24372332	fig|211586.1.peg.692	Iron acquisition in Streptococcus; <br>Transport of Iron
199930	SO_0744		NA	NA	1008	FALSE	FALSE	TRUE	TRUE		FALSE	NA	NA	NA	Dispensable	gi|24372333	fig|211586.1.peg.693	Predicted dye-decolorizing peroxidases (DyP) of YfeX-like subgroup; <br>Iron acquisition in Streptococcus; <br>Transport of Iron; <br>Encapsulating protein for DyP-type peroxidase and ferritin-like protein oligomers
199931	SO_0745		NA	NA	420	FALSE	FALSE	TRUE	TRUE		FALSE	NA	NA	NA	Dispensable	gi|24372334	fig|211586.1.peg.694	- none -
199932	SO_0746		17653	b3592	597	FALSE	FALSE	TRUE	TRUE	N	FALSE	NA	NA	NA	Dispensable	gi|24372335	fig|211586.1.peg.695	Scaffold proteins for [4Fe-4S] cluster assembly (MRP family); <br>Glutathione: Non-redox reactions
199933	SO_0747	fpr	17963	b3924	750	TRUE	FALSE	TRUE	TRUE	N	FALSE	588218	ACIAD0747	Ess	Dispensable	gi|24372336	fig|211586.1.peg.696	Biotin biosynthesis Experimental; <br>Biogenesis of cytochrome c oxidases; <br>Inorganic Sulfur Assimilation; <br>YhgI, YhgH
199934	SO_0748		NA	NA	678	FALSE	FALSE	TRUE	TRUE		FALSE	NA	NA	NA	Dispensable	gi|24372337	fig|211586.1.peg.697	- none -
199935	SO_0749		NA	NA	594	FALSE	FALSE	TRUE	TRUE		FALSE	NA	NA	NA	Dispensable	gi|24372338	fig|211586.1.peg.698	- none -
199936	SO_0750		NA	NA	1491	FALSE	FALSE	TRUE	TRUE		FALSE	NA	NA	NA	Dispensable	gi|24372339	fig|211586.1.peg.699	Glutamine, Glutamate, Aspartate and Asparagine Biosynthesis; <br>Ammonia assimilation; <br>cAMP signaling in bacteria
199938	SO_0752		NA	NA	207	TRUE	FALSE	TRUE	TRUE		FALSE	NA	NA	NA	Dispensable	gi|24372341	fig|211586.1.peg.700	- none -
199939	SO_0753		NA	NA	258	FALSE	FALSE	TRUE	TRUE		FALSE	NA	NA	NA	Dispensable	gi|24372342	fig|211586.1.peg.701	- none -
199940	SO_0754		NA	NA	1791	TRUE	FALSE	TRUE	TRUE		FALSE	NA	NA	NA	Dispensable	gi|24372343	fig|211586.1.peg.702	- none -
199941	SO_0755		NA	NA	177	TRUE	FALSE	FALSE	FALSE		FALSE	NA	NA	NA	Unknown	gi|24372344	fig|211586.1.peg.703	- none -
199942	SO_0756	aroG	14879	b0754	1059	TRUE	FALSE	TRUE	TRUE	N	FALSE	NA	NA	NA	Dispensable	gi|24372345	fig|211586.1.peg.704	Common Pathway For Synthesis of Aromatic Compounds (DAHP synthase to chorismate); <br>Chorismate Synthesis
199943	SO_0757		NA	NA	1188	FALSE	FALSE	TRUE	TRUE		FALSE	NA	NA	NA	Dispensable	gi|24372346	fig|211586.1.peg.705	- none -
199944	SO_0758		NA	NA	348	TRUE	FALSE	FALSE	FALSE		FALSE	NA	NA	NA	Unknown	gi|24372347	fig|211586.1.peg.706	- none -
199946	SO_0760	amt	14589	b0451	1227	TRUE	FALSE	TRUE	TRUE	N	FALSE	NA	NA	NA	Dispensable	gi|24372349	fig|211586.1.peg.707	Ammonia assimilation
199947	SO_0761	glnB-1	14588	b0450	339	TRUE	FALSE	TRUE	TRUE	N	FALSE	NA	NA	NA	Dispensable	gi|24372350	fig|211586.1.peg.708	- none -
199948	SO_0762		15021	b0897	543	TRUE	FALSE	TRUE	TRUE	E	FALSE	NA	NA	NA	DispensableUnclearInEcoli	gi|24372351	fig|211586.1.peg.709	Chorismate: Intermediate for synthesis of Tryptophan, PAPA antibiotics, PABA, 3-hydroxyanthranilate and more.
199949	SO_0763		NA	NA	222	FALSE	FALSE	TRUE	TRUE		FALSE	NA	NA	NA	Dispensable	NA	NA	NA
199950	SO_0764		NA	NA	810	FALSE	FALSE	TRUE	TRUE		FALSE	NA	NA	NA	Dispensable	gi|24372353	fig|211586.1.peg.711	- none -
199951	SO_0765		1937147	b3823	705	TRUE	FALSE	TRUE	TRUE	N	FALSE	NA	NA	NA	Dispensable	gi|24372354	fig|211586.1.peg.712	- none -
199952	SO_0766		NA	NA	822	FALSE	FALSE	TRUE	TRUE		FALSE	NA	NA	NA	Dispensable	gi|24372355	fig|211586.1.peg.713	- none -
199953	SO_0767		NA	NA	417	FALSE	FALSE	FALSE	FALSE		FALSE	NA	NA	NA	Unknown	gi|24372356	fig|211586.1.peg.715	- none -
199954	SO_0768		NA	NA	633	FALSE	FALSE	TRUE	TRUE		FALSE	NA	NA	NA	Dispensable	gi|24372357	fig|211586.1.peg.716	- none -
199955	SO_0769	argR	17308	b3237	471	TRUE	FALSE	FALSE	FALSE	E	FALSE	NA	NA	NA	ExpectedEssential	gi|24372358	fig|211586.1.peg.717	Arginine and Ornithine Degradation; <br>Arginine Biosynthesis extended; <br>Arginine Deiminase Pathway
199956	SO_0770	mdh	17307	b3236	936	TRUE	FALSE	TRUE	TRUE	N	FALSE	590462	ACIAD3155	DB mutant	Dispensable	gi|24372359	fig|211586.1.peg.718	Glyoxylate bypass; <br>TCA Cycle; <br>Serine-glyoxylate cycle
199957	SO_0771		NA	NA	390	FALSE	FALSE	TRUE	TRUE		FALSE	NA	NA	NA	Dispensable	gi|24372360	fig|211586.1.peg.719	Persister Cells
199958	SO_0772		15727	b1606	720	FALSE	FALSE	TRUE	TRUE	N	FALSE	NA	NA	NA	Dispensable	gi|24372361	fig|211586.1.peg.720	COG3146 experimental; <br>Experimental-PTPS; <br>Folate Biosynthesis
199959	SO_0773		NA	NA	759	FALSE	TRUE	FALSE	FALSE		FALSE	NA	NA	NA	Unknown	gi|24372362	fig|211586.1.peg.721	- none -
199960	SO_0774		16991	b2912	675	TRUE	FALSE	TRUE	TRUE	N	FALSE	588570	ACIAD1116	D	Dispensable	gi|24372363	fig|211586.1.peg.722	One-carbon metabolism by tetrahydropterines; <br>5-FCL-like protein; <br>Folate Biosynthesis; <br>Serine-glyoxylate cycle
199961	SO_0775		16990	b2910	303	TRUE	FALSE	FALSE	FALSE	N	FALSE	588577	ACIAD1123	D	Unknown	gi|24372364	fig|211586.1.peg.723	Bacterial Cytoskeleton
199962	SO_0776		16989	b2909	480	TRUE	FALSE	TRUE	FALSE	E	FALSE	588579	ACIAD1125	D	ExpectedEssential	gi|24372365	fig|211586.1.peg.724	CBSS-87626.3.peg.3639
199963	SO_0777	ubiH	16987	b2907	1224	TRUE	FALSE	FALSE	FALSE	E	FALSE	588581	ACIAD1127	DB mutant	ExpectedEssential	gi|24372366	fig|211586.1.peg.725	Ubiquinone Biosynthesis; <br>CBSS-87626.3.peg.3639; <br>Experimental-Ubiquinone BiosynthesisVDC
199964	SO_0778		16986	b2906	1224	TRUE	FALSE	FALSE	FALSE	N	FALSE	588582	ACIAD1128	DB mutant	NewEssential	gi|24372367	fig|211586.1.peg.726	Ubiquinone Biosynthesis; <br>CBSS-87626.3.peg.3639; <br>Experimental-Ubiquinone BiosynthesisVDC
199965	SO_0779	gcvT	16985	b2905	1095	TRUE	FALSE	TRUE	TRUE	N	FALSE	NA	NA	NA	Dispensable	gi|24372368	fig|211586.1.peg.727	Glycine and Serine Utilization; <br>YgfZ; <br>CBSS-87626.3.peg.3639; <br>Glycine cleavage system
199966	SO_0780	gcvH	16984	b2904	390	TRUE	FALSE	FALSE	FALSE	N	FALSE	589297	ACIAD1876	D	Unknown	gi|24372369	fig|211586.1.peg.728	Glycine and Serine Utilization; <br>Glycine cleavage system
199967	SO_0781	gcvP	16983	b2903	2889	TRUE	FALSE	TRUE	TRUE	N	FALSE	NA	NA	NA	Dispensable	gi|24372370	fig|211586.1.peg.729	Glycine and Serine Utilization; <br>Lipoic acid metabolism; <br>Lipoic Acid explorationVDC; <br>Glycine cleavage system
199968	SO_0782		NA	NA	660	FALSE	FALSE	FALSE	FALSE		FALSE	NA	NA	NA	Unknown	gi|24372371	fig|211586.1.peg.730	- none -
199969	SO_0783		NA	NA	1989	FALSE	FALSE	TRUE	TRUE		FALSE	NA	NA	NA	Dispensable	gi|24372372	fig|211586.1.peg.731	- none -
199970	SO_0784		NA	NA	411	FALSE	FALSE	TRUE	TRUE		FALSE	NA	NA	NA	Dispensable	gi|24372373	fig|211586.1.peg.732	- none -
199971	SO_0785		NA	NA	114	FALSE	FALSE	TRUE	TRUE		FALSE	NA	NA	NA	Dispensable	gi|24372374	fig|211586.1.peg.734	- none -
199972	SO_0786		NA	NA	597	FALSE	FALSE	TRUE	TRUE		FALSE	NA	NA	NA	Dispensable	gi|24372375	fig|211586.1.peg.735	- none -
199973	SO_0787		NA	NA	444	FALSE	FALSE	TRUE	TRUE		FALSE	NA	NA	NA	Dispensable	gi|24372376	fig|211586.1.peg.736	- none -
199974	SO_0788		NA	NA	246	TRUE	FALSE	FALSE	FALSE		FALSE	NA	NA	NA	Unknown	gi|24372377	fig|211586.1.peg.737	- none -
199975	SO_0789		NA	NA	618	FALSE	FALSE	TRUE	TRUE		FALSE	NA	NA	NA	Dispensable	gi|24372378	fig|211586.1.peg.738	- none -
199977	SO_0791		NA	NA	864	FALSE	TRUE	TRUE	TRUE		FALSE	NA	NA	NA	Dispensable	gi|24372380	fig|211586.1.peg.739	- none -
199978	SO_0792		NA	NA	390	TRUE	FALSE	TRUE	TRUE		FALSE	NA	NA	NA	Dispensable	gi|24372381	fig|211586.1.peg.740	- none -
199979	SO_0793		NA	NA	288	FALSE	TRUE	FALSE	FALSE		FALSE	NA	NA	NA	Unknown	gi|24372382	fig|211586.1.peg.741	- none -
199981	SO_0795		15029	b0905	1779	TRUE	FALSE	TRUE	TRUE	N	FALSE	NA	NA	NA	Dispensable	gi|24372384	fig|211586.1.peg.742	- none -
199982	SO_0796		NA	NA	912	FALSE	FALSE	TRUE	TRUE		FALSE	NA	NA	NA	Dispensable	gi|24372385	fig|211586.1.peg.743	- none -
199983	SO_0797		NA	NA	462	FALSE	FALSE	TRUE	FALSE		FALSE	NA	NA	NA	Unknown	gi|24372386	fig|211586.1.peg.744	- none -
199984	SO_0798		NA	NA	2163	FALSE	FALSE	TRUE	TRUE		FALSE	NA	NA	NA	Dispensable	gi|24372387	fig|211586.1.peg.745	- none -
199985	SO_0799		NA	NA	483	FALSE	FALSE	TRUE	TRUE		FALSE	NA	NA	NA	Dispensable	gi|24372388	fig|211586.1.peg.746	YebC
199987	SO_0801		14613	b0476	915	FALSE	FALSE	TRUE	TRUE	N	FALSE	NA	NA	NA	Dispensable	gi|24372390	fig|211586.1.peg.747	- none -
199988	SO_0802		16095	b1985	1362	FALSE	FALSE	TRUE	TRUE	?	FALSE	NA	NA	NA	Dispensable	gi|24372391	fig|211586.1.peg.748	- none -
199990	SO_0804		NA	NA	606	FALSE	FALSE	TRUE	TRUE		FALSE	NA	NA	NA	Dispensable	gi|24372393	fig|211586.1.peg.749	- none -
199991	SO_0805		NA	NA	519	FALSE	FALSE	TRUE	TRUE		FALSE	NA	NA	NA	Dispensable	gi|24372394	fig|211586.1.peg.750	- none -
199992	SO_0806		NA	NA	1767	TRUE	FALSE	TRUE	TRUE		FALSE	NA	NA	NA	Dispensable	gi|24372395	fig|211586.1.peg.751	- none -
199993	SO_0807	hpt-1	NA	NA	567	TRUE	FALSE	TRUE	TRUE		FALSE	NA	NA	NA	Dispensable	gi|24372396	fig|211586.1.peg.752	Purine conversions; <br>Cell division-ribosomal stress proteins cluster
199994	SO_0808		NA	NA	306	TRUE	FALSE	FALSE	FALSE		FALSE	NA	NA	NA	Unknown	gi|24372397	fig|211586.1.peg.753	- none -
199995	SO_0809	azu	NA	NA	477	FALSE	FALSE	TRUE	FALSE		FALSE	NA	NA	NA	Unknown	gi|24372398	fig|211586.1.peg.754	- none -
199996	SO_0810	rbsK	17812	b3752	912	FALSE	FALSE	TRUE	TRUE	N	FALSE	589761	ACIAD2392	D	Dispensable	gi|24372399	fig|211586.1.peg.755	D-ribose utilization; <br>Deoxyribose and Deoxynucleoside Catabolism
199997	SO_0811		14788	b0651	957	FALSE	FALSE	TRUE	TRUE	N	FALSE	NA	NA	NA	Dispensable	gi|24372400	fig|211586.1.peg.756	Purine conversions; <br>Queuosine-Archaeosine Biosynthesis
199998	SO_0812		NA	NA	1347	FALSE	FALSE	TRUE	TRUE		FALSE	NA	NA	NA	Dispensable	gi|24372401	fig|211586.1.peg.757	- none -
199999	SO_0813		NA	NA	1443	FALSE	FALSE	TRUE	TRUE		FALSE	NA	NA	NA	Dispensable	gi|24372402	fig|211586.1.peg.758	- none -
200001	SO_0815		15572	b1451	1962	FALSE	FALSE	TRUE	TRUE	N	FALSE	NA	NA	NA	Dispensable	gi|24372404	fig|211586.1.peg.759	Ton and Tol transport systems
200002	SO_0816		NA	NA	729	TRUE	FALSE	TRUE	TRUE		FALSE	NA	NA	NA	Dispensable	gi|24372405	fig|211586.1.peg.760	- none -
200003	SO_0817	metR	17876	b3828	906	TRUE	FALSE	FALSE	FALSE	N	FALSE	589754	ACIAD2384	DB mutant	NewEssential	gi|24372406	fig|211586.1.peg.761	LysR-family proteins in Salmonella enterica Typhimurium; <br>LysR-family proteins in Escherichia coli; <br>Methionine Biosynthesis
200004	SO_0818	metE	17877	b3829	2283	FALSE	FALSE	TRUE	TRUE	N	FALSE	NA	NA	NA	Dispensable	gi|24372407	fig|211586.1.peg.762	Methionine Biosynthesis
200005	SO_0819		NA	NA	957	FALSE	TRUE	TRUE	TRUE		FALSE	NA	NA	NA	Dispensable	gi|24372408	fig|211586.1.peg.763	- none -
200006	SO_0820		15003	b0878	1218	FALSE	FALSE	TRUE	TRUE	N	FALSE	NA	NA	NA	Dispensable	gi|24372409	fig|211586.1.peg.764	Multidrug Resistance Efflux Pumps
200007	SO_0821		15004	b0879	1971	FALSE	FALSE	TRUE	TRUE	N	FALSE	590415	ACIAD3110	D	Dispensable	gi|24372410	fig|211586.1.peg.765	Multidrug Resistance Efflux Pumps
200008	SO_0822		14708	b0572	1419	FALSE	FALSE	TRUE	TRUE	N	FALSE	590416	ACIAD3111	D	Dispensable	gi|24372411	fig|211586.1.peg.766	Multidrug Resistance Efflux Pumps
200009	SO_0823		NA	NA	1125	TRUE	FALSE	TRUE	TRUE		FALSE	NA	NA	NA	Dispensable	gi|24372412	fig|211586.1.peg.767	- none -
200010	SO_0824		NA	NA	363	FALSE	FALSE	TRUE	TRUE		FALSE	NA	NA	NA	Dispensable	gi|24372413	fig|211586.1.peg.768	- none -
200012	SO_0826		NA	NA	1692	TRUE	FALSE	TRUE	TRUE		FALSE	NA	NA	NA	Dispensable	gi|24372415	fig|211586.1.peg.769	- none -
200013	SO_0827	lldP	17053	b2975	1638	FALSE	FALSE	TRUE	TRUE	N	FALSE	587622	ACIAD0106	D	Dispensable	gi|24372416	fig|211586.1.peg.770	Lactate utilization
200014	SO_0828		18392	b4371	1062	TRUE	FALSE	TRUE	TRUE	N	FALSE	588177	ACIAD0701	D	Dispensable	gi|24372417	fig|211586.1.peg.771	RNA methylation
200016	SO_0830		NA	NA	1365	TRUE	FALSE	TRUE	TRUE		FALSE	NA	NA	NA	Dispensable	gi|24372419	fig|211586.1.peg.772	Phosphate metabolism
200017	SO_0831	gshB	17026	b2947	948	TRUE	FALSE	TRUE	TRUE	E	FALSE	590791	ACIAD3518	D	DispensableUnclearInEcoli	gi|24372420	fig|211586.1.peg.773	Heat shock dnaK gene cluster extended; <br>YgfZ; <br>Glutathione: Biosynthesis and gamma-glutamyl cycle; <br>CBSS-318161.14.peg.2599; <br>Glutathione: Non-redox reactions; <br>Glutaredoxins
200018	SO_0832		17025	b2946	732	TRUE	FALSE	TRUE	FALSE	N	FALSE	589666	ACIAD2284	D	Unknown	gi|24372421	fig|211586.1.peg.774	Heat shock dnaK gene cluster extended; <br>RNA methylation; <br>CBSS-318161.14.peg.2599
200019	SO_0833	endA	17024	b2945	777	TRUE	FALSE	TRUE	TRUE	N	FALSE	NA	NA	NA	Dispensable	gi|24372422	fig|211586.1.peg.775	- none -
200020	SO_0834		17023	b2944	621	TRUE	FALSE	TRUE	TRUE	N	FALSE	NA	NA	NA	Dispensable	gi|24372423	fig|211586.1.peg.776	- none -
200021	SO_0835		NA	NA	1158	TRUE	FALSE	TRUE	TRUE		FALSE	NA	NA	NA	Dispensable	gi|24372424	fig|211586.1.peg.777	- none -
200023	SO_0837		NA	NA	798	FALSE	FALSE	TRUE	TRUE		FALSE	NA	NA	NA	Dispensable	gi|24372426	fig|211586.1.peg.778	Beta-lactamase
200025	SO_0839		NA	NA	912	TRUE	FALSE	TRUE	TRUE		FALSE	NA	NA	NA	Dispensable	gi|24372428	fig|211586.1.peg.779	- none -
200026	SO_0840		NA	NA	4554	TRUE	FALSE	FALSE	FALSE		FALSE	NA	NA	NA	NewEssential	gi|24372429	fig|211586.1.peg.780	Colicin V and Bacteriocin Production Cluster; <br>Fatty Acid Biosynthesis FASII; <br>Fatty Acid Biosynthesis FASII; <br>Fatty Acid Biosynthesis FASII; <br>Fatty Acid Biosynthesis FASII
200027	SO_0841		NA	NA	1470	FALSE	FALSE	TRUE	TRUE		FALSE	NA	NA	NA	Dispensable	gi|24372430	fig|211586.1.peg.781	- none -
200028	SO_0842	fusA-2	NA	NA	2094	TRUE	FALSE	FALSE	FALSE		FALSE	NA	NA	NA	NewEssential	gi|24372431	fig|211586.1.peg.782	Translation elongation factors bacterial; <br>Translation elongation factor G family
200029	SO_0843		NA	NA	882	FALSE	FALSE	TRUE	TRUE		FALSE	589110	ACIAD1675	D	Dispensable	gi|24372432	fig|211586.1.peg.783	- none -
200030	SO_0844		NA	NA	153	FALSE	FALSE	FALSE	FALSE		FALSE	NA	NA	NA	Unknown	gi|24372433	fig|211586.1.peg.784	- none -
200031	SO_0845	napB	NA	NA	432	FALSE	FALSE	TRUE	TRUE		FALSE	NA	NA	NA	Dispensable	gi|24372434	fig|211586.1.peg.785	Nitrate and nitrite ammonification
200032	SO_0846	napH	16312	b2204	960	FALSE	FALSE	TRUE	TRUE	N	FALSE	NA	NA	NA	Dispensable	gi|24372435	fig|211586.1.peg.786	Nitrate and nitrite ammonification
200033	SO_0847	napG	16313	b2205	735	FALSE	FALSE	TRUE	FALSE	N	FALSE	NA	NA	NA	Unknown	gi|24372436	fig|211586.1.peg.787	Nitrate and nitrite ammonification
200034	SO_0848	napA	16314	b2206	2481	FALSE	FALSE	TRUE	TRUE	N	FALSE	NA	NA	NA	Dispensable	gi|24372437	fig|211586.1.peg.788	Nitrate and nitrite ammonification
200035	SO_0849	napD	16315	b2207	285	FALSE	FALSE	TRUE	TRUE	N	FALSE	NA	NA	NA	Dispensable	gi|24372438	fig|211586.1.peg.789	Nitrate and nitrite ammonification
200036	SO_0850		NA	NA	1629	FALSE	FALSE	TRUE	TRUE		FALSE	NA	NA	NA	Dispensable	gi|24372439	fig|211586.1.peg.790	Type IV pilus
200037	SO_0851		NA	NA	558	FALSE	FALSE	TRUE	FALSE		FALSE	NA	NA	NA	Unknown	gi|24372440	fig|211586.1.peg.791	- none -
200038	SO_0852		NA	NA	408	FALSE	FALSE	TRUE	TRUE		FALSE	NA	NA	NA	Dispensable	gi|24372441	fig|211586.1.peg.792	Type IV pilus
200039	SO_0853		NA	NA	435	FALSE	FALSE	TRUE	TRUE		FALSE	NA	NA	NA	Dispensable	gi|24372442	fig|211586.1.peg.793	Type IV pilus
200040	SO_0854		NA	NA	372	FALSE	FALSE	TRUE	TRUE		FALSE	NA	NA	NA	Dispensable	gi|24372443	fig|211586.1.peg.794	Type IV pilus
200041	SO_0855		NA	NA	1278	TRUE	FALSE	TRUE	TRUE		FALSE	NA	NA	NA	Dispensable	gi|24372444	fig|211586.1.peg.795	AttEFGH ABC Transport System
200042	SO_0856		NA	NA	2694	TRUE	FALSE	TRUE	TRUE		FALSE	NA	NA	NA	Dispensable	gi|24372445	fig|211586.1.peg.796	AttEFGH ABC Transport System; <br>AttEFGH ABC Transport System
200043	SO_0857		NA	NA	672	TRUE	FALSE	TRUE	TRUE		FALSE	NA	NA	NA	Dispensable	gi|24372446	fig|211586.1.peg.797	AttEFGH ABC Transport System
200044	SO_0858		NA	NA	1359	FALSE	FALSE	TRUE	TRUE		FALSE	NA	NA	NA	Dispensable	gi|24372447	fig|211586.1.peg.798	Glycine cleavage system
200045	SO_0859		NA	NA	5298	FALSE	FALSE	TRUE	TRUE		FALSE	NA	NA	NA	Dispensable	gi|24372448	fig|211586.1.peg.799	- none -
200046	SO_0860		NA	NA	1020	FALSE	FALSE	TRUE	TRUE		FALSE	NA	NA	NA	Dispensable	gi|24372449	fig|211586.1.peg.800	- none -
200047	SO_0861		16978	b2898	957	TRUE	FALSE	FALSE	FALSE	X	FALSE	588189	ACIAD0714	DB mutant	NewEssential	gi|24372450	fig|211586.1.peg.801	YgfZ
200048	SO_0862	serA	16992	b2913	1230	TRUE	FALSE	TRUE	TRUE	N	FALSE	590597	ACIAD3302	DB mutant	Dispensable	gi|24372451	fig|211586.1.peg.802	Glycine and Serine Utilization; <br>Pyridoxin (Vitamin B6) Biosynthesis; <br>Serine Biosynthesis
200049	SO_0863		18149	b4121	606	TRUE	FALSE	TRUE	TRUE	N	FALSE	NA	NA	NA	Dispensable	gi|24372452	fig|211586.1.peg.803	- none -
200050	SO_0864		NA	NA	768	FALSE	FALSE	TRUE	TRUE		FALSE	NA	NA	NA	Dispensable	gi|24372453	fig|211586.1.peg.804	- none -
200051	SO_0865		NA	NA	1509	FALSE	FALSE	TRUE	TRUE		FALSE	NA	NA	NA	Dispensable	gi|24372454	fig|211586.1.peg.805	Curli production
200052	SO_0866		15163	b1041	420	FALSE	FALSE	TRUE	TRUE	N	FALSE	NA	NA	NA	Dispensable	gi|24372455	fig|211586.1.peg.806	Curli production
200053	SO_0867		NA	NA	2457	FALSE	FALSE	TRUE	TRUE		FALSE	NA	NA	NA	Dispensable	gi|24372456	fig|211586.1.peg.807	- none -
200054	SO_0868		NA	NA	522	TRUE	FALSE	TRUE	TRUE		FALSE	NA	NA	NA	Dispensable	gi|24372457	fig|211586.1.peg.808	- none -
200055	SO_0869	panC	14279	b0133	846	TRUE	FALSE	FALSE	FALSE	N	FALSE	590373	ACIAD3060	DB mutant	NewEssential	gi|24372458	fig|211586.1.peg.809	Coenzyme A Biosynthesis
200056	SO_0870	panB	14280	b0134	795	TRUE	FALSE	TRUE	TRUE	N	FALSE	590374	ACIAD3061	DB mutant	Dispensable	gi|24372459	fig|211586.1.peg.810	Coenzyme A Biosynthesis
200057	SO_0871	folK-1	14288	b0142	489	TRUE	FALSE	FALSE	FALSE	E	TRUE	590375	ACIAD3062	DB mutant	ExpectedEssential	gi|24372460	fig|211586.1.peg.811	COG3146 experimental; <br>YgfZ; <br>Experimental-PTPS; <br>Folate Biosynthesis
200058	SO_0872	pcnB	14289	b0143	1317	TRUE	FALSE	TRUE	TRUE	N	FALSE	590376	ACIAD3063	D	Dispensable	gi|24372461	fig|211586.1.peg.812	tRNA nucleotidyltransferase; <br>Polyadenylation bacterial
200059	SO_0873		14290	b0144	900	TRUE	FALSE	TRUE	TRUE	N	FALSE	587782	ACIAD0272	D	Dispensable	gi|24372462	fig|211586.1.peg.813	Queuosine-Archaeosine Biosynthesis
200060	SO_0874	dksA	14291	b0145	444	TRUE	FALSE	FALSE	FALSE	N	FALSE	587783	ACIAD0273	D	Unknown	gi|24372463	fig|211586.1.peg.814	COG0523
200061	SO_0875	sfsA	14292	b0146	705	TRUE	FALSE	TRUE	TRUE	N	FALSE	NA	NA	NA	Dispensable	gi|24372464	fig|211586.1.peg.815	Fermentations: Mixed acid
200062	SO_0876	pepB	16622	b2523	1293	TRUE	FALSE	TRUE	TRUE	N	FALSE	NA	NA	NA	Dispensable	gi|24372465	fig|211586.1.peg.816	Aminopeptidases (EC 3.4.11.-)
200063	SO_0877		NA	NA	510	FALSE	FALSE	TRUE	TRUE		FALSE	NA	NA	NA	Dispensable	gi|24372466	fig|211586.1.peg.817	- none -
200064	SO_0878	prkB	17418	b3355	888	TRUE	FALSE	TRUE	TRUE	N	FALSE	NA	NA	NA	Dispensable	gi|24372467	fig|211586.1.peg.818	- none -
200065	SO_0879		NA	NA	246	TRUE	FALSE	FALSE	FALSE		FALSE	NA	NA	NA	Unknown	gi|24372468	fig|211586.1.peg.819	- none -
200066	SO_0880		17416	b3353	984	TRUE	FALSE	TRUE	TRUE	N	FALSE	589085	ACIAD1655	D	Dispensable	gi|24372469	fig|211586.1.peg.820	Glutathione-regulated potassium-efflux system and associated functions; <br>cAMP signaling in bacteria
200067	SO_0881		NA	NA	507	TRUE	FALSE	TRUE	TRUE		FALSE	NA	NA	NA	Dispensable	gi|24372470	fig|211586.1.peg.821	CBSS-208964.1.peg.365
200068	SO_0882		NA	NA	1602	TRUE	FALSE	TRUE	TRUE		FALSE	NA	NA	NA	Dispensable	gi|24372471	fig|211586.1.peg.822	CBSS-208964.1.peg.365
200069	SO_0883		NA	NA	411	FALSE	FALSE	TRUE	TRUE		FALSE	NA	NA	NA	Dispensable	gi|24372472	fig|211586.1.peg.823	- none -
200070	SO_0884		NA	NA	414	TRUE	FALSE	TRUE	TRUE		FALSE	NA	NA	NA	Dispensable	gi|24372473	fig|211586.1.peg.824	- none -
200071	SO_0885		17415	b3352	1914	TRUE	FALSE	TRUE	TRUE	N	FALSE	587525	ACIAD0007	D	Dispensable	gi|24372474	fig|211586.1.peg.825	- none -
200072	SO_0886		NA	NA	201	TRUE	FALSE	FALSE	FALSE		FALSE	590490	ACIAD3183	D	Unknown	gi|24372475	fig|211586.1.peg.826	Potassium homeostasis; <br>Glutathione-regulated potassium-efflux system and associated functions
200073	SO_0887		NA	NA	1050	FALSE	FALSE	TRUE	TRUE		FALSE	NA	NA	NA	Dispensable	gi|24372476	fig|211586.1.peg.827	- none -
200074	SO_0888		NA	NA	1707	FALSE	FALSE	TRUE	TRUE		FALSE	NA	NA	NA	Dispensable	gi|24372477	fig|211586.1.peg.828	- none -
200075	SO_0889		NA	NA	213	FALSE	FALSE	TRUE	TRUE		FALSE	NA	NA	NA	Dispensable	gi|24372478	fig|211586.1.peg.829	- none -
200076	SO_0890		NA	NA	765	FALSE	FALSE	TRUE	TRUE		FALSE	NA	NA	NA	Dispensable	gi|24372479	fig|211586.1.peg.830	- none -
200077	SO_0891		NA	NA	291	FALSE	TRUE	FALSE	FALSE		FALSE	NA	NA	NA	Unknown	gi|24372480	fig|211586.1.peg.831	- none -
200078	SO_0892		NA	NA	810	FALSE	TRUE	TRUE	TRUE		FALSE	NA	NA	NA	Dispensable	gi|24372481	fig|211586.1.peg.832	- none -
200079	SO_0894		NA	NA	102	FALSE	FALSE	TRUE	TRUE		FALSE	NA	NA	NA	Dispensable	gi|24372482	fig|211586.1.peg.833	- none -
200080	SO_0895		NA	NA	858	FALSE	FALSE	TRUE	TRUE		FALSE	NA	NA	NA	Dispensable	gi|24372483	fig|211586.1.peg.834	- none -
200081	SO_0896		NA	NA	216	FALSE	FALSE	TRUE	TRUE		FALSE	NA	NA	NA	Dispensable	gi|24372484	fig|211586.1.peg.835	- none -
200082	SO_0897	dbpA	15463	b1343	1377	TRUE	FALSE	TRUE	TRUE	N	FALSE	NA	NA	NA	Dispensable	gi|24372485	fig|211586.1.peg.836	ATP-dependent RNA helicases, bacterial
200083	SO_0898		17777	b3717	528	FALSE	FALSE	TRUE	TRUE	N	FALSE	NA	NA	NA	Dispensable	gi|24372486	fig|211586.1.peg.837	Tolerance to colicin E2
200084	SO_0899		NA	NA	423	FALSE	FALSE	TRUE	TRUE		FALSE	NA	NA	NA	Dispensable	gi|24372487	fig|211586.1.peg.838	Serine-glyoxylate cycle
200085	SO_0900		16915	b2834	1041	TRUE	FALSE	TRUE	TRUE	N	FALSE	588712	ACIAD1261	D	Dispensable	gi|24372488	fig|211586.1.peg.839	- none -
200087	SO_0902	nqrA-1	NA	NA	1371	FALSE	FALSE	TRUE	TRUE		FALSE	NA	NA	NA	Dispensable	gi|24372490	fig|211586.1.peg.840	Na(+)-translocating NADH-quinone oxidoreductase and rnf-like group of electron transport complexes
200088	SO_0903	nqrB-1	NA	NA	1233	FALSE	FALSE	TRUE	TRUE		FALSE	NA	NA	NA	Dispensable	gi|24372491	fig|211586.1.peg.841	Na(+)-translocating NADH-quinone oxidoreductase and rnf-like group of electron transport complexes
200089	SO_0904	nqrC-1	NA	NA	795	FALSE	FALSE	TRUE	TRUE		FALSE	NA	NA	NA	Dispensable	gi|24372492	fig|211586.1.peg.842	Na(+)-translocating NADH-quinone oxidoreductase and rnf-like group of electron transport complexes
200090	SO_0905	nqrD-1	NA	NA	621	FALSE	FALSE	TRUE	TRUE		FALSE	NA	NA	NA	Dispensable	gi|24372493	fig|211586.1.peg.843	Na(+)-translocating NADH-quinone oxidoreductase and rnf-like group of electron transport complexes
200091	SO_0906	nqrE-1	NA	NA	609	FALSE	FALSE	TRUE	TRUE		FALSE	NA	NA	NA	Dispensable	gi|24372494	fig|211586.1.peg.844	Na(+)-translocating NADH-quinone oxidoreductase and rnf-like group of electron transport complexes
200092	SO_0907	nqrF-1	NA	NA	1218	FALSE	FALSE	TRUE	TRUE		FALSE	NA	NA	NA	Dispensable	gi|24372495	fig|211586.1.peg.845	Na(+)-translocating NADH-quinone oxidoreductase and rnf-like group of electron transport complexes
200093	SO_0908		NA	NA	318	FALSE	FALSE	TRUE	TRUE		FALSE	NA	NA	NA	Dispensable	gi|24372496	fig|211586.1.peg.846	- none -
200094	SO_0909		NA	NA	564	FALSE	FALSE	TRUE	TRUE		FALSE	NA	NA	NA	Dispensable	gi|24372497	fig|211586.1.peg.847	- none -
200095	SO_0910		NA	NA	1035	FALSE	FALSE	TRUE	TRUE		FALSE	NA	NA	NA	Dispensable	gi|24372498	fig|211586.1.peg.848	- none -
200096	SO_0912		NA	NA	396	FALSE	FALSE	TRUE	TRUE		FALSE	NA	NA	NA	Dispensable	gi|24372499	fig|211586.1.peg.849	- none -
200097	SO_0913	fic	17424	b3361	594	FALSE	FALSE	TRUE	TRUE	N	FALSE	NA	NA	NA	Dispensable	gi|24372500	fig|211586.1.peg.850	- none -
200098	SO_0914		NA	NA	1197	FALSE	FALSE	TRUE	FALSE		FALSE	NA	NA	NA	Unknown	gi|24372501	fig|211586.1.peg.851	Beta-lactamase
200099	SO_0915		NA	NA	2451	FALSE	FALSE	TRUE	TRUE		FALSE	NA	NA	NA	Dispensable	gi|24372502	fig|211586.1.peg.852	- none -
200100	SO_0916		NA	NA	930	FALSE	FALSE	TRUE	TRUE		FALSE	NA	NA	NA	Dispensable	gi|24372503	fig|211586.1.peg.853	- none -
200101	SO_0917		18415	b4394	540	TRUE	FALSE	TRUE	TRUE	N	FALSE	NA	NA	NA	Dispensable	gi|24372504	fig|211586.1.peg.854	Housecleaning nucleoside triphosphate pyrophosphatases
200102	SO_0918	aac	NA	NA	2568	FALSE	FALSE	TRUE	TRUE		FALSE	NA	NA	NA	Dispensable	gi|24372505	fig|211586.1.peg.855	- none -
200103	SO_0919		16880	b2796	1293	TRUE	FALSE	TRUE	TRUE	N	FALSE	NA	NA	NA	Dispensable	gi|24372506	fig|211586.1.peg.856	Glycine and Serine Utilization; <br>Pyruvate Alanine Serine Interconversions
200104	SO_0920		NA	NA	444	TRUE	FALSE	TRUE	FALSE		FALSE	NA	NA	NA	Unknown	gi|24372507	fig|211586.1.peg.857	- none -
200105	SO_0921		NA	NA	297	FALSE	FALSE	TRUE	TRUE		FALSE	NA	NA	NA	Dispensable	gi|24372508	fig|211586.1.peg.858	- none -
200106	SO_0922		18105	b4077	1275	FALSE	FALSE	TRUE	TRUE	N	FALSE	NA	NA	NA	Dispensable	gi|24372509	fig|211586.1.peg.859	Glutamate and Aspartate uptake in Bacteria; <br>ZZ gjo need homes
200107	SO_0923		NA	NA	417	TRUE	FALSE	TRUE	FALSE		FALSE	NA	NA	NA	Unknown	gi|24372510	fig|211586.1.peg.860	- none -
200108	SO_0924		NA	NA	234	FALSE	FALSE	TRUE	TRUE		FALSE	NA	NA	NA	Dispensable	gi|24372511	fig|211586.1.peg.861	- none -
200109	SO_0925		NA	NA	1008	FALSE	FALSE	TRUE	TRUE		FALSE	NA	NA	NA	Dispensable	gi|24372512	fig|211586.1.peg.862	- none -
200110	SO_0926		NA	NA	615	TRUE	FALSE	TRUE	TRUE		FALSE	590240	ACIAD2918	D	Dispensable	gi|24372513	fig|211586.1.peg.863	- none -
200111	SO_0927		NA	NA	342	TRUE	FALSE	TRUE	TRUE		FALSE	NA	NA	NA	Dispensable	gi|24372514	fig|211586.1.peg.864	- none -
200112	SO_0928		NA	NA	954	FALSE	FALSE	TRUE	TRUE		FALSE	NA	NA	NA	Dispensable	gi|24372515	fig|211586.1.peg.865	- none -
200113	SO_0929	metK	17021	b2942	1152	TRUE	FALSE	FALSE	FALSE	E	TRUE	589448	ACIAD2037	DB mutant	ExpectedEssential	gi|24372516	fig|211586.1.peg.866	Methionine Degradation; <br>Quorum Sensing: Autoinducer-2 Synthesis; <br>Methionine Biosynthesis
200114	SO_0930	tkt	1936890	b2935	1995	TRUE	FALSE	TRUE	FALSE	E	FALSE	589447	ACIAD2035	T.C.	ExpectedEssential	gi|24372517	fig|211586.1.peg.867	Pentose phosphate pathway
200115	SO_0931	epd	17006	b2927	1017	TRUE	FALSE	TRUE	TRUE	N	FALSE	588706	ACIAD1255	DB mutant	Dispensable	gi|24372518	fig|211586.1.peg.868	Pyridoxin (Vitamin B6) Biosynthesis
200116	SO_0932	pgk	17005	b2926	1176	TRUE	FALSE	TRUE	FALSE	E	TRUE	589346	ACIAD1927	Ess	ExpectedEssential	gi|24372519	fig|211586.1.peg.869	YgfZ; <br>Glycolysis and Gluconeogenesis; <br>Entner-Doudoroff Pathway
200117	SO_0933	fba	17210	b3137	1068	TRUE	FALSE	FALSE	FALSE	N	FALSE	589344	ACIAD1925	Ess	NewEssential	gi|24372520	fig|211586.1.peg.870	Glycolysis and Gluconeogenesis
200118	SO_0934		NA	NA	738	TRUE	FALSE	TRUE	TRUE		FALSE	NA	NA	NA	Dispensable	gi|24372521	fig|211586.1.peg.871	- none -
200119	SO_0935	nhaD	NA	NA	1431	FALSE	FALSE	TRUE	TRUE		FALSE	NA	NA	NA	Dispensable	gi|24372522	fig|211586.1.peg.872	NhaA, NhaD and Sodium-dependent phosphate transporters
200120	SO_0936		NA	NA	747	FALSE	FALSE	TRUE	TRUE		FALSE	NA	NA	NA	Dispensable	gi|24372523	fig|211586.1.peg.873	- none -
200121	SO_0937		NA	NA	540	FALSE	FALSE	TRUE	TRUE		FALSE	NA	NA	NA	Dispensable	gi|24372524	fig|211586.1.peg.874	- none -
200122	SO_0938		NA	NA	528	FALSE	FALSE	TRUE	FALSE		FALSE	NA	NA	NA	Unknown	gi|24372525	fig|211586.1.peg.875	- none -
200123	SO_0939		NA	NA	825	FALSE	FALSE	FALSE	FALSE		FALSE	NA	NA	NA	Unknown	gi|24372526	fig|211586.1.peg.876	- none -
200124	SO_0940		NA	NA	744	FALSE	FALSE	TRUE	TRUE		FALSE	NA	NA	NA	Dispensable	gi|24372527	fig|211586.1.peg.877	- none -
200125	SO_0941		NA	NA	531	FALSE	FALSE	TRUE	TRUE		FALSE	NA	NA	NA	Dispensable	gi|24372528	fig|211586.1.peg.878	- none -
200126	SO_0942		NA	NA	1401	TRUE	FALSE	TRUE	TRUE		FALSE	NA	NA	NA	Dispensable	gi|24372529	fig|211586.1.peg.879	- none -
200127	SO_0943		NA	NA	2238	TRUE	FALSE	TRUE	TRUE		FALSE	NA	NA	NA	Dispensable	gi|24372530	fig|211586.1.peg.880	- none -
200128	SO_0944		NA	NA	789	FALSE	FALSE	TRUE	TRUE		FALSE	NA	NA	NA	Dispensable	gi|24372531	fig|211586.1.peg.881	- none -
200129	SO_0945		NA	NA	3204	TRUE	FALSE	TRUE	TRUE		FALSE	NA	NA	NA	Dispensable	gi|24372532	fig|211586.1.peg.882	- none -
200130	SO_0946		NA	NA	1128	TRUE	FALSE	TRUE	TRUE		FALSE	NA	NA	NA	Dispensable	gi|24372533	fig|211586.1.peg.883	Multidrug Resistance Efflux Pumps
200131	SO_0947	srmB	16675	b2576	1263	TRUE	FALSE	TRUE	TRUE	?	FALSE	NA	NA	NA	Dispensable	gi|24372534	fig|211586.1.peg.884	ATP-dependent RNA helicases, bacterial
200132	SO_0948		16674	b2575	663	TRUE	FALSE	TRUE	TRUE	N	FALSE	NA	NA	NA	Dispensable	gi|24372535	fig|211586.1.peg.885	Heat shock dnaK gene cluster extended; <br>RNA methylation
200133	SO_0949	brnQ	14539	b0401	1389	TRUE	FALSE	TRUE	TRUE	N	FALSE	589404	ACIAD1988	D	Dispensable	gi|24372536	fig|211586.1.peg.886	- none -
200134	SO_0950	xerD	16974	b2894	903	TRUE	FALSE	TRUE	FALSE	?	FALSE	587776	ACIAD0266	D	Unknown	gi|24372537	fig|211586.1.peg.887	- none -
200135	SO_0951	dsbC	16973	b2893	726	TRUE	FALSE	TRUE	TRUE	N	FALSE	NA	NA	NA	Dispensable	gi|24372538	fig|211586.1.peg.888	YgfZ; <br>Periplasmic disulfide interchange
200136	SO_0952	recJ	16972	b2892	1725	TRUE	FALSE	TRUE	TRUE	N	FALSE	590774	ACIAD3500	D	Dispensable	gi|24372539	fig|211586.1.peg.889	DNA repair, bacterial RecFOR pathway; <br>DNA Repair Base Excision
200137	SO_0953		NA	NA	330	FALSE	FALSE	TRUE	TRUE		FALSE	NA	NA	NA	Dispensable	gi|24372540	fig|211586.1.peg.890	- none -
200138	SO_0954		NA	NA	420	FALSE	FALSE	FALSE	FALSE		FALSE	NA	NA	NA	Unknown	gi|24372541	fig|211586.1.peg.891	- none -
200139	SO_0955		NA	NA	186	FALSE	FALSE	TRUE	FALSE		FALSE	NA	NA	NA	Unknown	gi|24372542	fig|211586.1.peg.892	- none -
200140	SO_0956	ahpF	14743	b0606	1584	TRUE	FALSE	TRUE	TRUE	N	FALSE	NA	NA	NA	Dispensable	gi|24372543	fig|211586.1.peg.893	Thioredoxin-disulfide reductase
200142	SO_0958	ahpC	14742	b0605	570	TRUE	FALSE	TRUE	TRUE	N	FALSE	NA	NA	NA	Dispensable	gi|24372545	fig|211586.1.peg.894	Thioredoxin-disulfide reductase
200143	SO_0959	pepA-1	NA	NA	1536	FALSE	FALSE	TRUE	TRUE		FALSE	NA	NA	NA	Dispensable	gi|24372546	fig|211586.1.peg.895	Aminopeptidases (EC 3.4.11.-)
200144	SO_0960		NA	NA	744	TRUE	FALSE	TRUE	TRUE		FALSE	NA	NA	NA	Dispensable	gi|24372547	fig|211586.1.peg.896	- none -
200145	SO_0961		NA	NA	453	FALSE	FALSE	TRUE	TRUE		FALSE	NA	NA	NA	Dispensable	gi|24372548	fig|211586.1.peg.897	- none -
200146	SO_0962		NA	NA	525	FALSE	FALSE	TRUE	TRUE		FALSE	NA	NA	NA	Dispensable	gi|24372549	fig|211586.1.peg.898	- none -
200147	SO_0963		NA	NA	231	FALSE	FALSE	TRUE	TRUE		FALSE	NA	NA	NA	Dispensable	gi|24372550	fig|211586.1.peg.899	- none -
200148	SO_0964		NA	NA	207	FALSE	FALSE	TRUE	TRUE		FALSE	NA	NA	NA	Dispensable	gi|24372551	fig|211586.1.peg.900	- none -
200149	SO_0965		NA	NA	816	FALSE	TRUE	FALSE	FALSE		FALSE	NA	NA	NA	Unknown	gi|24372552	fig|211586.1.peg.901	- none -
200150	SO_0966		NA	NA	267	FALSE	TRUE	FALSE	FALSE		FALSE	NA	NA	NA	Unknown	gi|24372553	fig|211586.1.peg.902	- none -
200151	SO_0967		NA	NA	519	FALSE	FALSE	TRUE	TRUE		FALSE	NA	NA	NA	Dispensable	gi|24372554	fig|211586.1.peg.903	- none -
200152	SO_0968	ldhA	15502	b1380	990	TRUE	FALSE	TRUE	TRUE	N	FALSE	NA	NA	NA	Dispensable	gi|24372555	fig|211586.1.peg.904	Fermentations: Mixed acid; <br>Fermentations: Lactate
200154	SO_0970		NA	NA	1791	FALSE	FALSE	TRUE	TRUE		FALSE	NA	NA	NA	Dispensable	gi|24372557	fig|211586.1.peg.905	Succinate dehydrogenase; <br>fumarate respiration, periplasmic
200155	SO_0971		NA	NA	411	FALSE	FALSE	TRUE	FALSE		FALSE	NA	NA	NA	Unknown	gi|24372558	fig|211586.1.peg.906	- none -
200156	SO_0972		NA	NA	534	FALSE	FALSE	TRUE	TRUE		FALSE	NA	NA	NA	Dispensable	gi|24372559	fig|211586.1.peg.907	- none -
200157	SO_0973		NA	NA	291	TRUE	FALSE	TRUE	TRUE		FALSE	NA	NA	NA	Dispensable	gi|24372560	fig|211586.1.peg.908	- none -
200158	SO_0974		NA	NA	225	TRUE	FALSE	FALSE	FALSE		FALSE	NA	NA	NA	Unknown	gi|24372561	fig|211586.1.peg.909	- none -
200159	SO_0975		NA	NA	1425	FALSE	FALSE	TRUE	TRUE		FALSE	NA	NA	NA	Dispensable	gi|24372562	fig|211586.1.peg.910	- none -
200160	SO_0976	ohr	15603	b1482	426	FALSE	FALSE	TRUE	TRUE	N	FALSE	NA	NA	NA	Dispensable	gi|24372563	fig|211586.1.peg.911	CBSS-269482.1.peg.1294; <br>Oxidative stress
200161	SO_0977		NA	NA	498	FALSE	FALSE	TRUE	TRUE		FALSE	NA	NA	NA	Dispensable	gi|24372564	fig|211586.1.peg.912	CBSS-269482.1.peg.1294; <br>Oxidative stress
200162	SO_0978		17488	b3426	1176	TRUE	FALSE	TRUE	TRUE	N	FALSE	NA	NA	NA	Dispensable	gi|24372565	fig|211586.1.peg.913	Glycerol and Glycerol-3-phosphate Uptake and Utilization; <br>Glycerolipid and Glycerophospholipid Metabolism in Bacteria; <br>Respiratory dehydrogenases 1
200164	SO_0980		14984	b0859	1149	FALSE	FALSE	TRUE	TRUE	N	FALSE	NA	NA	NA	Dispensable	gi|24372567	fig|211586.1.peg.914	RNA methylation; <br>At3g21300; <br>Glutaredoxins
200165	SO_0981		NA	NA	642	FALSE	FALSE	TRUE	TRUE		FALSE	NA	NA	NA	Dispensable	gi|24372568	fig|211586.1.peg.915	- none -
200166	SO_0982		NA	NA	291	FALSE	TRUE	FALSE	FALSE		FALSE	NA	NA	NA	Unknown	gi|24372569	fig|211586.1.peg.916	- none -
200167	SO_0983		NA	NA	810	FALSE	TRUE	FALSE	FALSE		FALSE	NA	NA	NA	Unknown	gi|24372570	fig|211586.1.peg.917	- none -
200168	SO_0984		NA	NA	960	FALSE	FALSE	TRUE	TRUE		FALSE	NA	NA	NA	Dispensable	gi|24372571	fig|211586.1.peg.918	- none -
200170	SO_0986		NA	NA	1173	TRUE	FALSE	TRUE	TRUE		FALSE	NA	NA	NA	Dispensable	gi|24372573	fig|211586.1.peg.919	Resistance to chromium compounds
200171	SO_0987		NA	NA	1665	FALSE	FALSE	TRUE	TRUE		FALSE	NA	NA	NA	Dispensable	gi|24372574	fig|211586.1.peg.920	- none -
200172	SO_0988		NA	NA	4287	FALSE	FALSE	TRUE	TRUE		FALSE	NA	NA	NA	Dispensable	gi|24372575	fig|211586.1.peg.921	- none -
200173	SO_0989		NA	NA	891	FALSE	FALSE	TRUE	TRUE		FALSE	NA	NA	NA	Dispensable	gi|24372576	fig|211586.1.peg.922	- none -
200174	SO_0990		NA	NA	1692	FALSE	FALSE	TRUE	TRUE		FALSE	NA	NA	NA	Dispensable	gi|24372577	fig|211586.1.peg.923	- none -
200175	SO_0992	lysS	18157	b4129	1503	TRUE	FALSE	FALSE	FALSE	N	FALSE	588528	ACIAD1069	DB mutant	NewEssential	gi|24372578	fig|211586.1.peg.924	tRNA aminoacylation, Lys
200177	SO_0994		NA	NA	441	FALSE	FALSE	TRUE	TRUE		FALSE	587699	ACIAD0189	D	Dispensable	gi|24372580	fig|211586.1.peg.925	- none -
200178	SO_0995		NA	NA	195	FALSE	FALSE	FALSE	FALSE		FALSE	NA	NA	NA	Unknown	gi|24372581	fig|211586.1.peg.926	- none -
200179	SO_0996		NA	NA	501	FALSE	FALSE	TRUE	TRUE		FALSE	NA	NA	NA	Dispensable	gi|24372582	fig|211586.1.peg.927	- none -
200180	SO_0997		NA	NA	933	FALSE	FALSE	TRUE	TRUE		FALSE	NA	NA	NA	Dispensable	gi|24372583	fig|211586.1.peg.928	- none -
200181	SO_0998		NA	NA	180	FALSE	FALSE	FALSE	FALSE		FALSE	NA	NA	NA	Unknown	NA	NA	NA
200182	SO_0999	pbpG	16242	b2134	966	FALSE	FALSE	TRUE	TRUE	N	FALSE	NA	NA	NA	Dispensable	gi|24372585	fig|211586.1.peg.930	Peptidoglycan Biosynthesis
200183	SO_1000		NA	NA	1587	FALSE	FALSE	TRUE	TRUE		FALSE	NA	NA	NA	Dispensable	gi|24372586	fig|211586.1.peg.931	- none -
200184	SO_1001	chaA	15338	b1216	1098	FALSE	FALSE	TRUE	FALSE	N	FALSE	NA	NA	NA	Unknown	gi|24372587	fig|211586.1.peg.932	- none -
200185	SO_1002		NA	NA	2313	FALSE	FALSE	TRUE	TRUE		FALSE	NA	NA	NA	Dispensable	gi|24372588	fig|211586.1.peg.933	- none -
200186	SO_1003		NA	NA	1734	FALSE	FALSE	TRUE	TRUE		FALSE	NA	NA	NA	Dispensable	gi|24372589	fig|211586.1.peg.934	- none -
200187	SO_1004		NA	NA	2109	FALSE	FALSE	TRUE	TRUE		FALSE	NA	NA	NA	Dispensable	gi|24372590	fig|211586.1.peg.935	- none -
200189	SO_1006		NA	NA	963	FALSE	FALSE	TRUE	TRUE		FALSE	NA	NA	NA	Dispensable	gi|24372592	fig|211586.1.peg.936	- none -
200190	SO_1007		NA	NA	1581	FALSE	FALSE	TRUE	TRUE		FALSE	NA	NA	NA	Dispensable	gi|24372593	fig|211586.1.peg.937	- none -
200191	SO_1008		NA	NA	879	FALSE	FALSE	TRUE	TRUE		FALSE	NA	NA	NA	Dispensable	gi|24372594	fig|211586.1.peg.938	- none -
200192	SO_1009	nuoN	16383	b2276	1464	FALSE	FALSE	TRUE	TRUE	N	FALSE	588214	ACIAD0743	D	Dispensable	gi|24372595	fig|211586.1.peg.939	Respiratory Complex I
200193	SO_1010	nuoM	16384	b2277	1545	FALSE	FALSE	TRUE	TRUE	N	FALSE	588213	ACIAD0742	D	Dispensable	gi|24372596	fig|211586.1.peg.940	Respiratory Complex I
200194	SO_1011	nuoL	16385	b2278	1848	FALSE	FALSE	TRUE	TRUE	N	FALSE	588212	ACIAD0741	D	Dispensable	gi|24372597	fig|211586.1.peg.942	Respiratory Complex I
200195	SO_1012	nuoK	16386	b2279	309	FALSE	FALSE	TRUE	TRUE	?	FALSE	588211	ACIAD0740	D	Dispensable	gi|24372598	fig|211586.1.peg.943	Respiratory Complex I
200196	SO_1013	nuoJ	16387	b2280	552	FALSE	FALSE	TRUE	TRUE	N	FALSE	588210	ACIAD0739	D	Dispensable	gi|24372599	fig|211586.1.peg.944	Respiratory Complex I
200197	SO_1014	nuoI	16388	b2281	543	FALSE	FALSE	TRUE	TRUE	N	FALSE	588209	ACIAD0738	D	Dispensable	gi|24372600	fig|211586.1.peg.945	Respiratory Complex I
200198	SO_1015	nuoH	16389	b2282	969	FALSE	FALSE	TRUE	FALSE	N	FALSE	588208	ACIAD0737	D	Unknown	gi|24372601	fig|211586.1.peg.946	Respiratory Complex I
200199	SO_1016	nuoG	16390	b2283	2730	FALSE	FALSE	TRUE	TRUE	N	FALSE	588207	ACIAD0736	D	Dispensable	gi|24372602	fig|211586.1.peg.947	Respiratory Complex I
200200	SO_1017	nuoF	16391	b2284	1386	FALSE	FALSE	TRUE	TRUE	N	FALSE	588206	ACIAD0735	D	Dispensable	gi|24372603	fig|211586.1.peg.948	YgfZ; <br>Respiratory Complex I
200201	SO_1018	nuoE	16392	b2285	543	FALSE	FALSE	TRUE	TRUE	X	FALSE	588205	ACIAD0734	D	Dispensable	gi|24372604	fig|211586.1.peg.950	Respiratory Complex I
200202	SO_1019	nuoCD	16393	b2286	1806	FALSE	FALSE	TRUE	TRUE	N	FALSE	588204	ACIAD0733	D	Dispensable	gi|24372605	fig|211586.1.peg.951	Respiratory Complex I; <br>Respiratory Complex I
200203	SO_1020	nuoB	16394	b2287	675	FALSE	FALSE	TRUE	TRUE	N	FALSE	588203	ACIAD0731	D	Dispensable	gi|24372606	fig|211586.1.peg.952	Respiratory Complex I
200204	SO_1021	nuoA	16395	b2288	405	FALSE	FALSE	TRUE	TRUE	N	FALSE	588202	ACIAD0730	D	Dispensable	gi|24372607	fig|211586.1.peg.953	Respiratory Complex I
200207	SO_1024		NA	NA	810	FALSE	TRUE	TRUE	FALSE		FALSE	NA	NA	NA	Unknown	gi|24372610	fig|211586.1.peg.954	- none -
200208	SO_1025		NA	NA	291	FALSE	TRUE	TRUE	TRUE		FALSE	NA	NA	NA	Dispensable	gi|24372611	fig|211586.1.peg.955	- none -
200209	SO_1026		NA	NA	1203	FALSE	TRUE	FALSE	FALSE		FALSE	NA	NA	NA	Unknown	gi|24372612	fig|211586.1.peg.956	- none -
200210	SO_1027		NA	NA	345	FALSE	FALSE	TRUE	TRUE		FALSE	NA	NA	NA	Dispensable	gi|24372613	fig|211586.1.peg.957	- none -
200211	SO_1028		NA	NA	213	FALSE	FALSE	TRUE	TRUE		FALSE	NA	NA	NA	Dispensable	gi|24372614	fig|211586.1.peg.958	- none -
200212	SO_1029		NA	NA	423	FALSE	FALSE	TRUE	TRUE		FALSE	NA	NA	NA	Dispensable	gi|24372615	fig|211586.1.peg.959	- none -
200213	SO_1030	metH	18047	b4019	3735	TRUE	FALSE	TRUE	TRUE	N	FALSE	588506	ACIAD1045	D	Dispensable	gi|24372616	fig|211586.1.peg.960	YhgI, YhgH; <br>Methionine Biosynthesis
200214	SO_1031		14775	b0638	750	TRUE	FALSE	TRUE	TRUE	N	FALSE	NA	NA	NA	Dispensable	gi|24372617	fig|211586.1.peg.961	Cobalamin synthesis; <br>B12-Duf71; <br>CBSS-216591.1.peg.168; <br>Coenzyme B12 biosynthesis; <br>Phosphoglycerate mutase protein family
200216	SO_1033		14297	b0151	858	TRUE	FALSE	TRUE	TRUE	N	FALSE	NA	NA	NA	Dispensable	gi|24372619	fig|211586.1.peg.962	- none -
200217	SO_1034		NA	NA	1143	TRUE	FALSE	TRUE	TRUE		FALSE	NA	NA	NA	Dispensable	gi|24372620	fig|211586.1.peg.963	- none -
200218	SO_1035	cobT	16099	b1991	1053	TRUE	FALSE	TRUE	TRUE	N	FALSE	NA	NA	NA	Dispensable	gi|24372621	fig|211586.1.peg.964	Cobalamin synthesis; <br>B12-Duf71; <br>Coenzyme B12 biosynthesis; <br>Heme and Siroheme Biosynthesis
200219	SO_1036	cobS	16100	b1992	789	TRUE	FALSE	TRUE	FALSE	N	FALSE	NA	NA	NA	Unknown	gi|24372622	fig|211586.1.peg.965	Cobalamin synthesis; <br>B12-Duf71; <br>Coenzyme B12 biosynthesis; <br>Heme and Siroheme Biosynthesis
200220	SO_1037	cobU	16101	b1993	606	TRUE	FALSE	TRUE	TRUE	N	FALSE	NA	NA	NA	Dispensable	gi|24372623	fig|211586.1.peg.966	Cobalamin synthesis; <br>B12-Duf71; <br>Coenzyme B12 biosynthesis
200221	SO_1038	cobQ	NA	NA	1533	TRUE	FALSE	TRUE	TRUE		FALSE	NA	NA	NA	Dispensable	gi|24372624	fig|211586.1.peg.967	Cobalamin synthesis; <br>B12-Duf71; <br>Coenzyme B12 biosynthesis
200222	SO_1039	cobO	15390	b1270	624	TRUE	FALSE	TRUE	TRUE	E	FALSE	NA	NA	NA	DispensableUnclearInEcoli	gi|24372625	fig|211586.1.peg.968	Cobalamin synthesis; <br>B12-Duf71; <br>Coenzyme B12 biosynthesis
200223	SO_1040		NA	NA	153	FALSE	FALSE	FALSE	FALSE		FALSE	NA	NA	NA	Unknown	gi|24372626	fig|211586.1.peg.969	- none -
200225	SO_1042		17341	b3271	726	FALSE	FALSE	TRUE	FALSE	N	FALSE	NA	NA	NA	Unknown	gi|24372628	fig|211586.1.peg.970	- none -
200226	SO_1043		16032	b1918	681	FALSE	FALSE	TRUE	TRUE	N	FALSE	NA	NA	NA	Dispensable	gi|24372629	fig|211586.1.peg.971	- none -
200227	SO_1044		14985	b0860	735	FALSE	FALSE	TRUE	TRUE	N	FALSE	NA	NA	NA	Dispensable	gi|24372630	fig|211586.1.peg.972	- none -
200228	SO_1045		NA	NA	837	FALSE	FALSE	TRUE	TRUE		FALSE	NA	NA	NA	Dispensable	gi|24372631	fig|211586.1.peg.973	- none -
200229	SO_1046		NA	NA	891	FALSE	FALSE	TRUE	TRUE		FALSE	NA	NA	NA	Dispensable	gi|24372632	fig|211586.1.peg.974	Murein hydrolase regulation and cell death
200230	SO_1047		NA	NA	387	FALSE	FALSE	TRUE	TRUE		FALSE	589109	ACIAD1674	D	Dispensable	gi|24372633	fig|211586.1.peg.975	Murein hydrolase regulation and cell death
200231	SO_1048		16251	b2142	735	FALSE	FALSE	TRUE	TRUE	N	FALSE	589108	ACIAD1673	D	Dispensable	gi|24372634	fig|211586.1.peg.976	Murein hydrolase regulation and cell death
200232	SO_1049		NA	NA	477	FALSE	FALSE	TRUE	TRUE		FALSE	NA	NA	NA	Dispensable	gi|24372635	fig|211586.1.peg.977	- none -
200233	SO_1050		NA	NA	123	FALSE	FALSE	FALSE	FALSE		FALSE	NA	NA	NA	Unknown	gi|24372636	fig|211586.1.peg.978	- none -
200234	SO_1051		15545	b1424	1794	FALSE	FALSE	TRUE	TRUE	N	FALSE	NA	NA	NA	Dispensable	gi|24372637	fig|211586.1.peg.979	Synthesis of osmoregulated periplasmic glucans
200235	SO_1052	pit	17554	b3493	1470	FALSE	FALSE	TRUE	TRUE	N	FALSE	NA	NA	NA	Dispensable	gi|24372638	fig|211586.1.peg.980	Phosphate metabolism
200236	SO_1053		NA	NA	849	FALSE	FALSE	TRUE	TRUE		FALSE	NA	NA	NA	Dispensable	gi|24372639	fig|211586.1.peg.981	- none -
200237	SO_1055		NA	NA	1389	FALSE	FALSE	TRUE	TRUE		FALSE	NA	NA	NA	Dispensable	gi|24372640	fig|211586.1.peg.983	- none -
200238	SO_1056		NA	NA	1893	FALSE	FALSE	TRUE	TRUE		FALSE	NA	NA	NA	Dispensable	gi|24372641	fig|211586.1.peg.984	- none -
200241	SO_1059		NA	NA	2634	TRUE	FALSE	TRUE	TRUE		FALSE	NA	NA	NA	Dispensable	gi|24372644	fig|211586.1.peg.985	Aminopeptidases (EC 3.4.11.-); <br>Glutathione: Biosynthesis and gamma-glutamyl cycle
200242	SO_1060		NA	NA	594	TRUE	FALSE	TRUE	TRUE		FALSE	NA	NA	NA	Dispensable	gi|24372645	fig|211586.1.peg.986	- none -
200243	SO_1061		NA	NA	1401	TRUE	FALSE	TRUE	TRUE		FALSE	NA	NA	NA	Dispensable	gi|24372646	fig|211586.1.peg.987	- none -
200244	SO_1062	def-2	NA	NA	546	FALSE	FALSE	TRUE	TRUE		FALSE	588501	ACIAD1039	D	Dispensable	gi|24372647	fig|211586.1.peg.988	Bacterial RNA-metabolizing Zn-dependent hydrolases; <br>Translation termination factors bacterial; <br>Conserved gene cluster associated with Met-tRNA formyltransferase; <br>At5g63420
200245	SO_1063	slyX	17411	b3348	213	TRUE	FALSE	TRUE	TRUE	N	FALSE	587972	ACIAD0488	D	Dispensable	gi|24372648	fig|211586.1.peg.989	- none -
200246	SO_1064		NA	NA	951	FALSE	FALSE	TRUE	TRUE		FALSE	NA	NA	NA	Dispensable	gi|24372649	fig|211586.1.peg.990	- none -
200247	SO_1065	fkpA	17410	b3347	768	TRUE	FALSE	TRUE	TRUE	N	FALSE	NA	NA	NA	Dispensable	gi|24372650	fig|211586.1.peg.991	Potassium homeostasis; <br>Glutathione-regulated potassium-efflux system and associated functions; <br>Peptidyl-prolyl cis-trans isomerase
200248	SO_1066		NA	NA	2616	FALSE	FALSE	TRUE	TRUE		FALSE	NA	NA	NA	Dispensable	gi|24372651	fig|211586.1.peg.992	External and Outer Membrane Nucleases
200249	SO_1067		NA	NA	456	FALSE	FALSE	TRUE	TRUE		FALSE	NA	NA	NA	Dispensable	gi|24372652	fig|211586.1.peg.993	- none -
200250	SO_1068		15805	b1686	438	TRUE	FALSE	TRUE	TRUE	E	FALSE	NA	NA	NA	DispensableUnclearInEcoli	gi|24372653	fig|211586.1.peg.994	- none -
200251	SO_1069		NA	NA	228	TRUE	FALSE	FALSE	FALSE		FALSE	NA	NA	NA	Unknown	gi|24372654	fig|211586.1.peg.995	- none -
200252	SO_1070	katB	NA	NA	1461	FALSE	FALSE	TRUE	TRUE		FALSE	NA	NA	NA	Dispensable	gi|24372655	fig|211586.1.peg.996	Protection from Reactive Oxygen Species; <br>Oxidative stress
200253	SO_1071		NA	NA	594	TRUE	FALSE	TRUE	TRUE		FALSE	590779	ACIAD3505	D	Dispensable	gi|24372656	fig|211586.1.peg.997	- none -
200254	SO_1072		NA	NA	1476	FALSE	FALSE	TRUE	TRUE		FALSE	NA	NA	NA	Dispensable	gi|24372657	fig|211586.1.peg.998	Chitin and N-acetylglucosamine utilization
200256	SO_1074		NA	NA	1188	TRUE	FALSE	TRUE	TRUE		FALSE	NA	NA	NA	Dispensable	gi|24372659	fig|211586.1.peg.999	ZZ gjo need homes
200257	SO_1075		NA	NA	2157	TRUE	FALSE	TRUE	TRUE		FALSE	NA	NA	NA	Dispensable	gi|24372660	fig|211586.1.peg.1000	- none -
200258	SO_1076		NA	NA	117	FALSE	FALSE	FALSE	FALSE		FALSE	NA	NA	NA	Unknown	gi|24372661	fig|211586.1.peg.1001	- none -
200259	SO_1077		NA	NA	915	FALSE	FALSE	TRUE	TRUE		FALSE	NA	NA	NA	Dispensable	gi|24372662	fig|211586.1.peg.1002	- none -
200260	SO_1078		NA	NA	285	FALSE	FALSE	TRUE	TRUE		FALSE	NA	NA	NA	Dispensable	gi|24372663	fig|211586.1.peg.1003	- none -
200261	SO_1079		NA	NA	810	FALSE	TRUE	FALSE	FALSE		FALSE	NA	NA	NA	Unknown	gi|24372664	fig|211586.1.peg.1004	- none -
200262	SO_1080		NA	NA	291	FALSE	TRUE	FALSE	FALSE		FALSE	NA	NA	NA	Unknown	gi|24372665	fig|211586.1.peg.1005	- none -
200263	SO_1081		NA	NA	1194	FALSE	FALSE	TRUE	TRUE		FALSE	NA	NA	NA	Dispensable	gi|24372666	fig|211586.1.peg.1006	- none -
200264	SO_1082		NA	NA	291	FALSE	TRUE	FALSE	FALSE		FALSE	NA	NA	NA	Unknown	gi|24372667	fig|211586.1.peg.1007	- none -
200265	SO_1083		NA	NA	810	FALSE	TRUE	FALSE	FALSE		FALSE	NA	NA	NA	Unknown	gi|24372668	fig|211586.1.peg.1008	- none -
200267	SO_1086		NA	NA	600	FALSE	FALSE	TRUE	TRUE		FALSE	NA	NA	NA	Dispensable	gi|24372670	fig|211586.1.peg.1009	- none -
200268	SO_1087		NA	NA	1338	TRUE	FALSE	TRUE	TRUE		FALSE	NA	NA	NA	Dispensable	gi|24372671	fig|211586.1.peg.1010	Methionine Degradation; <br>Methionine Biosynthesis
200271	SO_1090		NA	NA	840	FALSE	FALSE	TRUE	TRUE		FALSE	NA	NA	NA	Dispensable	gi|24372674	fig|211586.1.peg.1011	- none -
200272	SO_1091		NA	NA	891	FALSE	FALSE	TRUE	TRUE		FALSE	NA	NA	NA	Dispensable	gi|24372675	fig|211586.1.peg.1012	- none -
200273	SO_1092		15908	b1790	780	FALSE	FALSE	TRUE	TRUE	N	FALSE	NA	NA	NA	Dispensable	gi|24372676	fig|211586.1.peg.1013	- none -
200274	SO_1093		NA	NA	1323	FALSE	TRUE	TRUE	TRUE		FALSE	NA	NA	NA	Dispensable	gi|24372677	fig|211586.1.peg.1014	- none -
200275	SO_1094		NA	NA	387	FALSE	FALSE	TRUE	TRUE		FALSE	NA	NA	NA	Dispensable	gi|24372678	fig|211586.1.peg.1015	- none -
200276	SO_1095		NA	NA	1293	FALSE	FALSE	TRUE	TRUE		FALSE	590670	ACIAD3382	D	Dispensable	gi|24372679	fig|211586.1.peg.1016	Methionine Biosynthesis; <br>Methionine Biosynthesis
200277	SO_1096		NA	NA	3138	FALSE	FALSE	TRUE	TRUE		FALSE	NA	NA	NA	Dispensable	gi|24372680	fig|211586.1.peg.1017	- none -
200278	SO_1097		17159	b3084	1134	TRUE	FALSE	TRUE	TRUE	N	FALSE	NA	NA	NA	Dispensable	gi|24372681	fig|211586.1.peg.1018	RNA methylation
200279	SO_1098		NA	NA	549	TRUE	FALSE	TRUE	TRUE		FALSE	587847	ACIAD0345	D	Dispensable	gi|24372682	fig|211586.1.peg.1019	DNA repair, bacterial
200280	SO_1099	bolA	14573	b0435	294	TRUE	FALSE	TRUE	TRUE	N	FALSE	587657	ACIAD0142	D	Dispensable	gi|24372683	fig|211586.1.peg.1020	Bacterial Cell Division; <br>Broadly distributed proteins not in subsystems; <br>Glutaredoxins
200281	SO_1100		NA	NA	1113	FALSE	FALSE	TRUE	TRUE		FALSE	NA	NA	NA	Dispensable	gi|24372684	fig|211586.1.peg.1021	TRAP Transporter unknown substrate 6
200282	SO_1101	luxS	16776	b2687	510	TRUE	FALSE	TRUE	TRUE	?	FALSE	NA	NA	NA	Dispensable	gi|24372685	fig|211586.1.peg.1022	Methionine Degradation; <br>Methionine Biosynthesis
200283	SO_1102		NA	NA	2052	FALSE	FALSE	TRUE	TRUE		FALSE	NA	NA	NA	Dispensable	gi|24372686	fig|211586.1.peg.1023	Ton and Tol transport systems
200284	SO_1103	nqrA-2	NA	NA	1335	TRUE	FALSE	TRUE	TRUE		FALSE	NA	NA	NA	Dispensable	gi|24372687	fig|211586.1.peg.1024	Na(+)-translocating NADH-quinone oxidoreductase and rnf-like group of electron transport complexes
200285	SO_1104	nqrB-2	NA	NA	1200	TRUE	FALSE	TRUE	TRUE		FALSE	NA	NA	NA	Dispensable	gi|24372688	fig|211586.1.peg.1025	Na(+)-translocating NADH-quinone oxidoreductase and rnf-like group of electron transport complexes
200286	SO_1105	nqrC-2	NA	NA	789	TRUE	FALSE	TRUE	TRUE		FALSE	NA	NA	NA	Dispensable	gi|24372689	fig|211586.1.peg.1026	Na(+)-translocating NADH-quinone oxidoreductase and rnf-like group of electron transport complexes
200287	SO_1106	nqrD-2	NA	NA	633	TRUE	FALSE	TRUE	TRUE		FALSE	NA	NA	NA	Dispensable	gi|24372690	fig|211586.1.peg.1027	Na(+)-translocating NADH-quinone oxidoreductase and rnf-like group of electron transport complexes
200288	SO_1107	nqrE-2	NA	NA	609	TRUE	FALSE	FALSE	FALSE		FALSE	NA	NA	NA	Unknown	gi|24372691	fig|211586.1.peg.1028	Na(+)-translocating NADH-quinone oxidoreductase and rnf-like group of electron transport complexes
200289	SO_1108	nqrF-2	NA	NA	1257	TRUE	FALSE	TRUE	TRUE		FALSE	NA	NA	NA	Dispensable	gi|24372692	fig|211586.1.peg.1029	Na(+)-translocating NADH-quinone oxidoreductase and rnf-like group of electron transport complexes
200290	SO_1109	apbE	16322	b2214	1044	TRUE	FALSE	FALSE	FALSE	N	FALSE	NA	NA	NA	Unknown	gi|24372693	fig|211586.1.peg.1030	Na(+)-translocating NADH-quinone oxidoreductase and rnf-like group of electron transport complexes
200291	SO_1110		NA	NA	225	TRUE	FALSE	FALSE	FALSE		FALSE	NA	NA	NA	Unknown	gi|24372694	fig|211586.1.peg.1031	Na(+)-translocating NADH-quinone oxidoreductase and rnf-like group of electron transport complexes
200292	SO_1111	bfr2	17399	b3336	474	TRUE	FALSE	TRUE	TRUE	X	FALSE	590622	ACIAD3330	D	Dispensable	gi|24372695	fig|211586.1.peg.1032	- none -
200293	SO_1112	bfr1	NA	NA	468	TRUE	FALSE	TRUE	TRUE		FALSE	588323	ACIAD0852	D	Dispensable	gi|24372696	fig|211586.1.peg.1033	- none -
200294	SO_1114	dinP	14370	b0231	1074	TRUE	FALSE	TRUE	TRUE	N	FALSE	587738	ACIAD0225	D	Dispensable	gi|24372697	fig|211586.1.peg.1035	DNA repair, bacterial
200295	SO_1115	pepD	14376	b0237	1461	TRUE	FALSE	TRUE	TRUE	N	FALSE	NA	NA	NA	Dispensable	gi|24372698	fig|211586.1.peg.1036	Dipeptidases (EC 3.4.13.-); <br>Recycling of Peptidoglycan Amino Acids
200296	SO_1116		NA	NA	198	FALSE	FALSE	FALSE	FALSE		FALSE	NA	NA	NA	Unknown	NA	NA	NA
200297	SO_1117		NA	NA	1554	FALSE	FALSE	TRUE	TRUE		FALSE	NA	NA	NA	Dispensable	gi|24372700	fig|211586.1.peg.1038	- none -
200300	SO_1120		17774	b3714	1290	TRUE	FALSE	TRUE	FALSE	N	FALSE	588695	ACIAD1243	D	Unknown	gi|24372703	fig|211586.1.peg.1039	Purine Utilization
200301	SO_1121	proB	14381	b0242	1119	TRUE	FALSE	TRUE	TRUE	N	FALSE	NA	NA	NA	Dispensable	gi|24372704	fig|211586.1.peg.1040	Proline Synthesis; <br>Proline Synthesis; <br>Proline, 4-hydroxyproline uptake and utilization; <br>Iojap
200302	SO_1122	proA	14382	b0243	1278	TRUE	FALSE	TRUE	TRUE	N	FALSE	588028	ACIAD0547	DB mutant	Dispensable	gi|24372705	fig|211586.1.peg.1041	Proline Synthesis; <br>YgfZ; <br>Proline, 4-hydroxyproline uptake and utilization; <br>Iojap
200303	SO_1123		NA	NA	303	FALSE	FALSE	TRUE	FALSE		FALSE	NA	NA	NA	Unknown	gi|24372706	fig|211586.1.peg.1042	- none -
200304	SO_1124		14618	b0481	477	TRUE	FALSE	TRUE	TRUE	N	FALSE	589105	ACIAD1670	D	Dispensable	gi|24372707	fig|211586.1.peg.1043	tRNA aminoacylation, Pro
200305	SO_1125		NA	NA	921	FALSE	FALSE	TRUE	TRUE		FALSE	NA	NA	NA	Dispensable	gi|24372708	fig|211586.1.peg.1044	- none -
200306	SO_1126	dnaK	14159	b0014	1920	TRUE	FALSE	FALSE	FALSE	E	FALSE	590917	ACIAD3654	D	ExpectedEssential	gi|24372709	fig|211586.1.peg.1045	Heat shock dnaK gene cluster extended; <br>Protein chaperones
200307	SO_1127	dnaJ	14160	b0015	1137	TRUE	FALSE	FALSE	FALSE	N	FALSE	590884	ACIAD3621	D	NewEssential	gi|24372710	fig|211586.1.peg.1046	Heat shock dnaK gene cluster extended; <br>Protein chaperones
200308	SO_1128		NA	NA	117	FALSE	FALSE	TRUE	TRUE		FALSE	NA	NA	NA	Dispensable	gi|24372711	fig|211586.1.peg.1047	- none -
200309	SO_1129		NA	NA	810	FALSE	TRUE	FALSE	FALSE		FALSE	NA	NA	NA	Unknown	gi|24372712	fig|211586.1.peg.1048	- none -
200310	SO_1130		NA	NA	291	FALSE	TRUE	FALSE	FALSE		FALSE	NA	NA	NA	Unknown	gi|24372713	fig|211586.1.peg.1049	- none -
200312	SO_1132		NA	NA	435	FALSE	TRUE	TRUE	TRUE		FALSE	NA	NA	NA	Dispensable	gi|24372715	fig|211586.1.peg.1050	- none -
200313	SO_1133		NA	NA	291	FALSE	TRUE	FALSE	FALSE		FALSE	NA	NA	NA	Unknown	gi|24372716	fig|211586.1.peg.1051	- none -
200314	SO_1134		NA	NA	810	FALSE	TRUE	FALSE	FALSE		FALSE	NA	NA	NA	Unknown	gi|24372717	fig|211586.1.peg.1052	- none -
200315	SO_1135		NA	NA	849	FALSE	FALSE	TRUE	TRUE		FALSE	NA	NA	NA	Dispensable	gi|24372718	fig|211586.1.peg.1053	- none -
200316	SO_1136		NA	NA	1344	FALSE	FALSE	TRUE	TRUE		FALSE	NA	NA	NA	Dispensable	gi|24372719	fig|211586.1.peg.1054	ATP-dependent RNA helicases, bacterial
200317	SO_1137		17015	b2936	810	TRUE	FALSE	TRUE	TRUE	N	FALSE	588711	ACIAD1260	D	Dispensable	gi|24372720	fig|211586.1.peg.1055	- none -
200319	SO_1139	fklB	18232	b4207	618	TRUE	FALSE	TRUE	TRUE	N	FALSE	NA	NA	NA	Dispensable	gi|24372722	fig|211586.1.peg.1056	Peptidyl-prolyl cis-trans isomerase
200320	SO_1140	dapB	14176	b0031	846	TRUE	FALSE	FALSE	FALSE	E	TRUE	590883	ACIAD3619	Ess	ExpectedEssential	gi|24372723	fig|211586.1.peg.1057	Lysine Biosynthesis DAP Pathway, GJO scratch; <br>Lysine Biosynthesis DAP Pathway
200321	SO_1141	carA	14177	b0032	1161	TRUE	FALSE	TRUE	TRUE	N	FALSE	590187	ACIAD2860	Ess	Dispensable	gi|24372724	fig|211586.1.peg.1058	De Novo Pyrimidine Synthesis; <br>Macromolecular synthesis operon
200322	SO_1142	carB	14178	b0033	3225	TRUE	FALSE	TRUE	TRUE	N	FALSE	590188	ACIAD2861	Ess	Dispensable	gi|24372725	fig|211586.1.peg.1059	De Novo Pyrimidine Synthesis; <br>Macromolecular synthesis operon
200323	SO_1143		NA	NA	768	FALSE	FALSE	TRUE	TRUE		FALSE	NA	NA	NA	Dispensable	gi|24372726	fig|211586.1.peg.1060	- none -
200324	SO_1144		NA	NA	1089	FALSE	FALSE	TRUE	TRUE		FALSE	NA	NA	NA	Dispensable	gi|24372727	fig|211586.1.peg.1061	- none -
200325	SO_1145	mgtE-1	NA	NA	1374	FALSE	FALSE	TRUE	TRUE		FALSE	590162	ACIAD2835	D	Dispensable	gi|24372728	fig|211586.1.peg.1062	- none -
200326	SO_1146		NA	NA	681	FALSE	FALSE	TRUE	TRUE		FALSE	NA	NA	NA	Dispensable	gi|24372729	fig|211586.1.peg.1063	- none -
200328	SO_1148		NA	NA	1134	TRUE	FALSE	TRUE	TRUE		FALSE	NA	NA	NA	Dispensable	gi|24372731	fig|211586.1.peg.1064	- none -
200329	SO_1149		15091	b0967	1191	FALSE	FALSE	TRUE	TRUE	N	FALSE	NA	NA	NA	Dispensable	gi|24372732	fig|211586.1.peg.1065	RNA methylation; <br>Ribosome biogenesis bacterial; <br>CBSS-326442.4.peg.1852
200330	SO_1150	rpiA	16993	b2914	660	TRUE	FALSE	FALSE	FALSE	X	FALSE	588808	ACIAD1358	DB mutant	Unknown	gi|24372733	fig|211586.1.peg.1066	D-ribose utilization; <br>Glycolate, glyoxylate interconversions; <br>Pentose phosphate pathway
200331	SO_1151		16071	b1958	927	TRUE	FALSE	TRUE	TRUE	N	FALSE	590197	ACIAD2870	T.C.	Dispensable	gi|24372734	fig|211586.1.peg.1067	- none -
200332	SO_1152		NA	NA	105	FALSE	FALSE	TRUE	FALSE		FALSE	NA	NA	NA	Unknown	gi|24372735	fig|211586.1.peg.1068	- none -
200333	SO_1153		NA	NA	786	FALSE	FALSE	TRUE	TRUE		FALSE	NA	NA	NA	Dispensable	gi|24372736	fig|211586.1.peg.1069	- none -
200334	SO_1154		NA	NA	993	TRUE	FALSE	TRUE	TRUE		FALSE	NA	NA	NA	Dispensable	gi|24372737	fig|211586.1.peg.1070	- none -
200335	SO_1155		NA	NA	351	FALSE	FALSE	FALSE	FALSE		FALSE	NA	NA	NA	Unknown	gi|24372738	fig|211586.1.peg.1071	- none -
200336	SO_1156		14296	b0150	2148	FALSE	FALSE	TRUE	TRUE	N	FALSE	NA	NA	NA	Dispensable	gi|24372739	fig|211586.1.peg.1072	Transport of Iron
200337	SO_1157		NA	NA	1167	FALSE	FALSE	TRUE	TRUE		FALSE	588467	ACIAD1004	N.A.	Dispensable	gi|24372740	fig|211586.1.peg.1073	- none -
200338	SO_1158		14937	b0812	468	FALSE	FALSE	FALSE	FALSE	N	FALSE	NA	NA	NA	Unknown	gi|24372741	fig|211586.1.peg.1074	Cobalt-zinc-cadmium resistance; <br>Oxidative stress; <br>Oxidative stress; <br>Oxidative stress
200339	SO_1159		18393	b4372	351	TRUE	FALSE	FALSE	FALSE	?	FALSE	NA	NA	NA	Unknown	gi|24372742	fig|211586.1.peg.1075	- none -
200340	SO_1160	rimI	18394	b4373	489	TRUE	FALSE	TRUE	TRUE	E	FALSE	588356	ACIAD0887	D	DispensableUnclearInEcoli	gi|24372743	fig|211586.1.peg.1076	Bacterial RNA-metabolizing Zn-dependent hydrolases; <br>Conserved gene cluster associated with Met-tRNA formyltransferase; <br>Ribosome biogenesis bacterial; <br>YrdC-YciO-Sua5 protein family; <br>At5g63420
200341	SO_1161	lipA	14765	b0628	966	TRUE	FALSE	FALSE	FALSE	N	FALSE	NA	NA	NA	Unknown	gi|24372744	fig|211586.1.peg.1077	YgfZ; <br>Lipoic acid metabolism; <br>Lipoic acid synthesis cluster; <br>Lipoic Acid explorationVDC
200342	SO_1162	lipB	14767	b0630	660	TRUE	FALSE	FALSE	FALSE	N	FALSE	590249	ACIAD2927	DB mutant	Unknown	gi|24372745	fig|211586.1.peg.1078	Lipoic acid metabolism; <br>Lipoic acid synthesis cluster; <br>Lipoic Acid explorationVDC
200343	SO_1163		14768	b0631	267	TRUE	FALSE	FALSE	FALSE	N	FALSE	590248	ACIAD2926	D	Unknown	gi|24372746	fig|211586.1.peg.1079	Lipoic acid metabolism; <br>Lipoic acid synthesis cluster; <br>Lipoic Acid explorationVDC
200344	SO_1164	dacA-1	14769	b0632	1173	TRUE	FALSE	TRUE	FALSE	N	FALSE	NA	NA	NA	Unknown	gi|24372747	fig|211586.1.peg.1080	Murein Hydrolases; <br>Metallocarboxypeptidases (EC 3.4.17.-); <br>COG0523; <br>CBSS-84588.1.peg.1247; <br>Peptidoglycan Biosynthesis
200345	SO_1165		NA	NA	852	TRUE	FALSE	TRUE	TRUE		FALSE	589650	ACIAD2265	D	Dispensable	gi|24372748	fig|211586.1.peg.1081	Peptidoglycan Biosynthesis
200346	SO_1166		16785	b2701	1065	TRUE	FALSE	TRUE	TRUE	N	FALSE	589649	ACIAD2264	D	Dispensable	gi|24372749	fig|211586.1.peg.1082	Murein Hydrolases; <br>Peptidoglycan Biosynthesis
200347	SO_1167	rodA	14771	b0634	1119	TRUE	FALSE	FALSE	FALSE	E	TRUE	589648	ACIAD2263	D	ExpectedEssential	gi|24372750	fig|211586.1.peg.1083	Peptidoglycan Biosynthesis; <br>Bacterial Cytoskeleton; <br>Bacterial cell division cluster
200348	SO_1168	mrdA	14772	b0635	1857	TRUE	FALSE	FALSE	FALSE	E	TRUE	NA	NA	NA	ExpectedEssential	gi|24372751	fig|211586.1.peg.1084	Peptidoglycan Biosynthesis; <br>Bacterial cell division cluster; <br>16S rRNA modification within P site of ribosome; <br>CBSS-83331.1.peg.3039
200349	SO_1169		14773	b0636	471	TRUE	FALSE	FALSE	FALSE	E	FALSE	588567	ACIAD1113	D	ExpectedEssential	gi|24372752	fig|211586.1.peg.1085	NAD experimental; <br>RNA methylation; <br>Ribosome biogenesis bacterial; <br>NAD and NADP cofactor biosynthesis global; <br>Iojap
200350	SO_1170		14774	b0637	330	TRUE	FALSE	FALSE	FALSE	N	FALSE	590388	ACIAD3076	D	Unknown	gi|24372753	fig|211586.1.peg.1086	NAD experimental; <br>NAD and NADP cofactor biosynthesis global; <br>Iojap
200351	SO_1171	nad	14776	b0639	639	TRUE	FALSE	FALSE	FALSE	N	TRUE	NA	NA	NA	ExpectedEssential	gi|24372754	fig|211586.1.peg.1087	NAD experimental; <br>NAD and NADP cofactor biosynthesis global; <br>Iojap
200352	SO_1172	holA	14777	b0640	1032	TRUE	FALSE	FALSE	FALSE	E	TRUE	590413	ACIAD3108	DB mutant	ExpectedEssential	gi|24372755	fig|211586.1.peg.1088	CBSS-208964.1.peg.3988
200353	SO_1173		14778	b0641	495	TRUE	FALSE	FALSE	FALSE	E	TRUE	590412	ACIAD3107	D	ExpectedEssential	gi|24372756	fig|211586.1.peg.1089	KDO2-Lipid A biosynthesis; <br>Lipopolysaccharide assembly; <br>CBSS-208964.1.peg.3988
200354	SO_1174	leuS	14779	b0642	2580	TRUE	FALSE	FALSE	FALSE	E	TRUE	590411	ACIAD3106	Ess	ExpectedEssential	gi|24372757	fig|211586.1.peg.1090	CBSS-208964.1.peg.3988; <br>tRNA aminoacylation, Leu; <br>A hypothetical protein that co-occurs with Leucyl-tRNA synthetase
200355	SO_1175		14780	b0643	447	TRUE	FALSE	TRUE	TRUE	?	FALSE	NA	NA	NA	Dispensable	gi|24372758	fig|211586.1.peg.1091	A hypothetical protein that co-occurs with Leucyl-tRNA synthetase
200356	SO_1176		NA	NA	492	FALSE	FALSE	TRUE	TRUE		FALSE	NA	NA	NA	Dispensable	gi|24372759	fig|211586.1.peg.1092	- none -
200357	SO_1177	cutE	14794	b0657	1557	TRUE	FALSE	FALSE	FALSE	X	TRUE	587911	ACIAD0415	Ess	ExpectedEssential	gi|24372760	fig|211586.1.peg.1093	Copper homeostasis: copper tolerance; <br>tRNA-methylthiotransferase containing cluster; <br>tRNA-methylthiotransferase containing cluster; <br>Lipoprotein Biosynthesis; <br>Phosphate metabolism
200358	SO_1178	corC	14795	b0658	876	TRUE	FALSE	FALSE	FALSE	N	FALSE	587912	ACIAD0416	D	Unknown	gi|24372761	fig|211586.1.peg.1094	Copper homeostasis: copper tolerance; <br>tRNA-methylthiotransferase containing cluster; <br>CBSS-56780.10.peg.1536; <br>Phosphate metabolism
200359	SO_1179		14796	b0659	462	TRUE	FALSE	FALSE	FALSE	E	FALSE	590467	ACIAD3160	DB mutant	ExpectedEssential	gi|24372762	fig|211586.1.peg.1095	tRNA-methylthiotransferase containing cluster; <br>CBSS-56780.10.peg.1536; <br>Phosphate metabolism
200360	SO_1180		14797	b0660	1068	TRUE	FALSE	TRUE	TRUE	N	FALSE	590466	ACIAD3159	D	Dispensable	gi|24372763	fig|211586.1.peg.1096	tRNA-methylthiotransferase containing cluster; <br>CBSS-56780.10.peg.1536; <br>Phosphate metabolism
200361	SO_1181	miaB	14798	b0661	1425	TRUE	FALSE	TRUE	TRUE	N	FALSE	590465	ACIAD3158	D	Dispensable	gi|24372764	fig|211586.1.peg.1097	Methylthiotransferases; <br>YgfZ; <br>tRNA-methylthiotransferase containing cluster; <br>Ribosomal protein S12p Asp methylthiotransferase; <br>tRNA processing
200362	SO_1182		NA	NA	321	FALSE	FALSE	TRUE	TRUE		FALSE	NA	NA	NA	Dispensable	gi|24372765	fig|211586.1.peg.1098	- none -
200363	SO_1183		14799	b0662	1215	TRUE	FALSE	FALSE	FALSE	N	FALSE	NA	NA	NA	Unknown	gi|24372766	fig|211586.1.peg.1099	- none -
200364	SO_1184	pth	15326	b1204	588	TRUE	FALSE	FALSE	FALSE	E	TRUE	590235	ACIAD2909	DB mutant	ExpectedEssential	gi|24372767	fig|211586.1.peg.1100	Transcription repair cluster; <br>Sporulation-associated proteins with broader functions; <br>Translation termination factors bacterial; <br>Cell division-ribosomal stress proteins cluster
200365	SO_1185		15325	b1203	1092	TRUE	FALSE	TRUE	TRUE	E	FALSE	589474	ACIAD2071	D	DispensableUnclearInEcoli	gi|24372768	fig|211586.1.peg.1101	Universal GTPases; <br>YebC
200367	SO_1187		NA	NA	648	FALSE	FALSE	TRUE	FALSE		FALSE	NA	NA	NA	Unknown	gi|24372770	fig|211586.1.peg.1102	- none -
200368	SO_1188		NA	NA	534	FALSE	FALSE	TRUE	FALSE		FALSE	NA	NA	NA	Unknown	gi|24372771	fig|211586.1.peg.1103	CBSS-211586.1.peg.1104
200369	SO_1189		NA	NA	516	FALSE	FALSE	TRUE	TRUE		FALSE	NA	NA	NA	Dispensable	gi|24372772	fig|211586.1.peg.1104	CBSS-211586.1.peg.1104
200370	SO_1190		NA	NA	819	FALSE	FALSE	TRUE	TRUE		FALSE	NA	NA	NA	Dispensable	gi|24372773	fig|211586.1.peg.1105	CBSS-211586.1.peg.1104
200371	SO_1191	greA	17252	b3181	477	TRUE	FALSE	TRUE	TRUE	N	FALSE	590189	ACIAD2862	D	Dispensable	gi|24372774	fig|211586.1.peg.1106	Transcription factors bacterial
200372	SO_1192		NA	NA	528	FALSE	FALSE	FALSE	FALSE		FALSE	NA	NA	NA	Unknown	gi|24372775	fig|211586.1.peg.1107	- none -
200373	SO_1193	secD-1	NA	NA	1857	FALSE	FALSE	TRUE	TRUE		FALSE	NA	NA	NA	Dispensable	gi|24372776	fig|211586.1.peg.1108	CBSS-211586.1.peg.2832
200374	SO_1194	secF-1	NA	NA	885	FALSE	FALSE	TRUE	TRUE		FALSE	NA	NA	NA	Dispensable	gi|24372777	fig|211586.1.peg.1109	CBSS-211586.1.peg.2832
200375	SO_1195		17251	b3180	300	TRUE	FALSE	TRUE	TRUE	N	FALSE	590184	ACIAD2855	D	Dispensable	gi|24372778	fig|211586.1.peg.1110	Iojap
200376	SO_1196	rrmJ	17250	b3179	630	TRUE	FALSE	TRUE	TRUE	N	FALSE	590183	ACIAD2854	D	Dispensable	gi|24372779	fig|211586.1.peg.1111	Bacterial Cell Division; <br>RNA methylation
200377	SO_1197	ftsH	17249	b3178	1950	TRUE	FALSE	FALSE	FALSE	N	TRUE	590182	ACIAD2853	Ess	ExpectedEssential	gi|24372780	fig|211586.1.peg.1112	Bacterial Cell Division; <br>Cell division-ribosomal stress proteins cluster
200378	SO_1198	folP	17248	b3177	834	TRUE	FALSE	FALSE	FALSE	N	FALSE	590181	ACIAD2852	Ess	NewEssential	gi|24372781	fig|211586.1.peg.1113	YgfZ; <br>Experimental-PTPS; <br>Folate Biosynthesis
200379	SO_1199	glmM	17247	b3176	1338	TRUE	FALSE	FALSE	FALSE	N	TRUE	590776	ACIAD3502	Ess	ExpectedEssential	gi|24372782	fig|211586.1.peg.1114	UDP-N-acetylmuramate from Fructose-6-phosphate Biosynthesis; <br>Sialic Acid Metabolism
200380	SO_1200	tpiA	17958	b3919	783	TRUE	FALSE	FALSE	FALSE	X	FALSE	587863	ACIAD0363	DB mutant	Unknown	gi|24372783	fig|211586.1.peg.1115	Glycolysis and Gluconeogenesis; <br>CBSS-331978.3.peg.2915
200381	SO_1201	secG	17246	b3175	336	TRUE	FALSE	FALSE	FALSE	X	FALSE	587864	ACIAD0364	D	Unknown	gi|24372784	fig|211586.1.peg.1116	Murein hydrolase regulation and cell death; <br>CBSS-331978.3.peg.2915
200382	SO_1202		17243	b3170	456	TRUE	FALSE	FALSE	FALSE	E	FALSE	587868	ACIAD0367	D	ExpectedEssential	gi|24372785	fig|211586.1.peg.1117	NusA-TFII Cluster; <br>Transcription factors bacterial
200383	SO_1203	nusA	17242	b3169	1500	TRUE	FALSE	FALSE	FALSE	N*	TRUE	587869	ACIAD0368	Ess	ExpectedEssential	gi|24372786	fig|211586.1.peg.1118	NusA-TFII Cluster; <br>Transcription factors bacterial
200384	SO_1204	infB	17241	b3168	2658	TRUE	FALSE	FALSE	FALSE	E	TRUE	587870	ACIAD0369	DB mutant	ExpectedEssential	gi|24372787	fig|211586.1.peg.1119	NusA-TFII Cluster; <br>Universal GTPases; <br>CBSS-138119.3.peg.2719; <br>Translation initiation factors bacterial
200385	SO_1205	rbfA	17240	b3167	444	TRUE	FALSE	TRUE	TRUE	?	FALSE	587871	ACIAD0370	DB mutant	Dispensable	gi|24372788	fig|211586.1.peg.1120	NusA-TFII Cluster; <br>RNA processing and degradation, bacterial; <br>CBSS-138119.3.peg.2719; <br>Translation initiation factors bacterial
200386	SO_1207	rpsO	17238	b3165	270	TRUE	FALSE	FALSE	FALSE	E	FALSE	587898	ACIAD0401	DB mutant	ExpectedEssential	gi|24372789	fig|211586.1.peg.1121	Ribosome SSU bacterial
200387	SO_1208		17590	b3529	2055	TRUE	FALSE	FALSE	FALSE	N	FALSE	NA	NA	NA	Unknown	gi|24372790	fig|211586.1.peg.1122	- none -
200388	SO_1209	pnp	17237	b3164	2109	TRUE	FALSE	FALSE	FALSE	E	FALSE	587899	ACIAD0402	DB mutant	ExpectedEssential	gi|24372791	fig|211586.1.peg.1123	Bacterial RNA-metabolizing Zn-dependent hydrolases; <br>Polyadenylation bacterial; <br>At5g63420
200389	SO_1210		17236	b3163	903	TRUE	FALSE	TRUE	TRUE	N	FALSE	NA	NA	NA	Dispensable	gi|24372792	fig|211586.1.peg.1124	- none -
200391	SO_1213		1937315	b4378	771	TRUE	FALSE	TRUE	TRUE	E	FALSE	590402	ACIAD3091	D	DispensableUnclearInEcoli	gi|24372794	fig|211586.1.peg.1126	YcfH; <br>Deoxyribose and Deoxynucleoside Catabolism
200392	SO_1214		NA	NA	1299	TRUE	FALSE	TRUE	TRUE		FALSE	NA	NA	NA	Dispensable	gi|24372795	fig|211586.1.peg.1127	Nucleoside Catabolism cluster; <br>Deoxyribose and Deoxynucleoside Catabolism
200393	SO_1215		14549	b0411	852	TRUE	FALSE	TRUE	TRUE	N	FALSE	NA	NA	NA	Dispensable	gi|24372796	fig|211586.1.peg.1128	- none -
200395	SO_1217	deoC	18402	b4381	771	TRUE	FALSE	TRUE	TRUE	N	FALSE	NA	NA	NA	Dispensable	gi|24372798	fig|211586.1.peg.1129	Nucleoside Catabolism cluster; <br>Deoxyribose and Deoxynucleoside Catabolism
200396	SO_1218	deoA	18403	b4382	1332	TRUE	FALSE	TRUE	TRUE	N	FALSE	NA	NA	NA	Dispensable	gi|24372799	fig|211586.1.peg.1130	Nucleoside Catabolism cluster; <br>Deoxyribose and Deoxynucleoside Catabolism; <br>pyrimidine conversions
200397	SO_1219	deoB	18404	b4383	1215	TRUE	FALSE	TRUE	TRUE	N	FALSE	NA	NA	NA	Dispensable	gi|24372800	fig|211586.1.peg.1131	Nucleoside Catabolism cluster; <br>Deoxyribose and Deoxynucleoside Catabolism
200399	SO_1221	deoD-2	18405	b4384	711	TRUE	FALSE	TRUE	TRUE	N	FALSE	NA	NA	NA	Dispensable	gi|24372802	fig|211586.1.peg.1132	Nucleoside Catabolism cluster; <br>Adenosyl nucleosidases; <br>Purine conversions; <br>Deoxyribose and Deoxynucleoside Catabolism; <br>pyrimidine conversions
200400	SO_1222		NA	NA	1224	FALSE	FALSE	TRUE	TRUE		FALSE	NA	NA	NA	Dispensable	gi|24372803	fig|211586.1.peg.1133	- none -
200401	SO_1223	serB	NA	NA	888	TRUE	FALSE	TRUE	TRUE		FALSE	590837	ACIAD3567	DB mutant	Dispensable	gi|24372804	fig|211586.1.peg.1134	Glycine and Serine Utilization; <br>Serine Biosynthesis
200402	SO_1224		NA	NA	987	TRUE	FALSE	TRUE	TRUE		FALSE	NA	NA	NA	Dispensable	gi|24372805	fig|211586.1.peg.1135	- none -
200403	SO_1225		NA	NA	2379	TRUE	FALSE	TRUE	TRUE		FALSE	NA	NA	NA	Dispensable	gi|24372806	fig|211586.1.peg.1136	- none -
200404	SO_1226	radA	18410	b4389	1365	TRUE	FALSE	TRUE	TRUE	N	FALSE	590014	ACIAD2664	D	Dispensable	gi|24372807	fig|211586.1.peg.1137	DNA repair, bacterial; <br>Proteolysis in bacteria, ATP-dependent
200405	SO_1227		NA	NA	393	TRUE	FALSE	FALSE	FALSE		FALSE	NA	NA	NA	Unknown	gi|24372808	fig|211586.1.peg.1138	- none -
200406	SO_1228	torR	15119	b0995	711	FALSE	FALSE	TRUE	TRUE	E	FALSE	NA	NA	NA	DispensableUnclearInEcoli	gi|24372809	fig|211586.1.peg.1139	trimethylamine N-oxide (TMAO) reductase
200407	SO_1229	torT	15118	b0994	1080	FALSE	FALSE	TRUE	TRUE	N	FALSE	NA	NA	NA	Dispensable	gi|24372810	fig|211586.1.peg.1140	trimethylamine N-oxide (TMAO) reductase
200408	SO_1230	torS	15117	b0993	3078	FALSE	FALSE	TRUE	TRUE	N	FALSE	NA	NA	NA	Dispensable	gi|24372811	fig|211586.1.peg.1141	trimethylamine N-oxide (TMAO) reductase
200409	SO_1231	torD	15122	b0998	654	FALSE	FALSE	FALSE	FALSE	E	FALSE	NA	NA	NA	ExpectedEssential	gi|24372812	fig|211586.1.peg.1142	trimethylamine N-oxide (TMAO) reductase
200410	SO_1232	torA	15121	b0997	2490	FALSE	FALSE	TRUE	TRUE	N	FALSE	NA	NA	NA	Dispensable	gi|24372813	fig|211586.1.peg.1143	trimethylamine N-oxide (TMAO) reductase
200411	SO_1233	torC	15120	b0996	1179	FALSE	FALSE	TRUE	TRUE	N	FALSE	NA	NA	NA	Dispensable	gi|24372814	fig|211586.1.peg.1144	- none -
200412	SO_1234	torE	NA	NA	171	FALSE	FALSE	FALSE	FALSE		FALSE	NA	NA	NA	Unknown	gi|24372815	fig|211586.1.peg.1145	trimethylamine N-oxide (TMAO) reductase
200414	SO_1236		NA	NA	1353	FALSE	FALSE	TRUE	TRUE		FALSE	NA	NA	NA	Dispensable	gi|24372817	fig|211586.1.peg.1146	- none -
200415	SO_1237		NA	NA	432	FALSE	FALSE	TRUE	TRUE		FALSE	NA	NA	NA	Dispensable	gi|24372818	fig|211586.1.peg.1147	- none -
200416	SO_1238		NA	NA	1860	FALSE	FALSE	TRUE	TRUE		FALSE	NA	NA	NA	Dispensable	gi|24372819	fig|211586.1.peg.1148	- none -
200417	SO_1239		NA	NA	1059	FALSE	FALSE	TRUE	TRUE		FALSE	NA	NA	NA	Dispensable	gi|24372820	fig|211586.1.peg.1149	KDO2-Lipid A biosynthesis
200419	SO_1241		NA	NA	978	FALSE	FALSE	TRUE	TRUE		FALSE	NA	NA	NA	Dispensable	gi|24372822	fig|211586.1.peg.1150	- none -
200420	SO_1242		NA	NA	609	FALSE	FALSE	TRUE	TRUE		FALSE	NA	NA	NA	Dispensable	gi|24372823	fig|211586.1.peg.1151	- none -
200422	SO_1244		NA	NA	1215	FALSE	TRUE	TRUE	TRUE		FALSE	NA	NA	NA	Dispensable	gi|24372825	fig|211586.1.peg.1152	- none -
200423	SO_1245		NA	NA	1359	TRUE	FALSE	TRUE	TRUE		FALSE	NA	NA	NA	Dispensable	gi|24372826	fig|211586.1.peg.1153	Arginine Biosynthesis extended
200424	SO_1246		NA	NA	222	FALSE	FALSE	FALSE	FALSE		FALSE	NA	NA	NA	Unknown	gi|24372827	fig|211586.1.peg.1154	- none -
200425	SO_1247		NA	NA	636	FALSE	FALSE	TRUE	TRUE		FALSE	NA	NA	NA	Dispensable	gi|24372828	fig|211586.1.peg.1155	- none -
200426	SO_1248		17232	b3159	870	TRUE	FALSE	TRUE	TRUE	N	FALSE	NA	NA	NA	Dispensable	gi|24372829	fig|211586.1.peg.1156	- none -
200427	SO_1249		17231	b3158	1002	TRUE	FALSE	TRUE	TRUE	N	FALSE	NA	NA	NA	Dispensable	gi|24372830	fig|211586.1.peg.1157	- none -
200428	SO_1250		17230	b3157	531	TRUE	FALSE	TRUE	TRUE	N	FALSE	NA	NA	NA	Dispensable	gi|24372831	fig|211586.1.peg.1158	- none -
200429	SO_1251		16661	b2562	252	TRUE	FALSE	FALSE	FALSE	N	FALSE	NA	NA	NA	Unknown	gi|24372832	fig|211586.1.peg.1159	Inorganic Sulfur Assimilation
200430	SO_1252		16189	b2081	1368	TRUE	FALSE	TRUE	TRUE	N	FALSE	NA	NA	NA	Dispensable	gi|24372833	fig|211586.1.peg.1160	- none -
200432	SO_1254		NA	NA	753	TRUE	FALSE	TRUE	TRUE		FALSE	NA	NA	NA	Dispensable	gi|24372835	fig|211586.1.peg.1161	- none -
200433	SO_1255		NA	NA	1530	TRUE	FALSE	TRUE	TRUE		FALSE	NA	NA	NA	Dispensable	gi|24372836	fig|211586.1.peg.1162	- none -
200434	SO_1256		NA	NA	414	TRUE	FALSE	TRUE	TRUE		FALSE	NA	NA	NA	Dispensable	gi|24372837	fig|211586.1.peg.1163	Ton and Tol transport systems
200436	SO_1258		NA	NA	1257	FALSE	FALSE	TRUE	TRUE		FALSE	NA	NA	NA	Dispensable	gi|24372839	fig|211586.1.peg.1164	Purine conversions; <br>Histidine Biosynthesis
200437	SO_1259		NA	NA	906	FALSE	FALSE	TRUE	TRUE		FALSE	NA	NA	NA	Dispensable	gi|24372840	fig|211586.1.peg.1165	- none -
200438	SO_1260		NA	NA	822	FALSE	FALSE	TRUE	TRUE		FALSE	NA	NA	NA	Dispensable	gi|24372841	fig|211586.1.peg.1166	- none -
200439	SO_1261		16620	b2521	858	FALSE	FALSE	TRUE	TRUE	N	FALSE	NA	NA	NA	Dispensable	gi|24372842	fig|211586.1.peg.1167	- none -
200440	SO_1262		NA	NA	513	FALSE	FALSE	TRUE	TRUE		FALSE	NA	NA	NA	Dispensable	gi|24372843	fig|211586.1.peg.1168	- none -
200441	SO_1263		NA	NA	96	FALSE	TRUE	FALSE	FALSE		FALSE	NA	NA	NA	Unknown	gi|24372844	fig|211586.1.peg.1169	- none -
200442	SO_1264		NA	NA	1308	FALSE	FALSE	TRUE	TRUE		FALSE	NA	NA	NA	Dispensable	gi|24372845	fig|211586.1.peg.1170	Putrescine utilization pathways; <br>GABA and putrescine metabolism from cluters
200443	SO_1265		15419	b1299	549	FALSE	FALSE	FALSE	FALSE	N	FALSE	NA	NA	NA	Unknown	gi|24372846	fig|211586.1.peg.1171	- none -
200445	SO_1267		15418	b1298	762	TRUE	FALSE	TRUE	TRUE	N	FALSE	NA	NA	NA	Dispensable	gi|24372848	fig|211586.1.peg.1172	Putrescine utilization pathways; <br>GABA and putrescine metabolism from cluters
200446	SO_1268		15417	b1297	1356	FALSE	FALSE	TRUE	TRUE	N	FALSE	NA	NA	NA	Dispensable	gi|24372849	fig|211586.1.peg.1173	Putrescine utilization pathways; <br>Glutamine synthetases; <br>GABA and putrescine metabolism from cluters
200447	SO_1269		NA	NA	1203	FALSE	TRUE	FALSE	FALSE		FALSE	NA	NA	NA	Unknown	gi|24372850	fig|211586.1.peg.1174	- none -
200448	SO_1270		14979	b0854	1104	TRUE	FALSE	TRUE	TRUE	N	FALSE	NA	NA	NA	Dispensable	gi|24372851	fig|211586.1.peg.1175	Polyamine Metabolism; <br>GABA and putrescine metabolism from cluters
200449	SO_1271		14980	b0855	1137	TRUE	FALSE	TRUE	TRUE	N	FALSE	NA	NA	NA	Dispensable	gi|24372852	fig|211586.1.peg.1176	Polyamine Metabolism; <br>GABA and putrescine metabolism from cluters
200450	SO_1272		14981	b0856	906	FALSE	FALSE	TRUE	TRUE	N	FALSE	NA	NA	NA	Dispensable	gi|24372853	fig|211586.1.peg.1177	Polyamine Metabolism; <br>GABA and putrescine metabolism from cluters
200451	SO_1273		14982	b0857	816	TRUE	FALSE	TRUE	TRUE	N	FALSE	NA	NA	NA	Dispensable	gi|24372854	fig|211586.1.peg.1178	Polyamine Metabolism
200452	SO_1274		15421	b1301	1287	TRUE	FALSE	TRUE	TRUE	N	FALSE	NA	NA	NA	Dispensable	gi|24372855	fig|211586.1.peg.1179	Putrescine utilization pathways; <br>GABA and putrescine metabolism from cluters
200453	SO_1275	gabD	16751	b2661	1449	FALSE	FALSE	TRUE	TRUE	N	FALSE	NA	NA	NA	Dispensable	gi|24372856	fig|211586.1.peg.1180	- none -
200454	SO_1276	gabT	16752	b2662	1278	FALSE	FALSE	TRUE	TRUE	N	FALSE	NA	NA	NA	Dispensable	gi|24372857	fig|211586.1.peg.1181	Putrescine utilization pathways
200455	SO_1277		17557	b3496	1551	FALSE	FALSE	TRUE	TRUE	N	FALSE	NA	NA	NA	Dispensable	gi|24372858	fig|211586.1.peg.1182	Proton-dependent Peptide Transporters
200456	SO_1278		NA	NA	2121	FALSE	FALSE	TRUE	TRUE		FALSE	NA	NA	NA	Dispensable	gi|24372859	fig|211586.1.peg.1183	- none -
200457	SO_1279		NA	NA	177	FALSE	FALSE	TRUE	TRUE		FALSE	NA	NA	NA	Dispensable	gi|24372860	fig|211586.1.peg.1184	- none -
200458	SO_1281		NA	NA	672	FALSE	FALSE	TRUE	TRUE		FALSE	NA	NA	NA	Dispensable	gi|24372861	fig|211586.1.peg.1186	- none -
200459	SO_1282		NA	NA	957	FALSE	TRUE	FALSE	FALSE		FALSE	NA	NA	NA	Unknown	gi|24372862	fig|211586.1.peg.1187	- none -
200461	SO_1284	rpoD	17143	b3067	1851	TRUE	FALSE	FALSE	FALSE	E	TRUE	590247	ACIAD2925	Ess	ExpectedEssential	gi|24372864	fig|211586.1.peg.1188	Flagellum; <br>Transcription initiation, bacterial sigma factors; <br>Sigma-B stress response cluster 1; <br>Macromolecular synthesis operon
200463	SO_1286	dnaG	17142	b3066	1725	TRUE	FALSE	FALSE	FALSE	E	TRUE	590223	ACIAD2899	Ess	ExpectedEssential	gi|24372866	fig|211586.1.peg.1189	dNTP triphosphohydrolase protein family; <br>Macromolecular synthesis operon
200464	SO_1287		NA	NA	444	TRUE	FALSE	FALSE	FALSE		FALSE	588776	ACIAD1330	D	Unknown	gi|24372867	fig|211586.1.peg.1190	Macromolecular synthesis operon
200465	SO_1288	rpsU	17141	b3065	216	TRUE	FALSE	FALSE	FALSE	X	FALSE	588777	ACIAD1331	Ess	Unknown	gi|24372868	fig|211586.1.peg.1191	Ribosome SSU bacterial; <br>Macromolecular synthesis operon
200466	SO_1289	gcp	17140	b3064	1017	TRUE	FALSE	FALSE	FALSE	X	TRUE	588778	ACIAD1332	DB mutant	ExpectedEssential	gi|24372869	fig|211586.1.peg.1192	Bacterial RNA-metabolizing Zn-dependent hydrolases; <br>Conserved gene cluster associated with Met-tRNA formyltransferase; <br>YgjD and YeaZ; <br>YrdC-YciO-Sua5 protein family; <br>At5g63420; <br>Macromolecular synthesis operon
200467	SO_1290		17135	b3059	612	TRUE	FALSE	TRUE	TRUE	N	FALSE	NA	NA	NA	Dispensable	gi|24372870	fig|211586.1.peg.1193	Glycerolipid and Glycerophospholipid Metabolism in Bacteria
200468	SO_1291	folB	17134	b3058	351	TRUE	FALSE	FALSE	FALSE	N	TRUE	589777	ACIAD2408	Ess	ExpectedEssential	gi|24372871	fig|211586.1.peg.1194	COG3146 experimental; <br>Experimental-PTPS; <br>Folate Biosynthesis
200469	SO_1292	folK-2	NA	NA	504	TRUE	FALSE	TRUE	TRUE		FALSE	589776	ACIAD2407	D	Dispensable	gi|24372872	fig|211586.1.peg.1195	COG3146 experimental; <br>YgfZ; <br>Experimental-PTPS; <br>Folate Biosynthesis
200470	SO_1293		NA	NA	801	TRUE	FALSE	TRUE	TRUE		FALSE	NA	NA	NA	Dispensable	gi|24372873	fig|211586.1.peg.1196	- none -
200471	SO_1294		NA	NA	828	FALSE	FALSE	FALSE	FALSE		FALSE	NA	NA	NA	Unknown	gi|24372874	fig|211586.1.peg.1197	- none -
200472	SO_1295		15796	b1677	267	TRUE	FALSE	TRUE	TRUE	X	FALSE	NA	NA	NA	Dispensable	gi|24372875	fig|211586.1.peg.1198	- none -
200473	SO_1297	gspA	17386	b3323	1665	TRUE	FALSE	TRUE	TRUE	N	FALSE	NA	NA	NA	Dispensable	gi|24372876	fig|211586.1.peg.1200	General Secretion Pathway
200474	SO_1298	gspB	NA	NA	1107	FALSE	FALSE	TRUE	TRUE		FALSE	NA	NA	NA	Dispensable	gi|24372877	fig|211586.1.peg.1201	General Secretion Pathway
200475	SO_1300	hemL	14300	b0154	1293	TRUE	FALSE	FALSE	FALSE	E	TRUE	588655	ACIAD1201	DB mutant	ExpectedEssential	gi|24372878	fig|211586.1.peg.1205	Heme and Siroheme Biosynthesis
200476	SO_1301	pyrB	18270	b4245	1020	TRUE	FALSE	TRUE	TRUE	N	FALSE	NA	NA	NA	Dispensable	gi|24372879	fig|211586.1.peg.1206	YgfZ; <br>De Novo Pyrimidine Synthesis
200477	SO_1302		NA	NA	1725	TRUE	FALSE	TRUE	TRUE		FALSE	NA	NA	NA	Dispensable	gi|24372880	fig|211586.1.peg.1207	- none -
200478	SO_1303		NA	NA	807	TRUE	FALSE	TRUE	TRUE		FALSE	NA	NA	NA	Dispensable	gi|24372881	fig|211586.1.peg.1208	- none -
200479	SO_1304		14302	b0156	327	TRUE	FALSE	FALSE	FALSE	N	TRUE	587528	ACIAD0010	Ess	ExpectedEssential	gi|24372882	fig|211586.1.peg.1209	Fe-S cluster assembly
200480	SO_1305		NA	NA	456	TRUE	FALSE	TRUE	TRUE		FALSE	NA	NA	NA	Dispensable	gi|24372883	fig|211586.1.peg.1210	- none -
200481	SO_1306		NA	NA	342	TRUE	FALSE	FALSE	FALSE		FALSE	NA	NA	NA	Unknown	gi|24372884	fig|211586.1.peg.1211	- none -
200482	SO_1307	aqpZ	15000	b0875	690	FALSE	FALSE	TRUE	TRUE	N	FALSE	NA	NA	NA	Dispensable	gi|24372885	fig|211586.1.peg.1212	Osmoregulation
200484	SO_1309		NA	NA	3024	FALSE	FALSE	TRUE	TRUE		FALSE	NA	NA	NA	Dispensable	gi|24372887	fig|211586.1.peg.1213	Ton and Tol transport systems
200485	SO_1310		NA	NA	2406	FALSE	FALSE	TRUE	TRUE		FALSE	NA	NA	NA	Dispensable	gi|24372888	fig|211586.1.peg.1214	- none -
200486	SO_1311		NA	NA	789	FALSE	FALSE	TRUE	TRUE		FALSE	NA	NA	NA	Dispensable	gi|24372889	fig|211586.1.peg.1215	- none -
200487	SO_1312		NA	NA	1242	FALSE	FALSE	TRUE	FALSE		FALSE	NA	NA	NA	Unknown	gi|24372890	fig|211586.1.peg.1216	- none -
200488	SO_1313		15761	b1640	1110	TRUE	FALSE	TRUE	TRUE	N	FALSE	587529	ACIAD0011	D	Dispensable	gi|24372891	fig|211586.1.peg.1217	Recycling of Peptidoglycan Amino Sugars
200489	SO_1314		NA	NA	1449	TRUE	FALSE	TRUE	TRUE		FALSE	NA	NA	NA	Dispensable	gi|24372892	fig|211586.1.peg.1218	- none -
200490	SO_1315	tyrS	15758	b1637	1197	TRUE	FALSE	FALSE	FALSE	E	TRUE	587530	ACIAD0013	Ess	ExpectedEssential	gi|24372893	fig|211586.1.peg.1219	tRNA aminoacylation, Tyr
200492	SO_1317		NA	NA	429	FALSE	FALSE	FALSE	FALSE		FALSE	NA	NA	NA	Unknown	gi|24372895	fig|211586.1.peg.1220	- none -
200493	SO_1318		NA	NA	492	TRUE	FALSE	TRUE	TRUE		FALSE	NA	NA	NA	Dispensable	gi|24372896	fig|211586.1.peg.1221	- none -
200494	SO_1319		14303	b0157	627	TRUE	FALSE	TRUE	TRUE	?	FALSE	NA	NA	NA	Dispensable	gi|24372897	fig|211586.1.peg.1222	- none -
200495	SO_1320		NA	NA	390	TRUE	FALSE	TRUE	TRUE		FALSE	NA	NA	NA	Dispensable	gi|24372898	fig|211586.1.peg.1223	- none -
200496	SO_1321		NA	NA	990	TRUE	FALSE	TRUE	TRUE		FALSE	NA	NA	NA	Dispensable	gi|24372899	fig|211586.1.peg.1224	Cobalamin synthesis; <br>B12-Duf71; <br>YgfZ; <br>Coenzyme B12 biosynthesis
200497	SO_1322	pfs	14305	b0159	711	TRUE	FALSE	FALSE	FALSE	E	FALSE	NA	NA	NA	ExpectedEssential	gi|24372900	fig|211586.1.peg.1225	Methionine Degradation; <br>Adenosyl nucleosidases; <br>Adenosyl nucleosidases; <br>Polyamine Metabolism; <br>dNTP triphosphohydrolase protein family; <br>Methionine Biosynthesis
200498	SO_1323		NA	NA	207	FALSE	FALSE	FALSE	FALSE		FALSE	NA	NA	NA	Unknown	NA	NA	NA
200499	SO_1324	gltD	17284	b3213	1407	TRUE	FALSE	TRUE	TRUE	N	FALSE	NA	NA	NA	Dispensable	gi|24372902	fig|211586.1.peg.1227	Glutamine, Glutamate, Aspartate and Asparagine Biosynthesis; <br>YgfZ; <br>Ammonia assimilation
200500	SO_1325	gltB	17283	b3212	4449	FALSE	FALSE	TRUE	TRUE	N	FALSE	590640	ACIAD3350	DB mutant	Dispensable	gi|24372903	fig|211586.1.peg.1228	Glutamine, Glutamate, Aspartate and Asparagine Biosynthesis; <br>Ammonia assimilation
200501	SO_1326		17282	b3211	930	TRUE	FALSE	TRUE	TRUE	N	FALSE	NA	NA	NA	Dispensable	gi|24372904	fig|211586.1.peg.1229	- none -
200502	SO_1327		NA	NA	366	TRUE	FALSE	TRUE	FALSE		FALSE	NA	NA	NA	Unknown	gi|24372905	fig|211586.1.peg.1230	Regulation of Oxidative Stress Response
200503	SO_1328		18000	b3961	915	TRUE	FALSE	TRUE	TRUE	N	FALSE	588523	ACIAD1063	D	Dispensable	gi|24372906	fig|211586.1.peg.1231	- none -
200504	SO_1329		NA	NA	1008	TRUE	FALSE	TRUE	TRUE		FALSE	NA	NA	NA	Dispensable	gi|24372907	fig|211586.1.peg.1232	cAMP signaling in bacteria; <br>Iojap
200505	SO_1330	mutH	16912	b2831	672	TRUE	FALSE	TRUE	TRUE	N	FALSE	NA	NA	NA	Dispensable	gi|24372908	fig|211586.1.peg.1233	DNA repair, bacterial
200506	SO_1331		16911	b2830	525	TRUE	FALSE	FALSE	FALSE	N	FALSE	587946	ACIAD0455	D	Unknown	gi|24372909	fig|211586.1.peg.1234	CBSS-224911.1.peg.435; <br>CBSS-364106.7.peg.3204; <br>Nudix proteins (nucleoside triphosphate hydrolases); <br>Phosphoglycerate mutase protein family
200507	SO_1332	ptsP	16910	b2829	2235	TRUE	FALSE	TRUE	TRUE	N	FALSE	NA	NA	NA	Dispensable	gi|24372910	fig|211586.1.peg.1235	CBSS-364106.7.peg.3204
200508	SO_1333		NA	NA	768	TRUE	FALSE	TRUE	TRUE		FALSE	NA	NA	NA	Dispensable	gi|24372911	fig|211586.1.peg.1236	ZZ gjo need homes
200509	SO_1334	lgt	16909	b2828	807	TRUE	FALSE	FALSE	FALSE	E	TRUE	587999	ACIAD0518	DB mutant	ExpectedEssential	gi|24372912	fig|211586.1.peg.1237	Lipoprotein Biosynthesis
200510	SO_1335	thyA	16908	b2827	795	TRUE	FALSE	FALSE	FALSE	E	FALSE	587996	ACIAD0515	Ess	ExpectedEssential	gi|24372913	fig|211586.1.peg.1238	pyrimidine conversions; <br>Folate Biosynthesis
200511	SO_1336	nhaA	14164	b0019	1170	TRUE	FALSE	TRUE	TRUE	N	FALSE	NA	NA	NA	Dispensable	gi|24372914	fig|211586.1.peg.1239	NhaA, NhaD and Sodium-dependent phosphate transporters
200512	SO_1337		NA	NA	387	TRUE	FALSE	FALSE	FALSE		FALSE	NA	NA	NA	Unknown	gi|24372915	fig|211586.1.peg.1240	- none -
200513	SO_1338	nhaR	14165	b0020	909	TRUE	FALSE	TRUE	TRUE	N	FALSE	NA	NA	NA	Dispensable	gi|24372916	fig|211586.1.peg.1241	NhaA, NhaD and Sodium-dependent phosphate transporters
200514	SO_1339		16977	b2897	249	TRUE	FALSE	FALSE	FALSE	E	FALSE	590496	ACIAD3189	DB mutant	ExpectedEssential	gi|24372917	fig|211586.1.peg.1242	YgfZ
200515	SO_1340		16976	b2896	459	TRUE	FALSE	TRUE	FALSE	N	FALSE	NA	NA	NA	Unknown	gi|24372918	fig|211586.1.peg.1243	- none -
200516	SO_1341	nadB	16673	b2574	1614	TRUE	FALSE	TRUE	TRUE	N	FALSE	589944	ACIAD2587	Ess	Dispensable	gi|24372919	fig|211586.1.peg.1244	NAD experimental; <br>YgfZ; <br>Virulence operon possibly involved in quinolinate biosynthesis; <br>NAD and NADP cofactor biosynthesis global; <br>Iojap
200517	SO_1342	rpoE	16672	b2573	579	TRUE	FALSE	FALSE	FALSE	?	FALSE	NA	NA	NA	Unknown	gi|24372920	fig|211586.1.peg.1245	Transcription initiation, bacterial sigma factors
200518	SO_1343	rseA	16671	b2572	624	TRUE	FALSE	FALSE	FALSE	N	FALSE	NA	NA	NA	Unknown	gi|24372921	fig|211586.1.peg.1246	Transcription initiation, bacterial sigma factors; <br>Periplasmic Stress Response
200519	SO_1344	rseB	16670	b2571	933	TRUE	FALSE	TRUE	TRUE	N	FALSE	NA	NA	NA	Dispensable	gi|24372922	fig|211586.1.peg.1247	Transcription initiation, bacterial sigma factors; <br>Periplasmic Stress Response
200520	SO_1345	rseC	16669	b2570	474	TRUE	FALSE	FALSE	FALSE	N	FALSE	NA	NA	NA	Unknown	gi|24372923	fig|211586.1.peg.1248	Transcription initiation, bacterial sigma factors
200521	SO_1346	lepA	16668	b2569	1791	TRUE	FALSE	TRUE	TRUE	N	FALSE	589941	ACIAD2584	Ess	Dispensable	gi|24372924	fig|211586.1.peg.1249	Heat shock dnaK gene cluster extended; <br>Universal GTPases; <br>Translation elongation factors bacterial; <br>Heme and Siroheme Biosynthesis; <br>Iojap
200522	SO_1347	lepB	16667	b2568	918	TRUE	FALSE	FALSE	FALSE	E	TRUE	589940	ACIAD2583	Ess	ExpectedEssential	gi|24372925	fig|211586.1.peg.1250	CBSS-176299.4.peg.1292; <br>Signal peptidase
200523	SO_1348	rnc	16666	b2567	681	TRUE	FALSE	FALSE	FALSE	E	FALSE	589938	ACIAD2581	D	ExpectedEssential	gi|24372926	fig|211586.1.peg.1251	CBSS-176299.4.peg.1292; <br>COG1399; <br>RNA processing and degradation, bacterial
200524	SO_1349	era	16665	b2566	1020	TRUE	FALSE	FALSE	FALSE	E	TRUE	589937	ACIAD2580	DB mutant	ExpectedEssential	gi|24372927	fig|211586.1.peg.1252	CBSS-176299.4.peg.1292; <br>Bacterial Cell Division; <br>COG1399; <br>Universal GTPases
200525	SO_1350	recO	16664	b2565	702	TRUE	FALSE	TRUE	TRUE	N	FALSE	589936	ACIAD2578	D	Dispensable	gi|24372928	fig|211586.1.peg.1253	CBSS-176299.4.peg.1292; <br>DNA repair, bacterial RecFOR pathway
200526	SO_1351	pdxJ	16663	b2564	738	TRUE	FALSE	TRUE	FALSE	E	FALSE	589935	ACIAD2577	Ess	ExpectedEssential	gi|24372929	fig|211586.1.peg.1254	Pyridoxin (Vitamin B6) Biosynthesis
200527	SO_1352	acpS	16662	b2563	384	TRUE	FALSE	TRUE	TRUE	E	TRUE	NA	NA	NA	SurpriseDispensable	gi|24372930	fig|211586.1.peg.1255	CBSS-176299.4.peg.1292; <br>Fatty Acid Biosynthesis FASII
200528	SO_1353		NA	NA	528	TRUE	FALSE	TRUE	TRUE		FALSE	589651	ACIAD2266	D	Dispensable	gi|24372931	fig|211586.1.peg.1256	- none -
200529	SO_1354		NA	NA	1272	TRUE	FALSE	TRUE	TRUE		FALSE	NA	NA	NA	Dispensable	gi|24372932	fig|211586.1.peg.1257	- none -
200530	SO_1355		16706	b2611	789	TRUE	FALSE	TRUE	TRUE	N	FALSE	588310	ACIAD0838	D	Dispensable	gi|24372933	fig|211586.1.peg.1258	- none -
200531	SO_1356	ffh	16705	b2610	1374	TRUE	FALSE	FALSE	FALSE	E	TRUE	588311	ACIAD0839	D	ExpectedEssential	gi|24372934	fig|211586.1.peg.1259	Universal GTPases; <br>Bacterial signal recognition particle (SRP)
200532	SO_1357	rpsP	16704	b2609	249	TRUE	FALSE	FALSE	FALSE	E	TRUE	590608	ACIAD3313	Ess	ExpectedEssential	gi|24372935	fig|211586.1.peg.1260	Ribosome SSU bacterial
200533	SO_1358	rimM	16703	b2608	534	TRUE	FALSE	FALSE	FALSE	E	FALSE	590607	ACIAD3312	DB mutant	ExpectedEssential	gi|24372936	fig|211586.1.peg.1261	Ribosome biogenesis bacterial
200534	SO_1359	trmD	16702	b2607	747	TRUE	FALSE	FALSE	FALSE	E	TRUE	590606	ACIAD3311	DB mutant	ExpectedEssential	gi|24372937	fig|211586.1.peg.1262	RNA methylation; <br>Ribosome biogenesis bacterial
200535	SO_1360	rplS	16701	b2606	354	TRUE	FALSE	TRUE	FALSE	E	TRUE	590605	ACIAD3310	DB mutant	ExpectedEssential	gi|24372938	fig|211586.1.peg.1263	Ribosome LSU bacterial
200536	SO_1361	aroF	16696	b2601	1092	TRUE	FALSE	TRUE	TRUE	N	FALSE	589705	ACIAD2330	D	Dispensable	gi|24372939	fig|211586.1.peg.1264	Common Pathway For Synthesis of Aromatic Compounds (DAHP synthase to chorismate); <br>Chorismate Synthesis
200537	SO_1362	tyrA	16695	b2600	1140	TRUE	FALSE	TRUE	TRUE	N	FALSE	589611	ACIAD2222	T.C.	Dispensable	gi|24372940	fig|211586.1.peg.1265	Chorismate Synthesis; <br>Chorismate Synthesis; <br>Phenylalanine and Tyrosine Branches from Chorismate; <br>Phenylalanine and Tyrosine Branches from Chorismate
200538	SO_1363	hcp	14998	b0873	1665	TRUE	FALSE	TRUE	TRUE	N	FALSE	NA	NA	NA	Dispensable	gi|24372941	fig|211586.1.peg.1266	Nitrosative stress
200539	SO_1364		14997	b0872	978	TRUE	FALSE	TRUE	TRUE	N	FALSE	NA	NA	NA	Dispensable	gi|24372942	fig|211586.1.peg.1267	YgfZ; <br>Anaerobic respiratory reductases
200540	SO_1365		NA	NA	336	TRUE	FALSE	TRUE	TRUE		FALSE	NA	NA	NA	Dispensable	gi|24372943	fig|211586.1.peg.1268	- none -
200541	SO_1366		NA	NA	1305	FALSE	FALSE	TRUE	TRUE		FALSE	590194	ACIAD2867	T.C.	Dispensable	gi|24372944	fig|211586.1.peg.1269	- none -
200542	SO_1367	pheA	NA	NA	2016	TRUE	FALSE	TRUE	TRUE		FALSE	NA	NA	NA	Dispensable	gi|24372945	fig|211586.1.peg.1270	Common Pathway For Synthesis of Aromatic Compounds (DAHP synthase to chorismate); <br>Chorismate Synthesis; <br>Chorismate Synthesis; <br>Chorismate Synthesis; <br>Phenylalanine and Tyrosine Branches from Chorismate; <br>Phenylalanine and Tyrosine Branches from Chorismate
200543	SO_1368	pepA-2	18285	b4260	1509	TRUE	FALSE	TRUE	TRUE	N	FALSE	587764	ACIAD0253	D	Dispensable	gi|24372946	fig|211586.1.peg.1271	Aminopeptidases (EC 3.4.11.-)
200544	SO_1369		18286	b4261	1113	TRUE	FALSE	FALSE	FALSE	E	TRUE	587765	ACIAD0254	D	ExpectedEssential	gi|24372947	fig|211586.1.peg.1272	- none -
200545	SO_1370		18287	b4262	1059	TRUE	FALSE	FALSE	FALSE	E	TRUE	587766	ACIAD0255	Ess	ExpectedEssential	gi|24372948	fig|211586.1.peg.1273	- none -
200546	SO_1371		NA	NA	510	TRUE	FALSE	TRUE	TRUE		FALSE	NA	NA	NA	Dispensable	gi|24372949	fig|211586.1.peg.1274	- none -
200547	SO_1372		NA	NA	258	TRUE	FALSE	FALSE	FALSE		FALSE	NA	NA	NA	Unknown	gi|24372950	fig|211586.1.peg.1275	- none -
200548	SO_1373		NA	NA	351	FALSE	FALSE	FALSE	FALSE		FALSE	590924	ACIAD3662	D	Unknown	gi|24372951	fig|211586.1.peg.1276	- none -
200549	SO_1374		NA	NA	516	TRUE	FALSE	TRUE	TRUE		FALSE	NA	NA	NA	Dispensable	gi|24372952	fig|211586.1.peg.1277	- none -
200550	SO_1375		NA	NA	1494	FALSE	FALSE	TRUE	TRUE		FALSE	NA	NA	NA	Dispensable	gi|24372953	fig|211586.1.peg.1278	Metallocarboxypeptidases (EC 3.4.17.-)
200551	SO_1376		17126	b3050	636	FALSE	FALSE	TRUE	TRUE	X	FALSE	588800	ACIAD1349	D	Dispensable	gi|24372954	fig|211586.1.peg.1279	- none -
200552	SO_1377		17127	b3051	1779	FALSE	FALSE	TRUE	TRUE	N	FALSE	NA	NA	NA	Dispensable	gi|24372955	fig|211586.1.peg.1280	YbbK
200553	SO_1378		17226	b3153	561	FALSE	FALSE	FALSE	FALSE	?	FALSE	588281	ACIAD0808	D	Unknown	gi|24372956	fig|211586.1.peg.1281	COG2363
200554	SO_1379		NA	NA	309	FALSE	FALSE	FALSE	FALSE		FALSE	NA	NA	NA	Unknown	gi|24372957	fig|211586.1.peg.1282	- none -
200555	SO_1380		NA	NA	759	TRUE	FALSE	TRUE	FALSE		FALSE	NA	NA	NA	Unknown	gi|24372958	fig|211586.1.peg.1283	- none -
200556	SO_1381		NA	NA	648	FALSE	FALSE	TRUE	TRUE		FALSE	NA	NA	NA	Dispensable	gi|24372959	fig|211586.1.peg.1284	- none -
200557	SO_1382		NA	NA	927	FALSE	FALSE	TRUE	TRUE		FALSE	NA	NA	NA	Dispensable	gi|24372960	fig|211586.1.peg.1285	- none -
200558	SO_1383		NA	NA	1302	TRUE	FALSE	TRUE	TRUE		FALSE	NA	NA	NA	Dispensable	gi|24372961	fig|211586.1.peg.1286	ATP-dependent RNA helicases, bacterial
200560	SO_1385		NA	NA	1563	FALSE	FALSE	TRUE	TRUE		FALSE	NA	NA	NA	Dispensable	gi|24372963	fig|211586.1.peg.1287	- none -
200562	SO_1387		NA	NA	1269	FALSE	FALSE	TRUE	TRUE		FALSE	NA	NA	NA	Dispensable	gi|24372965	fig|211586.1.peg.1288	- none -
200563	SO_1388		NA	NA	1806	TRUE	FALSE	TRUE	TRUE		FALSE	NA	NA	NA	Dispensable	gi|24372966	fig|211586.1.peg.1289	Aminopeptidases (EC 3.4.11.-); <br>CBSS-87626.3.peg.3639
200564	SO_1389		NA	NA	795	FALSE	FALSE	FALSE	FALSE		FALSE	NA	NA	NA	Unknown	gi|24372967	fig|211586.1.peg.1290	- none -
200565	SO_1390		NA	NA	471	TRUE	FALSE	FALSE	FALSE		FALSE	NA	NA	NA	Unknown	gi|24372968	fig|211586.1.peg.1291	- none -
200566	SO_1391		16331	b2223	1332	FALSE	FALSE	TRUE	TRUE	N	FALSE	589876	ACIAD2515	D	Dispensable	gi|24372969	fig|211586.1.peg.1292	Polyhydroxybutyrate metabolism
200567	SO_1392		NA	NA	480	FALSE	FALSE	TRUE	TRUE		FALSE	NA	NA	NA	Dispensable	gi|24372970	fig|211586.1.peg.1293	- none -
200568	SO_1393		NA	NA	618	FALSE	FALSE	FALSE	FALSE		FALSE	NA	NA	NA	Unknown	gi|24372971	fig|211586.1.peg.1294	- none -
200569	SO_1394		NA	NA	957	FALSE	TRUE	TRUE	TRUE		FALSE	NA	NA	NA	Dispensable	gi|24372972	fig|211586.1.peg.1295	- none -
200570	SO_1395		NA	NA	351	TRUE	FALSE	TRUE	TRUE		FALSE	590690	ACIAD3402	D	Dispensable	gi|24372973	fig|211586.1.peg.1296	- none -
200571	SO_1396		16261	b2152	1200	FALSE	FALSE	TRUE	TRUE	N	FALSE	NA	NA	NA	Dispensable	gi|24372974	fig|211586.1.peg.1297	- none -
200572	SO_1397		NA	NA	438	FALSE	FALSE	FALSE	FALSE		FALSE	NA	NA	NA	Unknown	gi|24372975	fig|211586.1.peg.1298	pyrimidine conversions; <br>Creatine and Creatinine Degradation; <br>CBSS-326442.4.peg.1852
200573	SO_1398		NA	NA	93	FALSE	FALSE	FALSE	FALSE		FALSE	NA	NA	NA	Unknown	NA	NA	NA
200574	SO_1399		NA	NA	330	TRUE	FALSE	TRUE	FALSE		FALSE	NA	NA	NA	Unknown	gi|24372977	fig|211586.1.peg.1300	- none -
200575	SO_1400		NA	NA	879	TRUE	FALSE	TRUE	TRUE		FALSE	NA	NA	NA	Dispensable	gi|24372978	fig|211586.1.peg.1301	- none -
200576	SO_1401		NA	NA	1575	FALSE	FALSE	TRUE	TRUE		FALSE	NA	NA	NA	Dispensable	gi|24372979	fig|211586.1.peg.1302	- none -
200577	SO_1402		17409	b3346	681	FALSE	FALSE	TRUE	TRUE	N	FALSE	NA	NA	NA	Dispensable	gi|24372980	fig|211586.1.peg.1303	- none -
200578	SO_1403		NA	NA	1275	FALSE	FALSE	TRUE	TRUE		FALSE	NA	NA	NA	Dispensable	gi|24372981	fig|211586.1.peg.1304	- none -
200579	SO_1404		17187	b3113	387	FALSE	FALSE	TRUE	TRUE	N	FALSE	NA	NA	NA	Dispensable	gi|24372982	fig|211586.1.peg.1305	Iojap
200580	SO_1405		NA	NA	1140	FALSE	FALSE	TRUE	TRUE		FALSE	NA	NA	NA	Dispensable	gi|24372983	fig|211586.1.peg.1306	- none -
200581	SO_1406		NA	NA	363	FALSE	FALSE	FALSE	FALSE		FALSE	NA	NA	NA	Unknown	gi|24372984	fig|211586.1.peg.1307	- none -
200582	SO_1407		NA	NA	309	FALSE	FALSE	FALSE	FALSE		FALSE	NA	NA	NA	Unknown	gi|24372985	fig|211586.1.peg.1308	- none -
200583	SO_1408		NA	NA	2964	FALSE	FALSE	TRUE	TRUE		FALSE	NA	NA	NA	Dispensable	gi|24372986	fig|211586.1.peg.1309	- none -
200584	SO_1409		NA	NA	579	FALSE	FALSE	TRUE	TRUE		FALSE	NA	NA	NA	Dispensable	gi|24372987	fig|211586.1.peg.1310	- none -
200585	SO_1410		NA	NA	729	FALSE	FALSE	TRUE	TRUE		FALSE	NA	NA	NA	Dispensable	gi|24372988	fig|211586.1.peg.1311	- none -
200586	SO_1411		NA	NA	1083	FALSE	FALSE	TRUE	TRUE		FALSE	NA	NA	NA	Dispensable	gi|24372989	fig|211586.1.peg.1312	- none -
200587	SO_1412		NA	NA	1134	FALSE	FALSE	TRUE	TRUE		FALSE	NA	NA	NA	Dispensable	gi|24372990	fig|211586.1.peg.1313	- none -
200588	SO_1413		NA	NA	372	FALSE	FALSE	TRUE	TRUE		FALSE	NA	NA	NA	Dispensable	gi|24372991	fig|211586.1.peg.1314	Flavocytochrome C
200589	SO_1414		NA	NA	1521	FALSE	FALSE	TRUE	TRUE		FALSE	NA	NA	NA	Dispensable	gi|24372992	fig|211586.1.peg.1315	Flavocytochrome C
200590	SO_1415		NA	NA	783	FALSE	FALSE	TRUE	TRUE		FALSE	NA	NA	NA	Dispensable	gi|24372993	fig|211586.1.peg.1316	- none -
200591	SO_1416		NA	NA	600	FALSE	FALSE	TRUE	TRUE		FALSE	NA	NA	NA	Dispensable	gi|24372994	fig|211586.1.peg.1317	- none -
200592	SO_1417		NA	NA	1806	FALSE	FALSE	TRUE	TRUE		FALSE	NA	NA	NA	Dispensable	gi|24372995	fig|211586.1.peg.1318	- none -
200593	SO_1418		NA	NA	1128	FALSE	FALSE	TRUE	TRUE		FALSE	NA	NA	NA	Dispensable	gi|24372996	fig|211586.1.peg.1319	- none -
200594	SO_1419		NA	NA	1353	FALSE	FALSE	TRUE	TRUE		FALSE	NA	NA	NA	Dispensable	gi|24372997	fig|211586.1.peg.1320	- none -
200595	SO_1420		NA	NA	1038	FALSE	FALSE	TRUE	TRUE		FALSE	NA	NA	NA	Dispensable	gi|24372998	fig|211586.1.peg.1321	- none -
200596	SO_1421	ifcA-1	NA	NA	1770	FALSE	FALSE	TRUE	TRUE		FALSE	NA	NA	NA	Dispensable	gi|24372999	fig|211586.1.peg.1322	Succinate dehydrogenase
200597	SO_1422		NA	NA	954	FALSE	FALSE	TRUE	TRUE		FALSE	NA	NA	NA	Dispensable	gi|24373000	fig|211586.1.peg.1323	- none -
200599	SO_1424		NA	NA	2238	FALSE	FALSE	TRUE	TRUE		FALSE	NA	NA	NA	Dispensable	gi|24373002	fig|211586.1.peg.1324	- none -
200600	SO_1425		NA	NA	1743	FALSE	FALSE	TRUE	TRUE		FALSE	NA	NA	NA	Dispensable	gi|24373003	fig|211586.1.peg.1325	- none -
200602	SO_1427		NA	NA	957	FALSE	FALSE	TRUE	TRUE		FALSE	NA	NA	NA	Dispensable	gi|24373005	fig|211586.1.peg.1326	- none -
200603	SO_1428		NA	NA	1989	FALSE	FALSE	TRUE	TRUE		FALSE	NA	NA	NA	Dispensable	gi|24373006	fig|211586.1.peg.1327	- none -
200604	SO_1429	dmaA-1	15018	b0894	2511	FALSE	FALSE	TRUE	TRUE	N	FALSE	NA	NA	NA	Dispensable	gi|24373007	fig|211586.1.peg.1328	Anaerobic respiratory reductases
200605	SO_1430	dmsB-1	15019	b0895	675	FALSE	FALSE	TRUE	TRUE	N	FALSE	NA	NA	NA	Dispensable	gi|24373008	fig|211586.1.peg.1329	YgfZ; <br>Anaerobic respiratory reductases
200606	SO_1431		NA	NA	666	FALSE	FALSE	TRUE	TRUE		FALSE	NA	NA	NA	Dispensable	gi|24373009	fig|211586.1.peg.1330	trimethylamine N-oxide (TMAO) reductase
200607	SO_1432		NA	NA	468	FALSE	FALSE	TRUE	TRUE		FALSE	NA	NA	NA	Dispensable	gi|24373010	fig|211586.1.peg.1331	- none -
200609	SO_1434		NA	NA	1632	FALSE	FALSE	TRUE	TRUE		FALSE	NA	NA	NA	Dispensable	gi|24373012	fig|211586.1.peg.1332	- none -
200610	SO_1436		NA	NA	957	FALSE	TRUE	TRUE	TRUE		FALSE	NA	NA	NA	Dispensable	gi|24373013	fig|211586.1.peg.1334	- none -
200611	SO_1438		NA	NA	1203	FALSE	TRUE	FALSE	FALSE		FALSE	NA	NA	NA	Unknown	gi|24373014	fig|211586.1.peg.1335	- none -
200612	SO_1440		NA	NA	759	FALSE	FALSE	TRUE	TRUE		FALSE	NA	NA	NA	Dispensable	gi|24373015	fig|211586.1.peg.1336	- none -
200613	SO_1441		NA	NA	1089	FALSE	FALSE	TRUE	TRUE		FALSE	NA	NA	NA	Dispensable	gi|24373016	fig|211586.1.peg.1337	- none -
200614	SO_1442		16718	b2625	1470	FALSE	FALSE	TRUE	TRUE	X	FALSE	NA	NA	NA	Dispensable	gi|24373017	fig|211586.1.peg.1338	- none -
200615	SO_1443		14415	b0277	648	FALSE	FALSE	TRUE	TRUE	N	FALSE	NA	NA	NA	Dispensable	gi|24373018	fig|211586.1.peg.1339	- none -
200616	SO_1444		NA	NA	294	FALSE	FALSE	FALSE	FALSE		FALSE	NA	NA	NA	Unknown	gi|24373019	fig|211586.1.peg.1340	Phd-Doc, YdcE-YdcD toxin-antitoxin (programmed cell death) systems
200617	SO_1445		NA	NA	309	FALSE	FALSE	FALSE	FALSE		FALSE	NA	NA	NA	Unknown	gi|24373020	fig|211586.1.peg.1341	Phd-Doc, YdcE-YdcD toxin-antitoxin (programmed cell death) systems
200619	SO_1447		NA	NA	723	FALSE	FALSE	TRUE	FALSE		FALSE	NA	NA	NA	Unknown	gi|24373022	fig|211586.1.peg.1342	- none -
200620	SO_1448		NA	NA	567	FALSE	FALSE	TRUE	TRUE		FALSE	NA	NA	NA	Dispensable	gi|24373023	fig|211586.1.peg.1343	- none -
200621	SO_1449		NA	NA	99	FALSE	FALSE	FALSE	FALSE		FALSE	NA	NA	NA	Unknown	gi|24373024	fig|211586.1.peg.1344	- none -
200622	SO_1450		NA	NA	408	FALSE	FALSE	TRUE	TRUE		FALSE	NA	NA	NA	Dispensable	gi|24373025	fig|211586.1.peg.1345	- none -
200623	SO_1451		NA	NA	414	FALSE	FALSE	TRUE	TRUE		FALSE	NA	NA	NA	Dispensable	gi|24373026	fig|211586.1.peg.1346	- none -
200624	SO_1452		NA	NA	213	FALSE	FALSE	TRUE	FALSE		FALSE	NA	NA	NA	Unknown	NA	NA	NA
200625	SO_1453		16736	b2645	375	FALSE	FALSE	TRUE	TRUE	X	FALSE	NA	NA	NA	Dispensable	gi|24373028	fig|211586.1.peg.1348	- none -
200626	SO_1454		NA	NA	363	FALSE	FALSE	TRUE	FALSE		FALSE	NA	NA	NA	Unknown	gi|24373029	fig|211586.1.peg.1349	- none -
200627	SO_1455		NA	NA	474	FALSE	FALSE	TRUE	TRUE		FALSE	NA	NA	NA	Dispensable	gi|24373030	fig|211586.1.peg.1350	- none -
200628	SO_1456		NA	NA	957	FALSE	TRUE	FALSE	FALSE		FALSE	NA	NA	NA	Unknown	gi|24373031	fig|211586.1.peg.1351	- none -
200629	SO_1457		NA	NA	2055	FALSE	FALSE	TRUE	TRUE		FALSE	NA	NA	NA	Dispensable	gi|24373032	fig|211586.1.peg.1352	- none -
200630	SO_1458		NA	NA	1296	FALSE	FALSE	TRUE	TRUE		FALSE	NA	NA	NA	Dispensable	gi|24373033	fig|211586.1.peg.1353	- none -
200631	SO_1459		NA	NA	663	FALSE	FALSE	TRUE	FALSE		FALSE	NA	NA	NA	Unknown	gi|24373034	fig|211586.1.peg.1354	- none -
200632	SO_1460		NA	NA	1341	FALSE	FALSE	TRUE	TRUE		FALSE	NA	NA	NA	Dispensable	gi|24373035	fig|211586.1.peg.1355	- none -
200633	SO_1461		NA	NA	4131	FALSE	FALSE	TRUE	TRUE		FALSE	NA	NA	NA	Dispensable	gi|24373036	fig|211586.1.peg.1356	- none -
200634	SO_1462		NA	NA	1647	FALSE	FALSE	TRUE	TRUE		FALSE	NA	NA	NA	Dispensable	gi|24373037	fig|211586.1.peg.1357	- none -
200635	SO_1463		NA	NA	4521	FALSE	FALSE	TRUE	TRUE		FALSE	NA	NA	NA	Dispensable	gi|24373038	fig|211586.1.peg.1358	- none -
200636	SO_1464		NA	NA	291	FALSE	TRUE	FALSE	FALSE		FALSE	NA	NA	NA	Unknown	gi|24373039	fig|211586.1.peg.1359	- none -
200637	SO_1465		NA	NA	810	FALSE	TRUE	FALSE	FALSE		FALSE	NA	NA	NA	Unknown	gi|24373040	fig|211586.1.peg.1360	- none -
200638	SO_1466		NA	NA	837	FALSE	FALSE	TRUE	TRUE		FALSE	NA	NA	NA	Dispensable	gi|24373041	fig|211586.1.peg.1361	- none -
200639	SO_1468		NA	NA	1062	FALSE	FALSE	TRUE	TRUE		FALSE	NA	NA	NA	Dispensable	gi|24373042	fig|211586.1.peg.1362	- none -
200640	SO_1469		NA	NA	255	FALSE	FALSE	TRUE	TRUE		FALSE	NA	NA	NA	Dispensable	gi|24373043	fig|211586.1.peg.1363	- none -
200641	SO_1470		NA	NA	615	FALSE	FALSE	TRUE	TRUE		FALSE	NA	NA	NA	Dispensable	gi|24373044	fig|211586.1.peg.1364	- none -
200642	SO_1471		16715	b2622	1248	FALSE	FALSE	TRUE	TRUE	N	FALSE	NA	NA	NA	Dispensable	gi|24373045	fig|211586.1.peg.1365	- none -
200644	SO_1473	smpB	16714	b2620	492	TRUE	FALSE	TRUE	TRUE	N	FALSE	590218	ACIAD2894	D	Dispensable	gi|24373047	fig|211586.1.peg.1366	Heat shock dnaK gene cluster extended; <br>Translation termination factors bacterial
200645	SO_1474		16713	b2619	438	TRUE	FALSE	FALSE	FALSE	E	FALSE	NA	NA	NA	ExpectedEssential	gi|24373048	fig|211586.1.peg.1367	- none -
200646	SO_1475		16712	b2618	336	TRUE	FALSE	TRUE	FALSE	E	FALSE	NA	NA	NA	ExpectedEssential	gi|24373049	fig|211586.1.peg.1368	- none -
200647	SO_1476	smpA	NA	NA	492	TRUE	FALSE	FALSE	FALSE		FALSE	NA	NA	NA	Unknown	gi|24373050	fig|211586.1.peg.1369	Lipopolysaccharide assembly
200649	SO_1478		NA	NA	774	TRUE	FALSE	TRUE	TRUE		FALSE	NA	NA	NA	Dispensable	gi|24373052	fig|211586.1.peg.1370	- none -
200650	SO_1479		NA	NA	216	FALSE	FALSE	TRUE	TRUE		FALSE	NA	NA	NA	Dispensable	gi|24373053	fig|211586.1.peg.1371	- none -
200651	SO_1480		NA	NA	1791	FALSE	FALSE	TRUE	TRUE		FALSE	NA	NA	NA	Dispensable	gi|24373054	fig|211586.1.peg.1372	- none -
200652	SO_1481		14193	b0047	1770	FALSE	FALSE	TRUE	TRUE	N	FALSE	NA	NA	NA	Dispensable	gi|24373055	fig|211586.1.peg.1373	Glutathione-regulated potassium-efflux system and associated functions
200653	SO_1482		NA	NA	2448	TRUE	FALSE	TRUE	TRUE		FALSE	NA	NA	NA	Dispensable	gi|24373056	fig|211586.1.peg.1374	- none -
200654	SO_1483	aceB	18042	b4014	1650	TRUE	FALSE	TRUE	TRUE	N	FALSE	NA	NA	NA	Dispensable	gi|24373057	fig|211586.1.peg.1375	Glyoxylate bypass cluster; <br>Glyoxylate bypass; <br>Glycolate, glyoxylate interconversions; <br>Serine-glyoxylate cycle
200655	SO_1484	aceA	18043	b4015	1323	FALSE	FALSE	TRUE	TRUE	N	FALSE	NA	NA	NA	Dispensable	gi|24373058	fig|211586.1.peg.1376	Glyoxylate bypass cluster; <br>Glyoxylate bypass; <br>Serine-glyoxylate cycle
200656	SO_1485		NA	NA	243	FALSE	FALSE	FALSE	FALSE		FALSE	NA	NA	NA	Unknown	gi|24373059	fig|211586.1.peg.1377	- none -
200657	SO_1486		NA	NA	369	FALSE	FALSE	TRUE	FALSE		FALSE	NA	NA	NA	Unknown	gi|24373060	fig|211586.1.peg.1378	Serine-glyoxylate cycle
200658	SO_1487		NA	NA	213	TRUE	FALSE	TRUE	TRUE		FALSE	NA	NA	NA	Dispensable	gi|24373061	fig|211586.1.peg.1379	- none -
200660	SO_1489		NA	NA	408	TRUE	FALSE	TRUE	TRUE		FALSE	NA	NA	NA	Dispensable	gi|24373063	fig|211586.1.peg.1380	- none -
200661	SO_1490	adhB	1937064	b3589	1149	TRUE	FALSE	TRUE	TRUE	N	FALSE	NA	NA	NA	Dispensable	gi|24373064	fig|211586.1.peg.1381	- none -
200663	SO_1492		NA	NA	633	FALSE	FALSE	TRUE	TRUE		FALSE	NA	NA	NA	Dispensable	gi|24373066	fig|211586.1.peg.1382	Peptidyl-prolyl cis-trans isomerase
200664	SO_1493	malQ	17479	b3416	2310	FALSE	FALSE	TRUE	TRUE	N	FALSE	NA	NA	NA	Dispensable	gi|24373067	fig|211586.1.peg.1383	Glycogen metabolism; <br>Maltose and Maltodextrin Utilization; <br>Glycogen metabolism cluster
200665	SO_1494	glgB	17494	b3432	2241	FALSE	FALSE	TRUE	TRUE	N	FALSE	NA	NA	NA	Dispensable	gi|24373068	fig|211586.1.peg.1384	Glycogen metabolism; <br>Glycogen metabolism cluster
200666	SO_1495	glgX	17493	b3431	2253	FALSE	FALSE	TRUE	TRUE	N	FALSE	NA	NA	NA	Dispensable	gi|24373069	fig|211586.1.peg.1385	Glycogen metabolism; <br>Glycogen metabolism cluster
200667	SO_1496		1937014	b3417	2514	FALSE	FALSE	TRUE	TRUE	N	FALSE	NA	NA	NA	Dispensable	gi|24373070	fig|211586.1.peg.1386	Glycogen metabolism; <br>Maltose and Maltodextrin Utilization; <br>Glycogen metabolism cluster
200669	SO_1498	glgC	17492	b3430	1263	FALSE	FALSE	TRUE	TRUE	N	FALSE	NA	NA	NA	Dispensable	gi|24373072	fig|211586.1.peg.1387	Glycogen metabolism; <br>Glycogen metabolism cluster
200670	SO_1499	glgA	17491	b3429	1605	FALSE	FALSE	TRUE	TRUE	N	FALSE	NA	NA	NA	Dispensable	gi|24373073	fig|211586.1.peg.1388	Glycogen metabolism; <br>Glycogen metabolism cluster
200671	SO_1500		NA	NA	2997	TRUE	FALSE	TRUE	TRUE		FALSE	NA	NA	NA	Dispensable	gi|24373074	fig|211586.1.peg.1389	- none -
200672	SO_1501		NA	NA	1371	TRUE	FALSE	TRUE	TRUE		FALSE	NA	NA	NA	Dispensable	gi|24373075	fig|211586.1.peg.1390	ATP-dependent RNA helicases, bacterial
200673	SO_1502		16282	b2173	1098	TRUE	FALSE	TRUE	TRUE	N	FALSE	NA	NA	NA	Dispensable	gi|24373076	fig|211586.1.peg.1391	COG0523; <br>G3E family of P-loop GTPases (metallocenter biosynthesis)
200674	SO_1503		NA	NA	777	FALSE	FALSE	TRUE	TRUE		FALSE	NA	NA	NA	Dispensable	gi|24373077	fig|211586.1.peg.1392	- none -
200675	SO_1504		NA	NA	594	TRUE	FALSE	TRUE	TRUE		FALSE	NA	NA	NA	Dispensable	gi|24373078	fig|211586.1.peg.1393	- none -
200676	SO_1505		NA	NA	1545	TRUE	FALSE	TRUE	TRUE		FALSE	NA	NA	NA	Dispensable	gi|24373079	fig|211586.1.peg.1394	- none -
200677	SO_1506		NA	NA	1347	FALSE	FALSE	TRUE	TRUE		FALSE	NA	NA	NA	Dispensable	gi|24373080	fig|211586.1.peg.1395	Riboflavin, FMN and FAD metabolism in plants; <br>Multidrug Resistance Efflux Pumps
200678	SO_1507		NA	NA	1512	FALSE	FALSE	TRUE	TRUE		FALSE	NA	NA	NA	Dispensable	gi|24373081	fig|211586.1.peg.1396	- none -
200679	SO_1508		NA	NA	366	FALSE	FALSE	FALSE	FALSE		FALSE	590309	ACIAD2992	D	Unknown	gi|24373082	fig|211586.1.peg.1397	- none -
200681	SO_1510		NA	NA	978	FALSE	FALSE	TRUE	TRUE		FALSE	NA	NA	NA	Dispensable	gi|24373084	fig|211586.1.peg.1399	- none -
200682	SO_1511		NA	NA	1119	FALSE	TRUE	FALSE	FALSE		FALSE	NA	NA	NA	Unknown	gi|24373085	fig|211586.1.peg.1400	- none -
200683	SO_1512		NA	NA	648	FALSE	FALSE	TRUE	TRUE		FALSE	NA	NA	NA	Dispensable	gi|24373086	fig|211586.1.peg.1401	- none -
200684	SO_1513		NA	NA	465	FALSE	FALSE	TRUE	TRUE		FALSE	NA	NA	NA	Dispensable	gi|24373087	fig|211586.1.peg.1402	- none -
200685	SO_1514		NA	NA	291	FALSE	TRUE	FALSE	FALSE		FALSE	NA	NA	NA	Unknown	gi|24373088	fig|211586.1.peg.1403	- none -
200686	SO_1515		NA	NA	810	FALSE	TRUE	TRUE	FALSE		FALSE	NA	NA	NA	Unknown	gi|24373089	fig|211586.1.peg.1404	- none -
200688	SO_1517		NA	NA	174	FALSE	FALSE	FALSE	FALSE		FALSE	NA	NA	NA	Unknown	gi|24373091	fig|211586.1.peg.1405	- none -
200689	SO_1518		NA	NA	570	FALSE	FALSE	TRUE	TRUE		FALSE	NA	NA	NA	Dispensable	gi|24373092	fig|211586.1.peg.1406	Lactate utilization
200690	SO_1519		14445	b0307	1395	FALSE	FALSE	TRUE	TRUE	N	FALSE	NA	NA	NA	Dispensable	gi|24373093	fig|211586.1.peg.1407	Lactate utilization
200691	SO_1520		14444	b0306	744	FALSE	FALSE	FALSE	FALSE	N	FALSE	NA	NA	NA	Unknown	gi|24373094	fig|211586.1.peg.1408	Lactate utilization
200692	SO_1521		NA	NA	2745	FALSE	FALSE	TRUE	TRUE		FALSE	NA	NA	NA	Dispensable	gi|24373095	fig|211586.1.peg.1409	Lactate utilization
200693	SO_1522		NA	NA	1644	FALSE	FALSE	TRUE	TRUE		FALSE	NA	NA	NA	Dispensable	gi|24373096	fig|211586.1.peg.1410	Lactate utilization
200695	SO_1524	grpE	16708	b2614	621	TRUE	FALSE	FALSE	FALSE	E	TRUE	590916	ACIAD3652	Ess	ExpectedEssential	gi|24373098	fig|211586.1.peg.1412	Heat shock dnaK gene cluster extended; <br>Protein chaperones
200696	SO_1525	dxs	14558	b0420	1869	TRUE	FALSE	FALSE	FALSE	E	TRUE	590552	ACIAD3247	Ess	ExpectedEssential	gi|24373099	fig|211586.1.peg.1413	Pyridoxin (Vitamin B6) Biosynthesis; <br>Nonmevalonate Branch of Isoprenoid Biosynthesis; <br>Isoprenoid Biosynthesis; <br>Thiamin biosynthesis
200697	SO_1526	ispA	14559	b0421	882	TRUE	FALSE	FALSE	FALSE	E	TRUE	590286	ACIAD2968	D	ExpectedEssential	gi|24373100	fig|211586.1.peg.1414	Polyprenyl Diphosphate Biosynthesis; <br>Polyprenyl Diphosphate Biosynthesis; <br>Polyprenyl Diphosphate Biosynthesis; <br>Isoprenoid Biosynthesis; <br>Isoprenoid Biosynthesis; <br>Isoprenoid Biosynthesis: Interconversions
200699	SO_1529	pomA	NA	NA	768	TRUE	FALSE	TRUE	TRUE		FALSE	NA	NA	NA	Dispensable	gi|24373102	fig|211586.1.peg.1415	Flagellum; <br>Flagellar motility
200700	SO_1530	pomB	NA	NA	927	TRUE	FALSE	TRUE	TRUE		FALSE	NA	NA	NA	Dispensable	gi|24373103	fig|211586.1.peg.1416	Flagellum; <br>Flagellar motility
200701	SO_1531	thiI	14561	b0423	1455	TRUE	FALSE	TRUE	TRUE	N	FALSE	NA	NA	NA	Dispensable	gi|24373104	fig|211586.1.peg.1417	A cluster relating to vitamin metabolism; <br>COG2363; <br>Thiamin biosynthesis; <br>Thiamin biosynthesis; <br>Fe-S cluster assembly; <br>Fe-S cluster assembly
200702	SO_1532		NA	NA	234	FALSE	FALSE	FALSE	FALSE		FALSE	NA	NA	NA	Unknown	gi|24373105	fig|211586.1.peg.1418	- none -
200703	SO_1533		16892	b2808	912	TRUE	FALSE	TRUE	TRUE	N	FALSE	NA	NA	NA	Dispensable	gi|24373106	fig|211586.1.peg.1419	Orphan regulatory proteins; <br>LysR-family proteins in Escherichia coli; <br>Glycine cleavage system
200704	SO_1534		NA	NA	648	TRUE	FALSE	TRUE	TRUE		FALSE	NA	NA	NA	Dispensable	gi|24373107	fig|211586.1.peg.1420	- none -
200705	SO_1535		16891	b2807	393	TRUE	FALSE	TRUE	TRUE	N	FALSE	588757	ACIAD1310	D	Dispensable	gi|24373108	fig|211586.1.peg.1421	COG2363
200706	SO_1536		16890	b2806	1086	TRUE	FALSE	TRUE	TRUE	N	FALSE	NA	NA	NA	Dispensable	gi|24373109	fig|211586.1.peg.1422	RNA methylation
200707	SO_1537		NA	NA	141	FALSE	FALSE	FALSE	FALSE		FALSE	NA	NA	NA	Unknown	NA	NA	NA
200708	SO_1538		NA	NA	1008	TRUE	FALSE	TRUE	TRUE		FALSE	NA	NA	NA	Dispensable	gi|24373111	fig|211586.1.peg.1424	TCA Cycle
200709	SO_1539		NA	NA	1590	TRUE	FALSE	TRUE	TRUE		FALSE	NA	NA	NA	Dispensable	gi|24373112	fig|211586.1.peg.1425	- none -
200710	SO_1541		NA	NA	1215	FALSE	TRUE	FALSE	FALSE		FALSE	NA	NA	NA	Unknown	gi|24373113	fig|211586.1.peg.1426	- none -
200711	SO_1543		NA	NA	789	FALSE	FALSE	TRUE	TRUE		FALSE	NA	NA	NA	Dispensable	gi|24373114	fig|211586.1.peg.1427	- none -
200714	SO_1546		NA	NA	981	FALSE	FALSE	TRUE	TRUE		FALSE	NA	NA	NA	Dispensable	gi|24373117	fig|211586.1.peg.1428	- none -
200715	SO_1547		NA	NA	978	FALSE	FALSE	TRUE	FALSE		FALSE	NA	NA	NA	Unknown	gi|24373118	fig|211586.1.peg.1429	- none -
200716	SO_1548		NA	NA	429	TRUE	FALSE	TRUE	TRUE		FALSE	NA	NA	NA	Dispensable	gi|24373119	fig|211586.1.peg.1430	- none -
200717	SO_1549	xni	16882	b2798	711	FALSE	FALSE	TRUE	TRUE	N	FALSE	NA	NA	NA	Dispensable	gi|24373120	fig|211586.1.peg.1431	- none -
200718	SO_1550		16879	b2795	1356	TRUE	FALSE	TRUE	TRUE	N	FALSE	NA	NA	NA	Dispensable	gi|24373121	fig|211586.1.peg.1432	- none -
200719	SO_1551		NA	NA	1557	TRUE	FALSE	TRUE	TRUE		FALSE	NA	NA	NA	Dispensable	gi|24373122	fig|211586.1.peg.1433	- none -
200720	SO_1552		NA	NA	2163	TRUE	FALSE	TRUE	TRUE		FALSE	NA	NA	NA	Dispensable	gi|24373123	fig|211586.1.peg.1434	- none -
200723	SO_1556		14531	b0393	915	TRUE	FALSE	TRUE	TRUE	N	FALSE	NA	NA	NA	Dispensable	gi|24373126	fig|211586.1.peg.1437	DNA repair, bacterial
200724	SO_1557		NA	NA	966	TRUE	FALSE	TRUE	TRUE		FALSE	NA	NA	NA	Dispensable	gi|24373127	fig|211586.1.peg.1438	- none -
200725	SO_1558	phoB	14537	b0399	720	TRUE	FALSE	TRUE	TRUE	N	FALSE	590827	ACIAD3557	D	Dispensable	gi|24373128	fig|211586.1.peg.1439	High affinity phosphate transporter and control of PHO regulon; <br>PhoR-PhoB two-component regulatory system; <br>Phosphate metabolism
200726	SO_1559	phoR	14538	b0400	1299	TRUE	FALSE	TRUE	TRUE	N	FALSE	590828	ACIAD3558	D	Dispensable	gi|24373129	fig|211586.1.peg.1440	High affinity phosphate transporter and control of PHO regulon; <br>PhoR-PhoB two-component regulatory system; <br>Phosphate metabolism
200727	SO_1560		NA	NA	972	TRUE	FALSE	FALSE	FALSE		FALSE	NA	NA	NA	Unknown	gi|24373130	fig|211586.1.peg.1441	High affinity phosphate transporter and control of PHO regulon; <br>PhoR-PhoB two-component regulatory system; <br>Phosphate metabolism
200728	SO_1561		NA	NA	1797	TRUE	FALSE	TRUE	TRUE		FALSE	NA	NA	NA	Dispensable	gi|24373131	fig|211586.1.peg.1442	- none -
200729	SO_1562		NA	NA	759	FALSE	TRUE	FALSE	FALSE		FALSE	NA	NA	NA	Unknown	gi|24373132	fig|211586.1.peg.1444	- none -
200730	SO_1563		15829	b1710	489	TRUE	FALSE	TRUE	TRUE	E	FALSE	589486	ACIAD2085	D	DispensableUnclearInEcoli	gi|24373133	fig|211586.1.peg.1445	Glutathione: Redox cycle
200732	SO_1565		NA	NA	1371	FALSE	FALSE	TRUE	TRUE		FALSE	NA	NA	NA	Dispensable	gi|24373135	fig|211586.1.peg.1446	- none -
200733	SO_1566		NA	NA	519	FALSE	FALSE	TRUE	TRUE		FALSE	590240	ACIAD2918	D	Dispensable	gi|24373136	fig|211586.1.peg.1447	- none -
200735	SO_1568		16357	b2250	540	FALSE	FALSE	TRUE	TRUE	N	FALSE	NA	NA	NA	Dispensable	gi|24373138	fig|211586.1.peg.1448	- none -
200736	SO_1569		NA	NA	852	FALSE	FALSE	TRUE	TRUE		FALSE	NA	NA	NA	Dispensable	gi|24373139	fig|211586.1.peg.1449	- none -
200737	SO_1570		NA	NA	1668	FALSE	FALSE	TRUE	TRUE		FALSE	NA	NA	NA	Dispensable	gi|24373140	fig|211586.1.peg.1450	- none -
200738	SO_1571		NA	NA	3126	FALSE	FALSE	TRUE	TRUE		FALSE	NA	NA	NA	Dispensable	gi|24373141	fig|211586.1.peg.1451	- none -
200739	SO_1572		NA	NA	165	FALSE	FALSE	TRUE	TRUE		FALSE	NA	NA	NA	Dispensable	gi|24373142	fig|211586.1.peg.1452	- none -
200742	SO_1575		NA	NA	1461	TRUE	FALSE	FALSE	FALSE		FALSE	NA	NA	NA	Unknown	gi|24373145	fig|211586.1.peg.1453	- none -
200743	SO_1576		16409	b2302	669	FALSE	FALSE	TRUE	TRUE	N	FALSE	NA	NA	NA	Dispensable	gi|24373146	fig|211586.1.peg.1454	COG3146 experimental; <br>Glutathione: Non-redox reactions; <br>cAMP signaling in bacteria
200744	SO_1577		15756	b1635	627	FALSE	FALSE	TRUE	TRUE	N	FALSE	NA	NA	NA	Dispensable	gi|24373147	fig|211586.1.peg.1455	COG3146 experimental; <br>Glutathione: Non-redox reactions; <br>cAMP signaling in bacteria
200745	SO_1578		NA	NA	612	FALSE	FALSE	FALSE	FALSE		FALSE	NA	NA	NA	Unknown	gi|24373148	fig|211586.1.peg.1456	- none -
200746	SO_1579		NA	NA	708	TRUE	FALSE	TRUE	TRUE		FALSE	NA	NA	NA	Dispensable	gi|24373149	fig|211586.1.peg.1457	- none -
200747	SO_1580		NA	NA	2214	FALSE	FALSE	TRUE	TRUE		FALSE	NA	NA	NA	Dispensable	gi|24373150	fig|211586.1.peg.1458	- none -
200748	SO_1581	phnA	NA	NA	564	FALSE	FALSE	TRUE	TRUE		FALSE	NA	NA	NA	Dispensable	gi|24373151	fig|211586.1.peg.1459	- none -
200749	SO_1582		NA	NA	540	FALSE	FALSE	TRUE	TRUE		FALSE	NA	NA	NA	Dispensable	gi|24373152	fig|211586.1.peg.1460	- none -
200750	SO_1583		NA	NA	1014	FALSE	FALSE	TRUE	TRUE		FALSE	NA	NA	NA	Dispensable	gi|24373153	fig|211586.1.peg.1461	- none -
200752	SO_1585		15302	b1180	627	FALSE	FALSE	FALSE	FALSE	E	FALSE	590478	ACIAD3172	D	ExpectedEssential	gi|24373155	fig|211586.1.peg.1462	- none -
200753	SO_1586		NA	NA	603	FALSE	FALSE	TRUE	FALSE		FALSE	NA	NA	NA	Unknown	gi|24373156	fig|211586.1.peg.1463	Glutathione-regulated potassium-efflux system and associated functions; <br>cAMP signaling in bacteria
200754	SO_1587		17165	b3090	507	FALSE	FALSE	FALSE	FALSE	N	FALSE	NA	NA	NA	Unknown	gi|24373157	fig|211586.1.peg.1464	- none -
200755	SO_1588		NA	NA	279	TRUE	FALSE	FALSE	FALSE		FALSE	NA	NA	NA	Unknown	gi|24373158	fig|211586.1.peg.1465	- none -
200756	SO_1589		NA	NA	804	FALSE	FALSE	TRUE	FALSE		FALSE	NA	NA	NA	Unknown	gi|24373159	fig|211586.1.peg.1466	- none -
200757	SO_1590		NA	NA	423	FALSE	FALSE	TRUE	TRUE		FALSE	NA	NA	NA	Dispensable	gi|24373160	fig|211586.1.peg.1467	- none -
200758	SO_1591		NA	NA	153	FALSE	FALSE	TRUE	TRUE		FALSE	NA	NA	NA	Dispensable	gi|24373161	fig|211586.1.peg.1468	- none -
200759	SO_1592		NA	NA	564	FALSE	TRUE	TRUE	TRUE		FALSE	NA	NA	NA	Dispensable	gi|24373162	fig|211586.1.peg.1469	- none -
200764	SO_1597		NA	NA	1644	TRUE	FALSE	TRUE	TRUE		FALSE	NA	NA	NA	Dispensable	gi|24373167	fig|211586.1.peg.1470	Polyunsaturated Fatty Acids synthesis; <br>At1g52510 AT4G12830 (COG0596)
200766	SO_1599		NA	NA	5892	TRUE	FALSE	TRUE	TRUE		FALSE	NA	NA	NA	Dispensable	gi|24373169	fig|211586.1.peg.1471	Polyunsaturated Fatty Acids synthesis; <br>At1g52510 AT4G12830 (COG0596)
200768	SO_1602		NA	NA	7596	TRUE	FALSE	TRUE	TRUE		FALSE	NA	NA	NA	Dispensable	gi|24373171	fig|211586.1.peg.1472	Polyunsaturated Fatty Acids synthesis; <br>At1g52510 AT4G12830 (COG0596)
200769	SO_1603		NA	NA	909	TRUE	FALSE	TRUE	TRUE		FALSE	NA	NA	NA	Dispensable	gi|24373172	fig|211586.1.peg.1473	Polyunsaturated Fatty Acids synthesis
200770	SO_1604		NA	NA	957	TRUE	FALSE	TRUE	TRUE		FALSE	NA	NA	NA	Dispensable	gi|24373173	fig|211586.1.peg.1474	Polyunsaturated Fatty Acids synthesis; <br>At1g52510 AT4G12830 (COG0596)
200771	SO_1605		NA	NA	576	FALSE	FALSE	FALSE	FALSE		FALSE	NA	NA	NA	Unknown	gi|24373174	fig|211586.1.peg.1475	- none -
200772	SO_1606		NA	NA	1992	FALSE	FALSE	TRUE	TRUE		FALSE	NA	NA	NA	Dispensable	gi|24373175	fig|211586.1.peg.1476	- none -
200773	SO_1607		14222	b0076	945	FALSE	FALSE	TRUE	TRUE	N	FALSE	NA	NA	NA	Dispensable	gi|24373176	fig|211586.1.peg.1477	- none -
200774	SO_1608		16878	b2794	894	TRUE	FALSE	TRUE	TRUE	N	FALSE	589646	ACIAD2261	D	Dispensable	gi|24373177	fig|211586.1.peg.1478	Queuosine-Archaeosine Biosynthesis
200775	SO_1609	syd	16877	b2793	651	TRUE	FALSE	TRUE	TRUE	N	FALSE	NA	NA	NA	Dispensable	gi|24373178	fig|211586.1.peg.1479	- none -
200776	SO_1610		NA	NA	774	TRUE	FALSE	TRUE	TRUE		FALSE	NA	NA	NA	Dispensable	gi|24373179	fig|211586.1.peg.1480	- none -
200777	SO_1611		NA	NA	384	TRUE	FALSE	TRUE	TRUE		FALSE	NA	NA	NA	Dispensable	gi|24373180	fig|211586.1.peg.1481	- none -
200778	SO_1612		NA	NA	399	TRUE	FALSE	TRUE	TRUE		FALSE	NA	NA	NA	Dispensable	gi|24373181	fig|211586.1.peg.1482	- none -
200779	SO_1613		NA	NA	300	TRUE	FALSE	TRUE	TRUE		FALSE	NA	NA	NA	Dispensable	gi|24373182	fig|211586.1.peg.1483	- none -
200780	SO_1614		NA	NA	639	TRUE	FALSE	TRUE	TRUE		FALSE	NA	NA	NA	Dispensable	gi|24373183	fig|211586.1.peg.1484	- none -
200781	SO_1615		NA	NA	306	FALSE	FALSE	TRUE	TRUE		FALSE	588652	ACIAD1198	D	Dispensable	gi|24373184	fig|211586.1.peg.1485	- none -
200782	SO_1616		NA	NA	1203	FALSE	TRUE	FALSE	FALSE		FALSE	NA	NA	NA	Unknown	gi|24373185	fig|211586.1.peg.1486	- none -
200783	SO_1617		NA	NA	387	TRUE	FALSE	TRUE	TRUE		FALSE	NA	NA	NA	Dispensable	gi|24373186	fig|211586.1.peg.1487	- none -
200784	SO_1618		NA	NA	1014	TRUE	FALSE	TRUE	TRUE		FALSE	NA	NA	NA	Dispensable	gi|24373187	fig|211586.1.peg.1488	- none -
200785	SO_1619		16876	b2792	324	TRUE	FALSE	FALSE	FALSE	N	FALSE	NA	NA	NA	Unknown	gi|24373188	fig|211586.1.peg.1489	- none -
200787	SO_1622		16874	b2790	465	TRUE	FALSE	FALSE	FALSE	N	FALSE	NA	NA	NA	Unknown	gi|24373190	fig|211586.1.peg.1490	Flavodoxin
200788	SO_1623	ptsG	15223	b1101	1500	FALSE	FALSE	TRUE	TRUE	N	FALSE	NA	NA	NA	Dispensable	gi|24373191	fig|211586.1.peg.1491	- none -
200789	SO_1624	purU	15352	b1232	816	TRUE	FALSE	FALSE	FALSE	E	FALSE	NA	NA	NA	ExpectedEssential	gi|24373192	fig|211586.1.peg.1492	One-carbon metabolism by tetrahydropterines; <br>5-FCL-like protein
200790	SO_1625	dapD	14312	b0166	825	TRUE	FALSE	TRUE	FALSE	E	TRUE	589955	ACIAD2599	DB mutant	ExpectedEssential	gi|24373193	fig|211586.1.peg.1493	Lysine Biosynthesis DAP Pathway, GJO scratch; <br>Lysine Biosynthesis DAP Pathway
200791	SO_1626	glnD	14313	b0167	2586	TRUE	FALSE	TRUE	TRUE	E	FALSE	589480	ACIAD2079	D	DispensableUnclearInEcoli	gi|24373194	fig|211586.1.peg.1494	CBSS-312309.3.peg.1965; <br>Ammonia assimilation
200792	SO_1627	map	14314	b0168	798	TRUE	FALSE	FALSE	FALSE	E	TRUE	NA	NA	NA	ExpectedEssential	gi|24373195	fig|211586.1.peg.1495	CBSS-312309.3.peg.1965; <br>Translation termination factors bacterial
200794	SO_1629	rpsB	14315	b0169	729	TRUE	FALSE	FALSE	FALSE	E	TRUE	589654	ACIAD2269	Ess	ExpectedEssential	gi|24373197	fig|211586.1.peg.1496	CBSS-312309.3.peg.1965; <br>Ribosome SSU bacterial; <br>CBSS-176299.4.peg.1996B
200795	SO_1630	tsf	14316	b0170	852	TRUE	FALSE	FALSE	FALSE	E	TRUE	589653	ACIAD2268	Ess	ExpectedEssential	gi|24373198	fig|211586.1.peg.1497	CBSS-312309.3.peg.1965; <br>Translation elongation factors bacterial; <br>CBSS-176299.4.peg.1996B
200796	SO_1631	pyrH	14317	b0171	729	TRUE	FALSE	FALSE	FALSE	E	TRUE	588821	ACIAD1372	Ess	ExpectedEssential	gi|24373199	fig|211586.1.peg.1498	CBSS-312309.3.peg.1965; <br>CBSS-176299.4.peg.1996B
200797	SO_1632	frr	14318	b0172	558	TRUE	FALSE	FALSE	FALSE	E	TRUE	588822	ACIAD1373	DB mutant	ExpectedEssential	gi|24373200	fig|211586.1.peg.1499	Translation termination factors bacterial; <br>CBSS-176299.4.peg.1996B
200798	SO_1633	uppS	14320	b0174	828	TRUE	FALSE	FALSE	FALSE	E	TRUE	NA	NA	NA	ExpectedEssential	gi|24373201	fig|211586.1.peg.1500	Polyprenyl Diphosphate Biosynthesis; <br>Isoprenoid Biosynthesis; <br>CBSS-83331.1.peg.3039
200799	SO_1634	cdsA	14321	b0175	765	TRUE	FALSE	FALSE	FALSE	E	TRUE	588824	ACIAD1375	DB mutant	ExpectedEssential	gi|24373202	fig|211586.1.peg.1501	Glycerolipid and Glycerophospholipid Metabolism in Bacteria; <br>Iojap
200800	SO_1635	dxr	14319	b0173	1191	TRUE	FALSE	FALSE	FALSE	E	TRUE	588825	ACIAD1376	Ess	ExpectedEssential	gi|24373203	fig|211586.1.peg.1502	Nonmevalonate Branch of Isoprenoid Biosynthesis; <br>Isoprenoid Biosynthesis; <br>CBSS-83331.1.peg.3039
200801	SO_1636		14322	b0176	1371	TRUE	FALSE	FALSE	FALSE	N	TRUE	588826	ACIAD1377	D	ExpectedEssential	gi|24373204	fig|211586.1.peg.1503	Periplasmic Stress Response; <br>CBSS-83331.1.peg.3039
200802	SO_1637		14323	b0177	2481	TRUE	FALSE	FALSE	FALSE	E	TRUE	588827	ACIAD1378	Ess	ExpectedEssential	gi|24373205	fig|211586.1.peg.1504	Lipopolysaccharide assembly; <br>Llipid A biosynthesis cluster
200803	SO_1638	ompH	14324	b0178	507	TRUE	FALSE	FALSE	FALSE	N	FALSE	NA	NA	NA	Unknown	gi|24373206	fig|211586.1.peg.1505	Lipopolysaccharide assembly; <br>Llipid A biosynthesis cluster; <br>Periplasmic Stress Response
200804	SO_1639	lpxD	14325	b0179	1026	TRUE	FALSE	FALSE	FALSE	?	TRUE	588829	ACIAD1380	Ess	ExpectedEssential	gi|24373207	fig|211586.1.peg.1506	KDO2-Lipid A biosynthesis; <br>Llipid A biosynthesis cluster
200805	SO_1640	fabZ	14326	b0180	465	TRUE	FALSE	FALSE	FALSE	E	TRUE	588830	ACIAD1381	Ess	ExpectedEssential	gi|24373208	fig|211586.1.peg.1507	Fatty Acid Biosynthesis FASII; <br>Llipid A biosynthesis cluster
200806	SO_1641	lpxA	14327	b0181	771	TRUE	FALSE	FALSE	FALSE	E	TRUE	588831	ACIAD1382	T.C.	ExpectedEssential	gi|24373209	fig|211586.1.peg.1508	KDO2-Lipid A biosynthesis; <br>Llipid A biosynthesis cluster
200807	SO_1642	lpxB	14328	b0182	1158	TRUE	FALSE	TRUE	FALSE	E	TRUE	589700	ACIAD2324	Ess	ExpectedEssential	gi|24373210	fig|211586.1.peg.1509	KDO2-Lipid A biosynthesis; <br>Llipid A biosynthesis cluster
200808	SO_1643	rnhB	14329	b0183	630	TRUE	FALSE	FALSE	FALSE	E	FALSE	588699	ACIAD1248	D	ExpectedEssential	gi|24373211	fig|211586.1.peg.1510	Conserved gene cluster associated with Met-tRNA formyltransferase; <br>Ribonuclease H; <br>Ribonucleases in Bacillus
200809	SO_1644	dnaE	14330	b0184	3477	TRUE	FALSE	FALSE	FALSE	E	TRUE	589490	ACIAD2089	Ess	ExpectedEssential	gi|24373212	fig|211586.1.peg.1511	- none -
200810	SO_1645	mesJ	14334	b0188	1395	TRUE	FALSE	FALSE	FALSE	E	TRUE	590348	ACIAD3034	DB mutant	ExpectedEssential	gi|24373213	fig|211586.1.peg.1512	Cell division-ribosomal stress proteins cluster; <br>tRNA processing
200811	SO_1646		NA	NA	891	TRUE	FALSE	TRUE	TRUE		FALSE	NA	NA	NA	Dispensable	gi|24373214	fig|211586.1.peg.1513	Glutathione-regulated potassium-efflux system and associated functions
200812	SO_1647		NA	NA	1947	FALSE	FALSE	TRUE	TRUE		FALSE	NA	NA	NA	Dispensable	gi|24373215	fig|211586.1.peg.1514	- none -
200814	SO_1649		NA	NA	1059	FALSE	FALSE	TRUE	TRUE		FALSE	NA	NA	NA	Dispensable	gi|24373217	fig|211586.1.peg.1516	- none -
200815	SO_1650		NA	NA	684	FALSE	FALSE	TRUE	TRUE		FALSE	NA	NA	NA	Dispensable	gi|24373218	fig|211586.1.peg.1517	- none -
200816	SO_1651		NA	NA	3213	FALSE	FALSE	TRUE	TRUE		FALSE	NA	NA	NA	Dispensable	gi|24373219	fig|211586.1.peg.1518	- none -
200817	SO_1652		15156	b1034	759	FALSE	FALSE	TRUE	TRUE	E	FALSE	NA	NA	NA	DispensableUnclearInEcoli	gi|24373220	fig|211586.1.peg.1519	- none -
200818	SO_1653	rfbD	16148	b2040	987	FALSE	FALSE	TRUE	TRUE	N	FALSE	NA	NA	NA	Dispensable	gi|24373221	fig|211586.1.peg.1520	Rhamnose containing glycans; <br>dTDP-rhamnose synthesis
200819	SO_1654		NA	NA	354	FALSE	FALSE	TRUE	TRUE		FALSE	NA	NA	NA	Dispensable	gi|24373222	fig|211586.1.peg.1521	- none -
200820	SO_1655	cysQ-2	18239	b4214	762	FALSE	FALSE	TRUE	TRUE	N	FALSE	588837	ACIAD1387	D	Dispensable	gi|24373223	fig|211586.1.peg.1522	Inorganic Sulfur Assimilation
200821	SO_1656		14532	b0394	921	FALSE	FALSE	TRUE	TRUE	N	FALSE	NA	NA	NA	Dispensable	gi|24373224	fig|211586.1.peg.1523	- none -
200822	SO_1657		15044	b0920	735	TRUE	FALSE	TRUE	TRUE	N	FALSE	NA	NA	NA	Dispensable	gi|24373225	fig|211586.1.peg.1524	- none -
200823	SO_1658		NA	NA	732	TRUE	FALSE	TRUE	TRUE		FALSE	NA	NA	NA	Dispensable	gi|24373226	fig|211586.1.peg.1525	- none -
200824	SO_1659		NA	NA	2277	FALSE	FALSE	TRUE	TRUE		FALSE	NA	NA	NA	Dispensable	gi|24373227	fig|211586.1.peg.1526	- none -
200826	SO_1661		NA	NA	987	FALSE	FALSE	TRUE	TRUE		FALSE	NA	NA	NA	Dispensable	gi|24373229	fig|211586.1.peg.1527	- none -
200827	SO_1662		NA	NA	408	FALSE	FALSE	TRUE	TRUE		FALSE	NA	NA	NA	Dispensable	gi|24373230	fig|211586.1.peg.1528	- none -
200828	SO_1663	napF	16316	b2208	486	TRUE	FALSE	TRUE	FALSE	N	FALSE	NA	NA	NA	Unknown	gi|24373231	fig|211586.1.peg.1529	Nitrate and nitrite ammonification
200829	SO_1664	galE	14884	b0759	1014	TRUE	FALSE	TRUE	TRUE	N	FALSE	587618	ACIAD0102	D	Dispensable	gi|24373232	fig|211586.1.peg.1530	Rhamnose containing glycans; <br>CBSS-296591.1.peg.2330; <br>Lactose and Galactose Uptake and Utilization
200830	SO_1665	galU	15356	b1236	909	TRUE	FALSE	TRUE	TRUE	E	FALSE	NA	NA	NA	DispensableUnclearInEcoli	gi|24373233	fig|211586.1.peg.1531	Nucleoside Catabolism cluster; <br>Glycogen metabolism
200831	SO_1666	phhA	NA	NA	816	TRUE	FALSE	TRUE	TRUE		FALSE	NA	NA	NA	Dispensable	gi|24373234	fig|211586.1.peg.1532	COG3146 experimental; <br>Pterin carbinolamine dehydratase; <br>Experimental-PTPS; <br>Aromatic amino acid degradation
200832	SO_1667		NA	NA	339	TRUE	FALSE	TRUE	TRUE		FALSE	NA	NA	NA	Dispensable	gi|24373235	fig|211586.1.peg.1533	COG3146 experimental; <br>Pterin carbinolamine dehydratase; <br>YhgI, YhgH; <br>YebC
200834	SO_1669	tyrR	15443	b1323	1539	TRUE	FALSE	TRUE	TRUE	N	FALSE	NA	NA	NA	Dispensable	gi|24373237	fig|211586.1.peg.1534	Common Pathway For Synthesis of Aromatic Compounds (DAHP synthase to chorismate); <br>Phenylalanine and Tyrosine Branches from Chorismate
200835	SO_1670		NA	NA	987	TRUE	FALSE	TRUE	TRUE		FALSE	589235	ACIAD1809	D	Dispensable	gi|24373238	fig|211586.1.peg.1535	Pterin carbinolamine dehydratase
200836	SO_1671		NA	NA	651	TRUE	FALSE	TRUE	TRUE		FALSE	NA	NA	NA	Dispensable	gi|24373239	fig|211586.1.peg.1536	COG3146 experimental; <br>Homogentisate pathway of aromatic compound degradation; <br>Glutathione: Non-redox reactions
200837	SO_1672		NA	NA	588	TRUE	FALSE	TRUE	TRUE		FALSE	590928	ACIAD3667	N.A.	Dispensable	gi|24373240	fig|211586.1.peg.1537	- none -
200838	SO_1673		15376	b1256	645	TRUE	FALSE	TRUE	TRUE	N	FALSE	587823	ACIAD0314	D	Dispensable	gi|24373241	fig|211586.1.peg.1538	- none -
200839	SO_1674		NA	NA	744	FALSE	FALSE	TRUE	TRUE		FALSE	NA	NA	NA	Dispensable	gi|24373242	fig|211586.1.peg.1539	Transcription repair cluster
200840	SO_1675		NA	NA	378	FALSE	FALSE	TRUE	TRUE		FALSE	NA	NA	NA	Dispensable	gi|24373243	fig|211586.1.peg.1540	- none -
200841	SO_1676	metA	18041	b4013	942	TRUE	FALSE	TRUE	TRUE	N	FALSE	NA	NA	NA	Dispensable	gi|24373244	fig|211586.1.peg.1541	Methionine Biosynthesis
200842	SO_1677	atoB	16332	b2224	1191	TRUE	FALSE	TRUE	TRUE	N	FALSE	NA	NA	NA	Dispensable	gi|24373245	fig|211586.1.peg.1542	Isoleucine degradation
200843	SO_1678	mmsA	NA	NA	1500	TRUE	FALSE	TRUE	TRUE		FALSE	NA	NA	NA	Dispensable	gi|24373246	fig|211586.1.peg.1543	Valine degradation
200844	SO_1679		NA	NA	1158	TRUE	FALSE	TRUE	TRUE		FALSE	NA	NA	NA	Dispensable	gi|24373247	fig|211586.1.peg.1544	Leucine Degradation and HMG-CoA Metabolism; <br>Isoleucine degradation; <br>Valine degradation; <br>HMG-CoA
200845	SO_1680		15515	b1393	774	TRUE	FALSE	TRUE	FALSE	N	FALSE	NA	NA	NA	Unknown	gi|24373248	fig|211586.1.peg.1545	Isoleucine degradation; <br>Valine degradation
200846	SO_1681		NA	NA	1152	TRUE	FALSE	TRUE	TRUE		FALSE	NA	NA	NA	Dispensable	gi|24373249	fig|211586.1.peg.1546	Valine degradation
200847	SO_1682	mmsB	17922	b3882	903	TRUE	FALSE	TRUE	TRUE	N	FALSE	NA	NA	NA	Dispensable	gi|24373250	fig|211586.1.peg.1547	Valine degradation
200848	SO_1683		NA	NA	759	FALSE	FALSE	FALSE	FALSE		FALSE	NA	NA	NA	Unknown	gi|24373251	fig|211586.1.peg.1548	- none -
200850	SO_1685		NA	NA	252	TRUE	FALSE	FALSE	FALSE		FALSE	NA	NA	NA	Unknown	gi|24373253	fig|211586.1.peg.1549	- none -
200851	SO_1686		NA	NA	2037	FALSE	FALSE	TRUE	TRUE		FALSE	NA	NA	NA	Dispensable	gi|24373254	fig|211586.1.peg.1550	- none -
200852	SO_1687		14624	b0487	390	FALSE	FALSE	TRUE	TRUE	?	FALSE	NA	NA	NA	Dispensable	gi|24373255	fig|211586.1.peg.1551	Copper homeostasis
200854	SO_1689		14621	b0484	2262	FALSE	FALSE	TRUE	TRUE	N	FALSE	NA	NA	NA	Dispensable	gi|24373257	fig|211586.1.peg.1552	Terminal cytochrome C oxidases; <br>Copper homeostasis
200855	SO_1690		14945	b0820	1593	TRUE	FALSE	TRUE	TRUE	N	FALSE	NA	NA	NA	Dispensable	gi|24373258	fig|211586.1.peg.1553	- none -
200856	SO_1691	blc	18177	blc	534	FALSE	FALSE	TRUE	TRUE	?	FALSE	NA	NA	NA	Dispensable	gi|24373259	fig|211586.1.peg.1554	- none -
200857	SO_1692		17982	b3943	906	FALSE	FALSE	TRUE	TRUE	N	FALSE	NA	NA	NA	Dispensable	gi|24373260	fig|211586.1.peg.1555	- none -
200859	SO_1694		NA	NA	2685	FALSE	FALSE	TRUE	TRUE		FALSE	NA	NA	NA	Dispensable	gi|24373262	fig|211586.1.peg.1556	- none -
200860	SO_1695		NA	NA	957	FALSE	FALSE	TRUE	TRUE		FALSE	NA	NA	NA	Dispensable	gi|24373263	fig|211586.1.peg.1557	- none -
200862	SO_1697		NA	NA	1050	FALSE	FALSE	TRUE	TRUE		FALSE	NA	NA	NA	Dispensable	gi|24373265	fig|211586.1.peg.1558	- none -
200863	SO_1698		NA	NA	378	FALSE	FALSE	TRUE	TRUE		FALSE	NA	NA	NA	Dispensable	gi|24373266	fig|211586.1.peg.1559	- none -
200864	SO_1699		NA	NA	3228	FALSE	FALSE	TRUE	TRUE		FALSE	NA	NA	NA	Dispensable	gi|24373267	fig|211586.1.peg.1560	- none -
200865	SO_1700		NA	NA	1332	FALSE	FALSE	TRUE	TRUE		FALSE	NA	NA	NA	Dispensable	gi|24373268	fig|211586.1.peg.1561	- none -
200866	SO_1701		NA	NA	858	FALSE	FALSE	TRUE	FALSE		FALSE	NA	NA	NA	Unknown	gi|24373269	fig|211586.1.peg.1562	- none -
200867	SO_1702		NA	NA	369	FALSE	FALSE	FALSE	FALSE		FALSE	NA	NA	NA	Unknown	gi|24373270	fig|211586.1.peg.1563	- none -
200868	SO_1703		NA	NA	321	FALSE	FALSE	FALSE	FALSE		FALSE	NA	NA	NA	Unknown	gi|24373271	fig|211586.1.peg.1564	- none -
200870	SO_1705		14920	b0795	927	FALSE	FALSE	TRUE	TRUE	N	FALSE	NA	NA	NA	Dispensable	gi|24373273	fig|211586.1.peg.1565	- none -
200871	SO_1707		14918	b0793	1122	FALSE	FALSE	TRUE	TRUE	N	FALSE	NA	NA	NA	Dispensable	gi|24373274	fig|211586.1.peg.1566	- none -
200872	SO_1708	cat2	NA	NA	1287	FALSE	FALSE	TRUE	TRUE		FALSE	NA	NA	NA	Dispensable	gi|24373275	fig|211586.1.peg.1567	- none -
200874	SO_1710		NA	NA	348	FALSE	FALSE	TRUE	TRUE		FALSE	NA	NA	NA	Dispensable	gi|24373277	fig|211586.1.peg.1568	- none -
200875	SO_1711		NA	NA	528	FALSE	FALSE	TRUE	TRUE		FALSE	NA	NA	NA	Dispensable	gi|24373278	fig|211586.1.peg.1569	- none -
200876	SO_1712		NA	NA	1524	FALSE	FALSE	TRUE	TRUE		FALSE	NA	NA	NA	Dispensable	gi|24373279	fig|211586.1.peg.1570	- none -
200877	SO_1713		NA	NA	1002	FALSE	FALSE	TRUE	TRUE		FALSE	NA	NA	NA	Dispensable	gi|24373280	fig|211586.1.peg.1571	- none -
200879	SO_1715		NA	NA	552	TRUE	FALSE	FALSE	FALSE		FALSE	NA	NA	NA	Unknown	gi|24373282	fig|211586.1.peg.1572	- none -
200880	SO_1716		16677	b2578	594	TRUE	FALSE	TRUE	TRUE	N	FALSE	NA	NA	NA	Dispensable	gi|24373283	fig|211586.1.peg.1573	- none -
200881	SO_1717		NA	NA	606	FALSE	FALSE	TRUE	TRUE		FALSE	NA	NA	NA	Dispensable	gi|24373284	fig|211586.1.peg.1574	- none -
200882	SO_1718		NA	NA	825	TRUE	FALSE	TRUE	TRUE		FALSE	589699	ACIAD2323	D	Dispensable	gi|24373285	fig|211586.1.peg.1575	- none -
200884	SO_1720		17170	b3095	654	FALSE	FALSE	TRUE	TRUE	E	FALSE	NA	NA	NA	DispensableUnclearInEcoli	gi|24373287	fig|211586.1.peg.1576	Colicin V and Bacteriocin Production Cluster; <br>DedA family of inner membrane proteins; <br>Uptake of selenate and selenite
200886	SO_1722		NA	NA	501	TRUE	FALSE	TRUE	TRUE		FALSE	NA	NA	NA	Dispensable	gi|24373289	fig|211586.1.peg.1577	- none -
200887	SO_1723		NA	NA	2217	TRUE	FALSE	FALSE	FALSE		FALSE	NA	NA	NA	NewEssential	gi|24373290	fig|211586.1.peg.1578	High affinity phosphate transporter and control of PHO regulon; <br>Phosphate metabolism
200888	SO_1724		NA	NA	1659	TRUE	FALSE	FALSE	FALSE		FALSE	NA	NA	NA	NewEssential	gi|24373291	fig|211586.1.peg.1579	High affinity phosphate transporter and control of PHO regulon; <br>Phosphate metabolism
200889	SO_1725	pstB-1	17785	b3725	795	TRUE	FALSE	TRUE	FALSE	N	FALSE	NA	NA	NA	Unknown	gi|24373292	fig|211586.1.peg.1580	High affinity phosphate transporter and control of PHO regulon; <br>Phosphate metabolism
200890	SO_1726	phoU	17784	b3724	711	TRUE	FALSE	FALSE	FALSE	?	FALSE	587788	ACIAD0279	D	Unknown	gi|24373293	fig|211586.1.peg.1581	High affinity phosphate transporter and control of PHO regulon; <br>Phosphate metabolism
200891	SO_1727		NA	NA	513	FALSE	FALSE	TRUE	TRUE		FALSE	NA	NA	NA	Dispensable	gi|24373294	fig|211586.1.peg.1582	- none -
200892	SO_1728		NA	NA	243	FALSE	FALSE	FALSE	FALSE		FALSE	NA	NA	NA	Unknown	gi|24373295	fig|211586.1.peg.1583	- none -
200896	SO_1732		NA	NA	675	FALSE	FALSE	TRUE	TRUE		FALSE	NA	NA	NA	Dispensable	gi|24373299	fig|211586.1.peg.1584	- none -
200897	SO_1733		NA	NA	600	FALSE	FALSE	TRUE	TRUE		FALSE	NA	NA	NA	Dispensable	gi|24373300	fig|211586.1.peg.1585	- none -
200898	SO_1734		NA	NA	396	FALSE	FALSE	TRUE	TRUE		FALSE	NA	NA	NA	Dispensable	gi|24373301	fig|211586.1.peg.1586	- none -
200900	SO_1736		NA	NA	603	FALSE	FALSE	TRUE	TRUE		FALSE	NA	NA	NA	Dispensable	gi|24373303	fig|211586.1.peg.1587	- none -
200901	SO_1737		NA	NA	117	FALSE	FALSE	TRUE	TRUE		FALSE	NA	NA	NA	Dispensable	gi|24373304	fig|211586.1.peg.1588	- none -
200902	SO_1738		14548	b0410	363	TRUE	FALSE	TRUE	TRUE	N	FALSE	NA	NA	NA	Dispensable	gi|24373305	fig|211586.1.peg.1589	- none -
200903	SO_1739		NA	NA	234	TRUE	FALSE	TRUE	TRUE		FALSE	NA	NA	NA	Dispensable	gi|24373306	fig|211586.1.peg.1590	- none -
200905	SO_1741		NA	NA	1416	TRUE	FALSE	TRUE	TRUE		FALSE	NA	NA	NA	Dispensable	gi|24373308	fig|211586.1.peg.1591	- none -
200906	SO_1742		NA	NA	1050	TRUE	FALSE	TRUE	TRUE		FALSE	NA	NA	NA	Dispensable	gi|24373309	fig|211586.1.peg.1592	At1g52510 AT4G12830 (COG0596)
200907	SO_1743		14487	b0349	957	TRUE	FALSE	TRUE	TRUE	N	FALSE	NA	NA	NA	Dispensable	gi|24373310	fig|211586.1.peg.1593	At1g52510 AT4G12830 (COG0596)
200908	SO_1744		NA	NA	1845	TRUE	FALSE	TRUE	TRUE		FALSE	NA	NA	NA	Dispensable	gi|24373311	fig|211586.1.peg.1594	At1g52510 AT4G12830 (COG0596)
200909	SO_1745		14993	b0868	1164	FALSE	FALSE	TRUE	FALSE	E	FALSE	NA	NA	NA	ExpectedEssential	gi|24373312	fig|211586.1.peg.1595	At1g52510 AT4G12830 (COG0596)
200910	SO_1746		NA	NA	240	FALSE	FALSE	FALSE	FALSE		FALSE	NA	NA	NA	Unknown	gi|24373313	fig|211586.1.peg.1596	- none -
200911	SO_1747		1936929	b3088	978	FALSE	TRUE	FALSE	FALSE	N	FALSE	NA	NA	NA	Unknown	gi|24373314	fig|211586.1.peg.1597	- none -
200912	SO_1748		NA	NA	1530	FALSE	FALSE	TRUE	TRUE		FALSE	NA	NA	NA	Dispensable	gi|24373315	fig|211586.1.peg.1598	- none -
200914	SO_1750		NA	NA	879	FALSE	FALSE	TRUE	TRUE		FALSE	NA	NA	NA	Dispensable	gi|24373317	fig|211586.1.peg.1599	- none -
200915	SO_1751		NA	NA	3558	FALSE	FALSE	TRUE	TRUE		FALSE	NA	NA	NA	Dispensable	gi|24373318	fig|211586.1.peg.1600	- none -
200917	SO_1753		NA	NA	621	FALSE	FALSE	TRUE	TRUE		FALSE	NA	NA	NA	Dispensable	gi|24373320	fig|211586.1.peg.1601	- none -
200919	SO_1755		NA	NA	1722	TRUE	FALSE	TRUE	TRUE		FALSE	NA	NA	NA	Dispensable	gi|24373322	fig|211586.1.peg.1602	- none -
200920	SO_1756		NA	NA	390	FALSE	FALSE	TRUE	TRUE		FALSE	NA	NA	NA	Dispensable	gi|24373323	fig|211586.1.peg.1603	Serine-glyoxylate cycle
200921	SO_1757		NA	NA	480	FALSE	FALSE	TRUE	TRUE		FALSE	NA	NA	NA	Dispensable	gi|24373324	fig|211586.1.peg.1604	- none -
200922	SO_1758		NA	NA	693	FALSE	FALSE	TRUE	TRUE		FALSE	NA	NA	NA	Dispensable	gi|24373325	fig|211586.1.peg.1605	- none -
200923	SO_1759		NA	NA	303	FALSE	FALSE	FALSE	FALSE		FALSE	589438	ACIAD2024	D	Unknown	gi|24373326	fig|211586.1.peg.1606	CBSS-211586.1.peg.1606
200924	SO_1760		16771	b2682	693	FALSE	FALSE	TRUE	TRUE	N	FALSE	589437	ACIAD2023	D	Dispensable	gi|24373327	fig|211586.1.peg.1607	CBSS-211586.1.peg.1606
200926	SO_1762		NA	NA	837	FALSE	FALSE	TRUE	TRUE		FALSE	589436	ACIAD2022	D	Dispensable	gi|24373329	fig|211586.1.peg.1608	CBSS-211586.1.peg.1606
200927	SO_1763	sat	NA	NA	678	FALSE	FALSE	TRUE	TRUE		FALSE	NA	NA	NA	Dispensable	gi|24373330	fig|211586.1.peg.1609	- none -
200928	SO_1764		NA	NA	516	FALSE	FALSE	FALSE	FALSE		FALSE	NA	NA	NA	Unknown	gi|24373331	fig|211586.1.peg.1610	- none -
200929	SO_1765		NA	NA	318	FALSE	FALSE	TRUE	FALSE		FALSE	NA	NA	NA	Unknown	gi|24373332	fig|211586.1.peg.1611	- none -
200930	SO_1766		NA	NA	648	FALSE	FALSE	TRUE	TRUE		FALSE	NA	NA	NA	Dispensable	gi|24373333	fig|211586.1.peg.1612	- none -
200931	SO_1767		NA	NA	1203	FALSE	TRUE	FALSE	FALSE		FALSE	NA	NA	NA	Unknown	gi|24373334	fig|211586.1.peg.1613	- none -
200932	SO_1768		NA	NA	723	FALSE	FALSE	TRUE	TRUE		FALSE	NA	NA	NA	Dispensable	gi|24373335	fig|211586.1.peg.1614	- none -
200933	SO_1769		NA	NA	1602	TRUE	FALSE	TRUE	TRUE		FALSE	NA	NA	NA	Dispensable	gi|24373336	fig|211586.1.peg.1615	- none -
200934	SO_1770		14651	b0514	1155	FALSE	FALSE	TRUE	TRUE	N	FALSE	NA	NA	NA	Dispensable	gi|24373337	fig|211586.1.peg.1616	Glycine and Serine Utilization; <br>Glycerolipid and Glycerophospholipid Metabolism in Bacteria; <br>D-galactarate, D-glucarate and D-glycerate catabolism; <br>Serine-glyoxylate cycle; <br>Glycerate metabolism
200935	SO_1771		16470	b2365	1359	FALSE	FALSE	TRUE	TRUE	N	FALSE	NA	NA	NA	Dispensable	gi|24373338	fig|211586.1.peg.1617	D-galactarate, D-glucarate and D-glycerate catabolism; <br>Glycerate metabolism
200937	SO_1774		14308	b0162	1224	FALSE	FALSE	TRUE	TRUE	N	FALSE	NA	NA	NA	Dispensable	gi|24373340	fig|211586.1.peg.1619	D-galactarate, D-glucarate and D-glycerate catabolism
200938	SO_1775		NA	NA	672	TRUE	FALSE	TRUE	TRUE		FALSE	NA	NA	NA	Dispensable	gi|24373341	fig|211586.1.peg.1620	VC0266
200939	SO_1776	mtrB	NA	NA	2094	FALSE	FALSE	TRUE	TRUE		FALSE	NA	NA	NA	Dispensable	gi|24373342	fig|211586.1.peg.1621	Fe(III) respiration - Shewanella type
200940	SO_1777	mtrA	NA	NA	1002	FALSE	FALSE	TRUE	TRUE		FALSE	NA	NA	NA	Dispensable	gi|24373343	fig|211586.1.peg.1622	Fe(III) respiration - Shewanella type
200941	SO_1778	omcB	NA	NA	2016	FALSE	FALSE	TRUE	TRUE		FALSE	NA	NA	NA	Dispensable	gi|24373344	fig|211586.1.peg.1623	Fe(III) respiration - Shewanella type
200942	SO_1779	omcA	NA	NA	2208	FALSE	FALSE	TRUE	TRUE		FALSE	NA	NA	NA	Dispensable	gi|24373345	fig|211586.1.peg.1624	Fe(III) respiration - Shewanella type
200943	SO_1780	mtrF	NA	NA	1920	FALSE	FALSE	TRUE	TRUE		FALSE	NA	NA	NA	Dispensable	gi|24373346	fig|211586.1.peg.1625	Fe(III) respiration - Shewanella type
200944	SO_1781		NA	NA	2139	FALSE	FALSE	TRUE	TRUE		FALSE	NA	NA	NA	Dispensable	gi|24373347	fig|211586.1.peg.1626	Fe(III) respiration - Shewanella type
200945	SO_1782	mtrD	NA	NA	921	FALSE	FALSE	TRUE	TRUE		FALSE	NA	NA	NA	Dispensable	gi|24373348	fig|211586.1.peg.1627	Fe(III) respiration - Shewanella type
200946	SO_1783	feoA	NA	NA	240	TRUE	FALSE	FALSE	FALSE		FALSE	NA	NA	NA	Unknown	gi|24373349	fig|211586.1.peg.1628	Transport of Iron
200947	SO_1784	feoB	17472	b3409	2295	TRUE	FALSE	TRUE	FALSE	N	FALSE	NA	NA	NA	Unknown	gi|24373350	fig|211586.1.peg.1629	Transport of Iron
200949	SO_1786	glnS	14810	b0680	1671	TRUE	FALSE	FALSE	FALSE	E	TRUE	589339	ACIAD1920	Ess	ExpectedEssential	gi|24373352	fig|211586.1.peg.1630	tRNA aminoacylation, Asp and Asn; <br>tRNA aminoacylation, Glu and Gln
200950	SO_1787		16243	b2135	597	TRUE	FALSE	TRUE	TRUE	N	FALSE	NA	NA	NA	Dispensable	gi|24373353	fig|211586.1.peg.1631	- none -
200951	SO_1788	miaE	NA	NA	786	FALSE	FALSE	TRUE	TRUE		FALSE	589934	ACIAD2576	D	Dispensable	gi|24373354	fig|211586.1.peg.1632	- none -
200952	SO_1789		14661	b0524	720	TRUE	FALSE	FALSE	FALSE	E	TRUE	589341	ACIAD1922	Ess	ExpectedEssential	gi|24373355	fig|211586.1.peg.1633	KDO2-Lipid A biosynthesis; <br>Llipid A biosynthesis cluster
200953	SO_1790	ppiB-1	14662	b0525	495	TRUE	FALSE	FALSE	FALSE	E	FALSE	589340	ACIAD1921	D	ExpectedEssential	gi|24373356	fig|211586.1.peg.1634	Queuosine-Archaeosine Biosynthesis; <br>Peptidyl-prolyl cis-trans isomerase
200954	SO_1791	cysS	14663	b0526	1380	TRUE	FALSE	FALSE	FALSE	E	TRUE	588925	ACIAD1481	Ess	ExpectedEssential	gi|24373357	fig|211586.1.peg.1635	tRNA aminoacylation, Cys
200955	SO_1792	folD	14666	b0529	855	TRUE	FALSE	FALSE	FALSE	N	TRUE	NA	NA	NA	ExpectedEssential	gi|24373358	fig|211586.1.peg.1636	One-carbon metabolism by tetrahydropterines; <br>One-carbon metabolism by tetrahydropterines; <br>Folate Biosynthesis; <br>Serine-glyoxylate cycle; <br>Serine-glyoxylate cycle
200956	SO_1793	tig	14574	b0436	1305	TRUE	FALSE	TRUE	TRUE	N	FALSE	588014	ACIAD0533	D	Dispensable	gi|24373359	fig|211586.1.peg.1637	Bacterial Cell Division
200957	SO_1794	clpP	14575	b0437	609	TRUE	FALSE	TRUE	TRUE	N	FALSE	588015	ACIAD0534	D	Dispensable	gi|24373360	fig|211586.1.peg.1638	Proteolysis in bacteria, ATP-dependent; <br>Proteasome bacterial; <br>cAMP signaling in bacteria
200958	SO_1795	clpX	14576	b0438	1281	TRUE	FALSE	TRUE	TRUE	N	FALSE	588016	ACIAD0535	D	Dispensable	gi|24373361	fig|211586.1.peg.1639	Proteolysis in bacteria, ATP-dependent; <br>Proteasome bacterial
200959	SO_1796	lon	14577	b0439	2358	TRUE	FALSE	TRUE	FALSE	N	FALSE	588569	ACIAD1115	D	Unknown	gi|24373362	fig|211586.1.peg.1640	Proteolysis in bacteria, ATP-dependent; <br>Proteasome bacterial
200960	SO_1797		14578	b0440	273	TRUE	FALSE	FALSE	FALSE	N	FALSE	588857	ACIAD1408	D	Unknown	gi|24373363	fig|211586.1.peg.1641	DNA structural proteins, bacterial
200961	SO_1798	ppiD	14579	b0441	1866	TRUE	FALSE	TRUE	TRUE	N	FALSE	NA	NA	NA	Dispensable	gi|24373364	fig|211586.1.peg.1642	Peptidyl-prolyl cis-trans isomerase
200962	SO_1800		NA	NA	1203	TRUE	FALSE	FALSE	FALSE		FALSE	NA	NA	NA	Unknown	gi|24373365	fig|211586.1.peg.1643	- none -
200963	SO_1801	sapF	15410	b1290	786	TRUE	FALSE	FALSE	FALSE	N	FALSE	NA	NA	NA	Unknown	gi|24373366	fig|211586.1.peg.1644	ABC transporter peptide (TC 3.A.1.5.5)
200964	SO_1802	sapD	15411	b1291	1008	TRUE	FALSE	FALSE	FALSE	N	FALSE	NA	NA	NA	Unknown	gi|24373367	fig|211586.1.peg.1645	ABC transporter peptide (TC 3.A.1.5.5)
200965	SO_1803	sapC	15412	b1292	891	TRUE	FALSE	FALSE	FALSE	N	FALSE	NA	NA	NA	Unknown	gi|24373368	fig|211586.1.peg.1646	ABC transporter peptide (TC 3.A.1.5.5)
200966	SO_1804	sapB	15413	b1293	1032	TRUE	FALSE	TRUE	TRUE	N	FALSE	NA	NA	NA	Dispensable	gi|24373369	fig|211586.1.peg.1647	ABC transporter peptide (TC 3.A.1.5.5)
200967	SO_1805	sapA	17605	b3544	1578	TRUE	FALSE	TRUE	FALSE	N	FALSE	NA	NA	NA	Unknown	gi|24373370	fig|211586.1.peg.1648	ABC transporter peptide (TC 3.A.1.5.5)
200968	SO_1806	pspF	15423	b1303	1092	TRUE	FALSE	TRUE	TRUE	N	FALSE	NA	NA	NA	Dispensable	gi|24373371	fig|211586.1.peg.1649	Phage shock protein (psp) operon; <br>GABA and putrescine metabolism from cluters
200969	SO_1807	pspA	15424	b1304	684	TRUE	FALSE	TRUE	TRUE	N	FALSE	NA	NA	NA	Dispensable	gi|24373372	fig|211586.1.peg.1650	Phage shock protein (psp) operon
200970	SO_1808	pspB	15425	b1305	240	TRUE	FALSE	TRUE	TRUE	?	FALSE	NA	NA	NA	Dispensable	gi|24373373	fig|211586.1.peg.1651	Phage shock protein (psp) operon
200971	SO_1809	pspC	15426	b1306	387	TRUE	FALSE	TRUE	TRUE	E	FALSE	NA	NA	NA	DispensableUnclearInEcoli	gi|24373374	fig|211586.1.peg.1652	Phage shock protein (psp) operon
200972	SO_1810		15441	b1321	1458	TRUE	FALSE	TRUE	FALSE	N	FALSE	NA	NA	NA	Unknown	gi|24373375	fig|211586.1.peg.1653	- none -
200973	SO_1811		15442	b1322	1206	TRUE	FALSE	TRUE	TRUE	E	FALSE	NA	NA	NA	DispensableUnclearInEcoli	gi|24373376	fig|211586.1.peg.1654	- none -
200974	SO_1812	mdeA	NA	NA	1194	TRUE	FALSE	TRUE	TRUE		FALSE	NA	NA	NA	Dispensable	gi|24373377	fig|211586.1.peg.1655	Methionine Degradation
200975	SO_1813		14580	b0442	366	TRUE	FALSE	FALSE	FALSE	E	FALSE	590377	ACIAD3064	D	ExpectedEssential	gi|24373378	fig|211586.1.peg.1656	- none -
200976	SO_1814		NA	NA	279	TRUE	FALSE	FALSE	FALSE		FALSE	NA	NA	NA	Unknown	gi|24373379	fig|211586.1.peg.1657	- none -
200977	SO_1815		NA	NA	915	FALSE	FALSE	TRUE	FALSE		FALSE	NA	NA	NA	Unknown	gi|24373380	fig|211586.1.peg.1658	- none -
200978	SO_1816		NA	NA	681	TRUE	FALSE	TRUE	TRUE		FALSE	589674	ACIAD2294	D	Dispensable	gi|24373381	fig|211586.1.peg.1659	- none -
200979	SO_1817		NA	NA	669	TRUE	FALSE	TRUE	TRUE		FALSE	NA	NA	NA	Dispensable	gi|24373382	fig|211586.1.peg.1660	CBSS-211586.9.peg.1632
200980	SO_1818		NA	NA	774	TRUE	FALSE	TRUE	TRUE		FALSE	NA	NA	NA	Dispensable	gi|24373383	fig|211586.1.peg.1661	CBSS-211586.9.peg.1632
200981	SO_1819	dinG	14924	b0799	2073	TRUE	FALSE	TRUE	TRUE	N	FALSE	NA	NA	NA	Dispensable	gi|24373384	fig|211586.1.peg.1662	DNA repair, bacterial DinG and relatives; <br>CBSS-211586.9.peg.1632
200982	SO_1820	polB	14206	b0060	2427	TRUE	FALSE	TRUE	TRUE	N	FALSE	NA	NA	NA	Dispensable	gi|24373385	fig|211586.1.peg.1663	EC49-61; <br>DNA Repair Base Excision
200983	SO_1821		14689	b0553	1197	FALSE	FALSE	TRUE	TRUE	N	FALSE	NA	NA	NA	Dispensable	gi|24373386	fig|211586.1.peg.1664	- none -
200984	SO_1822		NA	NA	2811	FALSE	FALSE	TRUE	TRUE		FALSE	NA	NA	NA	Dispensable	gi|24373387	fig|211586.1.peg.1665	Ton and Tol transport systems
200986	SO_1824		NA	NA	666	TRUE	FALSE	FALSE	FALSE		FALSE	NA	NA	NA	Unknown	gi|24373389	fig|211586.1.peg.1666	Ton and Tol transport systems
200987	SO_1825		NA	NA	1356	TRUE	FALSE	FALSE	FALSE		FALSE	NA	NA	NA	Unknown	gi|24373390	fig|211586.1.peg.1667	Ton and Tol transport systems
200988	SO_1826	exbB2	NA	NA	483	TRUE	FALSE	FALSE	FALSE		FALSE	NA	NA	NA	Unknown	gi|24373391	fig|211586.1.peg.1668	Heme, hemin uptake and utilization systems in GramNegatives; <br>Hemin transport system; <br>Ton and Tol transport systems
200989	SO_1827	exbD2	NA	NA	405	TRUE	FALSE	FALSE	FALSE		FALSE	NA	NA	NA	Unknown	gi|24373392	fig|211586.1.peg.1669	Ton and Tol transport systems
200990	SO_1828	tonB2	NA	NA	624	TRUE	FALSE	FALSE	FALSE		FALSE	NA	NA	NA	Unknown	gi|24373393	fig|211586.1.peg.1670	Heme, hemin uptake and utilization systems in GramNegatives; <br>Hemin transport system; <br>Ton and Tol transport systems
200991	SO_1829		NA	NA	1248	TRUE	FALSE	FALSE	FALSE		FALSE	NA	NA	NA	Unknown	gi|24373394	fig|211586.1.peg.1671	Ton and Tol transport systems
200992	SO_1830		NA	NA	510	TRUE	FALSE	TRUE	FALSE		FALSE	NA	NA	NA	Unknown	gi|24373395	fig|211586.1.peg.1672	- none -
200993	SO_1831		NA	NA	1830	TRUE	FALSE	TRUE	TRUE		FALSE	NA	NA	NA	Dispensable	gi|24373396	fig|211586.1.peg.1673	- none -
200994	SO_1832	ppiC-2	NA	NA	279	TRUE	FALSE	TRUE	TRUE		FALSE	NA	NA	NA	Dispensable	gi|24373397	fig|211586.1.peg.1674	Peptidyl-prolyl cis-trans isomerase
200995	SO_1833		NA	NA	1323	FALSE	TRUE	FALSE	FALSE		FALSE	NA	NA	NA	Unknown	gi|24373398	fig|211586.1.peg.1675	- none -
200996	SO_1834		NA	NA	537	TRUE	FALSE	TRUE	TRUE		FALSE	NA	NA	NA	Dispensable	gi|24373399	fig|211586.1.peg.1676	Ribosomal protein S5p acylation; <br>Ribosome biogenesis bacterial; <br>Peptidoglycan lipid II flippase
200997	SO_1835		NA	NA	153	TRUE	FALSE	FALSE	FALSE		FALSE	NA	NA	NA	Unknown	gi|24373400	fig|211586.1.peg.1677	DNA replication cluster 1; <br>Hypothetical Coupled to RecF
200998	SO_1836		NA	NA	390	TRUE	FALSE	TRUE	TRUE		FALSE	588191	ACIAD0716	D	Dispensable	gi|24373401	fig|211586.1.peg.1678	- none -
201001	SO_1839		NA	NA	828	FALSE	FALSE	TRUE	TRUE		FALSE	NA	NA	NA	Dispensable	gi|24373404	fig|211586.1.peg.1679	- none -
201002	SO_1840		NA	NA	1074	FALSE	FALSE	TRUE	TRUE		FALSE	NA	NA	NA	Dispensable	gi|24373405	fig|211586.1.peg.1680	- none -
201003	SO_1841		NA	NA	288	FALSE	FALSE	TRUE	FALSE		FALSE	NA	NA	NA	Unknown	gi|24373406	fig|211586.1.peg.1681	- none -
201004	SO_1842		NA	NA	729	FALSE	FALSE	TRUE	TRUE		FALSE	NA	NA	NA	Dispensable	gi|24373407	fig|211586.1.peg.1682	- none -
201005	SO_1843		NA	NA	516	FALSE	FALSE	TRUE	TRUE		FALSE	NA	NA	NA	Dispensable	gi|24373408	fig|211586.1.peg.1683	- none -
201006	SO_1844		NA	NA	2847	FALSE	FALSE	TRUE	TRUE		FALSE	NA	NA	NA	Dispensable	gi|24373409	fig|211586.1.peg.1684	External and Outer Membrane Nucleases
201007	SO_1845		NA	NA	432	FALSE	FALSE	TRUE	TRUE		FALSE	NA	NA	NA	Dispensable	gi|24373410	fig|211586.1.peg.1685	- none -
201008	SO_1846		NA	NA	762	FALSE	FALSE	TRUE	TRUE		FALSE	NA	NA	NA	Dispensable	gi|24373411	fig|211586.1.peg.1686	- none -
201010	SO_1848		NA	NA	759	FALSE	FALSE	TRUE	TRUE		FALSE	NA	NA	NA	Dispensable	gi|24373413	fig|211586.1.peg.1687	- none -
201011	SO_1849		NA	NA	540	FALSE	FALSE	TRUE	TRUE		FALSE	NA	NA	NA	Dispensable	gi|24373414	fig|211586.1.peg.1688	- none -
201012	SO_1850		NA	NA	285	FALSE	FALSE	TRUE	TRUE		FALSE	NA	NA	NA	Dispensable	gi|24373415	fig|211586.1.peg.1689	- none -
201013	SO_1851		15072	b0948	2136	TRUE	FALSE	TRUE	TRUE	N	FALSE	588719	ACIAD1268	D	Dispensable	gi|24373416	fig|211586.1.peg.1690	RNA methylation
201014	SO_1852		NA	NA	246	TRUE	FALSE	FALSE	FALSE		FALSE	NA	NA	NA	Unknown	gi|24373417	fig|211586.1.peg.1691	- none -
201015	SO_1853		15073	b0949	1923	TRUE	FALSE	TRUE	TRUE	N	FALSE	587971	ACIAD0487	D	Dispensable	gi|24373418	fig|211586.1.peg.1692	- none -
201016	SO_1854		NA	NA	1833	TRUE	FALSE	TRUE	TRUE		FALSE	NA	NA	NA	Dispensable	gi|24373419	fig|211586.1.peg.1693	- none -
201017	SO_1855	rmf	15077	b0953	177	TRUE	FALSE	FALSE	FALSE	?	FALSE	NA	NA	NA	Unknown	gi|24373420	fig|211586.1.peg.1694	Ribosome activity modulation; <br>Persister Cells
201018	SO_1856	fabA	15078	b0954	516	TRUE	FALSE	FALSE	FALSE	E	TRUE	NA	NA	NA	ExpectedEssential	gi|24373421	fig|211586.1.peg.1695	Fatty Acid Biosynthesis FASII; <br>Unsaturated Fatty Acid Metabolism
201019	SO_1857		NA	NA	1734	TRUE	FALSE	TRUE	TRUE		FALSE	NA	NA	NA	Dispensable	gi|24373422	fig|211586.1.peg.1696	Proteasome bacterial
201020	SO_1858		NA	NA	597	FALSE	FALSE	TRUE	TRUE		FALSE	NA	NA	NA	Dispensable	gi|24373423	fig|211586.1.peg.1697	- none -
201022	SO_1860		16028	b1914	645	TRUE	FALSE	TRUE	TRUE	N	FALSE	587771	ACIAD0260	D	Dispensable	gi|24373425	fig|211586.1.peg.1698	BarA-UvrY(SirA) two-component regulatory system
201023	SO_1861	uvrC	16027	b1913	1830	TRUE	FALSE	TRUE	TRUE	N	FALSE	587843	ACIAD0340	D	Dispensable	gi|24373426	fig|211586.1.peg.1699	DNA repair, UvrABC system; <br>BarA-UvrY(SirA) two-component regulatory system
201024	SO_1862	pgsA	16026	b1912	549	TRUE	FALSE	FALSE	FALSE	E	TRUE	587845	ACIAD0342	DB mutant	ExpectedEssential	gi|24373427	fig|211586.1.peg.1700	BarA-UvrY(SirA) two-component regulatory system; <br>Glycerolipid and Glycerophospholipid Metabolism in Bacteria; <br>YebC
201025	SO_1863		NA	NA	276	FALSE	FALSE	TRUE	TRUE		FALSE	NA	NA	NA	Dispensable	gi|24373428	fig|211586.1.peg.1701	DNA structural proteins, bacterial
201026	SO_1864		NA	NA	720	FALSE	FALSE	TRUE	TRUE		FALSE	NA	NA	NA	Dispensable	gi|24373429	fig|211586.1.peg.1702	- none -
201027	SO_1865		NA	NA	909	TRUE	FALSE	TRUE	TRUE		FALSE	NA	NA	NA	Dispensable	gi|24373430	fig|211586.1.peg.1703	- none -
201028	SO_1866		NA	NA	831	TRUE	FALSE	TRUE	TRUE		FALSE	NA	NA	NA	Dispensable	gi|24373431	fig|211586.1.peg.1704	Denitrification
201029	SO_1867		15189	b1067	669	TRUE	FALSE	TRUE	TRUE	N	FALSE	NA	NA	NA	Dispensable	gi|24373432	fig|211586.1.peg.1705	Peptidoglycan lipid II flippase
201030	SO_1868		NA	NA	840	TRUE	FALSE	TRUE	TRUE		FALSE	NA	NA	NA	Dispensable	gi|24373433	fig|211586.1.peg.1706	- none -
201032	SO_1870	speA	17017	b2938	1914	TRUE	FALSE	TRUE	TRUE	N	FALSE	NA	NA	NA	Dispensable	gi|24373435	fig|211586.1.peg.1707	Arginine and Ornithine Degradation; <br>Polyamine Metabolism
201033	SO_1871		NA	NA	939	TRUE	FALSE	TRUE	TRUE		FALSE	NA	NA	NA	Dispensable	gi|24373436	fig|211586.1.peg.1708	Polyamine Metabolism
201034	SO_1872		NA	NA	4269	FALSE	FALSE	TRUE	TRUE		FALSE	NA	NA	NA	Dispensable	gi|24373437	fig|211586.1.peg.1709	- none -
201035	SO_1873		NA	NA	606	FALSE	FALSE	TRUE	TRUE		FALSE	NA	NA	NA	Dispensable	gi|24373438	fig|211586.1.peg.1710	- none -
201037	SO_1875		NA	NA	1203	FALSE	TRUE	FALSE	FALSE		FALSE	NA	NA	NA	Unknown	gi|24373440	fig|211586.1.peg.1711	- none -
201038	SO_1876		NA	NA	684	FALSE	FALSE	TRUE	TRUE		FALSE	NA	NA	NA	Dispensable	gi|24373441	fig|211586.1.peg.1712	- none -
201039	SO_1877	bcp	16579	b2480	471	TRUE	FALSE	FALSE	FALSE	N	FALSE	589959	ACIAD2603	D	Unknown	gi|24373442	fig|211586.1.peg.1713	Thioredoxin-disulfide reductase
201040	SO_1878		16578	b2479	552	TRUE	FALSE	FALSE	FALSE	E	FALSE	NA	NA	NA	ExpectedEssential	gi|24373443	fig|211586.1.peg.1714	Orphan regulatory proteins; <br>Glycine cleavage system
201041	SO_1879	dapA	16577	b2478	885	TRUE	FALSE	FALSE	FALSE	E	TRUE	590853	ACIAD3585	DB mutant	ExpectedEssential	gi|24373444	fig|211586.1.peg.1715	CBSS-208964.1.peg.1012; <br>Lysine Biosynthesis DAP Pathway, GJO scratch; <br>Lysine Biosynthesis DAP Pathway
201042	SO_1880	nlpB	16576	b2477	1098	TRUE	FALSE	TRUE	TRUE	N	FALSE	NA	NA	NA	Dispensable	gi|24373445	fig|211586.1.peg.1716	CBSS-208964.1.peg.1012; <br>Lipopolysaccharide assembly
201043	SO_1881		NA	NA	1083	TRUE	FALSE	TRUE	TRUE		FALSE	NA	NA	NA	Dispensable	gi|24373446	fig|211586.1.peg.1717	- none -
201044	SO_1882		NA	NA	3096	TRUE	FALSE	TRUE	TRUE		FALSE	NA	NA	NA	Dispensable	gi|24373447	fig|211586.1.peg.1718	Multidrug Resistance Efflux Pumps
201045	SO_1883		18121	b4093	435	FALSE	FALSE	TRUE	TRUE	X	FALSE	NA	NA	NA	Dispensable	gi|24373448	fig|211586.1.peg.1719	- none -
201046	SO_1884		NA	NA	756	FALSE	FALSE	TRUE	TRUE		FALSE	NA	NA	NA	Dispensable	gi|24373449	fig|211586.1.peg.1720	- none -
201048	SO_1886		NA	NA	363	FALSE	FALSE	TRUE	TRUE		FALSE	NA	NA	NA	Dispensable	gi|24373451	fig|211586.1.peg.1721	- none -
201049	SO_1887		NA	NA	603	FALSE	FALSE	FALSE	FALSE		FALSE	NA	NA	NA	Unknown	gi|24373452	fig|211586.1.peg.1722	- none -
201050	SO_1888		NA	NA	915	FALSE	FALSE	TRUE	TRUE		FALSE	NA	NA	NA	Dispensable	gi|24373453	fig|211586.1.peg.1723	- none -
201051	SO_1889		NA	NA	267	FALSE	FALSE	TRUE	TRUE		FALSE	NA	NA	NA	Dispensable	gi|24373454	fig|211586.1.peg.1724	- none -
201052	SO_1890		NA	NA	978	FALSE	FALSE	TRUE	FALSE		FALSE	NA	NA	NA	Unknown	gi|24373455	fig|211586.1.peg.1725	- none -
201053	SO_1891		16330	b2222	657	TRUE	FALSE	TRUE	TRUE	N	FALSE	NA	NA	NA	Dispensable	gi|24373456	fig|211586.1.peg.1726	Leucine Degradation and HMG-CoA Metabolism; <br>Polyhydroxybutyrate metabolism; <br>Serine-glyoxylate cycle; <br>HMG-CoA
201054	SO_1892	atoD	16329	b2221	705	TRUE	FALSE	TRUE	TRUE	N	FALSE	NA	NA	NA	Dispensable	gi|24373457	fig|211586.1.peg.1727	Leucine Degradation and HMG-CoA Metabolism; <br>Polyhydroxybutyrate metabolism; <br>Serine-glyoxylate cycle; <br>HMG-CoA
201055	SO_1893	mvaB	NA	NA	948	TRUE	FALSE	FALSE	FALSE		FALSE	NA	NA	NA	Unknown	gi|24373458	fig|211586.1.peg.1728	Leucine Degradation and HMG-CoA Metabolism; <br>HMG CoA Synthesis; <br>HMG-CoA
201056	SO_1894		NA	NA	2085	TRUE	FALSE	TRUE	TRUE		FALSE	NA	NA	NA	Dispensable	gi|24373459	fig|211586.1.peg.1729	Leucine Degradation and HMG-CoA Metabolism; <br>HMG CoA Synthesis; <br>Serine-glyoxylate cycle; <br>HMG-CoA
201057	SO_1895		16998	b2919	867	TRUE	FALSE	TRUE	TRUE	N	FALSE	NA	NA	NA	Dispensable	gi|24373460	fig|211586.1.peg.1730	Leucine Degradation and HMG-CoA Metabolism; <br>HMG CoA Synthesis; <br>HMG-CoA
201058	SO_1896	pccB-1	NA	NA	1608	TRUE	FALSE	TRUE	TRUE		FALSE	NA	NA	NA	Dispensable	gi|24373461	fig|211586.1.peg.1731	Leucine Degradation and HMG-CoA Metabolism; <br>HMG CoA Synthesis; <br>Serine-glyoxylate cycle; <br>HMG-CoA
201059	SO_1897	ivd	NA	NA	1170	TRUE	FALSE	TRUE	TRUE		FALSE	NA	NA	NA	Dispensable	gi|24373462	fig|211586.1.peg.1732	Leucine Degradation and HMG-CoA Metabolism; <br>HMG CoA Synthesis; <br>HMG-CoA
201060	SO_1898		NA	NA	405	TRUE	FALSE	TRUE	TRUE		FALSE	NA	NA	NA	Dispensable	gi|24373463	fig|211586.1.peg.1733	HMG CoA Synthesis
201061	SO_1899		NA	NA	1716	FALSE	FALSE	TRUE	TRUE		FALSE	NA	NA	NA	Dispensable	gi|24373464	fig|211586.1.peg.1734	- none -
201062	SO_1901	sugE	18176	sugE	315	FALSE	FALSE	FALSE	FALSE	N	FALSE	NA	NA	NA	Unknown	gi|24373465	fig|211586.1.peg.1735	- none -
201063	SO_1902	gnd	16137	b2029	1527	TRUE	FALSE	TRUE	TRUE	N	FALSE	NA	NA	NA	Dispensable	gi|24373466	fig|211586.1.peg.1736	Pentose phosphate pathway; <br>Entner-Doudoroff Pathway
201064	SO_1903		NA	NA	540	FALSE	FALSE	TRUE	TRUE		FALSE	NA	NA	NA	Dispensable	gi|24373467	fig|211586.1.peg.1737	- none -
201065	SO_1904		NA	NA	810	FALSE	TRUE	FALSE	FALSE		FALSE	NA	NA	NA	Unknown	gi|24373468	fig|211586.1.peg.1738	- none -
201066	SO_1905		NA	NA	291	FALSE	TRUE	FALSE	FALSE		FALSE	NA	NA	NA	Unknown	gi|24373469	fig|211586.1.peg.1739	- none -
201068	SO_1907		NA	NA	897	FALSE	FALSE	TRUE	TRUE		FALSE	NA	NA	NA	Dispensable	gi|24373471	fig|211586.1.peg.1740	- none -
201069	SO_1908		NA	NA	192	FALSE	FALSE	TRUE	TRUE		FALSE	NA	NA	NA	Dispensable	gi|24373472	fig|211586.1.peg.1741	- none -
201070	SO_1909		17115	b3039	810	FALSE	FALSE	TRUE	TRUE	N	FALSE	589635	ACIAD2249	D	Dispensable	gi|24373473	fig|211586.1.peg.1742	- none -
201071	SO_1910		17969	b3930	876	TRUE	FALSE	TRUE	TRUE	N	FALSE	NA	NA	NA	Dispensable	gi|24373474	fig|211586.1.peg.1743	Menaquinone and Phylloquinone Biosynthesis
201072	SO_1911		NA	NA	864	FALSE	FALSE	TRUE	TRUE		FALSE	NA	NA	NA	Dispensable	gi|24373475	fig|211586.1.peg.1744	- none -
201073	SO_1912	tesB	14590	b0452	867	TRUE	FALSE	TRUE	TRUE	N	FALSE	590536	ACIAD3231	D	Dispensable	gi|24373476	fig|211586.1.peg.1745	YebC; <br>Acyl-CoA thioesterase II
201074	SO_1913		NA	NA	399	TRUE	FALSE	TRUE	TRUE		FALSE	NA	NA	NA	Dispensable	gi|24373477	fig|211586.1.peg.1746	- none -
201076	SO_1915		NA	NA	3903	FALSE	FALSE	TRUE	TRUE		FALSE	NA	NA	NA	Dispensable	gi|24373479	fig|211586.1.peg.1747	- none -
201077	SO_1916		14476	b0338	882	FALSE	FALSE	TRUE	TRUE	N	FALSE	NA	NA	NA	Dispensable	gi|24373480	fig|211586.1.peg.1748	- none -
201078	SO_1917		15717	b1596	1242	TRUE	FALSE	TRUE	TRUE	N	FALSE	NA	NA	NA	Dispensable	gi|24373481	fig|211586.1.peg.1749	- none -
201079	SO_1918		NA	NA	1506	TRUE	FALSE	TRUE	TRUE		FALSE	NA	NA	NA	Dispensable	gi|24373482	fig|211586.1.peg.1750	- none -
201082	SO_1921		NA	NA	204	TRUE	FALSE	FALSE	FALSE		FALSE	NA	NA	NA	Unknown	gi|24373485	fig|211586.1.peg.1751	- none -
201083	SO_1922		16980	b2900	315	TRUE	FALSE	FALSE	FALSE	E	FALSE	NA	NA	NA	ExpectedEssential	gi|24373486	fig|211586.1.peg.1752	- none -
201084	SO_1923		NA	NA	3063	FALSE	FALSE	TRUE	TRUE		FALSE	NA	NA	NA	Dispensable	gi|24373487	fig|211586.1.peg.1753	- none -
201085	SO_1924		NA	NA	3276	TRUE	FALSE	TRUE	TRUE		FALSE	NA	NA	NA	Dispensable	gi|24373488	fig|211586.1.peg.1754	- none -
201086	SO_1925		NA	NA	1065	TRUE	FALSE	TRUE	TRUE		FALSE	NA	NA	NA	Dispensable	gi|24373489	fig|211586.1.peg.1755	Cobalt-zinc-cadmium resistance
201087	SO_1926	gltA	14852	b0720	1287	TRUE	FALSE	TRUE	TRUE	N	FALSE	590208	ACIAD2886	Ess	Dispensable	gi|24373490	fig|211586.1.peg.1756	Glyoxylate bypass; <br>TCA Cycle; <br>Biogenesis of c-type cytochromes; <br>Serine-glyoxylate cycle
201088	SO_1927	sdhC	14853	b0721	396	TRUE	FALSE	FALSE	FALSE	N	FALSE	590207	ACIAD2882	DB mutant	NewEssential	gi|24373491	fig|211586.1.peg.1757	Succinate dehydrogenase
201089	SO_1928	sdhA	14855	b0723	1767	TRUE	FALSE	FALSE	FALSE	N	FALSE	590205	ACIAD2880	D	NewEssential	gi|24373492	fig|211586.1.peg.1759	TCA Cycle; <br>Succinate dehydrogenase; <br>Serine-glyoxylate cycle
201090	SO_1929	sdhB	14856	b0724	708	TRUE	FALSE	FALSE	FALSE	N	FALSE	590204	ACIAD2879	DB mutant	NewEssential	gi|24373493	fig|211586.1.peg.1760	YgfZ; <br>TCA Cycle; <br>Succinate dehydrogenase; <br>5-FCL-like protein; <br>Serine-glyoxylate cycle
201091	SO_1930	sucA	14858	b0726	2820	TRUE	FALSE	FALSE	FALSE	E	FALSE	590203	ACIAD2876	D	ExpectedEssential	gi|24373494	fig|211586.1.peg.1761	TCA Cycle
201092	SO_1931	sucB	14859	b0727	1188	TRUE	FALSE	FALSE	FALSE	E	FALSE	590202	ACIAD2875	D	ExpectedEssential	gi|24373495	fig|211586.1.peg.1762	TCA Cycle; <br>Lipoic acid metabolism; <br>Lipoic Acid explorationVDC
201093	SO_1932	sucC	14860	b0728	1167	TRUE	FALSE	TRUE	TRUE	N	FALSE	590200	ACIAD2873	D	Dispensable	gi|24373496	fig|211586.1.peg.1763	TCA Cycle; <br>Serine-glyoxylate cycle
201094	SO_1933	sucD	14861	b0729	873	TRUE	FALSE	FALSE	FALSE	N	FALSE	590199	ACIAD2872	D	Unknown	gi|24373497	fig|211586.1.peg.1764	TCA Cycle; <br>Serine-glyoxylate cycle
201096	SO_1935	rnk	14747	NA	408	FALSE	FALSE	TRUE	TRUE	N	FALSE	NA	NA	NA	Dispensable	gi|24373499	fig|211586.1.peg.1765	Transcription factors bacterial
201097	SO_1936		NA	NA	498	TRUE	FALSE	TRUE	FALSE		FALSE	NA	NA	NA	Unknown	gi|24373500	fig|211586.1.peg.1766	- none -
201098	SO_1937	fur	14813	b0683	432	TRUE	FALSE	FALSE	FALSE	N	FALSE	588377	ACIAD0910	D	Unknown	gi|24373501	fig|211586.1.peg.1767	Bacterial RNA-metabolizing Zn-dependent hydrolases; <br>YgfZ; <br>Transport of Iron; <br>At5g63420; <br>Oxidative stress
201099	SO_1938	cobB	15242	b1120	732	TRUE	FALSE	TRUE	TRUE	N	FALSE	589080	ACIAD1650	D	Dispensable	gi|24373502	fig|211586.1.peg.1768	NAD experimental; <br>dNTP triphosphohydrolase protein family; <br>Pyruvate metabolism II: acetyl-CoA, acetogenesis from pyruvate; <br>NAD and NADP cofactor biosynthesis global
201100	SO_1939		NA	NA	450	TRUE	FALSE	TRUE	TRUE		FALSE	NA	NA	NA	Dispensable	gi|24373503	fig|211586.1.peg.1769	- none -
201101	SO_1940		NA	NA	363	TRUE	FALSE	TRUE	TRUE		FALSE	NA	NA	NA	Dispensable	gi|24373504	fig|211586.1.peg.1770	- none -
201102	SO_1941	corA	17864	b3816	948	TRUE	FALSE	TRUE	TRUE	E	FALSE	590544	ACIAD3239	D	DispensableUnclearInEcoli	gi|24373505	fig|211586.1.peg.1771	- none -
201103	SO_1942		NA	NA	1263	TRUE	FALSE	TRUE	TRUE		FALSE	NA	NA	NA	Dispensable	gi|24373506	fig|211586.1.peg.1772	- none -
201105	SO_1944		NA	NA	696	TRUE	FALSE	FALSE	FALSE		FALSE	NA	NA	NA	Unknown	gi|24373508	fig|211586.1.peg.1773	- none -
201106	SO_1945	phoQ	NA	NA	1350	TRUE	FALSE	FALSE	FALSE		FALSE	NA	NA	NA	Unknown	gi|24373509	fig|211586.1.peg.1774	- none -
201107	SO_1946	phoP	15252	b1130	675	TRUE	FALSE	TRUE	TRUE	N	FALSE	NA	NA	NA	Dispensable	gi|24373510	fig|211586.1.peg.1775	- none -
201108	SO_1947		NA	NA	345	TRUE	FALSE	TRUE	FALSE		FALSE	NA	NA	NA	Unknown	gi|24373511	fig|211586.1.peg.1776	- none -
201109	SO_1948		NA	NA	1314	TRUE	FALSE	TRUE	TRUE		FALSE	NA	NA	NA	Dispensable	gi|24373512	fig|211586.1.peg.1777	Glutamate and Aspartate uptake in Bacteria; <br>ZZ gjo need homes; <br>ZZ gjo need homes
201110	SO_1949		NA	NA	3714	FALSE	FALSE	TRUE	TRUE		FALSE	NA	NA	NA	Dispensable	gi|24373513	fig|211586.1.peg.1778	- none -
201111	SO_1950		NA	NA	957	FALSE	TRUE	TRUE	TRUE		FALSE	NA	NA	NA	Dispensable	gi|24373514	fig|211586.1.peg.1779	- none -
201112	SO_1951		NA	NA	249	FALSE	TRUE	TRUE	TRUE		FALSE	NA	NA	NA	Dispensable	gi|24373515	fig|211586.1.peg.1780	- none -
201113	SO_1952	ggt-2	17508	b3447	1740	TRUE	FALSE	TRUE	TRUE	N	FALSE	NA	NA	NA	Dispensable	gi|24373516	fig|211586.1.peg.1781	Glutathione: Biosynthesis and gamma-glutamyl cycle
201114	SO_1953		NA	NA	1299	FALSE	FALSE	TRUE	TRUE		FALSE	NA	NA	NA	Dispensable	gi|24373517	fig|211586.1.peg.1782	COG3146 experimental; <br>Experimental-Ubiquinone BiosynthesisVDC
201115	SO_1954		NA	NA	624	TRUE	FALSE	TRUE	TRUE		FALSE	NA	NA	NA	Dispensable	gi|24373518	fig|211586.1.peg.1783	- none -
201116	SO_1955		NA	NA	453	FALSE	FALSE	TRUE	TRUE		FALSE	NA	NA	NA	Dispensable	gi|24373519	fig|211586.1.peg.1784	- none -
201117	SO_1956		NA	NA	609	FALSE	FALSE	TRUE	TRUE		FALSE	NA	NA	NA	Dispensable	gi|24373520	fig|211586.1.peg.1785	- none -
201118	SO_1957		NA	NA	1161	FALSE	FALSE	TRUE	TRUE		FALSE	NA	NA	NA	Dispensable	gi|24373521	fig|211586.1.peg.1786	- none -
201119	SO_1958		NA	NA	462	FALSE	FALSE	TRUE	FALSE		FALSE	NA	NA	NA	Unknown	gi|24373522	fig|211586.1.peg.1787	- none -
201120	SO_1959		NA	NA	912	FALSE	FALSE	TRUE	TRUE		FALSE	NA	NA	NA	Dispensable	gi|24373523	fig|211586.1.peg.1788	- none -
201121	SO_1960		NA	NA	462	FALSE	FALSE	TRUE	TRUE		FALSE	NA	NA	NA	Dispensable	gi|24373524	fig|211586.1.peg.1789	Glycerol and Glycerol-3-phosphate Uptake and Utilization
201122	SO_1961	maa	14596	b0459	579	FALSE	FALSE	TRUE	TRUE	N	FALSE	NA	NA	NA	Dispensable	gi|24373525	fig|211586.1.peg.1790	Maltose and Maltodextrin Utilization
201123	SO_1962		NA	NA	1041	TRUE	FALSE	TRUE	TRUE		FALSE	NA	NA	NA	Dispensable	gi|24373526	fig|211586.1.peg.1791	COG3146 experimental; <br>Pterin carbinolamine dehydratase; <br>Aromatic amino acid degradation; <br>Homogentisate pathway of aromatic compound degradation
201124	SO_1963		NA	NA	1161	FALSE	FALSE	TRUE	TRUE		FALSE	NA	NA	NA	Dispensable	gi|24373527	fig|211586.1.peg.1792	COG3146 experimental; <br>Pterin carbinolamine dehydratase; <br>Homogentisate pathway of aromatic compound degradation
201125	SO_1964		NA	NA	102	FALSE	FALSE	FALSE	FALSE		FALSE	NA	NA	NA	Unknown	NA	NA	NA
201126	SO_1965		NA	NA	915	TRUE	FALSE	TRUE	TRUE		FALSE	NA	NA	NA	Dispensable	gi|24373529	fig|211586.1.peg.1794	- none -
201127	SO_1966		NA	NA	795	FALSE	FALSE	TRUE	FALSE		FALSE	NA	NA	NA	Unknown	gi|24373530	fig|211586.1.peg.1795	- none -
201128	SO_1967		NA	NA	1266	FALSE	FALSE	TRUE	TRUE		FALSE	NA	NA	NA	Dispensable	gi|24373531	fig|211586.1.peg.1796	- none -
201129	SO_1968		NA	NA	333	FALSE	FALSE	FALSE	FALSE		FALSE	NA	NA	NA	Unknown	gi|24373532	fig|211586.1.peg.1797	- none -
201130	SO_1969		NA	NA	462	FALSE	FALSE	TRUE	TRUE		FALSE	NA	NA	NA	Dispensable	gi|24373533	fig|211586.1.peg.1798	- none -
201131	SO_1970		NA	NA	480	FALSE	FALSE	FALSE	FALSE		FALSE	NA	NA	NA	Unknown	gi|24373534	fig|211586.1.peg.1799	- none -
201132	SO_1971		15820	b1701	1737	FALSE	FALSE	TRUE	TRUE	N	FALSE	NA	NA	NA	Dispensable	gi|24373535	fig|211586.1.peg.1800	Biotin biosynthesis; <br>Fatty acid metabolism cluster; <br>Unsaturated Fatty Acid Metabolism
201134	SO_1973		NA	NA	708	FALSE	FALSE	TRUE	TRUE		FALSE	NA	NA	NA	Dispensable	gi|24373537	fig|211586.1.peg.1801	- none -
201135	SO_1974		NA	NA	1215	FALSE	TRUE	FALSE	FALSE		FALSE	NA	NA	NA	Unknown	gi|24373538	fig|211586.1.peg.1802	- none -
201136	SO_1975		NA	NA	1029	FALSE	FALSE	TRUE	TRUE		FALSE	NA	NA	NA	Dispensable	gi|24373539	fig|211586.1.peg.1803	An M14 metallocarboxypeptidase and a probable hydrolase cluster
201137	SO_1976		NA	NA	879	FALSE	FALSE	TRUE	TRUE		FALSE	NA	NA	NA	Dispensable	gi|24373540	fig|211586.1.peg.1804	An M14 metallocarboxypeptidase and a probable hydrolase cluster
201138	SO_1977		15085	b0961	408	TRUE	FALSE	TRUE	TRUE	N	FALSE	NA	NA	NA	Dispensable	gi|24373541	fig|211586.1.peg.1805	- none -
201139	SO_1978		NA	NA	993	TRUE	FALSE	TRUE	TRUE		FALSE	588223	ACIAD0753	D	Dispensable	gi|24373542	fig|211586.1.peg.1806	Experimental-COG2515
201140	SO_1979		NA	NA	714	FALSE	FALSE	TRUE	TRUE		FALSE	588427	ACIAD0962	D	Dispensable	gi|24373543	fig|211586.1.peg.1807	NAD experimental; <br>NAD and NADP cofactor biosynthesis global
201141	SO_1980		NA	NA	906	FALSE	FALSE	TRUE	TRUE		FALSE	588429	ACIAD0964	D	Dispensable	gi|24373544	fig|211586.1.peg.1808	- none -
201142	SO_1981		NA	NA	1473	FALSE	FALSE	TRUE	TRUE		FALSE	588428	ACIAD0963	T.C.	Dispensable	gi|24373545	fig|211586.1.peg.1809	NAD experimental; <br>NAD and NADP cofactor biosynthesis global
201146	SO_1985		NA	NA	693	FALSE	FALSE	TRUE	TRUE		FALSE	NA	NA	NA	Dispensable	gi|24373549	fig|211586.1.peg.1810	- none -
201147	SO_1986		NA	NA	669	FALSE	FALSE	TRUE	TRUE		FALSE	NA	NA	NA	Dispensable	gi|24373550	fig|211586.1.peg.1811	- none -
201148	SO_1987		NA	NA	552	FALSE	FALSE	TRUE	TRUE		FALSE	NA	NA	NA	Dispensable	gi|24373551	fig|211586.1.peg.1812	Proteasome bacterial
201149	SO_1988		NA	NA	615	FALSE	FALSE	TRUE	TRUE		FALSE	NA	NA	NA	Dispensable	gi|24373552	fig|211586.1.peg.1813	- none -
201150	SO_1989	cheV-1	NA	NA	945	TRUE	FALSE	TRUE	TRUE		FALSE	NA	NA	NA	Dispensable	gi|24373553	fig|211586.1.peg.1814	Flagellar motility
201151	SO_1990		NA	NA	645	TRUE	FALSE	TRUE	FALSE		FALSE	NA	NA	NA	Unknown	gi|24373554	fig|211586.1.peg.1815	- none -
201152	SO_1991		NA	NA	360	TRUE	FALSE	TRUE	TRUE		FALSE	NA	NA	NA	Dispensable	gi|24373555	fig|211586.1.peg.1816	- none -
201154	SO_1993		NA	NA	243	FALSE	FALSE	FALSE	FALSE		FALSE	NA	NA	NA	Unknown	NA	NA	NA
201155	SO_1994		NA	NA	1302	TRUE	FALSE	TRUE	TRUE		FALSE	NA	NA	NA	Dispensable	gi|24373558	fig|211586.1.peg.1818	Murein Hydrolases; <br>Peptidoglycan Biosynthesis
201156	SO_1995		NA	NA	489	TRUE	FALSE	TRUE	FALSE		FALSE	NA	NA	NA	Unknown	gi|24373559	fig|211586.1.peg.1819	Potassium homeostasis; <br>Glutathione-regulated potassium-efflux system and associated functions; <br>Peptidyl-prolyl cis-trans isomerase; <br>G3E family of P-loop GTPases (metallocenter biosynthesis)
201158	SO_1997		NA	NA	1887	FALSE	FALSE	TRUE	TRUE		FALSE	NA	NA	NA	Dispensable	gi|24373561	fig|211586.1.peg.1820	- none -
201159	SO_1998		NA	NA	228	TRUE	FALSE	TRUE	TRUE		FALSE	NA	NA	NA	Dispensable	gi|24373562	fig|211586.1.peg.1821	- none -
201160	SO_1999		16572	b2473	666	TRUE	FALSE	TRUE	TRUE	N	FALSE	NA	NA	NA	Dispensable	gi|24373563	fig|211586.1.peg.1822	- none -
201162	SO_2001	ushA	14617	b0480	1710	TRUE	FALSE	TRUE	TRUE	N	FALSE	NA	NA	NA	Dispensable	gi|24373565	fig|211586.1.peg.1823	Purine conversions; <br>pyrimidine conversions
201163	SO_2002		NA	NA	903	FALSE	FALSE	TRUE	TRUE		FALSE	NA	NA	NA	Dispensable	gi|24373566	fig|211586.1.peg.1824	- none -
201164	SO_2004		NA	NA	480	FALSE	FALSE	TRUE	TRUE		FALSE	NA	NA	NA	Dispensable	gi|24373567	fig|211586.1.peg.1825	- none -
201165	SO_2005		NA	NA	360	TRUE	FALSE	TRUE	TRUE		FALSE	NA	NA	NA	Dispensable	gi|24373568	fig|211586.1.peg.1826	- none -
201166	SO_2006		16249	b2140	948	TRUE	FALSE	TRUE	TRUE	N	FALSE	588309	ACIAD0837	D	Dispensable	gi|24373569	fig|211586.1.peg.1827	Murein hydrolase regulation and cell death
201167	SO_2007		NA	NA	432	FALSE	FALSE	TRUE	TRUE		FALSE	NA	NA	NA	Dispensable	gi|24373570	fig|211586.1.peg.1828	CBSS-399599.3.peg.3584
201168	SO_2008		NA	NA	840	TRUE	FALSE	TRUE	TRUE		FALSE	588400	ACIAD0933	D	Dispensable	gi|24373571	fig|211586.1.peg.1829	CBSS-399599.3.peg.3584
201169	SO_2009		NA	NA	741	TRUE	FALSE	TRUE	TRUE		FALSE	588401	ACIAD0934	D	Dispensable	gi|24373572	fig|211586.1.peg.1830	CBSS-399599.3.peg.3584
201170	SO_2010		NA	NA	123	TRUE	FALSE	FALSE	FALSE		FALSE	NA	NA	NA	Unknown	gi|24373573	fig|211586.1.peg.1831	- none -
201171	SO_2011		14605	b0468	369	TRUE	FALSE	TRUE	TRUE	E	FALSE	NA	NA	NA	DispensableUnclearInEcoli	gi|24373574	fig|211586.1.peg.1832	- none -
201172	SO_2012	apt	14606	b0469	546	TRUE	FALSE	TRUE	FALSE	E	FALSE	NA	NA	NA	ExpectedEssential	gi|24373575	fig|211586.1.peg.1833	Purine conversions; <br>Stringent Response, (p)ppGpp metabolism; <br>cAMP signaling in bacteria
201173	SO_2013	dnaX	NA	NA	3009	TRUE	FALSE	FALSE	FALSE		FALSE	NA	NA	NA	NewEssential	gi|24373576	fig|211586.1.peg.1834	DNA processing cluster
201174	SO_2014		14608	b0471	330	TRUE	FALSE	TRUE	FALSE	N	FALSE	589690	ACIAD2313	D	Unknown	gi|24373577	fig|211586.1.peg.1835	DNA processing cluster
201175	SO_2015	recR	14609	b0472	600	TRUE	FALSE	TRUE	TRUE	N	FALSE	589689	ACIAD2312	D	Dispensable	gi|24373578	fig|211586.1.peg.1836	DNA repair, bacterial RecFOR pathway; <br>DNA processing cluster
201176	SO_2016	htpG	14610	b0473	1914	TRUE	FALSE	TRUE	TRUE	N	FALSE	NA	NA	NA	Dispensable	gi|24373579	fig|211586.1.peg.1837	Protein chaperones
201177	SO_2017		14629	b0492	864	TRUE	FALSE	FALSE	FALSE	N	FALSE	NA	NA	NA	Unknown	gi|24373580	fig|211586.1.peg.1838	- none -
201178	SO_2018	adk	14611	b0474	645	TRUE	FALSE	FALSE	FALSE	E	TRUE	588560	ACIAD1105	Ess	ExpectedEssential	gi|24373581	fig|211586.1.peg.1839	Purine conversions
201179	SO_2019	hemH-1	14612	b0475	1047	FALSE	FALSE	TRUE	FALSE	E	TRUE	590557	ACIAD3255	DB mutant	ExpectedEssential	gi|24373582	fig|211586.1.peg.1840	Biogenesis of c-type cytochromes; <br>Heme and Siroheme Biosynthesis; <br>At4g38090
201180	SO_2020	gsk	14614	b0477	1305	TRUE	FALSE	TRUE	TRUE	N	FALSE	NA	NA	NA	Dispensable	gi|24373583	fig|211586.1.peg.1841	Purine conversions
201181	SO_2021	nadE	15858	b1740	831	TRUE	FALSE	FALSE	FALSE	E	TRUE	NA	NA	NA	ExpectedEssential	gi|24373584	fig|211586.1.peg.1842	NAD experimental; <br>NAD and NADP cofactor biosynthesis global
201182	SO_2022		NA	NA	525	TRUE	FALSE	TRUE	TRUE		FALSE	NA	NA	NA	Dispensable	gi|24373585	fig|211586.1.peg.1843	- none -
201184	SO_2024		NA	NA	1227	FALSE	FALSE	TRUE	TRUE		FALSE	NA	NA	NA	Dispensable	gi|24373587	fig|211586.1.peg.1844	- none -
201185	SO_2025		NA	NA	291	FALSE	TRUE	FALSE	FALSE		FALSE	NA	NA	NA	Unknown	gi|24373588	fig|211586.1.peg.1845	- none -
201186	SO_2026		NA	NA	810	FALSE	TRUE	FALSE	FALSE		FALSE	NA	NA	NA	Unknown	gi|24373589	fig|211586.1.peg.1846	- none -
201187	SO_2027		NA	NA	762	FALSE	FALSE	TRUE	FALSE		FALSE	NA	NA	NA	Unknown	gi|24373590	fig|211586.1.peg.1847	- none -
201189	SO_2031		NA	NA	810	FALSE	TRUE	FALSE	FALSE		FALSE	NA	NA	NA	Unknown	gi|24373592	fig|211586.1.peg.1849	- none -
201190	SO_2032		NA	NA	291	FALSE	TRUE	FALSE	FALSE		FALSE	NA	NA	NA	Unknown	gi|24373593	fig|211586.1.peg.1850	- none -
201191	SO_2034		NA	NA	555	FALSE	FALSE	FALSE	FALSE		FALSE	NA	NA	NA	Unknown	gi|24373594	fig|211586.1.peg.1851	- none -
201192	SO_2035		NA	NA	1119	FALSE	TRUE	FALSE	FALSE		FALSE	NA	NA	NA	Unknown	gi|24373595	fig|211586.1.peg.1852	- none -
201193	SO_2036		NA	NA	864	FALSE	TRUE	FALSE	FALSE		FALSE	NA	NA	NA	Unknown	gi|24373596	fig|211586.1.peg.1853	- none -
201194	SO_2037		NA	NA	960	FALSE	FALSE	TRUE	TRUE		FALSE	NA	NA	NA	Dispensable	gi|24373597	fig|211586.1.peg.1854	Integrons
201196	SO_2039		NA	NA	702	FALSE	FALSE	TRUE	TRUE		FALSE	NA	NA	NA	Dispensable	gi|24373599	fig|211586.1.peg.1855	- none -
201197	SO_2040		18413	b4392	1926	TRUE	FALSE	TRUE	TRUE	N	FALSE	590464	ACIAD3157	D	Dispensable	gi|24373600	fig|211586.1.peg.1856	Murein Hydrolases
201198	SO_2041		17880	b3832	1614	TRUE	FALSE	TRUE	TRUE	N	FALSE	NA	NA	NA	Dispensable	gi|24373601	fig|211586.1.peg.1857	DNA repair, bacterial
201199	SO_2042		16084	b1971	1035	TRUE	FALSE	TRUE	TRUE	N	FALSE	NA	NA	NA	Dispensable	gi|24373602	fig|211586.1.peg.1858	CBSS-211586.1.peg.1859
201200	SO_2043		16085	b1972	648	TRUE	FALSE	TRUE	TRUE	N	FALSE	NA	NA	NA	Dispensable	gi|24373603	fig|211586.1.peg.1859	CBSS-211586.1.peg.1859
201201	SO_2044	gloA	15772	b1651	411	TRUE	FALSE	TRUE	TRUE	?	FALSE	589603	ACIAD2213	D	Dispensable	gi|24373604	fig|211586.1.peg.1860	Methylglyoxal Metabolism; <br>Glutathione: Non-redox reactions
201202	SO_2045		NA	NA	1185	TRUE	FALSE	TRUE	TRUE		FALSE	NA	NA	NA	Dispensable	gi|24373605	fig|211586.1.peg.1861	- none -
201203	SO_2046		NA	NA	462	TRUE	FALSE	TRUE	TRUE		FALSE	NA	NA	NA	Dispensable	gi|24373606	fig|211586.1.peg.1862	- none -
201204	SO_2047		NA	NA	2094	FALSE	FALSE	TRUE	TRUE		FALSE	NA	NA	NA	Dispensable	gi|24373607	fig|211586.1.peg.1863	- none -
201205	SO_2048		18142	b4114	1626	FALSE	FALSE	TRUE	TRUE	N	FALSE	NA	NA	NA	Dispensable	gi|24373608	fig|211586.1.peg.1864	- none -
201206	SO_2049		NA	NA	960	TRUE	FALSE	TRUE	TRUE		FALSE	NA	NA	NA	Dispensable	gi|24373609	fig|211586.1.peg.1865	- none -
201207	SO_2050		NA	NA	645	TRUE	FALSE	TRUE	TRUE		FALSE	NA	NA	NA	Dispensable	gi|24373610	fig|211586.1.peg.1866	- none -
201209	SO_2052		NA	NA	1290	FALSE	FALSE	TRUE	TRUE		FALSE	NA	NA	NA	Dispensable	gi|24373612	fig|211586.1.peg.1867	- none -
201210	SO_2053		NA	NA	876	FALSE	FALSE	TRUE	FALSE		FALSE	NA	NA	NA	Unknown	gi|24373613	fig|211586.1.peg.1868	Glutathione-dependent pathway of formaldehyde detoxification
201211	SO_2054	adhC	NA	NA	1140	FALSE	FALSE	TRUE	FALSE		FALSE	NA	NA	NA	Unknown	gi|24373614	fig|211586.1.peg.1869	YgfZ; <br>Glutathione-dependent pathway of formaldehyde detoxification
201212	SO_2055		NA	NA	840	FALSE	FALSE	TRUE	TRUE		FALSE	NA	NA	NA	Dispensable	gi|24373615	fig|211586.1.peg.1870	YgfZ; <br>Glutathione-dependent pathway of formaldehyde detoxification
201213	SO_2056		NA	NA	810	FALSE	TRUE	FALSE	FALSE		FALSE	NA	NA	NA	Unknown	gi|24373616	fig|211586.1.peg.1871	- none -
201214	SO_2057		NA	NA	291	FALSE	TRUE	FALSE	FALSE		FALSE	NA	NA	NA	Unknown	gi|24373617	fig|211586.1.peg.1872	- none -
201215	SO_2058		NA	NA	138	FALSE	FALSE	FALSE	FALSE		FALSE	NA	NA	NA	Unknown	gi|24373618	fig|211586.1.peg.1873	- none -
201218	SO_2061		NA	NA	339	FALSE	FALSE	TRUE	TRUE		FALSE	NA	NA	NA	Dispensable	gi|24373621	fig|211586.1.peg.1874	- none -
201219	SO_2062		15505	b1383	351	TRUE	FALSE	TRUE	TRUE	N	FALSE	NA	NA	NA	Dispensable	gi|24373622	fig|211586.1.peg.1875	CBSS-314225.3.peg.1533
201220	SO_2063		15504	b1382	201	TRUE	FALSE	TRUE	TRUE	N	FALSE	NA	NA	NA	Dispensable	gi|24373623	fig|211586.1.peg.1876	CBSS-314225.3.peg.1533; <br>CBSS-314225.3.peg.1533
201221	SO_2064		NA	NA	3261	FALSE	FALSE	TRUE	TRUE		FALSE	NA	NA	NA	Dispensable	gi|24373624	fig|211586.1.peg.1877	CBSS-314225.3.peg.1533
201222	SO_2065	tyrP	16024	b1907	1188	FALSE	FALSE	TRUE	TRUE	N	FALSE	NA	NA	NA	Dispensable	gi|24373625	fig|211586.1.peg.1878	- none -
201224	SO_2067	hisI	16134	b2026	636	TRUE	FALSE	TRUE	TRUE	N	FALSE	587880	ACIAD0380	Ess	Dispensable	gi|24373627	fig|211586.1.peg.1879	YgfZ; <br>COG0523; <br>COG0523; <br>Histidine Biosynthesis; <br>Histidine Biosynthesis
201225	SO_2068	hisF	16133	b2025	774	TRUE	FALSE	TRUE	TRUE	N	FALSE	590692	ACIAD3404	Ess	Dispensable	gi|24373628	fig|211586.1.peg.1880	Histidine Biosynthesis
201226	SO_2069	hisA	16132	b2024	738	TRUE	FALSE	TRUE	TRUE	N	FALSE	590686	ACIAD3398	Ess	Dispensable	gi|24373629	fig|211586.1.peg.1881	Tryptophan synthesis; <br>Chorismate: Intermediate for synthesis of Tryptophan, PAPA antibiotics, PABA, 3-hydroxyanthranilate and more.; <br>Histidine Biosynthesis
201227	SO_2070	hisH	16131	b2023	666	FALSE	FALSE	TRUE	TRUE	N	FALSE	NA	NA	NA	Dispensable	gi|24373630	fig|211586.1.peg.1882	Histidine Biosynthesis
201228	SO_2071	hisB	16130	b2022	1092	TRUE	FALSE	TRUE	TRUE	N	FALSE	NA	NA	NA	Dispensable	gi|24373631	fig|211586.1.peg.1883	Histidine Biosynthesis; <br>Histidine Biosynthesis
201229	SO_2072	hisC	16129	b2021	1176	TRUE	FALSE	TRUE	TRUE	N	FALSE	NA	NA	NA	Dispensable	gi|24373632	fig|211586.1.peg.1884	Homogentisate pathway of aromatic compound degradation; <br>Histidine Biosynthesis
201230	SO_2073	hisD	16128	b2020	1317	TRUE	FALSE	TRUE	TRUE	N	FALSE	NA	NA	NA	Dispensable	gi|24373633	fig|211586.1.peg.1885	Histidine Biosynthesis
201231	SO_2074	hisG	16127	b2019	975	TRUE	FALSE	FALSE	FALSE	X	FALSE	588144	ACIAD0661	Ess	Unknown	gi|24373634	fig|211586.1.peg.1886	Histidine Biosynthesis
201232	SO_2075		NA	NA	828	FALSE	FALSE	TRUE	TRUE		FALSE	NA	NA	NA	Dispensable	gi|24373635	fig|211586.1.peg.1887	- none -
201233	SO_2076		NA	NA	327	FALSE	FALSE	TRUE	TRUE		FALSE	NA	NA	NA	Dispensable	gi|24373636	fig|211586.1.peg.1888	- none -
201234	SO_2077		NA	NA	378	FALSE	FALSE	TRUE	TRUE		FALSE	NA	NA	NA	Dispensable	gi|24373637	fig|211586.1.peg.1889	- none -
201235	SO_2078		NA	NA	1203	FALSE	TRUE	FALSE	FALSE		FALSE	NA	NA	NA	Unknown	gi|24373638	fig|211586.1.peg.1890	- none -
201236	SO_2079		NA	NA	303	FALSE	FALSE	TRUE	FALSE		FALSE	NA	NA	NA	Unknown	gi|24373639	fig|211586.1.peg.1891	- none -
201237	SO_2080		NA	NA	99	FALSE	FALSE	FALSE	FALSE		FALSE	NA	NA	NA	Unknown	gi|24373640	fig|211586.1.peg.1892	- none -
201238	SO_2081		15926	b1808	1902	TRUE	FALSE	TRUE	TRUE	N	FALSE	NA	NA	NA	Dispensable	gi|24373641	fig|211586.1.peg.1893	DNA repair, bacterial DinG and relatives
201239	SO_2082		NA	NA	501	FALSE	FALSE	TRUE	TRUE		FALSE	NA	NA	NA	Dispensable	gi|24373642	fig|211586.1.peg.1894	- none -
201240	SO_2083		NA	NA	1518	FALSE	FALSE	TRUE	TRUE		FALSE	NA	NA	NA	Dispensable	gi|24373643	fig|211586.1.peg.1895	- none -
201242	SO_2085	pheS	15833	b1714	984	TRUE	FALSE	TRUE	FALSE	?	TRUE	590356	ACIAD3042	Ess	ExpectedEssential	gi|24373645	fig|211586.1.peg.1896	tRNA aminoacylation, Phe
201243	SO_2086	pheT	15832	b1713	2388	TRUE	FALSE	FALSE	FALSE	?	TRUE	590355	ACIAD3041	Ess	ExpectedEssential	gi|24373646	fig|211586.1.peg.1897	tRNA aminoacylation, Phe
201244	SO_2087	ihfA	15831	b1712	297	TRUE	FALSE	FALSE	FALSE	X	FALSE	590354	ACIAD3040	D	Unknown	gi|24373647	fig|211586.1.peg.1898	DNA structural proteins, bacterial
201245	SO_2088		15973	b1855	939	TRUE	FALSE	TRUE	TRUE	N	FALSE	NA	NA	NA	Dispensable	gi|24373648	fig|211586.1.peg.1899	KDO2-Lipid A biosynthesis
201246	SO_2089	hypA	17069	b2991	357	FALSE	FALSE	FALSE	FALSE	N	FALSE	NA	NA	NA	Unknown	gi|24373649	fig|211586.1.peg.1900	Predicted dye-decolorizing peroxidases (DyP) of YfeX-like subgroup; <br>NiFe hydrogenase maturation; <br>Encapsulating protein for DyP-type peroxidase and ferritin-like protein oligomers; <br>G3E family of P-loop GTPases (metallocenter biosynthesis)
201247	SO_2090	hypE	16814	b2730	1020	FALSE	FALSE	TRUE	TRUE	N	FALSE	NA	NA	NA	Dispensable	gi|24373650	fig|211586.1.peg.1901	NiFe hydrogenase maturation; <br>G3E family of P-loop GTPases (metallocenter biosynthesis)
201248	SO_2091	hypD	16813	b2729	1140	FALSE	FALSE	TRUE	FALSE	N	FALSE	NA	NA	NA	Unknown	gi|24373651	fig|211586.1.peg.1902	NiFe hydrogenase maturation; <br>G3E family of P-loop GTPases (metallocenter biosynthesis)
201249	SO_2092	hypC	17068	b2990	246	FALSE	FALSE	FALSE	FALSE	E	FALSE	NA	NA	NA	ExpectedEssential	gi|24373652	fig|211586.1.peg.1903	NiFe hydrogenase maturation; <br>G3E family of P-loop GTPases (metallocenter biosynthesis)
201250	SO_2093	hypB	16811	b2727	795	FALSE	FALSE	TRUE	TRUE	N	FALSE	NA	NA	NA	Dispensable	gi|24373653	fig|211586.1.peg.1904	Predicted dye-decolorizing peroxidases (DyP) of YfeX-like subgroup; <br>NiFe hydrogenase maturation; <br>Encapsulating protein for DyP-type peroxidase and ferritin-like protein oligomers; <br>G3E family of P-loop GTPases (metallocenter biosynthesis)
201251	SO_2094	hypF	16796	b2712	2427	FALSE	FALSE	TRUE	TRUE	N	FALSE	NA	NA	NA	Dispensable	gi|24373654	fig|211586.1.peg.1905	NiFe hydrogenase maturation; <br>G3E family of P-loop GTPases (metallocenter biosynthesis)
201252	SO_2095		NA	NA	1854	FALSE	FALSE	TRUE	TRUE		FALSE	NA	NA	NA	Dispensable	gi|24373655	fig|211586.1.peg.1906	Hydrogenases
201253	SO_2096		17071	b2993	579	FALSE	FALSE	TRUE	TRUE	E	FALSE	NA	NA	NA	DispensableUnclearInEcoli	gi|24373656	fig|211586.1.peg.1907	Hydrogenases
201254	SO_2097	hydC	15097	b0974	675	FALSE	FALSE	TRUE	FALSE	E	FALSE	NA	NA	NA	ExpectedEssential	gi|24373657	fig|211586.1.peg.1908	Hydrogenases
201255	SO_2098	hyaB	17072	b2994	1704	FALSE	FALSE	TRUE	TRUE	N	FALSE	NA	NA	NA	Dispensable	gi|24373658	fig|211586.1.peg.1909	Hydrogenases
201256	SO_2099	hoxK	15095	b0972	1137	FALSE	FALSE	TRUE	FALSE	E	FALSE	NA	NA	NA	ExpectedEssential	gi|24373659	fig|211586.1.peg.1910	Hydrogenases
201257	SO_2100		NA	NA	468	FALSE	FALSE	FALSE	FALSE		FALSE	NA	NA	NA	Unknown	gi|24373660	fig|211586.1.peg.1911	- none -
201258	SO_2101		NA	NA	222	FALSE	FALSE	FALSE	FALSE		FALSE	NA	NA	NA	Unknown	gi|24373661	fig|211586.1.peg.1912	- none -
201259	SO_2102		NA	NA	1344	FALSE	FALSE	TRUE	TRUE		FALSE	NA	NA	NA	Dispensable	gi|24373662	fig|211586.1.peg.1913	- none -
201260	SO_2103		NA	NA	828	FALSE	FALSE	TRUE	TRUE		FALSE	NA	NA	NA	Dispensable	gi|24373663	fig|211586.1.peg.1914	Na(+)-translocating NADH-quinone oxidoreductase and rnf-like group of electron transport complexes
201261	SO_2104		17101	b3025	660	FALSE	FALSE	TRUE	TRUE	N	FALSE	NA	NA	NA	Dispensable	gi|24373664	fig|211586.1.peg.1915	- none -
201262	SO_2105		17102	b3026	1431	FALSE	FALSE	TRUE	TRUE	N	FALSE	NA	NA	NA	Dispensable	gi|24373665	fig|211586.1.peg.1916	Hydrogenases
201264	SO_2107	mdoG-1	NA	NA	1497	FALSE	FALSE	TRUE	TRUE		FALSE	NA	NA	NA	Dispensable	gi|24373667	fig|211586.1.peg.1917	Synthesis of osmoregulated periplasmic glucans
201265	SO_2108	mdoH	NA	NA	2184	FALSE	FALSE	TRUE	TRUE		FALSE	NA	NA	NA	Dispensable	gi|24373668	fig|211586.1.peg.1918	Synthesis of osmoregulated periplasmic glucans
201266	SO_2109		NA	NA	1509	TRUE	FALSE	TRUE	TRUE		FALSE	NA	NA	NA	Dispensable	gi|24373669	fig|211586.1.peg.1919	- none -
201267	SO_2110		15050	b0926	549	TRUE	FALSE	FALSE	FALSE	E	FALSE	NA	NA	NA	ExpectedEssential	gi|24373670	fig|211586.1.peg.1920	- none -
201268	SO_2111		NA	NA	435	FALSE	FALSE	TRUE	TRUE		FALSE	NA	NA	NA	Dispensable	gi|24373671	fig|211586.1.peg.1921	- none -
201269	SO_2112	rplY	NA	NA	447	TRUE	FALSE	FALSE	FALSE		FALSE	590234	ACIAD2908	DB mutant	Unknown	gi|24373672	fig|211586.1.peg.1922	Transcription repair cluster; <br>Ribosome LSU bacterial
201270	SO_2113		18246	b4221	4158	FALSE	FALSE	TRUE	TRUE	N	FALSE	589771	ACIAD2402	Ess	Dispensable	gi|24373673	fig|211586.1.peg.1923	- none -
201271	SO_2114		18245	b4220	1857	TRUE	FALSE	TRUE	TRUE	N	FALSE	589772	ACIAD2403	Ess	Dispensable	gi|24373674	fig|211586.1.peg.1924	- none -
201272	SO_2115		14953	b0828	981	TRUE	FALSE	TRUE	TRUE	N	FALSE	NA	NA	NA	Dispensable	gi|24373675	fig|211586.1.peg.1925	Omega peptidases (EC 3.4.19.-); <br>Protein degradation
201273	SO_2116		16683	b2584	2712	TRUE	FALSE	TRUE	TRUE	N	FALSE	NA	NA	NA	Dispensable	gi|24373676	fig|211586.1.peg.1926	Pyruvate metabolism II: acetyl-CoA, acetogenesis from pyruvate
201274	SO_2117		NA	NA	1134	FALSE	FALSE	TRUE	TRUE		FALSE	NA	NA	NA	Dispensable	gi|24373677	fig|211586.1.peg.1927	- none -
201275	SO_2118		NA	NA	285	FALSE	FALSE	TRUE	TRUE		FALSE	NA	NA	NA	Dispensable	gi|24373678	fig|211586.1.peg.1928	Sigma-B stress response cluster 1; <br>Sigma-B stress response cluster 1
201276	SO_2119		NA	NA	1698	FALSE	FALSE	TRUE	TRUE		FALSE	NA	NA	NA	Dispensable	gi|24373679	fig|211586.1.peg.1929	- none -
201277	SO_2120	cheY-1	NA	NA	366	FALSE	FALSE	TRUE	TRUE		FALSE	NA	NA	NA	Dispensable	gi|24373680	fig|211586.1.peg.1930	Flagellar motility
201278	SO_2121	cheA	16006	b1888	2109	FALSE	FALSE	TRUE	TRUE	N	FALSE	NA	NA	NA	Dispensable	gi|24373681	fig|211586.1.peg.1931	Flagellar motility
201279	SO_2122	cheW-1	16005	b1887	513	FALSE	FALSE	FALSE	FALSE	E	FALSE	NA	NA	NA	ExpectedEssential	gi|24373682	fig|211586.1.peg.1932	- none -
201280	SO_2123		NA	NA	1965	FALSE	FALSE	TRUE	TRUE		FALSE	NA	NA	NA	Dispensable	gi|24373683	fig|211586.1.peg.1933	- none -
201281	SO_2124	cheR-1	16002	b1884	834	FALSE	FALSE	TRUE	TRUE	E	FALSE	NA	NA	NA	DispensableUnclearInEcoli	gi|24373684	fig|211586.1.peg.1934	- none -
201282	SO_2125	cheD-1	NA	NA	627	FALSE	FALSE	TRUE	TRUE		FALSE	NA	NA	NA	Dispensable	gi|24373685	fig|211586.1.peg.1935	- none -
201283	SO_2126	cheB-1	16001	b1883	1056	FALSE	FALSE	TRUE	TRUE	?	FALSE	NA	NA	NA	Dispensable	gi|24373686	fig|211586.1.peg.1936	- none -
201284	SO_2127		NA	NA	1635	FALSE	FALSE	TRUE	TRUE		FALSE	NA	NA	NA	Dispensable	gi|24373687	fig|211586.1.peg.1937	- none -
201285	SO_2128		NA	NA	222	FALSE	FALSE	TRUE	TRUE		FALSE	NA	NA	NA	Dispensable	gi|24373688	fig|211586.1.peg.1938	- none -
201286	SO_2129		15581	b1460	1122	FALSE	FALSE	TRUE	TRUE	N	FALSE	NA	NA	NA	Dispensable	gi|24373689	fig|211586.1.peg.1939	- none -
201287	SO_2130		NA	NA	810	FALSE	TRUE	TRUE	FALSE		FALSE	NA	NA	NA	Unknown	gi|24373690	fig|211586.1.peg.1940	- none -
201288	SO_2131		NA	NA	291	FALSE	TRUE	FALSE	FALSE		FALSE	NA	NA	NA	Unknown	gi|24373691	fig|211586.1.peg.1941	- none -
201289	SO_2132		NA	NA	837	FALSE	FALSE	TRUE	TRUE		FALSE	NA	NA	NA	Dispensable	gi|24373692	fig|211586.1.peg.1942	- none -
201290	SO_2133		NA	NA	1665	FALSE	FALSE	TRUE	TRUE		FALSE	NA	NA	NA	Dispensable	gi|24373693	fig|211586.1.peg.1943	- none -
201291	SO_2134		NA	NA	291	FALSE	TRUE	FALSE	FALSE		FALSE	NA	NA	NA	Unknown	gi|24373694	fig|211586.1.peg.1944	- none -
201292	SO_2135		NA	NA	810	FALSE	TRUE	FALSE	FALSE		FALSE	NA	NA	NA	Unknown	gi|24373695	fig|211586.1.peg.1945	- none -
201293	SO_2136	adhE	15361	b1241	2601	TRUE	FALSE	TRUE	TRUE	N	FALSE	NA	NA	NA	Dispensable	gi|24373696	fig|211586.1.peg.1946	Glycerolipid and Glycerophospholipid Metabolism in Bacteria; <br>5-FCL-like protein; <br>Pyruvate metabolism II: acetyl-CoA, acetogenesis from pyruvate; <br>Fermentations: Mixed acid; <br>Fermentations: Mixed acid; <br>Fermentations: Lactate; <br>Fermentations: Lactate
201294	SO_2137		15362	b1242	633	TRUE	FALSE	TRUE	TRUE	N	FALSE	NA	NA	NA	Dispensable	gi|24373697	fig|211586.1.peg.1947	- none -
201297	SO_2141		NA	NA	1032	FALSE	TRUE	FALSE	FALSE		FALSE	NA	NA	NA	Unknown	gi|24373700	fig|211586.1.peg.1948	- none -
201298	SO_2143		14972	b0847	1689	FALSE	FALSE	TRUE	TRUE	N	FALSE	NA	NA	NA	Dispensable	gi|24373701	fig|211586.1.peg.1949	- none -
201299	SO_2144		NA	NA	546	FALSE	FALSE	TRUE	TRUE		FALSE	NA	NA	NA	Dispensable	gi|24373702	fig|211586.1.peg.1950	- none -
201300	SO_2145		NA	NA	936	FALSE	FALSE	TRUE	TRUE		FALSE	NA	NA	NA	Dispensable	gi|24373703	fig|211586.1.peg.1951	- none -
201301	SO_2146		NA	NA	396	FALSE	FALSE	TRUE	TRUE		FALSE	NA	NA	NA	Dispensable	gi|24373704	fig|211586.1.peg.1952	- none -
201302	SO_2147	recD	16900	b2819	2139	TRUE	FALSE	TRUE	TRUE	N	FALSE	587896	ACIAD0399	D	Dispensable	gi|24373705	fig|211586.1.peg.1953	DNA repair, bacterial RecBCD pathway
201303	SO_2148	recB	16901	b2820	3780	TRUE	FALSE	TRUE	TRUE	N	FALSE	NA	NA	NA	Dispensable	gi|24373706	fig|211586.1.peg.1954	DNA repair, bacterial RecBCD pathway
201304	SO_2149	recC	16903	b2822	3813	TRUE	FALSE	TRUE	TRUE	N	FALSE	587894	ACIAD0397	D	Dispensable	gi|24373707	fig|211586.1.peg.1955	DNA repair, bacterial RecBCD pathway
201305	SO_2150		NA	NA	2199	TRUE	FALSE	TRUE	TRUE		FALSE	589592	ACIAD2201	D	Dispensable	gi|24373708	fig|211586.1.peg.1956	CBSS-1140.3.peg.2017
201306	SO_2151		NA	NA	1041	TRUE	FALSE	TRUE	TRUE		FALSE	589593	ACIAD2202	D	Dispensable	gi|24373709	fig|211586.1.peg.1957	CBSS-1140.3.peg.2017
201308	SO_2153	moxR	NA	NA	912	TRUE	FALSE	TRUE	TRUE		FALSE	589594	ACIAD2203	D	Dispensable	gi|24373711	fig|211586.1.peg.1958	CBSS-1140.3.peg.2017
201309	SO_2155		14333	b0187	384	FALSE	FALSE	TRUE	TRUE	N	FALSE	NA	NA	NA	Dispensable	gi|24373712	fig|211586.1.peg.1961	Methylglyoxal Metabolism
201310	SO_2156		NA	NA	2022	FALSE	FALSE	TRUE	TRUE		FALSE	NA	NA	NA	Dispensable	gi|24373713	fig|211586.1.peg.1962	Glycogen metabolism; <br>Maltose and Maltodextrin Utilization
201311	SO_2157		NA	NA	237	FALSE	FALSE	TRUE	FALSE		FALSE	NA	NA	NA	Unknown	gi|24373714	fig|211586.1.peg.1963	- none -
201312	SO_2158		NA	NA	327	FALSE	TRUE	FALSE	FALSE		FALSE	NA	NA	NA	Unknown	gi|24373715	fig|211586.1.peg.1964	Maltose and Maltodextrin Utilization
201313	SO_2159		NA	NA	300	FALSE	FALSE	TRUE	TRUE		FALSE	NA	NA	NA	Dispensable	gi|24373716	fig|211586.1.peg.1965	Maltose and Maltodextrin Utilization
201314	SO_2160		NA	NA	816	FALSE	TRUE	FALSE	FALSE		FALSE	NA	NA	NA	Unknown	gi|24373717	fig|211586.1.peg.1966	- none -
201315	SO_2161		NA	NA	267	FALSE	TRUE	FALSE	FALSE		FALSE	NA	NA	NA	Unknown	gi|24373718	fig|211586.1.peg.1967	- none -
201316	SO_2162		NA	NA	2511	FALSE	FALSE	TRUE	TRUE		FALSE	NA	NA	NA	Dispensable	gi|24373719	fig|211586.1.peg.1968	Maltose and Maltodextrin Utilization
201318	SO_2164		NA	NA	864	FALSE	TRUE	FALSE	FALSE		FALSE	NA	NA	NA	Unknown	gi|24373721	fig|211586.1.peg.1969	- none -
201319	SO_2165		NA	NA	1119	FALSE	TRUE	FALSE	FALSE		FALSE	NA	NA	NA	Unknown	gi|24373722	fig|211586.1.peg.1970	- none -
201321	SO_2167		NA	NA	336	FALSE	FALSE	FALSE	FALSE		FALSE	NA	NA	NA	Unknown	gi|24373724	fig|211586.1.peg.1971	- none -
201322	SO_2168		NA	NA	291	FALSE	TRUE	FALSE	FALSE		FALSE	NA	NA	NA	Unknown	gi|24373725	fig|211586.1.peg.1972	- none -
201323	SO_2169		NA	NA	810	FALSE	TRUE	FALSE	FALSE		FALSE	NA	NA	NA	Unknown	gi|24373726	fig|211586.1.peg.1973	- none -
201325	SO_2171		NA	NA	810	FALSE	TRUE	FALSE	FALSE		FALSE	NA	NA	NA	Unknown	gi|24373728	fig|211586.1.peg.1975	- none -
201326	SO_2172		NA	NA	291	FALSE	TRUE	FALSE	FALSE		FALSE	NA	NA	NA	Unknown	gi|24373729	fig|211586.1.peg.1976	- none -
201328	SO_2174		NA	NA	963	FALSE	FALSE	TRUE	TRUE		FALSE	NA	NA	NA	Dispensable	gi|24373731	fig|211586.1.peg.1977	- none -
201329	SO_2175		16297	b2188	1791	TRUE	FALSE	TRUE	TRUE	N	TRUE	NA	NA	NA	DispensableUnclearInEcoli	gi|24373732	fig|211586.1.peg.1978	CBSS-211586.1.peg.1979
201330	SO_2176		16296	b2187	219	TRUE	FALSE	TRUE	TRUE	?	FALSE	NA	NA	NA	Dispensable	gi|24373733	fig|211586.1.peg.1979	CBSS-211586.1.peg.1979
201331	SO_2177		16295	b2186	1029	TRUE	FALSE	TRUE	TRUE	N	FALSE	NA	NA	NA	Dispensable	gi|24373734	fig|211586.1.peg.1980	CBSS-211586.1.peg.1979
201332	SO_2178	ccpA	NA	NA	1002	FALSE	FALSE	TRUE	TRUE		FALSE	NA	NA	NA	Dispensable	gi|24373735	fig|211586.1.peg.1981	Protection from Reactive Oxygen Species
201333	SO_2179		NA	NA	876	TRUE	FALSE	TRUE	TRUE		FALSE	NA	NA	NA	Dispensable	gi|24373736	fig|211586.1.peg.1982	Queuosine-Archaeosine Biosynthesis
201334	SO_2180		NA	NA	936	TRUE	FALSE	FALSE	FALSE		FALSE	NA	NA	NA	Unknown	gi|24373737	fig|211586.1.peg.1983	- none -
201335	SO_2181		NA	NA	285	TRUE	FALSE	TRUE	TRUE		FALSE	NA	NA	NA	Dispensable	gi|24373738	fig|211586.1.peg.1984	- none -
201336	SO_2182		15993	b1875	603	TRUE	FALSE	TRUE	TRUE	N	FALSE	NA	NA	NA	Dispensable	gi|24373739	fig|211586.1.peg.1985	- none -
201337	SO_2183		NA	NA	516	TRUE	FALSE	TRUE	TRUE		FALSE	NA	NA	NA	Dispensable	gi|24373740	fig|211586.1.peg.1986	- none -
201339	SO_2185	ppx	16601	b2502	1557	FALSE	FALSE	TRUE	TRUE	N	FALSE	NA	NA	NA	Dispensable	gi|24373742	fig|211586.1.peg.1987	High affinity phosphate transporter and control of PHO regulon; <br>Phosphate metabolism
201340	SO_2187		NA	NA	957	FALSE	TRUE	TRUE	TRUE		FALSE	NA	NA	NA	Dispensable	gi|24373743	fig|211586.1.peg.1988	- none -
201341	SO_2189		16177	b2069	1455	TRUE	FALSE	TRUE	TRUE	N	FALSE	NA	NA	NA	Dispensable	gi|24373744	fig|211586.1.peg.1989	ZZ gjo need homes
201342	SO_2190	creA	NA	NA	498	TRUE	FALSE	TRUE	TRUE		FALSE	NA	NA	NA	Dispensable	gi|24373745	fig|211586.1.peg.1990	Tolerance to colicin E2
201343	SO_2191	metC	17085	b3008	1200	TRUE	FALSE	TRUE	TRUE	N	FALSE	NA	NA	NA	Dispensable	gi|24373746	fig|211586.1.peg.1991	Methionine Biosynthesis
201344	SO_2192		NA	NA	2064	TRUE	FALSE	TRUE	TRUE		FALSE	NA	NA	NA	Dispensable	gi|24373747	fig|211586.1.peg.1992	- none -
201345	SO_2193		NA	NA	693	TRUE	FALSE	TRUE	TRUE		FALSE	NA	NA	NA	Dispensable	gi|24373748	fig|211586.1.peg.1993	- none -
201346	SO_2194		NA	NA	810	FALSE	FALSE	TRUE	TRUE		FALSE	NA	NA	NA	Dispensable	gi|24373749	fig|211586.1.peg.1994	- none -
201347	SO_2195		NA	NA	2283	TRUE	FALSE	TRUE	TRUE		FALSE	NA	NA	NA	Dispensable	gi|24373750	fig|211586.1.peg.1995	- none -
201348	SO_2196		NA	NA	687	TRUE	TRUE	FALSE	FALSE		FALSE	NA	NA	NA	Unknown	gi|24373751	fig|211586.1.peg.1996	- none -
201349	SO_2197		NA	NA	1026	TRUE	FALSE	TRUE	TRUE		FALSE	NA	NA	NA	Dispensable	gi|24373752	fig|211586.1.peg.1997	- none -
201350	SO_2198		NA	NA	1521	FALSE	FALSE	TRUE	TRUE		FALSE	NA	NA	NA	Dispensable	gi|24373753	fig|211586.1.peg.1998	- none -
201351	SO_2199		NA	NA	876	TRUE	FALSE	TRUE	TRUE		FALSE	NA	NA	NA	Dispensable	gi|24373754	fig|211586.1.peg.1999	- none -
201352	SO_2200		NA	NA	993	FALSE	FALSE	TRUE	TRUE		FALSE	NA	NA	NA	Dispensable	gi|24373755	fig|211586.1.peg.2000	Ribosome biogenesis bacterial
201353	SO_2201		NA	NA	459	FALSE	FALSE	TRUE	TRUE		FALSE	NA	NA	NA	Dispensable	gi|24373756	fig|211586.1.peg.2001	- none -
201354	SO_2202		NA	NA	861	FALSE	FALSE	TRUE	TRUE		FALSE	NA	NA	NA	Dispensable	gi|24373757	fig|211586.1.peg.2002	- none -
201355	SO_2203	dgkA	18070	b4042	405	TRUE	FALSE	FALSE	FALSE	X	FALSE	NA	NA	NA	Unknown	gi|24373758	fig|211586.1.peg.2003	Glycerolipid and Glycerophospholipid Metabolism in Bacteria
201356	SO_2204		NA	NA	936	TRUE	FALSE	TRUE	TRUE		FALSE	NA	NA	NA	Dispensable	gi|24373759	fig|211586.1.peg.2004	- none -
201357	SO_2205		NA	NA	150	FALSE	FALSE	FALSE	FALSE		FALSE	NA	NA	NA	Unknown	gi|24373760	fig|211586.1.peg.2005	- none -
201359	SO_2207		NA	NA	414	FALSE	FALSE	TRUE	TRUE		FALSE	NA	NA	NA	Dispensable	gi|24373762	fig|211586.1.peg.2006	- none -
201360	SO_2208		16169	b2061	516	FALSE	FALSE	TRUE	FALSE	E	FALSE	589364	ACIAD1946	D	ExpectedEssential	gi|24373763	fig|211586.1.peg.2007	- none -
201361	SO_2209		NA	NA	135	FALSE	FALSE	TRUE	TRUE		FALSE	NA	NA	NA	Dispensable	gi|24373764	fig|211586.1.peg.2008	- none -
201362	SO_2210		NA	NA	957	FALSE	TRUE	TRUE	FALSE		FALSE	NA	NA	NA	Unknown	gi|24373765	fig|211586.1.peg.2009	- none -
201363	SO_2211		NA	NA	864	FALSE	TRUE	TRUE	TRUE		FALSE	NA	NA	NA	Dispensable	gi|24373766	fig|211586.1.peg.2010	- none -
201364	SO_2212		NA	NA	1119	FALSE	TRUE	FALSE	FALSE		FALSE	NA	NA	NA	Unknown	gi|24373767	fig|211586.1.peg.2011	- none -
201365	SO_2213		18264	b4239	1623	FALSE	FALSE	TRUE	TRUE	N	FALSE	NA	NA	NA	Dispensable	gi|24373768	fig|211586.1.peg.2012	Maltose and Maltodextrin Utilization
201366	SO_2215		NA	NA	1215	TRUE	FALSE	TRUE	TRUE		FALSE	NA	NA	NA	Dispensable	gi|24373769	fig|211586.1.peg.2014	- none -
201367	SO_2216		NA	NA	2259	FALSE	FALSE	TRUE	TRUE		FALSE	NA	NA	NA	Dispensable	gi|24373770	fig|211586.1.peg.2015	- none -
201368	SO_2217	ddlA	14519	b0381	1011	TRUE	FALSE	FALSE	FALSE	N	FALSE	NA	NA	NA	Unknown	gi|24373771	fig|211586.1.peg.2016	Peptidoglycan Biosynthesis; <br>Peptidoglycan biosynthesis--gjo
201369	SO_2218	asnS	15054	b0930	1401	TRUE	FALSE	FALSE	FALSE	E	TRUE	NA	NA	NA	ExpectedEssential	gi|24373772	fig|211586.1.peg.2017	tRNA aminoacylation, Asp and Asn; <br>tRNA aminoacylation, Glu and Gln
201370	SO_2219		NA	NA	342	TRUE	FALSE	TRUE	TRUE		FALSE	NA	NA	NA	Dispensable	gi|24373773	fig|211586.1.peg.2018	- none -
201371	SO_2220		15931	b1813	588	TRUE	FALSE	TRUE	TRUE	X	FALSE	588156	ACIAD0674	D	Dispensable	gi|24373774	fig|211586.1.peg.2019	Nudix proteins (nucleoside triphosphate hydrolases)
201372	SO_2221	pabB	15930	b1812	1404	TRUE	FALSE	TRUE	TRUE	N	FALSE	588147	ACIAD0665	Ess	Dispensable	gi|24373775	fig|211586.1.peg.2020	Tryptophan synthesis; <br>Chorismate: Intermediate for synthesis of Tryptophan, PAPA antibiotics, PABA, 3-hydroxyanthranilate and more.; <br>Folate Biosynthesis; <br>Experimental-Ubiquinone BiosynthesisVDC
201373	SO_2222		18150	b4122	1551	TRUE	FALSE	TRUE	TRUE	N	FALSE	588019	ACIAD0538	D	Dispensable	gi|24373776	fig|211586.1.peg.2021	YgfZ; <br>TCA Cycle; <br>Serine-glyoxylate cycle
201374	SO_2223		NA	NA	2064	TRUE	FALSE	TRUE	TRUE		FALSE	NA	NA	NA	Dispensable	gi|24373777	fig|211586.1.peg.2022	- none -
201375	SO_2224		NA	NA	459	FALSE	FALSE	FALSE	FALSE		FALSE	NA	NA	NA	Unknown	gi|24373778	fig|211586.1.peg.2023	- none -
201376	SO_2225		NA	NA	936	TRUE	FALSE	TRUE	TRUE		FALSE	NA	NA	NA	Dispensable	gi|24373779	fig|211586.1.peg.2024	- none -
201377	SO_2226		NA	NA	1215	FALSE	TRUE	FALSE	FALSE		FALSE	NA	NA	NA	Unknown	gi|24373780	fig|211586.1.peg.2025	- none -
201379	SO_2228		NA	NA	417	TRUE	FALSE	TRUE	TRUE		FALSE	NA	NA	NA	Dispensable	gi|24373782	fig|211586.1.peg.2026	- none -
201380	SO_2229	hrpA	15535	b1413	3882	TRUE	FALSE	TRUE	TRUE	N	FALSE	589502	ACIAD2102	D	Dispensable	gi|24373783	fig|211586.1.peg.2027	- none -
201383	SO_2232		NA	NA	162	FALSE	FALSE	FALSE	FALSE		FALSE	NA	NA	NA	Unknown	gi|24373786	fig|211586.1.peg.2028	- none -
201384	SO_2234		NA	NA	372	FALSE	FALSE	TRUE	TRUE		FALSE	NA	NA	NA	Dispensable	gi|24373787	fig|211586.1.peg.2030	- none -
201386	SO_2236	crr	16516	b2417	510	TRUE	FALSE	FALSE	FALSE	N	FALSE	NA	NA	NA	Unknown	gi|24373789	fig|211586.1.peg.2031	- none -
201387	SO_2237	ptsI	16515	b2416	1704	TRUE	FALSE	TRUE	TRUE	N	FALSE	NA	NA	NA	Dispensable	gi|24373790	fig|211586.1.peg.2032	- none -
201388	SO_2238	ptsH	16514	b2415	258	TRUE	FALSE	TRUE	FALSE	N	FALSE	NA	NA	NA	Unknown	gi|24373791	fig|211586.1.peg.2033	- none -
201389	SO_2239		NA	NA	387	FALSE	FALSE	TRUE	TRUE		FALSE	NA	NA	NA	Dispensable	gi|24373792	fig|211586.1.peg.2034	- none -
201390	SO_2240		NA	NA	1638	FALSE	FALSE	TRUE	TRUE		FALSE	NA	NA	NA	Dispensable	gi|24373793	fig|211586.1.peg.2035	- none -
201391	SO_2241		NA	NA	729	TRUE	FALSE	TRUE	TRUE		FALSE	NA	NA	NA	Dispensable	gi|24373794	fig|211586.1.peg.2036	- none -
201394	SO_2244		NA	NA	1056	FALSE	FALSE	FALSE	FALSE		FALSE	NA	NA	NA	Unknown	gi|24373797	fig|211586.1.peg.2037	Maltose and Maltodextrin Utilization
201395	SO_2245	dnaQ-1	NA	NA	639	TRUE	FALSE	TRUE	TRUE		FALSE	NA	NA	NA	Dispensable	gi|24373798	fig|211586.1.peg.2038	- none -
201397	SO_2247		NA	NA	738	FALSE	FALSE	TRUE	TRUE		FALSE	NA	NA	NA	Dispensable	gi|24373800	fig|211586.1.peg.2039	- none -
201398	SO_2248	sdaA	15932	b1814	1377	TRUE	FALSE	TRUE	TRUE	N	FALSE	NA	NA	NA	Dispensable	gi|24373801	fig|211586.1.peg.2040	Glycine and Serine Utilization
201399	SO_2249		NA	NA	351	FALSE	FALSE	TRUE	TRUE		FALSE	NA	NA	NA	Dispensable	gi|24373802	fig|211586.1.peg.2041	- none -
201400	SO_2250	nagZ	15229	b1107	1029	TRUE	FALSE	TRUE	FALSE	N	FALSE	588031	ACIAD0551	D	Unknown	gi|24373803	fig|211586.1.peg.2042	Murein Hydrolases; <br>Recycling of Peptidoglycan Amino Sugars
201401	SO_2251		15230	b1108	540	FALSE	FALSE	TRUE	TRUE	E	FALSE	NA	NA	NA	DispensableUnclearInEcoli	gi|24373804	fig|211586.1.peg.2043	- none -
201403	SO_2253		15092	b0968	273	FALSE	FALSE	FALSE	FALSE	N	FALSE	NA	NA	NA	Unknown	gi|24373806	fig|211586.1.peg.2044	Pyruvate metabolism II: acetyl-CoA, acetogenesis from pyruvate
201404	SO_2254		NA	NA	999	TRUE	FALSE	TRUE	TRUE		FALSE	NA	NA	NA	Dispensable	gi|24373807	fig|211586.1.peg.2045	- none -
201405	SO_2255	mfd	15236	b1114	3495	TRUE	FALSE	TRUE	TRUE	N	FALSE	588845	ACIAD1395	D	Dispensable	gi|24373808	fig|211586.1.peg.2046	Transcription repair cluster; <br>Transcription factors bacterial; <br>Cell division-ribosomal stress proteins cluster
[truncated: 2,633 more rows]

## Sheet: Readme
VimssID	S. oneidensis MR-1 gene identifier used in MicrobesOnline
sysName	systematic S. oneidensis MR-1 gene name
Name	gene name
EC	E. coli gene identifier used in MicrobesOnline
BNum	E. coli gene (B-number)
ntLength	S. oneidensis MR-1 gene length
In core	TRUE if S. oneidensis MR-1 gene is contained in each of 18/19 different Shewanella species
Duplicated	TRUE if S. oneidensis MR1 gene has a duplicate copy in the genome
Hit	TRUE if S. oneidensis MR-1 gene has any transposon insertion, FALSE if it does not
Good hit	TRUE if S. oneidensis MR-1 gene has transposon insertion within the central 5%-80%
Gerdes Essential	Essentiality code for the E. coli ortholog from Gerdes et al. (Journal of Bacteriology 2003 185:5673-5684) ; "E" means essential, "N" means non-essential, and other codes indicate uncertainty
PEC Essential	TRUE if E. coli gene is classified as essential in the Profiing of E. coli Chromosome (PEC) database (http://www.shigen.nig.ac.jp/ecoli/pec/index.jsp)
ADP_VIMSS	Acinetobacter baylyi ADP1 gene identifier used in MicrobesOnline
ADP_id	systematic name of Acinetobacter baylyi ADP1 ortholog
ADP_Essential	code from Berardinis et al. (Molecular Systems Biology 2008 4:174); "Ess" or "DB mutant" indicate that the Acinetobacter baylyi ADP1 gene is required for growth in minimal media
Essential Class	Dispensable	Good hit = TRUE; Gerdes Essential = FALSE and PEC Essential = FALSE
	DispensableUnclearInEcoli	Good hit = TRUE; Gerdes Essential not
	SurpriseDispensable	Good hit = TRUE; Gerdes Essential = T and/or PEC Essential = TRUE
	ExpectedEssential	Good hit = FALSE; Gerdes Essential = T and/or PEC Essential = TRUE
	NewEssential	Good hit = FALSE; Gerdes Essential = F and PEC Essential = FALSE; additional criteria (see Materials and Methods)
	Unknown	Good hit = FALSE; Gerdes Essential = F and PEC Essential = FALSE
NCBI.GI	Genbank locus identifier
Feature.ID	SEED (http://theseed.uchicago.edu/FIG/index.cgi) locus ID
Subsystem	SEED (http://theseed.uchicago.edu/FIG/index.cgi) function subsystem
