# Supplementary material for: Evidence-Based Annotation of Gene Function in Shewanella oneidensis MR-1 Using Genome-Wide Fitness Profiling across 121 Conditions
Source: PLoS Genet. 2011 Nov 17;7(11):e1002385. doi: 10.1371/journal.pgen.1002385 (PMC3219624; doi:10.1371/journal.pgen.1002385)
Supplement: Table S3 — List of conditions for pooled fitness experiments. (XLS) [file pgen.1002385.s011.xls]

## Sheet: Fitness_experiments
Chip	Group	Growth_method	Info	Notes
1	anaerobic	hungate tube	iron (III) citrate electron acceptor (10 mM)
2	anaerobic	hungate tube	fumarate electron acceptor (30 mM)
3	anaerobic	hungate tube	DMSO electron acceptor (20 mM)
6	anaerobic	hungate tube	cobalt (III)-EDTA (5 uM)
7	anaerobic	hungate tube	manganese (IV) oxide electron acceptor (30 mM)
9	anaerobic	hungate tube	nitrate electron acceptor (5 mM)
12	LB stress	microplate	KCl (300 mM)
14	LB	microplate	LB (no stress)
15	LB stress	tube	NaCl (300 mM)
17	LB	tube	LB - exponential phase timepoint 1
18	LB	tube	LB - stationary phase timepoint 1
19	LB stress	microplate	nalidixic acid (0.001 mM)
20	LB stress	microplate	nickel chloride (0.7 mM)
21	LB stress	microplate	sodium azide (0.4 mM)
22	LB stress	microplate	copper (II) chloride (1 mM)
23	LB stress	microplate	zinc sulfate heptahydrate (0.9 mM)
25	LB stress	microplate	NaCl (300 mM)
26	LB stress	microplate	sodium sulfate (250 mM)
27	LB stress	microplate	ammonium nitrate (200 mM)
28	LB	tube	LB - exponential phase timepoint 2
29	LB	tube	LB - stationary phase timepoint 2
30	carbon source	tube	N-acetylglucosamine (20 mM)	with 1 mM calcium chloride
31	carbon source	tube	DL lactate (20 mM)	with 1 mM calcium chloride
32	carbon source	tube	pyruvate (20 mM)	with 1 mM calcium chloride
34	carbon source	tube	N-acetylglucosamine (20 mM) - exponential
35	carbon source	tube	N-acetylglucosamine (20 mM) - stationary phase
36	carbon source	tube	L-lactate (20 mM) - stationary phase
37	carbon source	tube	pyruvate (20 mM) - exponential phase
38	carbon source	tube	pyruvate (20 mM) - stationary phase
39	carbon source	tube	DL lactate (20 mM) - exponential timepoint 1
40	carbon source	tube	DL lactate (20 mM) - stationary phase 1
41	carbon source	tube	DL lactate (20 mM) - exponential timepoint 2
42	carbon source	tube	DL lactate (20 mM) - stationary phase 2
43	carbon source	tube	adenosine (5 mM)
44	nitrogen source	tube	DNA (1 mg/ml)
46	carbon source	tube	DL lactate (20 mM)	with 0.2% CAS amino acids
47	carbon source	tube	DL lactate (20 mM)	with 0.2% CAS amino acids; no Wolfe's vitamins
48	carbon source	tube	tween-20 (0.5%) - exponential phase
49	carbon source	tube	inosine (7.5 mM) saturated
50	carbon source	tube	D-lactate (20 mM) saturated
52	anaerobic	hungate tube	DMSO electron acceptor (20 mM)
53	anaerobic	hungate tube	DMSO electron acceptor (20 mM)	with 0.01% CAS amino acids
54	anaerobic	hungate tube	fumarate electron acceptor (30 mM)
55	anaerobic	hungate tube	fumarate electron acceptor (30 mM)	with 0.01% CAS amino acids
56	anaerobic	hungate tube	manganese (IV) oxide electron acceptor (30 mM)
57	anaerobic	hungate tube	manganese (IV) oxide electron acceptor (30 mM)	with 0.01% CAS amino acids
58	anaerobic	hungate tube	nitrate electron acceptor (5 mM)
59	anaerobic	hungate tube	nitrate electron acceptor (5 mM)	with 0.01% CAS amino acids
60	carbon source	tube	CAS amino acids (1 mg/ml)
61	carbon source	tube	inosine (7.5 mM)
62	carbon source	tube	cytidine (10 mM)
63	carbon source	tube	uridine (10 mM)
64	carbon source	tube	guanosine (5 mM)
65	carbon source	tube	gelatin (1 mg/ml)
66	carbon source	tube	tween-20 (0.5%)
67	carbon source	tube	DL lactate (20 mM)	with 0.2% CAS amino acids
68	carbon source	tube	DL lactate (20 mM)	with 0.2% CAS amino acids; no Wolfe's vitamins
69	carbon source	tube	DL lactate (20 mM)	no Wolfe's vitamins
72	carbon source	tube	D-lactate (20 mM)
73	carbon source	tube	potassium acetate (10 mM)
74	carbon source	tube	glutamic acid (10 mM)
75	carbon source	tube	glutamine (10 mM)
76	motility	0.3% LB soft agar	LB motility 2 day assay replicate 1
77	motility	0.3% LB soft agar	LB motility 2 day assay replicate 2
78	motility	0.3% LB soft agar	LB motility 2 day assay replicate 3
79	motility	0.3% LB soft agar	LB motility 1 day replicate 1
80	motility	0.3% LB soft agar	LB motility 1 day replicate 2
81	motility	0.3% LB soft agar	LB motility 1 day replicate 3
85	nitrogen source	tube	phenylalanine (20 mM)
87	nitrogen source	tube	ammonium chloride (20 mM)
88	nitrogen source	tube	putrescine (20 mM)
89	nitrogen source	tube	isoleucine (20 mM)
90	nitrogen source	tube	adenosine (10 mM)
91	nitrogen source	tube	arginine (10 mM)
96	carbon source	tube	propionate (10 mM)
98	carbon source	tube	propionate (10 mM)
99	carbon source	tube	leucine (10 mM)
103	carbon source	tube	isoleucine (10 mM)
104	carbon source	tube	gly-asp (10 mM)
105	anaerobic	hungate tube	N-acetylglucosamine carbon source (20 mM); fumarate electron acceptor (30 mM)
106	anaerobic	hungate tube	inosine carbon source (7.5 mM); fumarate electron acceptor (30 mM)
107	anaerobic	hungate tube	N-acetylglucosamine carbon source (20 mM); DMSO electron acceptor (20 mM)
108	anaerobic	hungate tube	inosine carbon source (7.5 mM); DMSO electron acceptor (20 mM)
109	nitrogen source	tube	glutamine (20 mM)
110	nitrogen source	tube	asparagine (20 mM)
111	nitrogen source	tube	N-acetylglucosamine (20 mM)
112	nitrogen source	tube	ammonium chloride (20 mM)
130	nitrogen source	tube	alanine (20 mM)
131	nitrogen source	tube	threonine (20 mM)
132	nitrogen source	tube	glycine (20 mM)
133	nitrogen source	tube	leucine (20 mM)
134	nitrogen source	tube	histidine (20 mM)
136	nitrogen source	tube	aspartic Acid (20 mM)
137	nitrogen source	tube	methionine (20 mM)
139	carbon source	tube	alpha ketoglutaric acid (10 mM)
140	anaerobic	hungate tube	inosine carbon source (7.5 mM); nitrate electron acceptor (5 mM)
142	anaerobic	hungate tube	N-acetylglucosamine (20 mM) carbon source; nitrate electron acceptor (5 mM)
143	anaerobic	hungate tube	N-acetylglucosamine carbon source (20 mM); manganese oxide electron acceptor (30 mM)
146	sulfur source	tube	hypotaurine (1 mM)	no Wolfe's vitamins
147	sulfur source	tube	thiourea (10 mM)	no Wolfe's vitamins
148	sulfur source	tube	sodium thiosulfate (1 mM)	no Wolfe's vitamins
149	sulfur source	tube	cysteine (80 uM)	no Wolfe's vitamins
150	sulfur source	tube	sodium sulfate (1 mM)	no Wolfe's vitamins
151	sulfur source	tube	sodium sulfite (1 mM)	no Wolfe's vitamins
152	sulfur source	tube	glutathione (0.3 mM)	no Wolfe's vitamins
153	sulfur source	tube	sodium thiophosphate (1 mM)	no Wolfe's vitamins
154	phosphorus source	tube	Na2H2PO4 (1 mM)	no Wolfe's vitamins
155	phosphorus source	tube	cytidine 5' monophosphate (1 mM)	no Wolfe's vitamins
156	phosphorus source	tube	pentasodium tripolyphosphate (1 mM)	no Wolfe's vitamins
157	phosphorus source	tube	o-phosphyl-ethanolamine (1 mM)	no Wolfe's vitamins
158	phosphorus source	tube	glycerol phosphate (1 mM)	no Wolfe's vitamins
160	carbon source	tube	gly-glu (10 mM)
161	carbon source	tube	propionate (10 mM)
167	carbon source	tube	glutamine (10 mM)
168	carbon source	tube	isoleucine (10 mM)
171	carbon source	tube	glutamic acid (10 mM)
172	carbon source	tube	gly-asp (10 mM)
173	carbon source	tube	leucine (10 mM)
175	nitrogen source	tube	glutamine (20 mM)
176	nitrogen source	tube	phenylalanine (20 mM)
177	nitrogen source	tube	putrescine (20 mM)
178	nitrogen source	tube	glutamic acid (20 mM)
179	nitrogen source	tube	glycine (20 mM)
180	nitrogen source	tube	serine (20 mM)
181	nitrogen source	tube	alanine (20 mM)
182	nitrogen source	tube	threonine (20 mM)
184	nitrogen source	tube	isoleucine (20 mM)
185	nitrogen source	tube	adenosine (10 mM)
187	nitrogen source	tube	ammonium chloride (20 mM)
189	nitrogen source	tube	asparagine (20 mM)
191	carbon source	tube	propionate (10 mM)
193	temperature	tube	LB - 30C - timepoint 1
194	temperature	tube	LB - 30C - timepoint 2
195	temperature	tube	LB - 30C - timepoint 3
196	temperature	tube	LB - 30C - timepoint 4
197	temperature	tube	LB - 30C - timepoint 5
198	temperature	tube	LB - 35C - timepoint 1
199	temperature	tube	LB - 35C - timepoint 2
200	temperature	tube	LB - 15C - timepoint 1
201	temperature	tube	LB - 15C - timepoint 2
202	pH	tube	minimal media pH 6
203	pH	tube	minimal media pH 6.25
204	pH	tube	minimal media pH 6.5
205	pH	tube	minimal media pH 7
206	pH	tube	minimal media pH 8
207	pH	tube	minimal media pH 9
208	temperature	tube	minimal media 15C
210	stress	tube	cold (4C) 1 day
211	stress	tube	cold (4C) 2 day
212	stress	tube	cold (4C) 3 day
213	stress	tube	cold (4C) 4 day
214	stress	tube	cold (4C) 5 day
215	carbon source	tube	D-lactate (10 mM)
217	carbon source	tube	malic acid (10 mM)
219	carbon source	tube	serine (10 mM)
220	carbon source	tube	butyrate (10 mM)
221	nitrogen source	tube	methionine (20 mM)
222	nitrogen source	tube	proline (20 mM)
223	nitrogen source	tube	aspartic acid (5 mM)
225	carbon and nitrogen source	tube	cytidine (10 mM)
226	carbon and nitrogen source	tube	N-acetylglucosamine (20 mM)
227	carbon and nitrogen source	tube	glutamine (20 mM)
228	carbon and nitrogen source	tube	threonine (20 mM)
229	carbon and nitrogen source	tube	isoleucine (20 mM)
230	carbon and nitrogen source	tube	glutamic acid (20 mM)
232	carbon and nitrogen source	tube	serine (20 mM)
234	motility	0.3% LB soft agar	LB - RepA
235	motility	0.3% LB soft agar	LB - RepB
244	carbon, nitrogen, and phosphorus source	tube	DNA (1 mg/ml)
250	carbon source	tube	N-acetylglucosamine (20 mM)
252	carbon source	tube	inosine (7.5 mM)
254	anaerobic	hungate tube	fumarate electron acceptor (30 mM)
258	carbon and phosphorous source	tube	DNA (1 mg/ml)
260	carbon source	tube	DNA (1 mg/ml)
262	nitrogen source	tube	DNA (1 mg/ml)
264	nitrogen and phosphorous source	tube	DNA (1 mg/ml)
266	anaerobic	hungate tube	DMSO electron acceptor (20 mM)	with 0.01% CAS amino acids
268	anaerobic	hungate tube	fumarate electron acceptor (30 mM)	with 0.01% CAS amino acids
270	anaerobic	hungate tube	nitrate electron acceptor (5 mM)	with 0.01% CAS amino acids
272	anaerobic	hungate tube	TMAO electron acceptor (10 mM)	with 0.01% CAS amino acids
274	anaerobic	hungate tube	iron (III) citrate electron acceptor (10 mM)	with 0.01% CAS amino acids
276	stress	tube	heat shock at 42C - 15min
277	stress	tube	heat shock at 42C - 30min
278	stress	tube	heat shock at 42C - 45min
279	stress	tube	heat shock at 42C - 60min
282	temperature	tube	LB - 20C - timepoint 1
283	temperature	tube	LB - 20C - timepoint 2
284	temperature	tube	LB - 37C - timepoint 1
285	temperature	tube	minimal media 20C
286	pH	tube	minimal media pH 7
287	pH	tube	minimal media pH 8
288	pH	tube	minimal media pH 9
289	stress	tube	stationary phase - 24 hours
291	stress	tube	stationary phase - 48 hours
292	stress	tube	stationary phase - 60 hours

## Sheet: Readme
Chip	the identifier for the experiment; used as the column name in the data tables
Group	the type of experiment
Growth_method	tube is aerobic 10 mL cultures; microplate is 1 mL cultures in the well of a 24-well microplate; hungate tube is 10 mL anaerobic culture with shaking
Info	a description of the condition
	Unless otherwise specified, we use a defined medium with DL-lactate, ammonium, sulfate, and phosphate (well shaken in the presence of oxygen)
	Anaerobic experiments list an alternate electron acceptor and often list an alternate carbon source (otherwise DL-lactate is the carbon source and electron donor)
	Stress experiments are in rich media (LB). Some of these are plain LB experiments (no stress added). We generally add enough stress to cut the growth rate in half
	"stationary phase", "cold 4C", and "heat shock at 42C" are experiments where we killed a percentage of the pool and then recovered the cells in LB overnight (at 30C) to enrich for the cells that survived
Notes	indicates alterations to the standard growth medium
