# Supplementary material for: Evidence-Based Annotation of Gene Function in Shewanella oneidensis MR-1 Using Genome-Wide Fitness Profiling across 121 Conditions
Source: PLoS Genet. 2011 Nov 17;7(11):e1002385. doi: 10.1371/journal.pgen.1002385 (PMC3219624; doi:10.1371/journal.pgen.1002385)
Supplement: Table S4 — List of strains used in this study. (XLS) [file pgen.1002385.s012.xls]

## Sheet: Sheet1
Strain	Genotype	Description	Source
Shewanella oneidensis MR-1	wildtype	metabolically versatile Gram negative bacterium	ATCC 70050
WM3064	thrB1004 pro thi rpsL hsdS lacZDM15 RP4-1360 D(araBAD)567 DdapA1341::[erm pir(wt)]	E. coli conjugation donor strain; DAP auxotroph derivative of B2155	W. Metcalf, University of Illinois (Larsen 2002)
E. coli DargE	E. coli K-12 strain BW25113 (Datsenko and Wanner, 2000)	E. coli argE deletion strain from the KEIO collection	Baba et al. 2006
APA3103	S. oneidensis MR-1 transposon mutant in SO_2650 (strainMutantId 73638); with plasmid pAPA3003	MR-1 SO_2650 transposon mutant with SO_2650 complementation construct	this study
APA3113	S. oneidensis MR-1 transposon mutant in SO_0887 (strainMutantId 68185); with plasmid pAPA3013	MR-1 SO_0887 transposon mutant with SO_0887 complementation construct	this study
APA3116	S. oneidensis MR-1 transposon mutant in SO_3273 (strainMutantId 72036); with plasmid pAPA3016	MR-1 SO_3273 transposon mutant with SO_3273 complementation construct	this study
APA3118	S. oneidensis MR-1 transposon mutant in SO_3257 (strainMutantId 78752); with plasmid pAPA3018	MR-1 SO_3257 transposon mutant with SO_3257 complementation construct	this study
APA3120	S. oneidensis MR-1 transposon mutant in SO_1371 (strainMutantId 82226); with plasmid pAPA3020	MR-1 SO_1371 transposon mutant with SO_1371 complementation construct	this study
APA3124	S. oneidensis MR-1 transposon mutant in SO_1333 (strainMutantId 83607); with plasmid pAPA3024	MR-1 SO_1333 transposon mutant with SO_1333 complementation construct	this study
APA3130	S. oneidensis MR-1 transposon mutant in SO_1916 (strainMutantId 72840); with plasmid pAPA3030	MR-1 SO_1916 transposon mutant with SO_1916 complementation construct	this study
APA3131	S. oneidensis MR-1 transposon mutant in SO_1071 (strainMutantId 77740); with plasmid pAPA3031	MR-1 SO_1071 transposon mutant with SO_1071 complementation construct	this study
APA3134	S. oneidensis MR-1 transposon mutant in SO_4544 (strainMutantId 71366); with plasmid pAPA3034	MR-1 SO_4544 transposon mutant with SO_4544 complementation construct	this study
APA3135	S. oneidensis MR-1 transposon mutant in SO_0444 (strainMutantId 62358); with plasmid pAPA3035	MR-1 SO_0444 transposon mutant with SO_0444 complementation construct	this study
APA3137	S. oneidensis MR-1 transposon mutant in SO_1670 (strainMutantId 65093); with plasmid pAPA3037	MR-1 SO_1670 transposon mutant with SO_1670 complementation construct	this study
APA3139	S. oneidensis MR-1 transposon mutant in SO_4198 (strainMutantId 81166); with plasmid pAPA3039	MR-1 SO_4198 transposon mutant with SO_4198 complementation construct	this study
APA3140	S. oneidensis MR-1 transposon mutant in SO_4485 (strainMutantId 74709); with plasmid pAPA3040	MR-1 SO_4485 transposon mutant with SO_4485 complementation construct	this study
APA3144	S. oneidensis MR-1 transposon mutant in SO_0274 (strainMutantId 84407); with plasmid pAPA3044	MR-1 SO_0274 transposon mutant with SO_0274 complementation construct	this study
APA3150	S. oneidensis MR-1 transposon mutant in SO_3749 (strainMutantId 76059); with plasmid pAPA3050	MR-1 SO_3749 transposon mutant with SO_3749 complementation construct	this study
APA3151	E. coli DargE strain; with plasmid pAPA3050	E. coli DargE strain with SO_3749 complementation construct	this study
APA3152	S. oneidensis MR-1 transposon mutant in SO_3749 (strainMutantId 76059); with plasmid pAPA3051	MR-1 SO_3749 transposon mutant with E. coli argE complementation construct	this study
APA3153	E. coli DargE strain; with plasmid pAPA3051	E. coli DargE strain with E. coli argE complementation construct	this study
MR-1 transposon mutant; strainMutantId 83254	S. oneidensis MR-1 transposon mutant in SO_4718 (strainMutantId 83254)	used for microarray gene expression experiment	this study
MR-1 transposon mutant; strainMutantId 81622	S. oneidensis MR-1 transposon mutant in SO_3538 (strainMutantId 81622)	used for microarray gene expression experiment	this study
MR-1 transposon mutant; strainMutantId 83384	S. oneidensis MR-1 transposon mutant in SO_3196 (strainMutantId 83384)	used for microarray gene expression experiment	this study
MR-1 transposon mutant; strainMutantId 65693	S. oneidensis MR-1 transposon mutant in SO_1916 (strainMutantId 65693)	used for microarray gene expression experiment	this study
MR-1 transposon mutant; strainMutantId 72840	S. oneidensis MR-1 transposon mutant in SO_1916 (strainMutantId 72840)	used for microarray gene expression experiment	this study
MR-1 transposon mutant; strainMutantId 68607	S. oneidensis MR-1 transposon mutant in SO_4154 (strainMutantId 68607)	used for microarray gene expression experiment	this study
MR-1 transposon mutant; strainMutantId 61337	S. oneidensis MR-1 transposon mutant in SO_2742 (strainMutantId 61337)	used for microarray gene expression experiment	this study
MR-1 transposon mutant; strainMutantId 61187	S. oneidensis MR-1 transposon mutant in SO_2648 (strainMutantId 61187)	used for microarray gene expression experiment	this study
MR-1 transposon mutant; strainMutantId 70087	S. oneidensis MR-1 transposon mutant in SO_1669 (strainMutantId 70087)	used for microarray gene expression experiment	this study
