# Supplementary material for: Evidence-Based Annotation of Gene Function in Shewanella oneidensis MR-1 Using Genome-Wide Fitness Profiling across 121 Conditions
Source: PLoS Genet. 2011 Nov 17;7(11):e1002385. doi: 10.1371/journal.pgen.1002385 (PMC3219624; doi:10.1371/journal.pgen.1002385)
Supplement: Table S5 — Strain fitness values 195 MR-1 fitness experiments. (TXT) [file pgen.1002385.s013.txt]

Plate96	Plate96_pos	Edge	Scaffold	SysName	1	2	3	6	7	9	12	14	15	17	18	19	20	21	22	23	25	26	27	28	29	30	31	32	34	35	36	37	38	39	40	41	42	43	44	46	47	48	49	50	52	53	54	55	56	57	58	59	60	61	62	63	64	65	66	67	68	69	72	73	74	75	76	77	78	79	80	81	85	87	88	89	90	91	96	98	99	103	104	105	106	107	108	109	110	111	112	130	131	132	133	134	136	137	139	140	142	143	146	147	148	149	150	151	152	153	154	155	156	157	158	160	161	167	168	171	172	173	175	176	177	178	179	180	181	182	184	185	187	189	191	215	217	219	220	221	222	223	234	235	193	194	195	196	197	198	199	200	201	202	203	204	205	206	207	208	210	211	212	213	214	289	291	292	225	226	227	228	229	230	232	276	277	278	279	282	283	284	285	286	287	288	244	258	260	262	264	250	252	254	266	268	270	272	274
1	G1	good	139	SO_0655	1.373	1.19	0.269	0.285	0.445	1.432	-0.573	-0.449	-0.314	-0.276	-0.66	0.787	-0.701	0.075	-0.603	-0.59	-0.39	-0.399	-0.542	-0.742	-1.712	-2.563	-1.702	-1.343	-1.422	-1.444	-0.422	-1.289	-1.488	-0.523	-0.62	-1.027	-1.512	-1.265	-0.446	-0.512	-0.471	-0.266	-2.524	-3.655	0.728	0.693	-0.006	0.498	0.62	0.802	0.655	0.683	-0.753	-0.676	-1.735	-1.158	-1.072	-3.56	-1.865	-0.617	-0.677	-0.694	-2.547	-3.29	-0.826	-0.253	1.617	1.772	1.611	1.923	1.703	2.324	-3.614	-4.086	-5.46	-3.925	-4.921	-0.583	-1.084	-1.179	-4.02	-2.736	-3.251	0.184	-0.443	-0.153	-0.432	-0.86	-2.455	-3.138	-4.54	-4.225	-3.051	-4.61	-5.036	-3.745	-4.547	-4.778	-0.323	-0.185	0.076	0.204	-1.551	-0.654	-0.682	-1.034	-0.335	-0.491	-1.691	-0.374	-0.61	-0.174	-0.516	-0.308	-0.52	-0.378	-3.152	-0.49	-2.527	-0.12	-1.106	-0.352	-0.54	-0.899	-0.911	-0.55	-1.491	-0.887	-3.227	-0.678	-0.464	-1.027	-1.093	-0.969	-3.822	-2.344	-1.385	-0.556	-3.15	-3.766	-1.52	-0.929	1.325	1.107	-0.765	-1.484	-2.556	-3.257	-3.844	-0.699	-0.401	-0.829	-1.648	-4.628	-0.457	-0.691	-0.82	-0.253	-0.964	-1.122	-0.554	-0.173	-0.009	-0.127	0.349	-1.265	-3.726	-4.903	-0.974	-1.063	-0.172	-0.819	-0.122	-0.129	-1.169	-0.289	0.215	0.437	0.949	-0.924	-1.64	0.301	-0.962	-0.702	-0.49	-0.641	-0.408	-0.182	-0.115	-1.06	-1.267	-2.718	-2.065	-1.479	-0.751	-0.65	-0.484	-0.462	-0.518
1	D12	edge	139	SO_1377	0.154	-0.082	0.094	0.063	-0.002	0.138	-0.036	-0.139	-0.134	-0.143	0.011	0.037	-0.058	0.038	-0.086	-0.002	-0.048	-0.013	-0.018	-0.115	0.075	0.139	0.154	0.096	-0.107	-0.012	0.056	0.009	0.003	0.022	0.057	-0.001	0.102	-0.004	-0.001	0.031	0.064	0.02	0.112	0.25	-0.168	0.094	-0.057	0.051	-0.022	0.222	-0.071	0.034	0.124	0.015	0.054	0.212	0.052	0.026	0.001	0.02	0.092	0.183	-0.173	0.136	0.301	0.005	0.23	-0.059	-0.164	0.065	0.115	0.191	0.081	0.2	-0.032	0.089	-0.142	0.229	-0.218	-0.067	0.237	0.191	-0.226	0.398	0.231	0.416	0.273	0.043	0.173	-0.138	0.08	-0.013	0.143	0.19	0.055	0.243	0.202	0.931	0.415	0.405	0.434	0.361	-2.856	0.11	0.164	0.138	0.182	0.185	0.774	0.199	0.201	0.391	0.384	0.422	0.364	-0.217	0.297	-0.101	-0.148	-0.013	-0.276	-0.081	0.237	0.003	0.094	-0.014	0.032	0.079	-0.155	-0.208	0.348	0.067	0.038	0.06	0.157	0.08	-0.037	0.066	0.199	0.062	0.12	-0.003	0.1	0.183	0.098	0.096	0.128	0.103	0.082	0.129	0.125	0.115	0.081	0.17	0.124	0.127	0.143	0.194	0.243	0.167	0.157	0.092	0.094	0.14	0.074	0.337	0.342	0.402	0.4	0.435	0.394	0.394	0.6	0.622	0.381	0.198	0.194	-0.087	0.199	0.316	0.252	0.166	0.348	0.321	0.274	0.328	0.206	0.286	0.216	0.193	0.243	0.092	-0.118	-0.004	0.117	0.082	0.123	0.068	0.117
270	C5	good	139	SO_0195	0.043	-0.282	-0.132	-0.103	-0.069	-0.093	-0.368	-0.683	-0.447	0.059	-0.079	0.071	-0.233	-0.083	-0.105	-0.066	-0.24	-0.136	-0.258	0.186	-0.07	0.131	-0.03	-0.037	0.429	-0.112	-0.275	-0.2	-0.148	-0.002	-0.138	-0.163	-0.158	-0.191	-0.183	-0.173	-0.254	0.11	0.005	-1.083	0.418	-0.131	-0.065	0.002	0.056	-0.214	0.037	0	-0.031	-0.001	-0.11	0.013	-0.117	-0.249	-0.033	-0.169	-0.152	-0.174	-0.385	0.044	-0.04	-0.37	0.206	-0.319	-0.03	0.214	0.115	0.154	-0.145	-2.63	-0.126	0.006	0.795	-0.107	0.547	0.496	-0.155	-0.165	-0.154	-0.162	-0.219	-0.325	-0.244	-0.176	-0.254	0.149	-0.215	-0.635	0	-0.025	-0.089	-0.522	-0.012	-0.454	0	-0.103	-0.153	0.08	0.349	-0.179	-0.075	-0.172	-0.117	-0.148	-0.114	0.033	0.084	-0.261	-0.068	0.009	-0.065	-0.162	0.395	-0.231	0.062	-0.212	-0.151	-0.574	-0.008	0.106	0.062	-0.013	-0.105	0.174	-0.248	-0.242	-0.095	-0.099	-0.091	-0.037	0.076	-0.372	0.028	-0.332	-0.114	-0.279	-0.05	-0.196	0.084	0.042	-0.196	-0.137	-0.275	-0.288	-0.179	-0.252	-0.083	-0.086	-0.105	0.141	-0.182	-0.26	-0.216	-0.266	-0.307	-0.081	-0.189	-0.141	-0.127	-0.088	-0.094	-0.161	-0.223	-0.567	0.028	-0.008	0.038	0.209	0.119	0.063	-0.201	-0.544	-0.52	-0.763	-0.563	-0.58	-0.751	-0.228	-0.25	-0.694	-0.764	-0.622	-0.177	-0.319	1.29	-0.269	-0.085	-0.661	-0.407	-0.673	-0.663	-0.342	-0.51	-0.564	-0.779
287	A12	good	139	SO_0764	0.118	-0.003	0.056	0.179	0.178	0.253	0.039	0.081	-0.09	-0.008	0.178	0.396	-0.02	0.145	0.038	-0.007	0	0.08	-0.035	0.042	0.046	0.264	0.057	0.084	0	0.145	-0.087	0	0	0.02	0.142	0.053	-0.057	0.004	-0.071	-0.041	-0.063	0.075	0.364	0.957	1.072	0.295	0	0.103	0.407	0.219	0.074	0.122	-0.046	-0.06	-0.189	-0.155	-0.303	-0.082	-0.184	-0.084	-0.153	0.008	0	0.007	0.708	0.395	0.267	0.572	0.455	0.468	0.174	0.18	-0.106	-0.176	0.182	0.01	0	0.679	0.219	-0.015	-0.408	-0.258	-0.548	-0.183	-0.513	-0.168	-0.337	-0.091	-0.314	-0.311	-0.231	0.196	0.292	-0.017	-0.072	0.565	0.055	-0.19	-0.073	-0.154	0.033	-0.049	0.878	-0.069	0.018	-0.018	0.035	-0.082	0.332	0.086	0.062	0.367	0.289	0.481	0.342	-0.1	0	0.033	-0.315	0.113	0.238	0.246	-0.367	-0.591	-0.086	-0.629	-0.628	-0.193	-0.537	-1.382	-0.06	0.028	-0.361	-0.491	-0.254	-0.223	-0.209	0.556	-0.405	-0.791	-0.521	-0.128	0.242	0.257	-0.167	-0.121	-0.084	-0.107	-0.103	-0.101	0.043	-0.005	0.01	0.111	0.032	-0.147	-0.081	-0.072	-0.072	-0.006	-0.029	0.02	-0.007	0.033	0.05	-0.114	-0.092	0.25	0.005	0.171	-0.08	-0.039	0.415	0.394	0.065	-0.294	-0.232	0.091	-0.137	0	0.007	-0.081	-0.183	-0.285	0.052	-0.24	-0.014	0.083	0	-0.058	-0.023	0.057	0.078	-0.165	-0.079	-0.047	-0.041	-0.044	-0.306
1	F2	good	139	SO_4472	-4.905	-5.3	-6.048	-0.986	-2.679	-4.432	-0.469	-0.431	-0.667	-0.518	-0.903	0.109	0.02	-0.237	-0.233	-0.157	-0.533	-0.402	-0.174	-1.012	-1.29	-5.856	-6.095	-4.961	-3.905	-5.62	-5.796	-3.503	-5.75	-3.766	-5.957	-6.328	-6.669	-5.491	-2.842	-2.545	-2.294	-1.106	-5.996	-4.242	-5.532	-5.04	-2.375	-2.72	-1.077	-0.78	-2.333	-0.497	0.177	-5.443	-4.495	-3.485	-5.154	0.361	-2.325	-2.656	-2.168	-5.401	-4.786	-2.069	2.023	1.861	0.649	0.62	0.797	0.005	-0.074	-0.127	-3.865	-6.516	-6.6	-6.237	-6.238	-5.445	-4.622	-4.301	0.64	-3.238	0.748	-2.099	-1.39	-1.937	-1.101	-0.023	-1.14	-6.348	-5.445	-5.262	-3.625	-5.989	-5.798	-5.065	-3.485	-4.66	0.473	-0.498	-2.039	-0.663	-4.174	-3.237	-3.81	-4.73	-3.668	-3.95	-3.299	-4.453	-4.351	-3.606	-4.339	-4.392	-4.181	0.801	-4.335	0.62	-2.792	0.884	0.558	1.891	-0.148	-2.909	-4.885	-1.304	-5.061	-5.322	-4.945	-3.719	-5.072	-3.884	-4.932	-0.509	-5.084	-2.375	1.436	0.199	-1.715	-4.005	-2.582	-1.505	0.692	0.814	-0.571	-0.721	-1.076	-1.296	-1.489	-0.144	-0.095	-0.206	-0.251	-1.42	-5.612	-5.931	-6.05	-6.158	-6.182	-5.315	-0.407	-0.347	-0.495	-0.476	-0.377	-0.563	-0.66	-1.857	-2.057	-4.043	-0.772	-2.364	-0.86	-0.063	-1.865	-0.516	-0.569	-0.351	-0.778	-0.197	-0.349	0.005	-5.298	-5.26	-4.876	-5.854	-1.772	-0.764	-0.202	-2.631	-4.55	-4.494	-4.569	-1.979	-0.321	-0.548	-0.441	-0.193	-0.243
1	F2	good	139	SO_4472	-2.707	-3.016	-5.122	-0.822	-0.719	-4.048	-0.32	-0.229	-0.568	-0.425	-0.578	0.16	-0.027	-0.066	-0.129	-0.076	-0.362	-0.388	-0.065	-0.866	-0.947	-5.362	-5.862	-4.734	-3.074	-5.126	-5.933	-2.827	-5.27	-3.308	-5.87	-6.015	-6.695	-4.803	-2.585	-2.279	-1.775	-0.927	-6.021	-4.438	-3.874	-4.618	-1.883	-1.976	-0.403	-0.431	-2.027	-0.963	0.067	-5.052	-3.822	-2.999	-5.036	0.059	-2.208	-2.253	-1.746	-5.068	-4.052	-2.083	2.359	1.544	0.56	0.625	0.554	0.445	0.049	0.011	-3.368	-6.86	-6.62	-6.952	-6.679	-4.554	-5.608	-5.36	-0.133	-3.479	0.261	-2.736	-1.413	-4.395	-1.581	0.049	-1.051	-6.626	-6.604	-4.548	-4.705	-6.055	-5.318	-3.756	-5.663	-4.633	-1.159	-1.298	-2.008	-1.316	-3.422	-3.46	-3.917	-4.448	-3.708	-3.659	-3.546	-3.437	-4.106	-3.5	-4.057	-3.924	-4.225	1.013	-4.057	0.868	-1.738	1.531	1.392	0.593	-0.055	-2.614	-4.53	-0.958	-4.838	-4.857	-4.621	-4.042	-4.777	-3.923	-4.262	-0.309	-4.773	-2.226	1.045	-0.176	-0.893	-4.175	-2.273	-1.476	1.038	1.314	-0.44	-0.506	-0.751	-0.92	-1.145	-0.124	-0.059	-0.137	-0.092	-0.483	-5.726	-5.815	-6.119	-5.759	-5.872	-4.976	-0.212	-0.262	-0.294	-0.235	-0.134	-0.402	-0.541	-1.129	-2.256	-4.09	-0.934	-3.464	-0.841	-0.415	-1.669	-0.203	-0.241	-0.369	-0.457	0.023	-0.042	0.128	-4.607	-5.099	-5.183	-5.328	-2.471	-1.239	-0.112	-3.691	-3.512	-5.038	-4.835	-3.437	-0.797	-1.118	-0.841	-0.611	-0.89
1	A4	good	139	SO_4295	-0.3	-0.639	-0.241	-0.127	-0.14	-0.265	-0.17	-0.05	-0.078	-0.022	0.022	-0.14	-0.113	-0.011	-0.1	-0.104	-0.126	-0.083	-0.144	-0.029	-0.106	-0.125	-0.181	-0.225	-0.114	-0.209	-0.283	-0.166	-0.239	-0.06	-0.15	-0.175	-0.23	-0.134	-0.149	-0.202	-0.243	-0.165	-0.347	-1.062	0.096	0	-0.312	-0.05	0.072	-0.235	-0.278	-0.13	-0.101	-0.247	-0.192	-0.204	-0.182	-0.244	-0.147	-0.19	-0.119	-0.137	2.273	-0.137	0.178	-0.083	0.414	0.324	0.026	0.082	0.158	0.137	-0.069	0.121	-0.075	-0.137	-0.212	0.022	-0.706	-0.351	0.013	-0.038	-0.378	-0.015	-0.486	-0.076	-0.24	-0.229	-0.242	-0.228	-0.299	0.158	-0.462	-0.122	0.114	-0.705	0.129	-0.059	0.329	-0.428	-0.063	0.009	-1.67	-0.32	-0.179	-0.307	-0.269	-0.252	-0.219	-0.195	-0.252	-0.023	-0.036	0.078	0.051	-0.251	-0.275	-0.101	-0.429	-0.219	-0.123	0.869	-0.244	-0.348	-0.27	-0.35	-0.452	-0.417	-0.385	-0.41	-0.113	-0.211	-0.359	-0.312	-0.396	-0.156	-0.3	0.023	-0.381	-0.371	-0.311	-0.3	0.039	-0.046	-0.027	-0.014	0	-0.006	-0.016	0.01	0.013	0.016	0.034	0.012	0	-0.092	-0.14	-0.055	-0.047	-0.004	-0.007	-0.028	0	-0.018	0.018	0.138	0.19	0.206	-0.029	-0.005	-0.043	0.061	0.219	0.465	0	0.043	0.104	0.349	0.306	0.193	0.171	0.181	0.029	0.172	0.24	0.082	0.172	0.028	0.235	-0.009	0.075	0.171	0.138	-0.051	-0.273	-0.076	0	-0.08	-0.165
1	A4	good	139	SO_4295	0.23	-0.039	-0.09	0.359	1.031	0.259	0.021	-0.016	-0.16	-0.086	0.063	-0.032	-0.031	0.074	-0.138	0.003	-0.026	0.001	-0.077	-0.019	0.082	0.63	0.466	0.442	-0.056	0.068	0.047	0.098	0.059	0.081	0.097	0.123	0.104	0.021	-0.065	-0.088	-0.116	0.361	0.999	1.112	0.926	0.328	0.17	0.152	0.687	0.812	0.07	0.086	-0.019	-0.095	-0.136	-0.094	-0.188	-0.18	-0.262	-0.238	-0.208	-0.024	2.156	0.008	1.867	1.009	0.498	0.472	0.387	0.87	0.426	0.514	-0.008	-0.079	0.082	0.02	0.273	0.462	0.62	0.319	0.05	0.252	-0.068	-0.159	-0.134	-0.108	0.035	-0.119	-0.169	-0.545	-0.002	1.728	1.253	0.353	0.446	1.658	0.374	1.341	1.876	-0.331	0.374	-0.003	-0.532	0.08	0.364	0.102	0.307	0.13	0.74	0.21	0.39	0.275	0.193	0.265	0.277	0.358	0.545	0.357	0.277	0.823	0.722	0.228	-0.357	-0.372	-0.02	-0.267	-0.172	-0.19	0.072	0.016	-0.194	-0.033	-0.236	-0.173	-0.057	0.011	0.146	0.889	0.161	0.286	-0.236	0.44	0.334	0.491	-0.055	-0.062	-0.041	0.031	-0.063	-0.076	-0.14	0.055	0.084	0.197	0.211	-0.026	0.025	-0.054	-0.01	0.027	0.131	0.08	0.024	0.173	0.162	-0.124	0.181	0.729	0.261	0.189	-0.314	-0.21	0.055	0.142	0.307	-0.398	-0.44	0.158	-0.357	0.59	0.378	-0.384	-0.484	-0.457	0.455	-0.116	0.131	0.146	0.163	0.021	-0.049	0.073	0.138	-0.059	-0.241	-0.135	-0.142	-0.234	-0.284
1	C5	good	139	SO_0353	-0.093	-0.336	0.236	-0.087	-0.244	-0.183	-0.187	0.063	-0.084	0.099	0.162	-0.083	-0.038	0.007	-0.067	-0.04	-0.239	-0.234	-0.112	0.104	0.022	-0.138	-0.24	-0.277	0.054	-0.034	-0.25	-0.097	-0.143	-0.08	-0.079	-0.061	-0.195	-0.114	-0.105	-0.097	-0.125	0.001	-0.32	-0.93	-0.24	0.475	-0.167	-0.064	0	-0.193	0.008	0.036	-0.214	-0.019	-0.181	-0.039	-0.141	-0.025	-0.096	-0.004	-0.157	-0.066	-1.397	-0.105	-0.882	-0.297	-0.23	-0.047	-0.232	0.044	0.01	0.14	-0.024	-0.141	0.079	0.015	0.174	0.103	1.172	0.955	0.155	-0.321	-0.156	0.091	-0.141	-0.3	-0.186	0.013	0.002	0.018	-0.235	-0.952	-0.754	-0.26	-0.428	0.247	-0.422	-0.486	-0.135	-0.183	0.063	0	0.195	-0.099	0.021	-0.036	0.005	0.024	0.059	0	0.096	0.156	0.278	0.381	0.172	-0.652	-0.336	-0.301	-0.411	-0.652	-0.261	-0.697	-0.093	-0.226	-0.087	-0.211	-0.231	-0.201	-0.502	-0.16	-0.058	0	-0.217	-0.276	-0.442	-0.275	-0.315	-0.737	-0.318	-0.277	-0.185	-0.256	-0.193	-0.235	-0.081	-0.113	-0.161	-0.139	-0.137	-0.16	-0.047	-0.052	-0.051	-0.414	-0.192	-0.157	-0.186	-0.103	-0.121	-0.089	-0.116	-0.142	-0.154	-0.07	-0.127	-0.182	-0.136	-0.224	-0.068	0.138	0.075	-0.048	0.338	0.26	-0.027	-0.118	-0.048	0.023	0.032	-0.079	-0.085	0.046	0.096	0.104	-0.016	-0.143	0	-0.052	0.054	-0.003	0.022	-0.093	-0.076	-0.103	-0.261	-0.207	-0.104	-0.152	-0.148
1	C5	good	139	SO_0353	-0.079	0.046	0.081	0.01	0.115	0.118	-0.086	-0.048	-0.1	0.077	0.084	0.05	-0.053	0.03	-0.105	0.001	-0.089	0.004	-0.071	0.097	-0.047	0.002	-0.076	-0.043	-0.042	0.001	-0.162	-0.073	-0.097	-0.063	-0.067	-0.09	-0.118	-0.092	-0.11	-0.072	-0.07	0.025	-0.061	-0.826	-0.893	0.014	0.011	-0.053	0.076	0.04	0.105	0.027	-0.137	-0.076	-0.15	-0.048	-0.177	-0.093	-0.139	-0.087	-0.07	-0.08	-0.542	-0.136	0.014	-0.343	-0.191	-0.351	-0.23	-0.133	-0.133	0.011	-0.008	-0.084	0.282	-0.029	-0.002	-1.377	-0.697	-0.914	-0.202	-0.142	-0.238	-0.001	-0.046	0.059	-0.126	-0.035	-0.042	-0.116	-0.142	-0.56	-0.398	-0.194	-0.119	-0.003	-0.177	-0.314	-0.39	0.002	-0.171	0.047	1.558	-0.035	-0.053	0.053	0.009	0.032	-0.005	0.034	0.054	0.084	0.047	0.152	0.042	-0.08	-0.21	-0.247	-0.053	0.047	0.04	-0.02	-0.06	-0.214	0.091	-0.19	-0.201	-0.033	-0.13	-0.121	-0.048	-0.088	-0.125	-0.146	0.243	-0.314	-0.205	-0.131	0.037	-0.188	-0.138	-0.06	-0.331	-0.178	-0.105	-0.051	-0.099	-0.051	-0.069	-0.073	-0.053	0.004	-0.021	0.165	-0.064	-0.073	-0.08	-0.043	-0.036	-0.082	-0.073	-0.097	-0.049	-0.018	-0.038	-0.078	-0.169	-0.041	-0.043	0.094	-0.144	-0.08	0.16	-0.036	-0.117	-0.127	-0.117	-0.109	-0.211	-0.226	-0.13	-0.068	-0.237	-0.212	-0.158	-0.059	0.051	-0.075	-0.09	0.046	-0.015	0	-0.176	-0.082	-0.13	-0.129	-0.008	-0.071	-0.099
6	A3	good	139	SO_1038	0.239	0.083	-0.1	-0.041	-0.153	0.001	-0.061	-0.125	-0.075	-0.108	-0.139	0.05	-0.012	-0.164	-0.129	-0.101	0.012	-0.02	-0.076	-0.012	-0.007	-0.141	-0.242	-0.228	-0.09	-0.161	-0.22	-0.146	-0.183	-0.132	-0.228	-0.207	-0.164	-0.122	-0.013	-0.09	-0.114	-0.056	-0.281	-0.666	-0.203	-0.224	0.023	0.028	-0.313	-0.506	0.028	0	-0.019	-0.369	-0.207	-0.254	-0.169	-0.243	-0.146	-0.041	-0.006	-0.073	-0.089	-0.147	-0.085	-0.281	0.002	0.551	-0.1	-0.055	-0.006	-0.166	-0.02	0.459	-0.033	-0.054	0.336	0.043	-0.357	-0.232	-0.288	-0.082	0.12	-0.349	0.123	-0.354	0.141	-0.133	-0.126	-0.262	-0.06	0.039	-0.629	0.091	0	-0.326	0.011	1.559	-0.177	0.362	-0.023	-0.007	0.201	0.052	-0.142	0.082	0.105	0.13	-0.222	0.154	-0.112	-0.112	-0.414	-0.369	-0.479	0.272	0.271	0.283	0.158	0.295	0.201	-1.074	0.011	0.252	0.08	0.184	0.496	0.355	-0.102	-0.465	0.185	0.134	0.248	0.204	0.728	0.024	0.263	0.123	0.796	0.28	0.309	0.463	0.178	0.294	0.117	0.063	0.101	0.07	0.057	0	0.044	0.046	0.042	0.149	-0.059	-0.047	-0.076	-0.049	0.001	-0.105	0.098	0.06	0.023	0.124	0.098	0.11	-0.116	0	0.047	0.06	0.123	-0.216	0.08	-0.089	-0.014	-0.018	-0.171	0.083	-0.115	-0.294	-0.06	-0.212	-0.239	-0.349	0.032	0.204	-0.024	-0.132	-0.156	-0.036	-0.013	-0.261	-0.228	-0.065	-0.03	-0.198	-0.064	-0.078	-0.014
6	B4	good	139	SO_0904	-0.029	0.17	-0.344	-0.169	-0.205	0.279	0.041	0.142	0.172	0.179	0.072	0.109	0.024	0.029	0.034	0.023	0.058	-0.001	0.102	0.056	0.067	-0.193	-0.172	0	0.341	0.163	-0.077	0.048	0.136	-0.053	0.032	-0.052	-0.06	0.013	0.032	0.134	0.032	-0.07	-0.106	-0.11	0.665	-2.296	-0.073	-0.039	-0.237	-0.235	0.208	0.083	-0.166	0.235	0.123	0.074	0.055	0.272	0.055	0.23	0.192	0.084	-0.713	-0.026	-0.372	-0.576	-0.74	-0.73	-0.306	-0.027	0.031	-0.075	0.066	-0.506	0.114	0.233	-0.385	0.277	-2.573	-3.216	-0.793	-0.549	-0.333	-1.367	-1.299	-2.065	-1.451	0.283	0.275	0.517	0.229	-0.5	-1.164	-0.064	-0.305	-0.254	-0.287	-1.456	-1.112	-1.296	-1.761	-0.722	-1.058	0.087	-0.137	-0.03	-0.074	-0.014	-0.166	0.092	-0.2	0.124	0.207	0.32	0.164	-0.672	0.107	-0.307	-0.36	-0.775	-0.356	-0.849	0.15	0.059	0.261	0.123	0.024	0.221	-0.432	0.029	0.386	0.4	0.22	0.227	-0.143	1.008	-0.361	-0.115	0.019	-0.084	0.279	-0.093	-0.566	-0.571	-0.059	-0.067	-0.159	-0.174	-0.177	-0.125	-0.195	-0.056	-0.051	0.086	-0.12	-0.06	-0.006	0.011	-0.011	-0.019	-0.236	-0.462	-0.746	-0.529	-0.615	-0.511	-1.022	-1.059	0.014	0.18	0.117	-0.091	0.237	-0.409	-0.165	0.215	0.292	-0.166	0.065	0.123	0.155	0.161	0.235	0.364	-0.099	0.018	-0.137	-0.189	-0.326	-0.031	0.006	-0.319	-0.086	-0.229	-0.074	0.001	-0.195	-0.008	0.147
1	A7	good	139	SO_0579	-0.486	-0.448	-0.034	-0.299	-0.316	-0.655	-0.075	0.145	0.1	0.073	0.045	0.009	0.043	-0.002	0.036	0.015	0.058	-0.004	0.064	-0.03	-0.01	-2.205	-1.024	-0.962	-1.748	-2.083	-1.135	-1.158	-1.182	-1.063	-1.084	-1.248	-1.681	-1.72	-0.534	0.002	-0.015	-0.935	-1.629	-4.501	-0.251	-0.223	-0.155	-0.216	-0.297	-0.27	-0.306	-0.167	-0.066	-1.177	-1.173	-0.715	-2.349	0.122	-1.32	0.087	-0.04	-0.23	-3.981	-2.652	-0.17	0.64	-0.111	-0.265	-0.016	-0.274	0.013	-0.004	0.123	-3.012	-3.455	0.07	-4.337	-6.882	-1.544	-1.66	-0.142	-0.253	-2.844	-0.683	-0.32	-0.47	-0.623	-0.514	-0.474	-0.656	-0.984	-2.38	-0.855	-1.289	0.137	-0.303	-0.953	-0.772	-2.746	-1.033	-1.04	-0.476	-1.572	-0.48	-0.825	-0.915	-1.423	-0.536	-1.681	-1.932	-0.803	-0.433	-0.524	-0.662	-0.786	-3.453	-2.633	-0.043	-0.062	-0.556	-3.705	-0.155	-1.649	-0.127	-0.357	-0.583	-2.101	-3.695	-1.749	-1.605	0.032	-1.502	-1.104	-0.567	-2.995	-1.961	-0.39	0.433	-4.022	-0.119	-0.05	-0.542	-0.408	-0.259	-0.027	-0.009	-0.082	-0.07	-0.076	-0.065	-0.023	-0.113	-0.041	-1.733	-0.685	-0.553	-0.82	-1.586	-3.674	-3.507	-0.117	-0.089	-0.083	-0.108	-0.06	-0.158	-0.029	0.577	-0.733	-1.39	0.086	-2.293	-0.128	0.195	-2.106	0.175	0.193	0.051	0.021	-0.005	0.024	0.119	-1.528	-0.633	-2.918	-3.754	-1.727	-2.289	-2.64	-1.052	-0.889	-1.668	-2.601	-1.233	-0.114	-0.145	-0.047	-0.142	0.094
1	A10	good	139	SO_4513	0.113	0.2	-0.193	-0.062	-0.154	0.118	0.048	-0.308	-0.06	0.3	0.164	-0.037	-0.027	0.011	-0.009	-0.03	-0.151	-0.052	-0.108	-0.082	-0.027	-0.035	-0.201	-0.195	-0.328	0.055	-0.188	-0.025	-0.02	-0.082	-0.016	-0.072	-0.145	-0.191	-0.121	0.016	0.033	-0.049	-0.231	0.012	0.231	-0.469	0.061	-0.105	-0.023	-0.01	0.109	-0.008	-0.293	0.062	0.018	0.018	-0.021	0.041	-0.068	0.017	0.007	0.087	-0.867	-0.112	-0.361	-0.128	-0.219	-0.24	-0.138	-0.141	-0.1	-0.179	-0.122	-0.203	-0.069	0.023	0.026	-0.199	-0.769	-0.91	-0.02	-0.077	0.011	0.096	-0.018	-0.136	-0.071	-0.022	-0.109	0.082	-0.018	-0.434	-0.367	-0.175	-0.208	0.013	-0.194	1.367	-0.458	0.132	0.003	-0.021	0.716	-0.102	0.028	-0.034	0.049	0	-0.009	0.016	0.051	-0.205	-0.236	-0.176	-0.14	-0.138	0.442	-0.202	0.047	-0.047	0	0.377	-0.156	-0.269	-0.08	-0.188	-0.078	-0.081	-0.245	-0.426	-0.226	-0.092	-0.219	-0.203	-0.523	-0.097	-0.218	-0.093	-0.174	-0.163	-0.165	-0.204	-0.335	-0.415	-0.089	-0.08	-0.07	-0.118	-0.1	-0.134	-0.093	-0.088	-0.115	-0.195	-0.134	-0.041	-0.083	-0.134	-0.161	-0.109	-0.063	-0.134	-0.189	-0.181	-0.076	-0.265	-0.284	-0.419	-0.178	-0.012	-0.11	-0.237	-0.277	-0.228	-0.084	-0.052	-0.023	0.104	-0.157	-0.04	-0.102	-0.159	-0.167	-0.18	-0.117	-0.111	-0.198	-0.217	-0.351	-0.069	-0.115	0.026	-0.162	-0.202	-0.072	-0.029	0.108	0.034	0.171
1	A10	good	139	SO_4513	0.074	0.059	0.126	-0.13	-0.146	0.113	-0.117	-0.374	-0.118	0.115	0.084	0.098	-0.001	0.036	-0.025	0.035	0.004	-0.051	0.004	0.076	-0.041	-0.126	-0.231	-0.07	0.039	-0.045	-0.279	-0.129	-0.085	-0.168	-0.124	-0.116	-0.204	-0.157	-0.119	-0.069	-0.138	-0.08	-0.297	-1.095	1.059	-0.585	0.066	0.032	-0.467	-0.392	0.293	0.16	-0.152	0.003	-0.096	-0.035	-0.15	-0.116	-0.082	0.007	-0.067	-0.087	-1.293	-0.137	-0.521	-1.11	-0.435	-0.332	-0.344	-0.206	0.023	0.004	-0.096	-0.175	-0.444	0.037	-0.432	-0.728	-0.224	-0.626	-0.179	-0.225	-0.537	-0.019	-0.257	-0.248	-0.213	0.018	-0.037	-0.002	-0.101	-0.244	-0.112	-0.31	-0.368	-0.607	-0.693	-0.799	-0.42	-0.161	0.049	-0.066	-1.989	-0.1	-0.19	-0.097	-0.176	-0.118	-0.229	-0.073	-0.163	0.01	0.11	0.168	0.071	-0.557	-0.64	-0.547	-0.382	-0.579	-0.4	-0.272	0.002	-0.086	0.069	-0.07	-0.113	-0.013	-0.391	-1.499	0.104	0.21	-0.022	-0.037	-0.015	-0.042	-0.33	-0.288	-0.102	-0.243	-0.041	-0.413	-0.499	-0.27	-0.194	-0.087	-0.139	-0.151	-0.134	-0.138	-0.003	-0.111	-0.1	-0.302	-0.213	-0.221	-0.126	-0.139	-0.121	-0.077	-0.225	-0.198	-0.214	-0.137	-0.095	-0.085	-0.273	-0.535	-0.101	-0.023	0	-0.046	0.09	0.148	-0.328	-0.077	-0.007	-0.264	0.049	-0.22	-0.109	0.246	0.011	-0.011	-0.375	-0.208	-0.219	-0.199	-0.437	-0.113	-0.139	0.203	0.03	-0.077	-0.09	-0.07	0.082	-0.034	-0.006
1	D11	good	139	SO_4042	-0.199	-0.049	0.408	-0.076	-0.071	0.1	-0.026	0.116	0.083	0.082	0.098	-0.798	0.117	0.095	-0.02	0.095	0.122	0.082	0.049	0.062	0.057	-0.394	-0.267	-0.082	-0.336	0.028	-0.115	0.039	-0.046	-0.099	-0.028	-0.078	-0.249	-0.13	0.01	-0.065	-0.029	-0.148	-0.427	1.423	-0.607	0.043	0	0.027	-0.361	-0.047	0.066	-0.064	-0.315	-0.021	-0.041	-0.033	-0.042	0.182	0.033	0.017	-0.003	-0.096	-0.761	-0.233	-0.622	-0.283	0.074	-0.985	-0.515	0.094	0.134	-0.049	0.114	-0.341	0.02	-0.088	1.009	-0.077	1.42	1.043	-0.483	-0.003	-0.173	-0.129	-0.119	-0.121	-0.178	-0.008	0.087	-0.066	-0.031	0.063	-0.754	-0.057	0.602	0.733	-0.19	0.543	-0.907	-0.158	-0.059	-0.209	0.143	-0.025	-0.041	0.084	-0.108	0.044	0.001	-0.029	-0.037	0.195	0.16	0.129	0.154	-0.595	-0.001	-0.296	-0.724	-0.626	-0.16	1.173	-0.082	-0.009	0.083	-0.08	-0.086	-0.287	-0.036	-0.276	0.113	-0.001	0.029	-0.089	0.13	-0.151	-0.961	-0.691	0.202	0.618	-0.006	-0.041	-0.735	-0.487	-0.01	0.037	-0.06	0.042	0.074	-0.049	-0.166	-0.039	-0.025	-0.174	0.003	-0.091	0.039	0.027	0.086	-0.093	-0.061	-0.056	-0.061	-0.088	0.018	0.016	0.041	0.067	-0.088	-0.012	-0.077	-0.263	-0.243	-0.272	-0.135	-0.162	0.11	0.1	0.021	-0.142	0.072	-0.01	-0.044	0.274	0.034	0.08	0.049	0.029	-0.087	-0.028	-0.022	-0.198	-0.018	-0.018	-0.087	-0.035	-0.196	-0.071	0.065
1	D11	good	139	SO_4042	0.142	0.085	0.086	-0.03	-0.087	-0.037	0.004	0.193	0.1	0.124	0.028	-0.479	0.145	0.086	0.155	0.09	0.101	0.098	0.088	0.056	0.091	-0.047	-0.037	0.022	0.055	0.048	-0.007	0.052	0.074	-0.057	-0.033	-0.018	-0.123	-0.046	0.004	0.03	0.006	0.06	-0.15	0.583	-0.65	-0.067	0.194	-0.008	-0.062	-0.166	0.116	0.108	-0.132	0	0.022	-0.041	0.057	0.142	0.156	0.075	0.024	-0.14	-1.647	-0.064	-0.732	-0.367	-0.423	-0.405	-0.319	-0.257	0.005	-0.036	0.045	-0.147	0.001	-0.069	0.08	-0.539	-0.325	-0.854	-1.032	-0.321	-0.816	-0.311	-0.424	-0.392	-0.488	-0.022	0.158	0.093	-0.06	-0.127	-0.078	-0.348	-0.111	-0.625	-0.283	-0.164	-1.936	-0.527	-0.432	-0.571	1.881	-0.172	-0.272	0.013	-0.148	-0.101	-0.413	-0.135	-0.247	-0.046	0.156	0.06	0.126	-0.603	-0.244	-0.306	-0.578	-0.63	-0.576	-0.354	-0.047	0.034	0.11	-0.088	-0.145	-0.099	-0.263	-1.382	0.1	0.032	0.017	-0.051	0.236	-0.473	-0.544	-0.911	0.205	0.533	0.125	-0.309	0.436	-0.827	0.02	0.063	-0.037	0.046	0.046	-0.008	-0.111	-0.019	0.023	-0.01	-0.082	-0.076	0.012	0.035	0.02	-0.008	-0.048	-0.055	0.005	-0.025	-0.011	-0.191	-0.097	-0.269	0.347	0.138	0.233	0.325	0.126	0.286	0.191	-0.43	-0.361	-1.097	-0.492	-0.638	-0.585	-0.319	-0.424	-0.475	-0.81	-0.532	0.124	-0.072	0.134	-0.044	-0.063	-0.042	0.031	0.026	-0.071	-0.132	-0.058	-0.075	-0.003
6	C7	edge	139	SO_2752	0.788	0.858	0.504	0.225	0.199	0.937	-0.05	-0.192	-0.262	-0.064	0	-0.178	-0.16	-0.165	0	0.033	-0.157	-0.208	-0.596	-0.393	-0.334	0.595	0.281	0.103	0.538	0.705	0.75	0.311	0.35	0.682	0.827	0.761	0.82	0.375	0.094	0.269	0.227	0.268	0.386	1.262	0.996	-0.217	0.686	0.323	0.327	-0.087	0.033	0.159	0.059	0.616	0.464	0.567	0.236	-0.478	0.154	0.368	0.16	0.656	0.984	-0.036	0.101	0.768	-3.57	-4.774	-4.849	-2.361	-2.254	-1.922	-0.104	0.808	0.138	0.163	1.057	-0.021	0.715	0.524	0.878	0.379	0.393	0.374	0.678	0.541	0.625	0.223	-0.048	0.007	0.273	-0.02	-0.301	0.253	-0.408	-1.036	-0.053	-0.629	0.202	0.725	0.096	0.134	2.396	0.157	0.285	0.112	0.475	0.286	0.327	0.519	0.175	0.271	0.214	0.326	0.199	-0.244	0.697	-0.024	0.427	-0.26	0.625	1.884	0.319	0.033	0.651	0.106	0.689	1.013	0.41	1.425	0.334	0.947	0.325	0.163	1.051	0.666	0.073	0.568	0.716	-0.153	0.089	0.002	-3.199	-3.45	-0.201	-0.452	-0.545	-0.875	-1.085	-0.199	-0.788	-0.076	-0.156	0.224	0.176	0.266	0.468	0.339	0.419	0.076	-0.106	-0.1	-0.271	-0.196	-0.182	-0.465	-1.471	-2.355	0.401	0.338	-0.021	0.363	0.723	0.033	-0.131	-0.026	0.146	-0.003	0.129	-0.082	0.056	0.113	0.037	0.302	0.554	0.329	-0.199	-0.04	-0.043	0.103	0.15	-0.411	-0.37	0.007	-0.307	-0.015	-0.294	-0.2	-0.205
6	C7	edge	139	SO_2752	0.286	0.12	-0.167	0.253	0.221	0.395	-0.033	-0.384	-0.32	-0.29	-0.278	0.021	0.054	-0.181	0.076	0.074	0.119	-0.019	-0.443	-0.479	-0.27	0.603	0.333	0.335	0.554	0.408	0.602	0.209	0.261	0.48	0.506	0.531	0.59	0.327	0.148	0.218	0.165	0.501	0.59	0.006	-1.42	-0.161	0.317	0.28	0.37	0.276	0.169	-0.084	0.225	0.552	0.423	0.355	0.24	-0.657	0.193	0.204	0.154	0.322	0.975	0.047	0.155	0.846	-3.16	-3.82	-3.561	-2.299	-1.496	-1.605	0.136	0.09	0.221	-0.046	0.726	0.13	0.931	0.671	0.691	0.55	-0.203	0.213	0.224	-0.119	0.384	0.502	0.238	-0.115	0.042	0.694	0.3	0.287	-0.167	-1.34	0.305	-0.048	1.682	0.248	0.118	0.037	2.744	0.325	0.33	0.255	0.305	0.23	0.231	0.353	0.187	0.246	0.274	0.284	0.242	0.069	-0.564	0.08	0.363	0.104	0.754	1.198	0.379	0.221	0.386	0.367	0.537	0.74	0.321	1.459	0.438	0.405	0.524	0.374	1.256	0.184	0.352	0.38	0.767	-0.09	0.218	0.125	-2.748	-2.965	-0.12	-0.361	-0.729	-0.777	-0.967	-0.111	-0.504	0.008	-0.061	-0.317	0.102	0.116	0.269	0.402	0.571	0.062	-0.091	-0.291	-0.279	-0.154	-0.143	-0.261	-1.375	-2.869	0.263	0.149	0.011	0.161	0.464	0.095	-0.283	-0.101	0.013	-0.212	0.05	-0.33	-0.306	0.187	0.086	0.292	0.371	0.392	-0.177	-0.131	-0.094	0.088	0.114	-0.217	-0.539	-0.094	0.026	0.154	0.068	0.072	-0.023
6	C8	edge	139	SO_4369	0.206	-0.19	-0.103	-0.181	-0.227	0.073	-0.272	-0.296	-0.383	0.099	-0.108	0.358	-0.127	-0.091	-0.033	-0.105	-0.035	-0.163	-0.089	0.203	-0.072	0.626	0.046	0.115	0.284	-0.034	0	-0.123	-0.153	0.011	-0.05	-0.071	-0.055	-0.236	-0.14	-0.094	-0.22	0.057	0.149	0.005	0.254	0.063	0.163	0.032	-0.256	2.032	0.185	0.259	-0.084	0.22	-0.159	0.032	-0.208	-0.372	0.108	-0.177	-0.104	-0.082	0.143	0.097	-0.303	-0.936	0.344	0.802	0.098	0.526	0.521	0.436	-0.209	-0.976	-0.48	-0.146	-0.608	0.339	-2.064	-1.794	-0.108	0.166	0.023	0.086	0.039	-0.02	0.162	-0.054	0.047	-0.188	-0.008	0.169	0.227	0.041	-0.169	-0.276	-0.122	0.09	-0.092	0.567	0.334	0.606	-1.371	0.037	-0.167	-0.221	-0.454	-0.082	-0.097	0.085	-0.315	-0.253	-0.401	-0.544	-0.415	0.115	0.177	0.02	0.433	-0.473	0.16	1.086	-0.127	-0.096	0.006	0.057	0.22	-0.084	-0.18	-0.123	-0.179	-0.35	0.08	0.08	0.604	-0.101	-0.558	-0.218	-0.045	-0.599	-0.138	-0.265	0.317	0.399	-0.147	-0.093	-0.143	-0.171	-0.126	-0.134	0.17	0.077	0.036	0.654	-0.078	0	0.04	0.115	0.214	0.241	-0.182	-0.021	-0.107	-0.011	0.068	0.163	0.016	0.188	-0.222	-0.11	-0.276	0.054	0	-0.727	-0.28	-0.499	-0.158	-0.273	-0.097	-0.356	-0.245	0.098	0.178	-0.174	-0.165	-0.099	-0.058	-0.085	-0.346	-0.096	-0.09	0.105	-0.374	-0.37	-0.225	-0.147	-0.258	-0.065	-0.061
6	B8	good	139	SO_2571	0.427	0.254	0.39	0.38	0.371	0.327	0.209	0.157	0.195	-0.169	-0.027	0.234	0.173	0.111	0.183	0.162	0.305	0.243	0.306	-0.02	0.217	0.331	0.251	0.37	0.207	0.345	0.208	0.228	0.248	0.163	0.284	0.191	0.283	0.206	0.319	0.266	0.256	0.252	0.441	0.353	0.006	0.633	0.339	0.32	0.331	0.167	0.279	0.371	0.331	0.358	0.287	0.356	0.249	0.351	0.266	0.294	0.262	0.407	-0.187	0.29	-0.016	0.223	0.057	0.205	0.021	0.011	0.223	0.274	0.227	0.331	0.663	0.377	0.248	0.108	0.259	0.09	0.372	0.277	-0.108	0.409	0.2	0.523	0.366	0.391	0.31	0.28	0.271	0.441	0.345	0.219	0.283	0.051	0.192	-0.175	0.499	0.245	0.088	0.329	-0.402	0.173	0.103	0.11	-0.014	0.205	0.005	0.093	0.01	0.179	0.143	0.121	0.073	0.276	0.431	0.314	0.317	0.306	0.433	0.375	0.345	0.49	0.262	0.371	0.361	0.277	-0.066	0.18	0.42	0.314	0.394	0.441	0.359	0.334	0.517	0.05	0.256	0.061	0.172	0.2	0.156	0.214	0.19	0.213	0.188	0.204	0.176	0.211	0.263	0.107	0.113	0.564	0.177	0.222	0.25	0.25	0.267	0.248	0.142	0.175	0.213	0.195	0.194	0.272	-0.019	-0.079	0.162	0.088	0.18	0.27	0.382	0.175	0.077	0.061	0.144	0.144	0.177	-0.08	0.11	-0.026	0.223	0.371	0.1	0.179	0.085	0.12	0.031	0.127	0.204	0.234	0.302	0.183	0.294	0.173	0.183	0.103	0.037
6	A9	good	139	SO_4286	0.179	0.35	0	0.048	-0.121	0.239	-0.104	-0.111	-0.023	0.11	0.11	-0.776	-0.073	0.01	-0.048	0.082	-0.26	-0.187	-0.127	0.093	0.081	-0.124	-0.155	-0.206	-0.241	0.076	-0.083	0.052	-0.063	0.13	-0.051	0.013	-0.058	-0.137	-0.155	-0.068	-0.158	-0.043	-0.344	-0.737	0.276	0.332	0.3	-0.057	0.26	-0.4	-0.065	-0.103	-0.259	0.039	-0.037	0	0.05	0	-0.028	-0.081	0.01	0.076	0.684	-0.16	0.05	-0.152	-0.664	-0.827	-0.338	-0.325	-0.232	-0.136	-0.128	-1.116	-0.054	-0.184	0.024	-0.179	-1.174	-1.122	-0.142	0.195	0.612	0.207	0.472	0.676	0.186	-0.113	-0.052	-0.092	0.078	0.322	0.814	0.042	0.117	-0.372	-0.045	0.617	-0.224	0.553	0.079	-0.04	1.027	0.106	0.094	0.156	0.232	0.173	0.135	0.182	0.133	-0.027	-0.079	-0.198	-0.179	-0.271	0.698	-0.023	0.063	0.263	0.184	-0.842	0.044	0.302	0.051	0.145	0.266	0.238	0.254	-0.146	-0.096	0.051	0.062	0.078	0.507	-0.329	0.548	0.084	0.02	0.931	0.043	0.184	-0.54	-0.701	-0.052	-0.023	-0.023	-0.063	0.002	-0.1	-0.386	-0.084	-0.13	0.112	-0.088	0.018	-0.038	0.016	0.065	-0.164	-0.071	-0.092	-0.128	-0.057	-0.096	-0.156	-0.05	0.05	-0.016	0.102	0	-0.145	-0.342	-0.325	0.359	-0.633	-0.705	-0.836	-0.827	-0.652	-0.716	-0.926	-0.698	-0.67	-0.658	-0.46	0.176	0.106	0.883	0.029	0.009	-0.023	-0.157	-0.071	0.028	-0.026	0.143	0.01	0.019
6	A9	good	139	SO_4286	0.207	0.397	0.147	-0.102	0.072	0.562	-0.02	-0.021	-0.295	0.244	0.154	-0.713	0.055	0.12	0.09	0.129	-0.016	-0.062	-0.042	0.207	0.111	0.051	0.016	0.179	0.167	0.179	-0.069	-0.013	0.023	-0.016	-0.067	-0.015	-0.13	-0.111	-0.12	-0.129	-0.141	0.255	-0.245	2.383	0.304	-0.271	0.518	-0.021	0.099	-0.156	0.427	0.066	-0.128	0.085	-0.02	0.038	0	0.095	0.009	-0.101	0.006	0.071	0.074	-0.127	-0.19	-0.705	-0.547	-0.408	-0.116	-0.4	-0.001	-0.074	-0.209	-0.176	-0.461	-0.161	-0.043	-6.105	0.273	0.125	0.046	0.088	0.445	0.457	0.268	0.584	0.124	0.066	0.121	-0.01	-0.022	-1.074	0.155	-0.309	-0.061	-0.755	0.059	0.601	0.053	0.324	-0.054	0.015	1.213	-0.008	-0.161	-0.062	-0.127	0.027	-0.185	-0.063	-0.277	0.003	-0.009	-0.053	-0.117	-0.419	0.123	0.037	-0.081	0.362	0.004	-0.48	0.095	0.331	0.17	0.152	0.463	0.207	0.003	0.217	0.198	0.255	0.111	0.137	0.649	0.121	0.59	0.085	0.178	0.87	0.194	0.018	-0.768	-0.945	-0.05	-0.006	-0.009	0.031	0.081	-0.068	-0.148	-0.037	-0.011	0.269	-0.05	0.02	0.039	0.091	0.032	-0.033	-0.077	-0.022	-0.056	-0.123	-0.087	-0.046	-0.022	-0.414	-0.086	-0.092	0.204	0.014	-0.013	-0.018	0.277	-0.3	-0.369	-0.824	-0.433	-0.62	-0.551	-0.4	-0.326	-0.274	-0.755	-0.476	0.183	0.233	1.336	0.041	-0.028	-0.046	0.035	0.175	-0.009	-0.025	-0.027	-0.009	0.155
2	G3	good	139	SO_2153.2	0.045	0.13	0.262	0.051	-0.007	0.54	0.201	0.045	0.144	-0.17	0.045	0.191	0.061	0.112	0.105	0.192	0.201	0.227	0.193	-0.08	0.208	-0.146	0.082	0.117	0.058	0.246	0.185	0.069	0.13	0.12	0.295	0.102	0.233	0.187	0.236	0.2	0.249	-0.01	-0.119	0.726	-0.385	0.131	0.207	0.219	0.158	0.161	0.375	0.285	0.293	0.386	0.302	0.458	0.277	0.335	0.293	0.327	0.287	0.358	-0.204	0.205	-0.724	-0.103	0.089	0.081	0.094	-0.348	0.113	0.068	0.44	0.359	0.419	0.316	0.376	0.211	0.095	0.316	0.636	0.398	0.573	0.264	0.425	0.416	0.388	0.336	0.37	0.278	0.245	-0.151	-0.504	0.204	0.233	-0.332	0.058	0.005	0.09	0.475	0.36	0.34	-3.108	0.192	-0.05	0.275	0.159	0.199	-0.249	0.141	0.227	0.252	0.346	0.389	0.264	0.011	0.003	0.133	0.039	-0.125	0.199	0.134	0.674	0.607	0.569	0.417	0.519	0.645	0.806	0.709	0.736	0.575	0.555	0.513	0.557	0.39	0.246	0.124	0.657	0.398	0.461	0.44	0.397	0.318	0.223	0.148	0.199	0.224	0.212	0.263	0.205	0.105	0.094	0.071	0.168	0.283	0.213	0.283	0.266	0.215	0.119	0.143	0.165	0.187	0.112	0.464	0.168	0.098	0.204	0.045	0.202	0.177	0.398	-0.045	0.166	0.304	0.331	0.246	0.218	-0.073	0.173	0.183	0.33	0.396	0.407	0.4	0.187	0.332	0.14	0.306	0.283	0.075	-0.069	0.147	0.368	0.174	0.235	0.183	0.189
6	G10	good	139	SO_4565	-0.128	-0.564	-0.129	-0.162	-0.097	-0.296	-0.194	-0.255	-0.198	-0.046	-0.102	0.106	-0.042	0.07	0.008	-0.094	-0.034	0.012	-0.097	0.047	-0.091	-0.02	-0.087	-0.215	-0.018	-0.212	-0.308	-0.188	-0.27	-0.102	-0.143	-0.156	-0.283	-0.126	-0.052	-0.228	-0.25	-0.064	-0.187	1.595	0	1.649	-0.365	-0.213	-0.143	-0.225	-0.275	-0.157	-0.085	-0.3	-0.313	-0.145	-0.314	-0.201	-0.232	-0.351	-0.289	-0.299	2.393	-0.143	-0.161	-0.168	0.006	0	0.281	0.27	0.242	0.219	-0.093	-0.156	-0.479	-0.249	-1.007	-0.061	-0.97	-0.158	-0.796	0.179	-0.051	0.155	-0.276	0.304	0.042	-0.22	-0.234	-0.98	-0.299	0.225	0.16	-0.127	-3.175	-0.012	0.088	1.82	0.308	-0.14	0.426	0.267	-1.403	-0.22	-0.166	-0.302	-0.307	-0.313	0.131	-0.201	-0.204	-0.037	0.03	0.003	0.01	-0.166	-0.19	-0.079	-0.416	-0.153	-0.007	-1.676	0.017	-0.13	-0.528	-0.186	-0.137	-0.14	0	-0.072	-0.049	-0.129	-0.266	-0.109	-0.846	-0.292	-0.462	-0.046	-0.277	0.621	-0.197	-0.218	-0.226	-0.122	-0.12	-0.045	-0.075	-0.149	-0.026	-0.041	-0.019	0.06	0.024	-0.047	-0.098	-0.122	-0.187	-0.018	-0.007	0.066	0.011	-0.01	-0.063	-0.045	-0.019	0.549	0.36	0.399	-0.175	-0.116	-0.192	-0.047	-0.512	0.024	-0.217	0.014	0.176	0.318	0.385	0.09	0.297	0.451	0.129	0.05	0.126	-0.006	0.03	0.255	0.173	0.268	0.222	-0.097	0.045	-0.183	-0.02	-0.021	-0.047	0.045	-0.04
6	G10	good	139	SO_4565	-0.404	-0.246	-0.023	-0.166	-0.071	-0.361	-0.137	-0.023	-0.066	-0.017	0.029	-0.048	-0.117	-0.028	-0.092	-0.119	-0.07	-0.129	-0.098	0	-0.108	-0.417	-0.294	-0.18	0.013	-0.145	-0.087	-0.073	-0.111	-0.106	-0.085	-0.07	-0.141	-0.092	-0.051	-0.03	-0.041	-0.251	-0.3	-1.256	-0.015	-0.01	-0.136	-0.156	-0.272	0.041	-0.354	-0.1	-0.126	-0.173	-0.138	-0.13	-0.145	-0.321	-0.033	-0.037	-0.208	-0.169	-1.621	-0.111	-0.165	0.164	0.074	0.083	0.364	-0.098	-0.125	-0.092	-0.09	-0.194	-0.237	-0.035	-0.524	0.013	-0.765	-0.878	-0.866	-0.213	-0.16	-0.204	-0.362	-0.158	-0.254	-0.059	-0.014	-0.66	-0.148	-0.641	-0.013	-0.243	-2.699	-0.27	-0.285	0.136	-0.15	-0.799	-0.24	-0.258	0.903	0.009	0.08	0.04	0.09	0.002	0.3	0.09	0.095	0.069	0.136	0.186	0.215	-0.252	-0.316	-0.074	-0.274	-0.186	0.138	-0.509	-0.225	-0.236	-0.273	-0.297	-0.333	-0.137	-0.369	-0.776	-0.148	-0.234	-0.242	-0.242	-0.522	-0.529	-0.477	-0.434	-0.381	0.228	-0.224	-0.097	-0.046	-0.365	-0.091	-0.066	-0.098	-0.093	-0.132	-0.08	-0.051	-0.057	-0.024	-0.147	-0.123	-0.11	-0.079	-0.087	-0.089	-0.113	-0.126	-0.072	-0.081	-0.115	-0.032	-0.05	-0.034	0.033	-0.071	-0.285	-0.267	-0.193	-0.371	-0.214	-0.238	-0.075	-0.063	0.206	-0.094	-0.089	0.043	0.066	-0.045	-0.112	0.138	-0.142	-0.169	0.178	0.032	0.264	0.191	-0.01	0.127	-0.037	0.213	0.184	0.28	0.204	0.192
2	H5	edge	139	SO_4101	-0.17	-0.233	-0.554	-0.106	-0.905	-0.114	-0.356	-0.195	-0.811	-0.1	-0.306	0.175	-0.047	-0.001	-0.048	-0.09	0.043	-0.017	-0.071	0.027	-0.01	0.36	0.139	0.105	0.142	-0.108	-0.204	-0.074	-0.151	-0.092	-0.19	-0.224	-0.163	-0.201	-0.058	-0.074	-0.284	-0.03	0.195	-1.685	-1	-0.635	-0.397	-0.422	-1.367	0.695	-0.52	0.192	0.066	-0.224	-0.23	0.094	-0.24	-0.395	0	-0.129	-0.1	-0.214	-2.106	-0.016	-0.283	-0.953	0.31	0.101	0.341	0.677	0.596	0.78	-0.002	-0.602	-0.436	0.043	-0.263	0.187	-2.71	-2.269	-0.914	-0.55	0.224	0.071	0.086	0.098	0.188	-0.133	-0.193	-0.017	-0.209	0.366	0.399	0.157	0.191	0.268	-0.306	1.666	0.438	0.691	0.656	0.517	-0.641	-0.15	-0.095	-0.368	-0.543	-0.214	-0.267	-0.081	-0.325	-0.123	-0.258	-0.333	-0.423	0.244	-1.385	-1.62	-0.661	-0.186	-0.445	-1.178	-0.009	0.169	-0.283	0.239	0.359	-0.091	0.032	0	0.047	-0.074	0.028	0.128	-0.244	-0.451	-0.414	-0.799	-0.182	0.246	0.051	-0.008	0.311	0.422	-0.041	-0.03	-0.087	-0.077	0.004	0.005	0.003	0.064	0.072	-0.881	-0.097	-0.221	-0.246	-0.014	0.022	-0.008	-0.041	-0.016	-0.079	0.075	0.072	0.536	0.481	0.277	-0.074	-0.131	-1.159	-0.725	0.143	-0.76	-2.488	0.204	0.262	0.588	0.634	0.466	0.42	0.669	0.334	0.164	0.278	0.039	0.108	0.304	-0.175	0.025	-0.034	-0.097	-0.064	-0.042	-0.176	-0.181	0.063	-0.103	-0.039
2	C5	good	139	SO_0856	0.052	0.202	0.113	-0.118	-0.294	0.319	0.056	0.144	0.138	0.074	0.036	0.123	0.091	0.075	0.13	0.1	0.086	0.117	0.062	0.031	0.064	-0.462	-0.395	-0.139	0.183	0.083	0.049	0.002	0.093	-0.125	-0.016	-0.164	-0.143	0.023	0.029	0.004	0.059	-0.042	-0.474	-3.895	-0.572	-0.016	0.198	-0.038	-0.219	-0.118	0.072	0.08	-0.06	0.154	0.084	0.064	0.083	0.103	0.056	0.062	0.083	0.232	-3.623	-0.007	-0.732	-0.155	-0.423	-0.276	0.051	-0.649	-0.059	-0.026	-0.736	-0.99	-0.978	-0.164	-0.855	-2.326	-0.454	-0.393	-0.053	-0.117	0.202	0.174	0.047	0.2	-0.002	-0.079	-0.002	0.468	-0.188	-1.376	-4.548	-1.198	-1.315	-1.102	-0.73	-3.682	-0.451	-0.002	-0.085	0.105	0.509	-0.055	-0.111	-0.075	-0.074	0.002	-0.436	0.036	-0.12	0.05	0.097	0.051	0.003	-0.258	0.203	-0.316	-0.193	-0.405	-0.283	-0.163	-0.037	0.056	0.077	-0.068	-0.012	0.146	-0.143	0.591	0.184	0.185	0.045	0.034	-0.64	-1.532	-0.587	-0.692	-0.263	-0.28	-0.039	-0.325	0.67	-0.562	0.026	-0.026	-0.084	-0.054	-0.088	-0.016	0.087	-0.098	-0.078	-5.895	-0.255	-0.063	-0.064	-0.045	0.011	-0.344	-0.167	-0.162	-0.1	-0.17	-0.061	-0.035	-0.245	-0.564	-0.149	-0.14	0.153	-0.046	0.083	-0.037	-0.418	0.181	0.232	0.086	0.148	-0.143	-0.076	0.374	0.094	0.15	0.041	0.066	0.045	-0.12	-0.095	-0.072	-0.092	-0.09	-0.044	0.046	0.154	0.064	0.209	0.095	0.137
2	D6	good	139	SO_3597	-0.037	0.017	0.002	-0.022	0.031	0.028	0.037	-0.179	0.056	0.02	0.217	-0.064	-0.004	0.171	-0.022	0.067	-0.033	0.084	0.065	0.143	0.15	0.078	-0.014	0.026	-0.357	0.272	0.047	0.024	0.044	0.151	0.164	0.036	0.14	0.049	0.117	0.053	0.057	-0.013	-0.065	0.329	-0.159	0.115	-0.117	0.004	-0.158	-0.278	0.109	-0.248	0.021	-0.013	0.021	0.178	0.11	0.329	0.034	0.072	0.05	0.219	0.762	0.045	0.255	0.132	-0.121	-0.179	-0.472	-0.063	0.003	-0.072	0.249	0.133	0.145	-0.001	0.076	0.121	-0.21	0	0.063	0.355	0.42	0.272	0.394	0.437	0.38	0.015	0.134	0.13	-0.062	0.582	0.95	0.107	0.363	-0.329	0.291	0.929	0.33	0.254	0.231	0.285	0.474	-0.027	-0.101	0.037	0.01	0.047	-0.201	-0.022	0.095	0.133	0.206	0.231	0.199	-0.24	0.486	0.016	-0.227	-0.106	0.237	0.572	0.282	0.311	0.327	0.221	0.322	0.373	0.38	0.133	0.498	0.441	0.229	0.211	0.63	0.693	0.384	0.507	0.232	0.975	0.286	0.43	-0.035	0.139	0.087	0.118	0.132	0.194	0.17	0.091	-0.103	0.066	0.079	0.156	0.174	0.143	0.098	0.178	0.306	0.074	0.159	0.032	0.024	0.049	-0.005	0.229	0.261	0.43	0.129	0.148	0.074	-0.041	0.096	0.367	0.273	0.04	0.112	0.248	0.081	0.127	0.21	0.025	0.064	0.378	0.394	0.177	0.158	0.028	0.147	0.03	0.107	-0.113	-0.014	-0.099	-0.231	-0.24	-0.103	-0.21	-0.216
2	D6	good	139	SO_3597	-0.11	-0.009	0.048	0.017	0.158	0.001	0.027	-0.216	-0.043	-0.081	0	-0.031	0.042	0.186	0.03	0.037	0.119	0.091	0.1	0.12	0.178	0.139	0.101	0.196	-0.075	0.062	-0.025	-0.006	0.091	-0.012	0.061	0.049	-0.002	-0.082	0.083	0.043	0.104	0.158	0.088	-0.579	0.639	0.306	-0.051	0.109	-0.047	-0.318	-0.095	-0.063	0.121	-0.115	-0.053	0.112	0.108	0.132	0.073	0.03	0.115	0.091	-0.155	0.097	-0.039	-0.522	-0.288	-0.049	-0.312	0.232	0.246	0.158	0.234	0.241	-0.017	0.108	0.03	0.533	0.022	-0.005	-0.243	0.127	-0.054	0.178	0.165	0.02	0.287	-0.06	0.265	0.073	0.083	0.24	0.762	0.097	0.295	0.487	0.121	0.901	-0.383	0.048	0.373	0.165	1.391	0.04	0.022	0.143	0.086	0.138	-0.033	0.069	0.029	0.061	0.207	0.148	0.003	-0.315	-0.264	-0.142	-0.14	-0.151	-0.636	-0.441	0.134	0.214	0.136	0.147	0.121	0.059	0.388	-0.336	0.17	0.002	0.148	0.155	0.203	0.046	0.404	-0.068	-0.044	0.805	0.221	0.019	-0.24	-0.099	0.018	0.101	0.092	0.124	0.118	0.058	-0.027	0.039	0.098	-0.09	0.083	0.075	0.042	0.145	0.065	0.09	0.014	-0.033	-0.007	0.047	0.013	0.169	0.209	0.165	0.15	-0.021	0.119	0.168	-0.064	0.143	0.145	0.294	0.396	0.048	0.352	0.257	0.287	0.114	0.362	0.427	0	0.264	0.338	0.287	0.209	0.123	0.181	-0.008	-0.004	0.102	-0.198	-0.228	-0.18	-0.23	-0.187
2	C7	good	139	SO_4102	-0.246	-0.036	-1.809	-0.108	-1.434	-0.255	0.024	0.198	-0.095	0.321	0.488	0.745	-0.262	0.102	0.029	-0.062	0.013	-0.032	0.002	0.206	0	-0.238	-0.271	-0.203	0.496	0.196	-0.167	-0.035	0.003	-0.002	0.122	0.019	0.008	0.013	-0.077	0.043	0.007	-0.587	-0.209	-3.762	-2.578	-1.482	-0.954	-0.659	-1.124	-1.94	-0.918	0.04	-0.264	0.052	-0.11	0.101	-0.155	-0.406	-0.088	0.158	-0.055	0.057	-1.291	-0.328	-0.919	-0.538	0.6	0.809	0.709	1.946	1.714	2.445	0.005	0.116	-0.279	0.303	-0.596	0.423	-3.108	-3.443	-2.025	-1.523	-0.609	-0.761	-0.823	-1.138	-0.648	0.193	-0.144	0.083	-0.239	-0.36	-0.72	-0.281	-0.621	0.432	-0.733	-1.996	-0.762	-0.719	-0.813	-0.926	-1.398	-0.182	0.108	-0.064	-0.248	-0.047	-0.433	0.005	0.002	0.534	0.529	0.793	0.504	-0.691	-2.402	-2.048	-1.983	-1.247	-0.384	-0.503	-0.045	-0.272	-0.008	-0.494	-0.443	-0.328	-0.384	-1.177	0.389	0.285	-0.377	-0.386	-1.271	-0.809	-0.609	-0.851	-0.196	-0.581	-0.163	-0.396	0.304	0.118	-0.048	-0.014	-0.111	-0.065	-0.127	-0.017	0.323	-0.013	0.007	-0.312	-0.268	-0.261	-0.345	-0.214	-0.097	-0.135	-0.106	-0.141	-0.047	-0.05	0.413	-0.109	-0.156	-0.303	-0.053	0.393	-1.054	-0.652	0.983	-0.242	-2.503	0.418	0.944	1.325	1.425	0.214	0.15	0.328	0.148	-0.456	-0.271	0.031	0.424	0.397	0.515	0.225	0.263	-0.913	-0.397	-0.586	-1.147	-1.2	-0.694	-0.973	-0.991
2	C7	good	139	SO_4102	-0.226	0.044	-0.248	0.075	-1.358	0.087	0.002	0.114	-0.161	0.03	0.171	-0.001	-0.012	0.052	-0.017	-0.044	-0.042	-0.008	-0.011	-0.069	-0.034	0.145	0.068	0.01	0.124	0.128	0.128	0.08	0.051	0.116	0.122	0.221	0.025	0.055	-0.05	0.046	0.06	-0.177	0.077	-3.052	-0.262	-1.96	-0.324	-0.449	-0.975	-1.039	-0.246	-0.13	-0.028	-0.018	0.012	0.008	0	-0.139	0.011	0.021	-0.019	-0.035	2.177	-0.125	-0.057	-0.288	0.256	0.31	0.52	0.201	-0.027	0.008	-0.152	-0.233	-0.454	0.053	-0.289	-1.083	-4.58	-4.297	-2.5	-0.942	-0.229	-0.569	-0.317	-0.531	-0.364	-0.229	-0.284	-0.381	-0.085	0.354	-0.022	-0.12	-0.179	-0.015	-0.752	-0.571	-0.189	-0.416	-0.002	-0.418	-3.385	-0.115	0.09	-0.095	0.052	-0.117	0.099	-0.052	0.079	-0.06	0.002	0.095	0.009	0.168	-1.418	-0.504	-0.559	-1.2	0.417	-0.262	-0.226	-0.283	-0.131	-0.354	-0.298	-0.239	-0.423	-0.655	-0.11	-0.177	-0.264	-0.328	-2.054	-0.285	-0.581	-1.094	-0.267	-0.029	-0.308	-0.379	-0.067	0.158	-0.045	-0.024	-0.086	-0.029	-0.046	-0.06	0.01	-0.059	-0.04	-0.425	-0.098	-0.129	-0.037	-0.043	-0.108	-0.109	-0.11	-0.031	-0.036	-0.029	0	-0.152	-0.081	0.026	0.434	0.489	-0.289	-0.804	0.669	0.326	-1.77	0.031	-0.099	-0.234	-0.129	-0.145	-0.139	-0.131	-0.128	-0.187	0.038	-0.104	0.383	0.851	-0.979	0.421	0.642	0.187	-0.29	0.205	0.161	0.099	0.345	0.301	0.491
2	C8	good	139	SO_0131	0.189	0.148	-0.065	0.053	-0.058	0.071	-0.124	-0.165	-0.117	0.042	0.215	-0.048	-0.045	0.064	0	-0.01	-0.133	-0.161	-0.112	0.074	-0.056	-0.068	-0.286	-0.076	0.004	0	-0.134	-0.018	-0.032	-0.161	-0.131	-0.264	-0.43	-0.1	-0.213	-0.388	-0.213	0.064	-0.138	-1.947	-0.302	0.472	0.147	-0.068	0.086	-0.081	0.17	-0.102	-0.168	0	-0.05	0.025	-0.183	-0.159	-0.043	-0.27	-0.231	0.027	-1.856	-0.084	-0.165	-0.341	-0.243	-0.22	-0.07	-0.068	-0.082	0.005	-0.542	-2.076	-1.18	-0.7	-1.971	-1.64	-4.171	-3.908	-0.716	-0.386	-0.536	-0.55	-0.307	-0.685	-0.365	-0.455	-0.302	-1.129	-0.454	-2.28	-1.602	-0.482	-0.682	-0.64	-0.256	-1.039	0.031	-0.11	-0.638	-0.434	-0.232	0.004	-0.019	-0.005	0.016	0.022	-0.171	0.054	0.13	0.202	0.189	0.396	0.107	-0.453	-1.289	-0.373	-0.304	-0.284	0.182	-0.448	-0.134	-0.188	0.269	-0.227	-0.155	0.091	-0.587	-0.331	0.008	-0.032	-0.096	-0.272	-1.69	-0.544	-0.079	-0.072	0.138	-0.151	-0.124	-0.101	0.051	0.245	-0.079	-0.102	-0.125	-0.121	-0.113	-0.158	-0.092	-0.064	-0.129	-1.551	-0.247	-0.264	-0.181	-0.641	-1.292	-0.75	-0.126	-0.16	-0.16	-0.102	-0.141	-0.364	-0.48	-0.456	0.041	0.28	0.109	0.245	0.409	0.376	0.237	-0.262	-0.39	-0.503	-0.547	-0.553	-0.401	-0.281	-1.829	-0.677	-2.124	-1.471	-0.258	-0.105	-0.154	-0.158	-0.118	-0.569	-0.258	-0.125	-0.138	-0.092	0.028	-0.073	-0.046
2	C8	good	139	SO_0131	-0.074	-0.001	-0.056	-0.177	-0.231	-0.232	-0.172	-0.248	-0.045	0.012	-0.177	0.031	-0.044	-0.057	-0.001	-0.158	-0.114	-0.159	-0.089	-0.03	-0.139	-0.176	-0.197	-0.077	-0.14	-0.256	-0.127	-0.132	-0.206	-0.335	-0.37	-0.438	-0.495	-0.081	-0.146	-0.354	-0.155	-0.195	-0.305	-1.926	-1.118	-0.49	-0.08	-0.258	-0.551	-0.276	-0.14	-0.14	-0.022	0.002	-0.007	-0.003	-0.002	0.077	0.05	-0.319	-0.122	-0.058	-1.454	-0.102	-0.275	-0.255	-0.421	-0.493	-0.409	-0.049	-0.049	-0.055	-0.382	-0.728	-0.985	-0.453	-1.547	-0.696	-2.343	-2.457	-0.199	-0.427	-1.201	-0.414	-0.164	-0.156	-0.188	-0.807	-0.441	-1.192	-0.16	-1.685	-1.724	-0.758	-0.762	-2.174	-0.535	-0.572	-0.28	-0.269	-0.134	-0.377	-1.815	0.117	-0.25	0.019	-0.036	0.07	-0.177	0.09	-0.043	-0.116	-0.028	-0.104	-0.171	-0.152	-2.602	-0.438	-0.234	-0.204	-0.799	-0.262	0.004	-0.019	0.216	0.007	-0.167	0.094	-0.38	-0.224	-0.154	-0.192	0.036	-0.062	-1.522	-1.129	0.258	0.008	-0.034	-0.323	0.132	-0.252	0.023	-0.088	-0.109	-0.05	-0.105	-0.171	-0.121	-0.054	0.024	0.004	0.012	-0.969	-0.218	-0.175	-0.134	-0.389	-0.83	-0.484	-0.141	-0.126	-0.184	-0.216	-0.168	-0.273	-0.168	-0.621	-0.135	-0.155	0.047	0.04	-0.042	-0.172	-0.072	0.193	0.232	-0.353	0.064	0.047	-0.109	0.233	-0.352	-0.291	-1.002	-0.881	-0.045	-0.14	-0.24	-0.176	-0.146	-0.218	-0.382	-0.092	-0.13	-0.186	-0.047	-0.107	-0.173
2	F9	edge	139	SO_4554	0.004	-0.386	0.377	0.001	-0.084	-0.246	-0.159	-0.145	-0.189	-0.013	-0.02	-0.761	0.063	0.035	-0.052	0.031	-0.125	-0.123	-0.162	0.136	-0.067	0.045	-0.223	-0.139	-0.351	-0.139	-0.241	-0.138	-0.161	-0.164	-0.197	-0.119	-0.269	-0.207	-0.054	-0.237	-0.182	0	-0.161	-0.296	0.309	0.037	-0.041	0	0.272	-0.198	0.066	-0.033	-0.107	-0.15	-0.121	-0.117	-0.187	-0.018	-0.022	-0.1	-0.185	-0.229	-0.704	-0.088	-0.307	0.015	-0.36	-0.802	-0.483	0.073	0.049	-0.078	0	-1.52	-0.181	-0.18	0.053	-0.091	0.126	0.001	-0.365	-0.127	-0.652	-0.295	-0.158	-0.008	-0.334	-0.157	0.026	0.107	-0.166	0	-0.716	-0.183	-0.064	0.439	-0.134	0.341	-0.465	-0.105	-0.209	-0.261	-0.838	-0.098	-0.23	-0.158	-0.245	-0.137	-0.326	-0.174	-0.169	-0.099	-0.043	0.081	0.035	-0.58	0.989	-0.25	-0.549	-0.334	-0.304	-0.954	0.129	0.109	0.117	0.011	-0.003	-0.066	0.138	-0.016	0.132	0.009	0.03	0.01	0.651	-0.113	0.145	-0.405	-0.116	0.715	0.114	0.049	-0.573	-0.577	-0.11	-0.05	-0.088	-0.152	-0.052	-0.161	-0.317	0.021	-0.022	-0.298	-0.189	-0.176	-0.13	-0.097	-0.034	-0.158	-0.128	-0.143	-0.131	-0.143	-0.142	-0.242	0	-0.138	-0.056	-0.057	-0.031	-0.039	-0.165	-0.068	-0.042	0.102	0.149	-0.128	-0.111	0	-0.083	0.056	0.065	-0.184	-0.24	-0.001	-0.154	-0.132	-0.07	-0.138	-0.175	-0.266	-0.137	-0.103	-0.175	-0.196	-0.09	-0.17	0.006
2	F9	edge	139	SO_4554	-0.441	-0.082	0.113	-0.391	-0.318	-0.401	-0.062	0.053	0.085	0.103	0.1	-0.525	0.063	0.098	0.04	0.041	0.01	-0.028	-0.012	0.108	0.001	-0.667	-0.484	-0.309	-0.034	-0.067	-0.177	-0.081	-0.083	-0.203	-0.211	-0.158	-0.291	-0.1	-0.139	-0.141	-0.068	-0.091	-0.694	-0.984	-0.693	-0.005	-0.077	-0.249	-0.328	-0.43	-0.167	-0.16	-0.168	0.042	0.113	-0.045	0.082	0.214	0.104	0.064	0.011	-0.092	1.983	-0.303	-1.27	-0.814	-0.772	-0.632	-0.271	-0.47	-0.124	-0.15	0.163	-0.054	0.615	-0.12	0.095	-1.193	-0.513	-0.967	-0.521	-0.352	-0.519	-0.287	-0.399	-0.934	-0.652	0.089	0.159	0.036	-0.155	-0.464	-0.44	-0.542	-0.289	-1.369	-0.392	-0.241	-2.067	-0.954	-0.755	-0.793	0.282	-0.162	-0.36	-0.18	-0.228	-0.153	-0.596	-0.243	-0.323	-0.227	-0.024	-0.036	-0.11	-0.74	0.012	-0.54	-0.566	-1.023	-0.835	-0.699	-0.041	0.189	0.103	-0.009	-0.184	-0.228	0.003	0.139	0.002	0.059	0.037	0.027	0.067	-0.119	-0.572	-1.245	-0.313	0.547	0.035	-0.384	-1.345	-0.882	-0.057	0.005	-0.094	-0.059	-0.048	-0.076	-0.169	-0.087	-0.079	0.006	-0.266	-0.099	-0.082	-0.11	-0.078	-0.133	-0.22	-0.189	-0.189	-0.32	-0.209	-0.447	-0.387	-0.838	-0.316	-0.389	-0.016	-0.157	-0.418	-0.427	-0.419	-0.242	0.026	-0.408	-0.137	-0.414	-0.447	-0.052	-0.156	-0.062	-0.578	-0.246	-0.062	-0.151	-0.224	-0.18	-0.219	0.055	0.021	0.124	-0.021	0.017	0.043	0.038	0.149
2	C10	good	139	SO_3252	0	-0.092	0.725	-0.106	0	-0.14	0.392	0.515	0.07	0.129	0.099	0.036	0.412	0.12	0.279	0.137	-0.032	0.084	0.21	0.044	0.15	-0.236	0.036	0.056	0.163	0.136	0.061	-0.074	0.072	-0.212	-0.09	-0.247	0.129	0.367	-0.009	0.227	0.301	-0.086	-0.172	-0.153	-1.068	-0.476	-0.464	-0.662	0.572	1.633	-0.839	-0.215	0.13	0.332	0.36	0.188	0.303	-0.219	-0.042	0.162	0.387	0.461	4.182	0.213	-0.282	0	-4.436	-4.41	-4.364	-4.952	-5.052	-4.991	0.122	0.331	-0.118	0.196	0.346	0.348	1.43	1.539	0.318	1.195	0.377	0.645	0.654	0.802	0.716	0.439	0.485	0.738	0.124	-0.324	0.258	0.076	-0.554	0.411	0.073	-0.51	-0.008	0.281	-0.072	0.507	0.227	-0.157	-0.795	-0.267	-0.959	-0.705	-0.633	-0.271	-0.736	-1.105	-0.803	-1.015	-0.644	0.187	0	0.298	0.458	0.128	0.258	-0.207	0.274	0.199	-0.837	0.267	0.172	0.158	-1.114	-0.044	0.04	0.421	0.041	0.419	-0.143	0.241	-0.398	0.362	0	0.027	0.22	-0.053	-3.105	-3.146	0.109	0.04	0.12	0.02	-0.168	0.031	0.059	-0.038	-0.267	-0.103	-0.307	-0.039	-0.557	-0.542	-1.346	-0.143	0.06	0.057	0.024	0.002	-0.035	0.26	-0.065	0.19	0.317	-0.026	0.112	-0.125	-0.386	-0.68	0.114	-0.137	-0.174	-0.233	-0.365	-0.835	-0.327	-0.526	-1.21	-1.052	-2.364	-0.796	-0.154	-0.068	0.227	-0.117	-0.063	-0.169	-0.141	-0.221	-0.124	-0.188	-0.51	-0.251	-0.081
2	C10	good	139	SO_3252	0.378	0.005	-0.064	0.239	0.327	0.187	0.136	0.262	-0.206	-0.067	0.037	-0.123	0.28	0.129	0.142	0.045	0.012	0.105	0.014	0.01	0.123	0.366	0.034	0.21	-0.026	0.056	0.022	-0.07	0.003	-0.08	0.138	-0.06	0.077	-0.001	-0.065	-0.015	0.026	0.172	0.513	1.037	1.097	0.161	-0.103	0.123	0.999	1.215	0.111	0.076	0.103	0.025	-0.005	-0.019	-0.051	-0.331	-0.208	-0.074	-0.122	0.154	3.639	0.04	0.53	0.184	-5.594	-5.671	-5.449	-5.083	-5.112	-4.023	-0.05	0.01	0.301	0.126	0.394	-1.913	1.655	1.466	0.014	0.645	0.003	0.094	0.238	-0.387	0.29	0.058	0.108	0.048	0.04	-0.775	-0.343	0.161	-0.077	0.221	0.073	0.781	0.499	0.282	-0.004	0.368	-0.672	0.002	-0.448	0.141	-0.014	-0.03	0.117	0.103	0.096	-0.316	-0.239	-0.315	-0.478	0.433	0.694	0.22	0.612	0.458	0.837	-0.061	0.151	0.015	-0.418	0.081	-0.019	0.327	-0.875	-0.016	-0.402	0.071	-0.313	0.078	0.509	0.061	0.229	0.439	0.422	0.177	-0.001	-0.131	-4.269	-4.125	0.07	0.108	0.119	0.073	0.078	0.04	0.019	0.041	0.054	0.201	0.033	0.04	-0.101	-0.251	-1.022	-0.31	0.16	0.147	0.107	0.219	0.159	0.166	0.151	0.401	0.527	0.205	0.38	0.4	0.402	0.203	0.316	-0.158	-0.134	-0.932	-0.238	0.007	-0.046	-0.257	-0.656	-0.358	-1.285	-0.417	-0.149	0.002	0.275	0.095	0.022	-0.274	-0.125	-0.288	-0.136	-0.349	-0.406	-0.354	-0.254
2	F11	good	139	SO_3057	0.498	0.258	0.272	0.305	0.429	0.284	0.286	0.173	0.279	0.082	0	0.334	0.199	0.059	0.287	0.141	0.294	0.379	0.363	0.008	0.229	0.261	0.327	0.342	0.397	0.379	0.197	0.253	0.217	0.026	0.169	0.063	0.054	0.102	0.324	0.25	0.185	0.268	0.242	-0.101	0.208	0.35	0.504	0.363	0.344	0.041	0.424	0.363	0.323	0.372	0.257	0.23	0.291	0.306	0.321	0.224	0.287	0.281	0.341	0.294	0.282	-0.343	0.534	0.436	0.044	0.37	0.449	0.309	0.268	-0.213	0.18	0.378	0.808	0.363	0.477	0.215	0.169	-0.065	-0.005	0.144	0.078	0.032	0.295	0.359	0.321	0.343	0.356	0.328	0.643	0.329	0.058	-0.346	0.244	-0.208	0	0.256	0.26	0.395	0.914	0.294	0.078	0.054	-0.013	0.144	0.208	0.126	0.016	0.07	-0.023	-0.085	-0.077	0.206	-0.111	0.139	0.288	-0.192	0.108	0.67	0.164	0.319	0.157	0.323	0.45	0.237	0.546	0.016	0.276	0.081	0.389	0.405	1.757	0.43	-0.065	0.147	0.165	0.068	0.368	0.126	1.735	0.454	0.118	0.107	0.056	0.13	0.07	0.183	0.163	0.079	0.081	0.173	0.193	0.13	0.222	0.175	0.232	0.192	0.104	0.147	0.196	0.163	0.205	0	-0.018	-0.073	0.037	0.099	0.017	-0.018	0.082	-0.288	-0.056	0.518	0.626	0.663	0.713	0.551	0.668	0.442	0.572	0.844	0.387	0.478	-0.03	0	-0.205	0.131	0.108	-0.146	0.006	0.033	0.029	-0.035	-0.229	-0.018	0.068
2	F11	good	139	SO_3057	-0.02	0.186	0.241	0.044	0.003	-0.05	0.279	0.163	0.218	-0.006	0.049	0.087	0.088	0.06	0.092	0.027	0.225	0.237	0.182	-0.015	0.091	-0.105	0.009	0.058	0.143	0.164	0.049	0.058	0.071	0.019	0.031	0.077	-0.034	0.056	0.104	0.136	0.076	-0.021	-0.115	0.487	-0.006	-0.029	0.259	0.084	0.113	0.162	0.162	0.167	0.03	0.206	0.212	0.151	0.188	0.177	0.162	0.194	0.179	0.2	-0.278	0	-0.315	-0.023	-0.245	-0.05	0.155	-0.305	-0.137	-0.071	0.198	0.072	0.425	0.097	0.013	-0.441	0.324	0.071	-0.008	0.136	-0.27	-0.095	0.036	-0.008	-0.018	0.134	0.207	0.357	0.098	-0.019	0.098	-0.076	-0.043	-0.115	-0.023	1.28	-0.387	-0.273	-0.133	-0.054	0.494	0.184	0.098	0.192	0.203	0.142	0.059	0.141	0.168	-0.066	-0.168	-0.028	-0.269	0.462	-0.49	-0.103	0.486	0.393	0.113	0.454	0.1	0.182	0.295	0.233	0.383	0.281	0.228	0.344	-0.054	-0.066	0.229	0.254	0.056	0.019	0.096	-0.362	0.138	0.019	0.134	0.022	-0.14	-0.139	0.083	0.103	0.102	0.092	0.033	0.069	0.119	-0.02	0.008	0.265	0.035	0.095	0.125	0.135	0.077	0.04	0.057	0.036	0.037	0.061	-0.001	-0.051	0.007	-0.205	-0.111	0.018	0.136	-0.001	-0.068	-0.404	-0.033	0.312	0.297	0.171	0.166	0.18	0.284	0.132	0.182	0.286	-0.068	0.302	-0.005	-0.135	0.044	0.036	0.051	0.153	0.094	0.06	0.239	0.107	0.121	0.102	0.154
2	H12	good	139	SO_0423	2.359	2.281	0.274	1.069	-0.084	2.322	-2.022	-0.934	-1.401	-1.341	-1.827	0.451	-0.594	-1.86	-0.901	-1.187	-1.616	-1.703	-1.278	-1.777	-2.268	-4.287	-4.157	-4.575	-3.444	-3.925	-4.072	-4.006	-4.39	-4.235	-4.286	-4.743	-4.785	-4.509	-1.552	-1.581	-1.842	-0.835	-4.804	-3.309	-2.621	-0.792	1.772	1.391	0.198	-0.089	1.924	1.31	-0.713	-4.512	-3.378	-3.169	-4.209	-4.285	-2.411	-1.518	-1.719	-4.038	-2.267	-4.372	-3.385	-3.703	2.629	2.57	2.731	1.384	1.6	1.52	-4.64	-5.016	-4.771	-0.773	-4.635	-5.231	-3.762	-3.289	-3.398	-3.273	-2.709	-1.154	0.393	-0.794	-0.896	-1.752	-4.421	-2.536	-4.152	-2.449	-3.552	-3.984	3.028	0.838	-1.665	1.319	2.681	0.675	0.816	-0.445	-2.008	-3.022	-2.818	-3.343	-3.235	-2.779	-2.838	-3.073	-3.1	-2.433	-2.9	-3.002	-2.628	-2.348	-2.365	-1.185	-1.848	-2.695	-2.454	-2.471	-1.045	-2.571	-2.032	0.724	-2.631	-3.043	-2.592	-1.806	0.918	-1.511	-2.435	-2.299	-2.707	-1.873	-0.995	-2.06	-2.59	-2.201	-1.029	-1.877	2.713	2.948	-0.796	-1.396	-2.078	-2.326	-2.877	-0.749	-0.506	-0.614	-1.239	-4.172	-2.987	-3.16	-3.799	-3.958	-3.98	-3.83	-0.498	-0.724	-0.899	-0.68	-0.893	-0.984	-3.003	-3.063	-1.637	-2.419	-2.359	0.641	2.867	-1.361	-2.074	-1.196	-1.116	-2.187	-0.716	-1.385	-2.28	0.263	-3.979	-4.095	-4.117	-4.676	-2.441	-2.955	-3.273	-1.683	-1.416	-4.457	-3.723	0.13	-0.664	-0.563	-0.423	-0.56	-0.692
6	A11	good	139	SO_2472	0.926	1.855	0.674	0.074	-0.49	-1.21	0.307	0.035	0.408	-0.313	0.174	0.789	-0.192	-0.243	0.006	0.244	0.416	0.4	0.177	-0.17	0.042	1.155	0.022	0.092	0.905	1.219	0.981	0.217	0.198	0.359	0.596	0.594	0.587	1.181	0	0.35	0.311	0.14	0.475	-1.324	-0.636	-2.207	0.551	0.472	-0.651	-0.493	0.797	0.308	0.271	0.556	0.192	0.223	0.049	0.376	0.299	0.616	0.329	0.249	-1.692	0.014	-0.498	-0.552	-0.362	-0.744	-2.194	0	0	0	0.057	0.932	0	0.098	0.441	0	3.327	2.421	1.457	0.428	0.156	0.542	0.085	-0.39	-0.673	0.889	0.332	0.562	0.36	-1.406	1.055	0	-0.096	0.206	-0.777	-0.537	-1.135	-1.459	0.461	-0.534	2.485	-0.007	0.196	0.438	0.265	0.081	-0.188	0.099	0.423	0.804	0.287	0.606	0.331	0.017	0.238	0.052	0.525	-0.023	0.513	1.307	0.206	0.136	0.217	-0.164	-0.996	0.274	-1.342	-1.896	0.06	0.59	0.409	0	-1.521	-0.493	-0.147	0.295	-0.901	-1.344	-0.599	-0.041	-0.845	-0.293	0.267	0.33	0.349	0.362	0.455	0.325	0.571	0.227	0.422	0.337	0.204	0.368	0.552	0.565	-0.234	0.6	0.36	0.277	0.429	0.219	0.446	0.214	-0.621	0.592	0.091	0.39	0.081	0.284	0.15	0.188	-1.285	-0.068	0	-0.052	0.066	-0.395	-0.152	-0.961	-0.04	-0.068	0	-0.031	-1.761	-1.73	-1.142	-1.62	-1.623	-0.491	0.452	-0.591	-0.838	-0.158	-0.659	-0.189	-0.567
3	D2	good	139	SO_3877	-0.026	0.083	-0.171	-0.066	0.184	0.066	-0.127	-0.1	-0.045	-0.086	-0.355	-0.857	-0.008	-0.203	-0.207	-0.056	-0.18	-0.184	-0.219	-0.093	-0.048	0.235	0.013	-0.063	-0.479	-0.071	-0.06	-0.002	-0.027	0.002	-0.181	-0.123	0.033	-0.097	0	0.036	0.033	0.079	0.024	-0.881	-0.013	-0.018	0.067	-0.028	-0.33	-0.052	-0.041	-0.112	0.074	-0.16	-0.006	-0.06	0.128	0.057	0.055	-0.142	0.02	-0.102	0.945	0.061	-0.032	-0.161	-0.562	0.721	-0.802	-0.198	-0.182	-0.123	0.024	0.413	0.025	-0.129	-0.391	-0.041	-2.055	-1.853	0.082	0.221	0.439	0.234	0.422	0.29	0.215	-0.099	-0.101	-0.184	0.105	0.442	0.57	0.124	0.266	0.664	0.412	1.296	-0.189	0.476	0.134	0.193	0.845	0.119	-0.058	0.079	-0.031	0.099	0.151	0.076	-0.026	-0.326	-0.296	-0.593	-0.335	0.203	-0.231	0.16	0.366	0.655	-0.039	-1.171	0.256	0.365	-0.067	0.437	0.527	0.264	0.166	0.387	-0.013	-0.083	0.237	0.268	0.917	0.103	0	0.499	0.242	1.107	0.322	0.502	0.195	-0.028	0.136	0.157	0.239	0.184	0.171	0.02	-0.247	0.042	0.006	0.205	0.032	0.112	-0.005	0.059	0.132	-0.003	0.125	0.129	0.074	0.053	0.051	0.042	0.287	0.114	0.151	-0.022	0.038	-0.022	-0.502	-0.3	0.191	0.038	-0.006	-0.025	-0.149	0.093	0.005	-0.136	-0.137	0.077	-0.064	0.02	0.092	0.003	0.12	-0.052	-0.028	0.047	0.069	0.08	0.114	0.105	0.173	0.148	0.17
3	D2	good	139	SO_3877	-0.096	0.154	-0.012	-0.007	-0.023	-0.068	-0.002	0.206	0.134	0.048	0.072	-0.449	0.063	0.091	0.102	0.052	0.085	0.045	0.066	0.023	0.056	-0.241	-0.137	-0.075	-0.002	0.013	0.004	-0.006	0.117	-0.072	0.004	0.045	-0.031	0.008	0.076	0.041	0.099	0.056	-0.207	-1.021	0.114	0.135	0.078	-0.004	-0.154	-0.107	-0.091	0.019	-0.004	0	-0.007	-0.001	0.032	0.252	0.089	0.145	0.067	-0.071	-0.993	-0.006	-0.197	-0.559	-0.296	-0.495	-0.366	-0.151	0.014	-0.013	0.107	-0.018	0.013	0.001	0.113	0.016	-0.558	-0.881	-0.395	-0.181	-0.504	-0.043	-0.276	-0.091	-0.302	0	0.192	0.131	0.018	-0.102	-0.686	-0.431	-0.135	-0.456	-0.112	0.166	-1.095	-0.394	-0.069	-0.26	1.414	-0.058	-0.148	0.003	-0.17	-0.118	-0.321	-0.132	-0.112	0.069	0.195	0.282	0.184	-0.577	0.285	-0.38	-0.469	-0.43	-0.697	-0.737	-0.013	0.022	-0.004	-0.215	-0.21	-0.32	-0.218	-0.274	0.087	0.017	-0.075	-0.092	-0.133	-0.2	-0.207	-0.32	-0.199	0.47	0.002	-0.222	-0.417	-0.019	0.035	0.069	0.004	0.106	0.101	0.071	-0.015	0.005	-0.024	-0.025	-0.067	-0.006	0.044	0.058	0.081	0.009	-0.007	-0.023	-0.077	-0.04	0.002	0.002	0.008	-0.038	-0.101	-0.179	0.055	0	-0.071	0.222	0.037	0.343	0.371	0.2	0.29	0.17	0.249	0.33	0.4	0.413	0.204	0.311	0.197	0.097	0.263	0	-0.048	-0.022	0.095	0.194	0.037	-0.004	-0.022	0.002	0.104
1	F6	good	139	SO_0653	0.05	-0.086	-0.229	0.089	0.11	0.014	-0.136	0.077	-0.301	0.054	-0.354	0.108	-0.02	-0.179	-0.021	0	-0.014	-0.029	-0.047	-0.047	-0.066	0.313	0.151	0.16	0.112	-0.131	-0.018	-0.001	-0.063	-0.028	-0.18	-0.085	-0.107	0.018	0.095	0.034	-0.009	0.373	0.207	0.198	-0.387	-0.464	-0.074	-0.284	-0.174	0.477	-0.091	-0.031	0.114	-0.183	-0.32	-0.31	-0.124	-0.086	-0.023	-0.171	-0.047	-0.254	-0.519	0.132	0.557	-0.187	0.267	-0.08	0.787	0	0	0.035	-0.125	-0.582	-0.228	-0.106	0.346	-0.044	-0.894	-0.79	-0.313	-0.192	-0.248	-0.354	-0.253	-0.07	-0.28	-0.154	-0.268	0.2	-0.098	-0.127	0.622	-0.093	-0.16	0.149	-0.006	-0.332	-0.716	-0.109	-0.139	-0.007	-0.216	-0.091	-0.162	-0.101	-0.026	-0.132	-0.041	-0.005	-0.097	-0.285	-0.144	-0.23	-0.073	0.107	-0.003	-0.041	0.097	0.124	-0.151	0.483	-0.005	-0.107	0.026	-0.003	0.025	0.038	-0.215	0.086	-0.251	-0.235	-0.087	-0.1	-0.275	0	-0.154	0.013	0.089	0	0.058	-0.225	0.021	0.07	-0.047	0	-0.102	-0.055	-0.005	-0.058	-0.039	0.004	0	0.101	-0.094	-0.12	-0.125	-0.067	-0.092	0.042	-0.076	-0.016	0.009	-0.034	0.088	0.032	0	0.021	0.045	-0.05	0.087	0.107	-0.186	-0.087	0.07	0.061	0.077	-0.058	-0.111	-0.139	-0.074	0.021	-0.029	0.165	-0.094	-0.059	-0.147	-0.032	-0.052	0.111	0.079	0.056	0.135	0.077	0.167	0.169	0.197	0.173	-0.46
3	H3	good	139	SO_0088	0.008	-0.308	-0.083	-0.144	0.04	-0.139	-0.072	-0.145	-0.012	0.162	0.069	0.168	0.028	0.082	0.116	0.039	0.027	0.016	0.047	0.195	0.006	-0.002	-0.085	0.084	0.001	-0.145	-0.217	-0.096	-0.097	-0.19	-0.195	-0.126	-0.233	-0.061	-0.047	-0.026	-0.059	0.066	-0.003	1.022	-0.232	-0.434	-0.371	-0.51	-0.38	-0.297	-0.18	-0.115	0.09	0.025	-0.033	-0.007	-0.017	-0.002	0.005	0.003	-0.038	-0.188	-0.809	-0.01	-0.21	-0.387	-0.151	-0.119	-0.166	0.2	0.169	0.208	-0.061	-0.142	-0.461	-0.139	-0.071	-0.057	-1.078	-1.524	-0.325	-0.345	-0.87	-0.496	-0.531	-0.519	-0.471	0.02	-0.079	-0.023	-0.221	-0.28	-0.418	-0.439	-0.237	-1.789	-0.502	2.522	-1.63	-0.291	-0.132	-0.421	-2.906	-0.215	-0.254	-0.145	-0.202	-0.171	-0.395	-0.203	-0.238	-0.134	-0.187	-0.188	-0.085	-0.369	-0.211	-0.59	-0.333	-0.529	-0.674	-0.233	-0.084	-0.162	-0.077	-0.131	-0.343	-0.258	-0.647	0.404	-0.096	-0.127	-0.139	-0.092	-0.124	-0.156	0.127	-0.493	0.06	-0.196	0.044	-0.433	-0.212	0.099	-0.17	-0.095	-0.187	-0.158	-0.14	-0.152	-0.047	-0.087	-0.138	-0.317	-0.323	-0.262	-0.168	-0.193	-0.221	-0.074	-0.184	-0.2	-0.201	-0.326	-0.323	-0.235	-0.417	-1.183	-0.443	-0.541	0.249	0.248	0.23	0.199	-0.04	0.052	0.207	-0.109	0.155	-0.943	-0.823	0.257	0.127	0.145	-0.224	-0.116	-0.218	-0.012	0.03	0.089	0.033	0.027	0.123	-0.029	0.278	0.275	0.272	0.292	-0.035
3	D4	good	139	SO_1487	-0.001	0.265	0.448	0.226	0.263	0.367	0.116	0.162	0.068	0.056	0.233	0.221	0.052	0.146	0.113	0.198	0.135	0.079	0.093	0.083	0.174	0.27	0.166	0.292	0.292	0.432	0.141	0.113	0.22	0.101	0.251	0.144	0.137	0.029	0.132	0.095	0.087	0.334	0.355	1.675	1.162	1.035	0.369	0.189	-0.166	0.11	0.199	0.152	0.149	0.305	0.158	0.247	0.085	0.046	0.134	0.191	0.133	0.341	-0.275	0.187	0.097	-0.039	0.317	0.267	0.263	0.183	0.093	0.139	0.02	-0.047	0.156	0.187	0.388	0.024	0.19	0.139	0.301	0.231	0.53	0.201	0.22	0.101	0.078	0.238	0.178	0.21	0.099	0.114	0.595	0.09	0.03	0.104	0.156	-0.197	0.416	0.361	-0.131	0.223	0.649	0.101	0.254	0.097	0.101	0.174	0.248	0.129	0.132	0.484	0.627	0.746	0.61	-0.51	0.367	-0.258	-0.382	-0.564	-0.02	0.51	0.204	0.008	0.31	-0.047	0.125	0.238	-0.076	0.257	0.505	0.573	0.169	0.089	0.13	0.2	0.188	0.063	0.052	0.15	0.122	-0.101	0.407	0.572	0.071	0.043	0.039	0.052	0.093	0.049	0.124	0.066	0.067	0.327	0.084	0.072	0.171	0.133	0.109	0.153	0.031	0.084	0.144	0.108	0.083	0.122	0.148	0.157	0.189	0.288	0.249	0.34	0.638	0.604	0.213	0.083	0.152	0.08	0.01	0.172	0.239	0.24	0.304	0.159	0.09	-0.023	-0.074	0.035	-0.023	0.148	0.235	-0.363	-0.295	-0.228	-0.158	-0.341	-0.185	-0.148	-0.095
1	F7	good	139	SO_2489	0.726	0.953	-0.348	0.579	0.082	1.097	0.191	1.052	-0.217	-0.614	0.079	-0.34	0.998	0.252	0.847	1.122	0.018	0.062	0.084	-0.563	-0.218	-5.116	0.01	-0.363	-4.69	-5.168	0.174	-0.373	-0.318	0.132	0.45	0.068	-0.07	-5.659	-0.816	0.368	0.249	-1.122	-5.117	1.31	2.452	0.669	0.531	0.677	0.102	0.786	0.623	0.445	0.194	-5.761	-4.004	-5.702	-5.85	0.683	-0.045	0.368	0.22	-0.55	3.02	0.346	0.97	2.474	-0.147	-0.798	-1.624	-0.423	-0.564	-0.322	-1.485	-0.079	0.544	-1.973	-5.499	0.679	-3.274	-3.903	1.421	1.051	0.82	-4.157	-2.58	-4.777	-3.54	0.293	0.383	-6.075	0.471	0.866	1.454	-0.058	1.29	-0.508	1.339	2.416	2.603	-3.301	-3.396	-2.26	-0.408	0.269	-0.377	0.227	-0.032	0.046	1.145	-0.245	0.276	0.568	0.514	0.723	0.533	0	0.233	0.822	-0.044	0.629	0.707	1.166	0.112	-0.026	-0.548	-0.161	-0.238	0.247	-0.498	-0.22	0.447	-3.372	0.01	0.169	-0.545	1.052	0.099	0.465	1.386	-1.969	0.351	0.515	-1.766	-1.678	0	-0.104	-0.279	-0.419	-0.577	0.113	0.271	-0.003	-0.037	1.423	0.746	0.452	-0.272	-1.18	-0.456	0.47	0.157	0.161	-0.261	0.442	0.156	0.251	1.087	1.66	-2.363	-4.392	-1.427	0.775	0.227	0.226	0.19	0.302	0.248	0.216	0	0.777	0.628	0.604	0.855	0.06	-0.547	-0.105	-2.102	-2.116	-1.592	-1.158	-1.59	-3.214	-3.339	0.106	0.118	0.026	0.429	-0.024	-0.089
3	H5	good	139	SO_0990	0.141	-0.037	-0.141	-0.095	-0.084	-0.127	0.149	0.172	-0.042	0.12	-0.118	0.174	0.098	-0.076	0.033	-0.077	0.155	0.108	0.119	0.006	0.061	-0.311	-0.156	-0.225	0.161	-0.051	-0.033	-0.02	0.018	-0.089	-0.069	-0.059	-0.06	0.026	0.082	-0.009	-0.034	0.145	-0.401	1.017	-0.024	-0.038	-0.159	-0.078	-0.535	0.165	-0.051	0.016	-0.137	0.051	0.069	0.02	0.111	0.09	0.047	0.177	0.242	0.065	0.137	-0.094	-0.4	-0.085	-0.06	-0.001	0.166	0.115	0.037	-0.009	0.279	0	0.171	0.133	0.45	0.393	0.124	0.344	0.154	0.096	-0.011	-0.046	-0.084	0.124	0.092	0.122	0.088	0.195	0.109	0.072	0.3	0.018	-0.124	-0.255	-0.165	-0.407	-0.65	-0.039	0.017	0.176	0.506	-0.073	-0.265	-0.147	-0.141	-0.048	-0.086	-0.099	-0.213	-0.072	-0.29	-0.442	-0.176	-0.12	-0.116	-0.171	-0.172	-0.147	-0.232	-0.602	-0.061	-0.12	-0.179	0.012	-0.009	0	0.187	-0.258	0.011	-0.078	0	-0.073	0.041	0.049	-1.168	-0.559	-0.194	-0.137	-0.027	-0.148	-0.202	-0.161	0.101	0.079	0.079	0.047	-0.003	0.051	0.118	0	0.018	0.339	0.004	0.036	0.081	0.088	0.05	0.039	0.009	0.052	0.064	0.008	0.107	0.012	0.091	0.006	-0.076	-0.032	-0.073	-0.243	-0.18	-0.557	-0.088	0.368	0.375	0.507	0.543	0.437	0.385	0.494	0.693	0.593	0.452	0.453	0.164	-0.064	-0.153	-0.006	-0.093	0.083	0.188	0.141	0.098	0.003	-0.029	0.045	0.137
3	D5	good	139	SO_1436	0.406	0.232	0.106	0.189	0.179	0.088	0.08	0.131	0.135	0.011	-0.139	0.186	0.139	-0.035	0.149	0.187	0.187	0.096	0.235	0.002	0.104	0.382	0.279	0.302	0.18	0.218	0.114	0.133	0.184	0.054	0.058	0.118	0.056	0.056	0.132	0.226	0.193	0.326	0.309	-0.28	0.781	0.502	0.23	0.13	0.03	0.23	0.234	0.235	0.225	0.236	0.194	0.141	0.198	0.229	0.236	0.189	0.265	0.094	-0.401	0.179	0.165	-0.29	0.066	0.019	-0.239	0.022	0.277	0.183	0.108	0.121	0.715	0.231	0.451	-0.564	0.954	0.548	-0.299	-0.161	0.172	-0.037	-0.007	0.025	0.063	0.264	0.281	0.506	0.265	-0.093	0.417	0.123	0.031	-0.622	0.064	-0.447	-0.535	0.093	-0.356	0.319	-0.156	0.241	0.039	0.274	0.226	0.286	0.109	0.234	0.103	-0.009	-0.017	-0.209	-0.124	0.261	0.172	0.03	0.371	0.235	-0.004	0.343	0.25	0.366	0.272	0.448	0.521	0.4	0.282	0.566	0.252	0.147	0.382	0.468	0.911	0.14	0.283	-0.201	0.331	0.175	0.322	0.103	0.163	0.138	0.12	0.164	0.087	0.155	0.088	0.111	0.213	0.117	0.176	0.427	0.134	0.147	0.183	0.212	0.16	0.212	0.19	0.15	0.162	0.191	0.223	0.106	0.002	-0.259	0.191	0.013	0	-0.017	-0.08	-0.338	-0.081	0.276	0.261	0.034	0.213	0.031	0.183	0.021	0.178	0.249	-0.046	0.357	0	-0.231	-0.292	0.022	-0.005	0.138	0.162	0.058	0.022	-0.16	-0.138	-0.01	0.054
3	G6	good	139	SO_1436	0.365	0.25	0.021	0.196	0.025	0.482	0.035	0.197	0.012	0.013	0.104	0.164	0.135	0.128	0.13	0.159	0.226	0.119	0.245	0.111	0.237	0.203	0.16	0.224	0.367	0.303	-0.045	0.134	0.184	0.087	0.171	0.127	0.021	-0.011	0.207	0.159	0.045	0.172	0.17	0.462	0.397	-0.814	0.275	0.327	0.552	-0.213	0.262	0.291	0.168	0.11	0.093	0.194	0.053	0.179	0.15	0.145	0.127	0.242	-0.886	0.251	-0.009	-0.124	-0.273	0.046	-0.044	0.295	0.428	0.194	0.085	0.578	0.012	0.223	-1.386	0.293	0.812	0.846	0.205	0.267	0.349	0.651	0.102	0.832	0.089	0.21	0.152	0.099	0.096	-0.139	0.934	0.145	0.055	-0.614	0.116	-0.258	-0.121	0.42	0.263	0.644	0.605	0.177	0.126	0.094	0.054	0.116	0.076	0.172	-0.005	0.345	0.407	0.357	0.28	-0.222	0.38	-0.041	-0.063	-0.256	-0.069	-0.248	0.241	0.124	0.298	0.144	0.193	0.271	-0.131	-0.167	0.431	0.298	0.253	0.181	0.121	-0.062	-0.604	0.437	0.134	0.075	0.259	-0.015	-0.074	0.138	0.12	0.089	0.092	0.145	0.246	0.217	0.231	0.126	0.179	0.179	0.213	0.165	0.138	0.278	0.243	0.219	0.144	0.232	0.248	0.31	0.208	0.318	0.387	0.403	0.044	0.128	0.157	0.084	0.354	0.055	-0.177	-0.131	0.211	-0.099	0.323	0.054	0.121	-0.107	0.256	0.369	-0.213	-0.03	0.018	0.1	0.066	0.192	0.17	-0.225	-0.039	-0.109	0.07	0.05	-0.178	0.065	0.064
3	H6	good	139	SO_2422	0.527	0.551	0.273	0.331	0.48	0.62	0.254	0.131	0.127	-0.094	0.087	0.21	0.116	0.089	0.156	0.087	0.216	0.25	0.136	-0.053	0.089	0.203	0.239	0.203	0.317	0.36	0.314	0.231	0.134	0.259	0.3	0.249	0.224	0.228	0.22	0.118	0.111	0.178	0.306	0.846	1.073	0.435	0.431	0.168	0.482	0.128	0.293	0.095	0.205	0.299	0.35	0.257	0.244	0.401	0.02	0.212	0.117	0.272	0.386	0.094	0.083	0.085	0.608	0.53	0.649	0.039	0.15	0.196	0.333	0.218	0.256	0.275	1.109	0.365	1.614	1.115	-0.788	-0.06	0.268	0.116	0.066	0.097	0.048	0.352	0.208	0.281	0.266	1.117	0.286	0.227	-0.07	0.605	0.112	-0.404	-0.661	0.003	0.296	0.133	2.573	-0.045	0.091	0.155	0.158	0.052	0.455	0.002	0	0.057	0.114	-0.002	0.155	0.317	-0.32	0.28	0.186	0.209	0.843	-0.689	0.077	-0.01	0.183	0	0.212	0.27	0.148	0.539	0.185	0.336	0.186	0.117	-0.376	0.623	-0.385	-0.075	0.027	0.063	0.197	-0.054	0.75	0.864	0.067	0	-0.114	-0.113	-0.184	0.094	0.152	-0.224	-0.357	0.636	0.205	0.217	0.244	0.156	0.159	0.123	0.042	-0.007	0.148	0.081	0.072	-0.195	-0.133	-0.02	0.471	0.327	0.389	0.404	0.406	0.375	0.436	-0.181	0.001	-0.486	-0.161	-0.317	-0.407	-0.166	0.184	0.221	0.22	0.11	-0.05	0.222	0.247	0.279	0.278	0.259	0.079	-0.047	0.286	0.204	0.16	0.089	0.073
3	A7	good	139	SO_0627	0.184	-0.005	0.044	0.074	0.211	0.159	-0.043	0.028	-0.02	0.034	0.074	-0.128	-0.087	-0.058	-0.084	-0.006	-0.109	-0.175	-0.172	-0.143	-0.042	0.024	-0.196	-0.092	-0.221	0.143	-0.209	-0.066	-0.026	-0.103	0.05	-0.084	-0.152	-0.111	-0.087	-0.07	-0.101	0	-0.204	-0.175	0.332	-0.149	-0.043	-0.074	0.006	-0.039	-0.111	-0.057	-0.188	-0.318	-0.152	-0.166	-0.142	-0.088	-0.194	-0.119	-0.074	-0.111	2.055	-0.058	-0.419	0.187	0.377	-0.007	0.294	-0.126	-0.008	0	-0.006	-0.086	-0.095	-0.05	0.263	-0.007	1.101	0.822	-0.08	-0.402	-0.171	-0.172	-0.065	-0.192	-0.168	-0.099	-0.078	-0.107	-0.327	-0.168	0.231	-0.179	-0.104	0.857	0.018	-0.435	0.139	0.073	-0.314	-0.143	-0.536	-0.201	0.093	-0.087	0.051	-0.044	0.315	-0.086	0.039	-0.228	-0.183	-0.176	-0.498	0.269	0.481	0.016	0.206	0.33	0.44	0.692	-0.134	-0.151	-0.143	-0.137	-0.007	-0.022	-0.417	-0.127	-0.353	-0.066	-0.225	-0.198	-0.064	0.25	0.12	-0.219	-0.001	-0.075	-0.22	0.222	-0.111	-0.05	-0.005	-0.011	-0.001	-0.023	-0.005	-0.089	-0.029	-0.102	-0.034	0.057	-0.119	-0.209	-0.17	-0.148	-0.05	-0.057	-0.027	-0.024	-0.081	-0.012	-0.052	-0.179	-0.153	-0.137	-0.09	0.105	0.058	0.074	0.135	0.363	0.15	-0.166	-0.206	-0.047	-0.253	-0.201	-0.25	-0.281	-0.177	-0.361	-0.37	-0.034	0.02	-0.013	0.072	-0.043	-0.053	0.14	-0.02	0.065	-0.014	0.053	0.226	0.023	-0.022
3	A7	good	139	SO_0627	0.113	-0.057	-0.037	0.004	0.156	0.016	-0.081	0.017	0.03	0.058	-0.076	0.001	-0.024	-0.07	0.039	-0.038	0.034	-0.206	0.036	0.038	-0.033	0.211	0.036	0.11	0.03	0.018	-0.122	0.023	0.053	-0.115	-0.111	-0.086	-0.128	0.024	0.016	0.021	0.027	0.116	-0.055	-0.424	-0.82	0.02	0.165	-0.043	0.331	-0.284	0.062	0.079	0.04	-0.193	0.021	0.002	-0.01	0.043	-0.094	0.038	0.079	-0.02	0.185	0.001	0.11	-0.122	-0.034	0.132	-0.013	0.089	0.001	0.098	-0.042	-0.11	-0.297	0.023	0.33	0.11	1.554	1.275	-0.37	-0.416	0.092	0.09	0.007	-0.017	0.047	0.045	0.076	0.283	0.058	-0.311	0.306	-0.228	-0.222	0.327	0.031	-0.023	0.067	0.271	-0.128	-0.038	-0.29	-0.022	0.004	-0.008	-0.035	-0.008	0.138	0	-0.049	-0.023	-0.029	-0.016	-0.049	-0.005	-0.295	-0.003	0.011	0.013	-0.154	0.128	0.083	0.056	-0.037	0.129	0.115	0.081	-0.117	0.066	0.102	0.123	0.007	0.052	0.088	-0.2	-0.066	-0.013	0.056	-0.033	-0.002	0.036	0.053	0.007	0.015	0.03	-0.004	-0.019	0.013	0.013	0.092	0.028	0.08	0.243	-0.098	-0.079	-0.018	-0.056	-0.154	0.018	0.03	0.055	0.014	0.018	0.084	-0.04	0.041	-0.208	0.021	-0.002	-0.068	-0.056	0.133	0.022	-0.039	0.022	0.022	-0.113	0.038	-0.124	-0.161	-0.022	-0.106	-0.033	-0.349	-0.165	-0.036	-0.097	-0.055	-0.085	-0.048	0	-0.139	-0.096	-0.063	-0.08	-0.031	-0.011	-0.169
3	G8	good	140	SO_A0035	0.496	-0.011	0.162	0.163	0.123	0.214	0.038	-0.03	0	0.032	-0.102	-0.058	0.057	-0.011	0.07	0.129	0.116	0.109	0.056	0.027	0.042	-0.079	-0.083	-0.011	0.367	-0.007	0.015	0.06	0.04	0.075	0.069	0.033	0.125	0.092	-0.001	-0.012	-0.091	0.074	-0.171	1.713	0.964	-0.321	0.134	0.013	0.239	-0.232	0.213	0.002	-0.114	0.178	0.127	0.164	0.05	0.018	0.078	0.093	0.075	0.141	2.031	0.046	-0.045	-0.066	-0.187	-0.109	-0.192	-0.521	-0.462	-0.731	0.035	-0.113	-0.039	0.122	0.341	-0.058	-0.422	-0.151	0.468	0.339	0.435	0.083	0.351	0.49	0.209	0.102	-0.039	0.527	0.139	-0.136	-0.465	0.114	0.038	0.259	-0.011	0.028	-0.032	0.347	0.509	0.296	0.792	-0.105	-0.109	-0.03	-0.087	-0.032	-0.057	-0.065	-0.211	0.109	0.245	0.041	0.239	-0.377	0.025	-0.129	-0.266	-0.415	-0.263	-0.716	0.196	-0.066	0.119	0.043	0.284	0.218	0.348	0.063	0.361	0.352	0.197	0.07	0.169	0.855	-0.676	0.149	0.057	0.148	0.115	0.007	-0.001	-0.032	-0.017	0.015	0.013	0.029	0.036	0.039	0.043	0.023	0.03	0.182	-0.018	0.004	0.045	0.049	-0.021	-0.012	0.104	0.134	0.058	0.109	-0.132	0.274	0.354	0.054	-0.103	-0.186	-0.074	-0.106	-0.24	-0.344	-0.342	-0.027	-0.058	-0.273	-0.198	0.268	0.208	0.231	0.444	0.367	-0.096	0.067	0.299	0.15	0.102	0.146	0.206	0.258	0.39	0.328	0.297	0.416	0.133	0.455	0.254
3	B8	good	139	SO_0057	0.055	-0.016	0.125	0.035	0.031	0.182	-0.044	-0.258	-0.146	0.066	0.142	-0.022	0.005	0.088	-0.023	-0.025	-0.027	-0.001	-0.087	0.142	-0.067	-0.131	-0.181	-0.185	0.037	0.038	-0.254	-0.065	-0.151	-0.097	-0.117	-0.119	-0.192	-0.109	-0.163	-0.151	-0.203	-0.03	-0.177	2.206	0.254	0.095	-0.038	-0.021	0.039	-0.256	0.062	0.003	-0.078	-0.225	-0.326	-0.176	-0.326	-0.169	-0.27	-0.207	-0.147	-0.155	-0.275	-0.225	-0.429	-0.386	-0.255	-0.421	-0.011	-0.029	-0.057	0.035	-0.238	-0.281	-0.381	-0.12	0.124	-0.14	-0.615	-0.891	-0.547	-0.259	0.025	-0.311	-0.282	-0.118	-0.281	-0.217	-0.154	-0.321	-0.312	-0.617	0.21	-0.258	-0.128	-0.231	-0.508	-0.858	-0.631	-0.427	-0.413	-0.339	-0.812	-0.14	-0.116	-0.152	-0.161	-0.135	-0.005	-0.073	-0.141	-0.014	-0.002	0.079	0.066	-0.311	0.429	-0.19	-0.317	-0.348	-0.052	-0.059	-0.14	-0.23	0.131	-0.238	-0.279	-0.116	-0.426	-1.008	0.004	0.065	-0.118	-0.166	-0.119	-0.277	-0.413	-0.713	-0.292	-0.257	-0.254	-0.321	-0.138	-0.425	-0.084	-0.012	-0.076	-0.099	-0.034	-0.086	0.034	0.048	0.087	0.446	0.006	-0.098	-0.087	-0.049	-0.227	0.028	-0.053	-0.003	-0.053	0.016	0.077	0.023	-0.129	0.114	-0.067	0.023	-0.17	-0.153	0.088	0.012	-0.348	-0.255	-0.145	-0.335	-0.083	-0.281	-0.062	-0.056	-0.275	-0.259	-0.377	-0.373	-0.269	-0.161	-0.298	-0.197	-0.147	0.029	0.179	-0.056	-0.107	-0.1	-0.018	0.007	-0.082
3	F9	good	139	SO_4280	-0.26	0.214	-0.29	0	-0.065	-0.074	-0.12	-0.11	-0.4	0.174	-0.096	0	-0.007	-0.065	-0.029	-0.147	-0.153	-0.093	-0.082	0.117	-0.115	-0.06	0	-0.026	0.2	-0.057	-0.222	-0.105	-0.129	-0.19	-0.271	-0.154	-0.285	-0.216	-0.078	-0.122	-0.187	-0.267	-0.187	-0.9	0.319	0.38	0.176	0.03	0.377	0.131	0.069	0.118	-0.175	0.058	-0.083	-0.007	-0.07	-0.176	0.016	-0.094	-0.012	-0.091	0.947	-0.133	-1.061	-0.764	-0.098	0.347	-0.08	0.272	0.372	0.173	-0.151	-0.574	-0.167	0.05	-0.829	-0.078	-3.203	-2.917	-0.094	-0.022	0.104	-0.15	0.115	0.016	0.069	0.036	-0.07	0	0.079	-0.28	-1.042	-0.036	-0.327	-0.271	-0.241	-0.904	-0.641	0.246	-0.207	0.281	0.443	-0.044	-0.147	-0.113	-0.256	-0.047	-0.419	0.013	-0.287	-0.291	-0.525	-0.508	-0.486	0.027	0.263	0.011	0.178	-0.128	-0.074	1.601	-0.025	-0.029	-0.068	0.233	0.323	0.03	-0.152	-0.593	-0.072	-0.161	0.14	0.189	-0.407	-0.058	-0.402	-0.253	0.339	-0.296	-0.008	-0.272	-0.098	0.051	-0.082	-0.077	-0.191	-0.203	-0.183	-0.094	0.046	-0.004	0.015	0.158	-0.145	-0.162	-0.109	-0.121	-0.04	-0.018	-0.106	-0.144	-0.049	-0.114	-0.002	-0.01	-0.022	-0.227	-0.156	-0.099	-0.096	-0.199	-0.186	-0.746	-0.24	-0.396	-0.097	-0.2	0.022	-0.182	-0.196	-0.338	-0.51	-0.348	-0.469	-0.474	-0.188	-0.149	-0.229	-0.051	-0.106	0	-0.096	-0.041	-0.093	0.044	-0.245	0.008	-0.018
3	F9	good	139	SO_4280	0.033	-0.048	-0.239	-0.146	-0.011	-0.026	-0.081	-0.152	0.014	-0.048	-0.18	-0.148	-0.167	-0.207	-0.172	-0.096	-0.133	-0.232	-0.156	0.033	-0.109	0.248	0.058	-0.02	-0.153	-0.232	-0.142	-0.072	-0.129	-0.079	-0.204	-0.177	0.007	-0.093	-0.125	-0.12	-0.061	-0.009	0.087	0.488	-0.342	-0.053	-0.116	-0.144	-0.223	-0.433	-0.194	-0.127	-0.033	-0.167	-0.107	-0.12	-0.058	-0.151	-0.115	-0.229	-0.077	-0.077	-0.035	-0.026	0.391	-0.287	0.21	0.01	0.064	0.16	-0.067	-0.037	-0.194	-0.05	0.441	-0.148	0.193	0.104	-0.282	-0.225	0.02	0.071	-0.264	0.118	-0.037	-0.075	0.009	-0.193	-0.212	0.041	0.031	0.52	0.296	0.013	0.145	0.519	0.09	-0.064	0.174	-0.025	0.236	0.103	1.392	-0.126	-0.131	-0.014	0.033	-0.06	0.114	-0.106	-0.025	-0.077	0.047	-0.055	0.094	-0.027	0.536	0.03	0.079	-0.036	-0.095	0.105	-0.107	-0.148	-0.156	-0.151	-0.144	-0.111	-0.309	-0.626	-0.171	-0.084	-0.145	-0.143	-0.414	-0.198	-0.003	0.317	0.183	-0.196	-0.074	-0.165	0.118	0.086	-0.066	-0.08	-0.022	-0.062	-0.076	-0.095	-0.094	-0.078	-0.089	0.02	-0.082	-0.059	-0.068	-0.085	-0.154	-0.104	-0.018	-0.039	-0.076	-0.064	-0.009	0.013	0.123	0.027	0.199	0.067	-0.076	0.014	-0.027	0.055	-0.028	-0.063	-0.004	-0.275	-0.046	0.025	-0.007	-0.011	-0.009	-0.082	-0.204	-0.105	-0.12	-0.164	-0.26	-0.012	-0.088	-0.073	0.201	0.014	-0.084	0.037	-0.065	0.009	-0.02
3	H10	good	139	SO_1720	-0.737	-1.37	-0.323	-0.088	-0.091	-0.914	0.165	0.24	0.254	-0.113	-0.211	0.28	0.072	0.075	0.099	0.013	0.203	0.088	0.251	-0.218	-0.038	-0.825	0.072	0.031	-0.161	-0.203	0.231	0.053	0.071	0.058	-0.003	0.059	0.102	0.207	0.234	0.217	0.143	-0.301	0.04	-1.228	0.373	0.052	-0.417	0.03	-0.324	0.236	-0.359	-0.11	0.123	-0.08	0.084	-0.114	0.113	-0.154	0.081	0.117	0.278	-0.26	0.695	0.188	0.382	0.378	0.657	-0.192	0.604	0.194	0.295	0.118	0.39	0.411	0.255	-0.006	-1.586	0	0.617	0.233	-0.302	-0.357	-0.434	-0.608	-0.931	-0.68	-0.794	0	0.144	-2.573	0.384	0.619	-0.57	0.195	0.012	-0.349	0.249	-0.585	-0.066	-1.319	-0.528	-0.502	-0.784	0.096	-0.127	0.094	-0.003	-0.085	-0.283	-0.185	0.019	0.024	-0.105	-0.055	0.024	0.266	-1.288	0.193	-0.094	0.189	-0.292	1.748	0.089	0.104	0.069	0.001	-0.181	-0.282	0.128	0.07	0.026	-0.418	0.021	0.21	-0.684	-0.309	-0.309	0.108	-0.108	-0.322	0.097	0.16	0.23	0.674	0.187	0.197	0.141	0.108	0.061	0.138	0.156	0.074	0.1	-0.131	0.05	0.033	0.072	-0.04	0.133	0.092	0.109	0.087	0.142	0.091	0.117	-0.135	0.25	-0.345	0.05	-0.038	0.051	0.269	-0.051	-0.378	-0.032	0.163	0.115	0.342	0.124	-0.081	0.022	-0.125	-0.35	-0.197	0.004	0.177	0.178	0.039	0.203	-0.101	-0.147	0.26	0.221	0.174	0.072	0.009	0.199	0.041	0.06
3	H10	good	139	SO_1720	0.002	0.323	0.284	-0.185	-0.31	-0.119	-0.08	0.168	0.091	0.047	0.064	-0.07	-0.324	-0.215	0.009	-0.11	-0.157	-0.281	0.013	-0.005	-0.174	-0.366	-0.107	-0.029	0.13	0.175	0.108	-0.014	0.143	0.117	0.176	0.007	0.094	0.147	0.171	0.241	0.31	-0.036	-0.444	-0.322	-0.168	-0.273	0.208	0.044	-0.031	-0.092	-0.003	0.048	0.287	0.197	0.321	0.334	0.324	0.355	0.27	0.202	0.18	0.215	1.522	0.123	-0.302	0.56	0.003	0.26	-0.021	-0.408	-0.179	-0.147	0.025	0.099	-0.084	-0.001	-0.634	-0.069	-0.339	-0.018	0.437	0.036	0.284	0.497	0.135	0.426	0.075	0.034	0.128	-0.108	-0.009	0.022	-0.216	0.008	0.144	-0.66	0.01	0.014	0.039	0.23	0.159	0.11	0.868	0.108	0.099	0.09	0.041	0.085	0.014	0.026	0	0.145	0.178	0.222	0.254	0.019	0.199	-0.046	0.003	-0.055	0.185	0.005	0.256	0.194	0.039	0.061	0.103	0.107	-0.137	0.035	0.376	0.233	0.147	0.123	-0.559	0.207	0.125	-0.437	0.094	-0.093	0.031	-0.084	-0.389	-0.327	0.144	0.123	0.167	0.217	0.18	0.133	0.096	0.055	0.024	0.078	0.044	0.133	0.151	0.114	0.18	0.126	0.093	0.13	0.058	0.02	-0.067	0.306	0.304	0.034	0.192	0.07	0.52	0.531	0.67	0.569	0.363	0.137	0.149	0.024	0.086	-0.472	-0.227	0.191	0.261	0.229	0.039	0.016	0.03	0.12	-0.049	0.014	0.03	0.008	-0.17	0.2	0.3	0.14	0.146	0.118	0.445
3	B11	good	139	SO_4614	-0.037	-0.025	-0.113	-0.175	-0.227	0	-0.229	-0.272	-0.262	-0.015	0.091	-0.157	-0.141	-0.025	-0.247	-0.124	-0.212	-0.17	-0.155	0.084	-0.071	-0.061	-0.218	-0.231	0.006	-0.049	-0.325	-0.192	-0.154	-0.127	-0.167	-0.127	-0.258	-0.284	-0.223	-0.266	-0.23	-0.074	-0.216	-0.955	-0.154	-0.133	-0.091	-0.034	-0.092	-0.293	-0.079	-0.163	-0.228	-0.212	-0.231	-0.105	-0.286	-0.274	-0.252	-0.236	-0.164	-0.177	-0.618	-0.181	-0.299	1.466	-0.204	-0.218	-0.157	-0.099	-0.054	-0.01	-0.066	0.319	-0.192	-0.12	-0.579	-0.09	0.015	0.089	-0.35	-0.251	-0.17	-0.128	-0.067	-0.21	-0.196	-0.191	-0.262	0.182	-0.18	-0.426	-0.143	-0.189	-0.185	0.01	-0.166	-0.671	-0.658	-0.043	-0.047	-0.253	-0.14	-0.184	-0.175	-0.168	-0.067	-0.175	-0.299	-0.016	-0.051	-0.253	-0.171	-0.172	-0.026	-0.194	0.243	-0.348	-0.085	-0.273	-0.346	0	-0.142	-0.237	-0.056	-0.132	-0.059	-0.08	-0.124	-0.285	-0.14	-0.09	-0.243	-0.171	0.159	-0.016	-0.244	-0.502	0.028	-0.125	-0.112	-0.183	-0.196	-0.035	-0.129	-0.172	-0.144	-0.182	-0.171	-0.177	-0.139	-0.035	-0.107	0.11	-0.161	-0.165	-0.183	-0.188	-0.064	-0.131	-0.109	-0.133	-0.167	-0.156	-0.142	-0.168	-0.214	-0.212	-0.069	0.017	-0.717	-0.062	-0.119	0	-0.233	-0.07	-0.147	-0.278	-0.311	-0.278	-0.337	-0.126	-0.096	-0.262	-0.283	-0.228	-0.119	-0.329	-0.755	-0.044	-0.02	-0.12	-0.175	-0.165	-0.184	-0.24	-0.03	-0.202	-0.179
3	C11	good	139	SO_0687	0.144	0.265	0.083	-0.079	-0.15	-0.099	0.031	0.045	-0.052	0.006	0.182	-0.077	-0.106	-0.004	-0.046	0.009	-0.025	0.024	-0.098	0.076	0.032	-0.217	-0.179	-0.114	-0.017	0.037	-0.064	-0.095	-0.068	0.005	0.022	-0.002	-0.027	-0.02	-0.083	-0.064	-0.052	-0.102	-0.285	1.916	0.634	0.105	-0.041	0.006	-0.152	0.062	0.113	-0.043	-0.049	-0.059	-0.028	0.085	-0.076	0.019	-0.102	-0.055	-0.059	0.077	0.227	-0.043	-0.434	-0.061	-0.198	0.037	0.627	-0.469	-0.126	-0.109	0.001	-0.038	0.165	-0.032	0.123	0.004	0.471	0.608	0.293	0.171	0.298	0.299	0.162	0.143	0.109	0.097	-0.058	0.004	-0.161	-0.213	0.201	-0.182	-0.022	-0.552	-0.096	-0.086	-0.227	0.185	-0.041	0.038	2.343	-0.161	-0.073	-0.013	-0.031	-0.021	-0.043	-0.115	-0.039	0.034	0.079	0.129	-0.095	-0.083	-0.152	-0.064	-0.084	-0.082	0.154	-0.005	0.022	-0.151	-0.069	-0.217	-0.225	-0.002	-0.217	0.037	-0.037	-0.071	-0.171	-0.193	-0.038	-0.221	-0.203	-0.616	-0.175	-0.327	-0.316	-0.419	-0.548	-0.312	0.012	0	0.033	-0.005	-0.005	-0.017	0.081	0.048	0.035	-0.075	-0.025	0.013	0.027	-0.009	-0.01	-0.049	-0.026	-0.001	0.018	-0.026	-0.035	0.127	0.021	0.081	0.095	0.206	0.209	0.328	0.408	0.412	0.187	-0.129	-0.097	-0.362	-0.128	-0.266	-0.042	-0.081	-0.035	-0.147	-0.109	-0.128	-0.143	0.014	-0.094	-0.023	0.014	-0.16	-0.118	0.001	-0.104	-0.149	-0.066	-0.131	-0.011
3	A12	good	139	SO_1903	1.144	0.752	0.497	-0.044	-0.234	-0.191	0.274	-0.124	0.369	-0.04	-0.095	0.43	0.28	0.074	0.382	0.387	0.398	0.465	0.49	0.159	0.616	1.821	1.026	0.953	0.519	0.585	0.693	0.464	0.547	0.458	0.356	0.516	0.763	0.781	0.948	0.718	0.642	0.945	1.568	-0.034	-0.439	-1.038	-0.45	-0.378	-1.045	-1.231	-0.528	-0.6	0.479	0.182	0.376	0.639	0.434	0.236	-0.008	0.218	0.259	0.525	-0.419	0.204	0.244	-0.443	0.932	1.015	0.5	-0.491	-0.458	-0.273	-0.245	-0.375	0	0.031	0.032	0.125	0.19	1.734	0.838	1.255	1.521	1.284	1.792	1.657	1.668	-0.171	-0.28	0.539	0.338	-0.518	1.076	0.558	-0.29	-0.652	-0.292	0.841	1.076	0.912	1.106	0.973	0.727	0.729	0.352	0.299	0.146	0.313	0.273	0.203	0.255	1.199	0.911	0.648	1.16	0.148	0.944	0.233	0.254	0.602	-0.07	-0.001	0.455	0.306	0.357	0.406	0.539	0.553	-0.148	0.454	0.595	0.074	0.506	0.147	-1.562	-0.365	-0.491	0.159	0.012	-0.099	0.447	-1.442	0.466	0.536	0.261	0.083	0.402	0.26	0.164	0.116	-0.011	0.115	-0.043	-0.061	0.139	0.48	0.185	0.316	0.236	0.09	0.23	0.126	0.199	0.386	0.214	2.203	0.679	2.081	0.215	0.299	0.396	0.648	0.365	0.191	0.865	0.413	0.392	-0.027	0.296	-0.471	0.534	0.734	0.539	0.318	0.539	0.479	-0.077	0.694	0.616	0.853	0.884	-0.186	-0.198	-0.099	0.566	0.374	-0.34	0.551	0.265
3	A12	good	139	SO_1903	0.327	0.279	0.277	0.231	0.238	0.299	0.191	-0.104	0.027	0.014	0.224	0.086	0.043	0.208	0.09	0.107	0.127	0.212	0.105	0.052	0.26	0.155	0.143	0.165	0.082	0.27	0.079	0.119	0.092	0.141	0.386	0.177	0.19	0.083	0.122	0.08	0.067	0.123	0.085	0.061	0.958	0.181	0.156	0.248	0.292	0.82	0.312	0.149	0.139	0.194	0.128	0.314	0.009	0.095	-0.009	0.081	0.049	0.343	-0.281	0.134	-0.153	0.015	0.078	0.041	-0.008	-0.33	-0.034	0.024	0.198	0.069	0.038	0.168	0.334	0.054	0.377	0.549	0.366	0.441	0.393	0.548	0.284	0.474	0.317	0.256	0.125	0.13	-0.012	-0.167	-0.047	0.127	0.053	0.005	0.098	0.319	-0.011	0.24	0.257	0.311	-0.179	-0.026	0.112	0.101	0.135	0.096	0.066	0.05	0.126	0.353	0.46	0.471	0.386	-0.133	0.478	0.092	-0.049	-0.107	0.343	0.197	0.094	-0.052	0.159	-0.132	0.012	0.153	-0.17	-0.082	0.277	0.314	0.04	0.037	0.154	0.111	-0.228	0.177	0.074	-0.056	0.001	-0.197	-0.201	-0.38	0.146	0.131	0.178	0.206	0.149	0.184	0.16	0.098	0.109	0.388	0.171	0.246	0.193	0.217	0.23	0.16	0.176	0.152	0.178	0.227	0.064	0.451	0.315	0.393	0.419	0.317	0.444	0.414	0.69	0.589	0.442	-0.106	-0.052	-0.387	-0.079	-0.135	0.029	-0.016	0.056	0.048	0.061	0.007	-0.139	0.745	0.583	0.676	0.758	-0.133	-0.253	0.138	0.925	0.728	0.754	0.722	0.634
4	A1	good	139	SO_0651	-0.199	-0.193	-0.163	-0.257	-0.228	-0.282	0.053	0.184	0.244	0.194	0.087	0.392	0.012	-0.022	-0.016	-0.04	0.013	0.023	0.059	0.051	-0.03	-0.444	-0.177	-0.193	0.063	0.024	-0.06	0.009	0	-0.088	-0.055	-0.057	-0.105	-0.006	0.008	0.032	0.05	0.002	-0.495	0.932	-0.037	0.283	-0.203	-0.112	-0.342	-0.203	-0.181	-0.092	-0.272	0.049	0.015	-0.07	-0.014	0.088	-0.023	0.187	0.106	-0.002	-0.217	-0.095	-0.289	0.072	-0.145	0.033	-0.156	0.127	0.105	0.05	0.164	-0.423	0.052	0.184	-0.472	0.212	-1.028	-0.83	0.249	0.074	-0.065	-0.045	-0.173	0.141	-0.056	0.041	0.079	-0.172	-0.027	-0.249	-0.896	-0.156	-0.284	-0.773	-0.371	-0.857	-0.954	-0.339	0.031	-0.035	-1.782	-0.298	-0.263	-0.309	-0.27	-0.257	-0.445	-0.255	-0.329	-0.136	-0.077	-0.108	-0.053	-0.585	-0.638	-0.201	-0.391	-0.828	-0.388	-0.175	-0.098	-0.208	-0.274	-0.263	-0.381	-0.355	-0.155	-0.032	-0.064	-0.049	-0.123	-0.181	-0.835	-0.04	-0.778	-0.556	-0.441	-0.37	-0.006	-0.274	-0.081	-0.283	-0.038	-0.113	-0.159	-0.134	-0.185	-0.135	-0.105	-0.101	-0.084	-0.237	-0.198	-0.173	-0.124	-0.18	-0.144	-0.083	-0.154	-0.091	-0.064	-0.194	-0.043	-0.105	-0.087	-0.171	-0.191	-0.154	-0.205	-0.42	-0.124	-0.417	-0.214	-0.165	0.037	0.224	0.266	0.123	0.002	0.181	0.244	0.089	0.025	-0.154	-0.313	-0.203	-0.424	0.034	-0.034	-0.393	-0.088	-0.039	-0.23	-0.274	-0.292	-0.193	-0.031
4	A1	good	139	SO_0651	-0.245	-0.192	-0.01	-0.271	-0.399	-0.331	-0.118	0.177	0.102	0.095	-0.143	0.287	0.04	-0.051	0.013	-0.043	0.035	-0.043	0.071	0.031	-0.067	-0.462	-0.232	-0.093	0.038	-0.152	-0.121	-0.092	-0.02	-0.231	-0.324	-0.182	-0.217	-0.014	-0.061	0.067	0.041	-0.151	-0.432	-2.055	-1.613	-0.242	-0.007	-0.212	-0.545	-0.537	-0.148	-0.008	-0.04	0.19	-0.045	0.056	0.108	0.146	0.212	0.187	0.177	-0.02	-1.068	-0.029	-0.73	-0.357	-0.453	-0.518	-0.186	-0.074	0.084	0.186	0.138	0.031	-0.463	0.094	-0.441	-0.041	-1.132	-1.314	0.012	-0.363	-0.686	-0.1	-0.116	-0.172	-0.15	0.139	0.269	0.33	0.063	-1.652	-0.179	-0.385	-0.446	-1.002	-0.616	-0.594	-1.275	-0.23	-0.318	-0.298	0.895	-0.062	-0.179	-0.118	-0.263	-0.025	-0.498	-0.129	-0.334	-0.135	-0.078	-0.243	-0.336	-0.41	-1.452	-0.484	-0.348	-0.717	-0.976	-0.445	0.169	0.146	-0.003	0.216	0.069	-0.198	-0.366	-0.407	0.073	-0.177	0.187	0.203	-0.281	-0.398	0.011	-1.065	-0.397	-0.451	0.026	-0.546	0.087	-0.197	-0.12	-0.125	-0.225	-0.176	-0.192	-0.087	0.04	-0.025	-0.037	-0.563	-0.268	-0.132	-0.103	-0.095	-0.152	-0.007	-0.167	-0.186	-0.168	-0.285	-0.076	-0.365	-0.388	-1.082	-0.296	-0.274	0.038	-0.012	-0.043	-0.444	-0.517	0.117	0.39	-0.024	0.438	0.083	-0.088	0.362	0.249	0.398	-0.463	-0.096	-0.338	-0.426	-0.557	-0.064	-0.155	-0.282	-0.088	-0.148	-0.106	-0.07	0.063	-0.113	0.243
4	A2	good	139	SO_0784	0.02	0	0.152	0.028	0.066	0.157	-0.233	-0.084	-0.149	-0.069	-0.076	-0.132	-0.093	-0.079	-0.179	-0.042	-0.144	-0.055	-0.151	-0.032	-0.03	0.29	-0.018	-0.042	-0.075	-0.037	-0.111	-0.126	-0.072	0.035	-0.029	-0.092	0.015	-0.139	-0.066	-0.156	-0.182	0.142	0.05	1.912	0.078	-0.136	-0.078	0.064	0.303	0.064	0.143	0.059	-0.003	-0.282	-0.214	-0.004	-0.204	-0.131	-0.135	-0.247	-0.191	-0.134	-0.109	-0.001	-0.223	-0.13	0.093	0.273	0.116	0	-0.11	0.072	0.005	0.061	-0.009	-0.054	-0.142	0.019	1.071	1.295	0.314	0.022	-0.014	0.115	-0.025	0.133	-0.066	-0.226	-0.164	-0.311	-0.272	-0.068	-0.019	-0.012	0.078	0.827	0.118	-0.06	0.324	0.334	0.22	0.298	0.228	-0.145	0.031	-0.092	-0.015	-0.003	0.134	0.036	0.068	-0.141	0.011	-0.029	-0.138	-0.03	-0.044	-0.088	0.019	0.149	0.162	0.872	-0.003	-0.095	0.05	-0.173	-0.048	0.07	0.33	0.056	-0.235	-0.167	-0.203	-0.232	-0.044	-0.1	0.045	0.233	0.208	0.009	-0.04	0.022	-0.23	0.063	-0.079	-0.04	0.062	0.009	0.037	-0.031	-0.036	-0.028	-0.083	0.137	-0.023	-0.06	-0.107	0.009	0.032	0.001	-0.006	0.028	-0.011	0.059	-0.028	0.181	0.164	0.221	0.012	0.003	0.053	0.135	0.023	0.319	0.046	0.02	0.037	0	-0.088	0.001	-0.025	0.141	0.145	-0.091	0.145	0	-0.073	-0.082	-0.006	-0.049	-0.041	-0.01	-0.012	-0.119	-0.067	-0.088	0.134	-0.077	-0.139
4	C2	good	139	SO_4427	0.14	-0.171	0.116	-0.058	0.352	-0.175	0.116	0.007	0.103	0.125	0.089	-0.081	0.038	-0.063	0.03	-0.109	-0.004	0.085	0.017	0.138	-0.037	0.033	-0.129	0.037	0.179	0.093	-0.004	-0.015	-0.003	-0.035	-0.054	-0.04	-0.128	0.018	-0.013	-0.007	-0.002	-0.076	0.086	-0.726	1.084	0.399	-0.08	-0.224	-0.019	-0.24	-0.138	-0.254	-0.059	-0.041	-0.069	-0.155	-0.079	-1.049	-0.061	-0.016	-0.015	-0.129	3.572	0.054	-0.331	-0.489	0.214	0.104	0.346	0.442	0.212	0.256	0.053	0.007	0.051	0.073	0.245	-0.019	-1.714	-1.973	0.026	-0.139	0.342	-0.338	-0.275	0.009	-0.106	0.025	-0.064	0.052	-0.05	0.602	0.497	0.167	-0.008	0.157	-0.236	-0.68	-0.385	-0.339	0.033	0.122	0.377	-0.086	-0.124	-0.162	-0.209	-0.134	-0.323	-0.056	-0.09	-0.186	-0.368	-0.414	-0.241	0.214	0.33	-0.204	0.184	-0.072	0.611	0.415	-0.092	0.083	0.112	0.017	0.12	-0.151	0.042	-0.219	-0.112	-0.011	0.041	0.098	0.306	0.189	-0.143	-0.315	0.017	-0.048	-0.184	-0.047	0.484	0.561	-0.051	-0.037	-0.017	-0.006	0.015	-0.005	0.057	-0.044	-0.037	-3.585	-0.105	-0.079	-0.074	-0.024	-0.056	-0.021	-0.02	-0.039	0.056	-0.053	0.024	-0.046	-0.196	0.054	-0.118	-0.113	-0.247	-0.109	-0.246	-0.339	-0.312	-0.134	-0.077	-0.055	-0.132	-0.163	-0.041	-0.249	-0.184	-0.046	-0.047	0.014	-0.019	-0.037	-0.083	-0.116	-0.14	0.27	0.235	-0.189	0.089	-0.045	-0.056	0.069	-0.216
4	H3	edge	139	SO_1561	0.556	0.12	-0.166	0.245	0.296	0.545	-0.066	0.075	-0.049	-0.096	-0.183	0.289	0.171	-0.017	0.167	0.144	0.229	0.207	0.255	-0.039	0.141	0.509	0.312	0.405	0.228	0.24	0.057	0.076	0.179	0.047	0.052	-0.089	0.013	-0.047	0.199	0.075	0.008	0.278	0.449	0.553	0.457	0.387	0.61	0.43	0.814	0.25	0.481	0.521	0.429	0.216	0.041	0.134	0.078	0.074	0.306	0.145	0.208	0.142	-0.049	0.286	-0.528	-0.315	0.304	0.114	0.158	0.359	0.36	0.336	0.199	0.127	-0.019	0.233	-0.206	0.559	-0.205	-0.213	0.121	0.088	0.241	0.112	0.378	-0.036	0.353	0.255	0.398	0.624	0.075	-0.371	-0.14	0.162	0.263	-0.203	-0.045	-0.088	0.497	0.452	0.502	0.693	0.408	0.271	0.124	0.134	0.076	0.138	0.152	0.187	0.006	0.023	-0.079	-0.154	-0.07	0.207	0.266	0.213	0.361	0.451	-0.008	0.757	0.195	0.134	0.139	0.47	0.533	0.287	-0.47	0.534	0.179	0.101	0.354	0.365	0.519	0.413	0.348	0.53	0.16	0.094	0.33	-0.07	0.178	0.297	0.153	0.18	0.114	0.15	0.127	0.208	0.313	0.256	0.328	0.478	0.29	0.15	0.177	0.395	0.436	0.338	0.158	0.146	0.18	0.256	0.236	0.375	0.38	0.234	0.107	-0.033	0.061	0.202	0.042	-0.104	0.009	0.342	0.551	0.356	0.676	0.53	0.603	0.493	0.64	0.703	0.258	0.326	-0.13	-0.088	-0.048	0.026	0.044	0.014	0.073	0.082	0.096	0.109	-0.159	0.086	0.082
4	H3	edge	139	SO_1561	-0.154	-0.157	-0.192	0.03	0.034	-0.011	0.061	0.039	0.085	-0.146	-0.283	-0.049	-0.05	-0.055	-0.095	-0.132	-0.046	-0.099	-0.085	-0.115	-0.074	0.027	0.061	0.085	-0.077	-0.094	0.149	-0.02	0.019	-0.006	-0.004	0.124	0.114	0.105	0.06	0.046	0.151	0.062	0.176	-0.006	0.612	0.046	0.001	-0.028	0.145	0.177	-0.156	-0.051	0.095	-0.053	0.08	0.001	0.07	0.007	0.017	-0.06	0.085	-0.02	0.396	0.096	0.69	0.725	0.134	0.113	0.052	0.052	-0.094	-0.03	-0.015	0.151	0.358	0.069	-0.184	0.126	1.47	1.296	0.373	0.102	0.003	0.215	-0.063	0.081	0.002	-0.053	-0.011	0.011	0.187	0.4	0.072	0.114	0.142	0.519	0.167	0.558	0.792	-0.326	0.006	-0.036	2.044	0.029	0.062	-0.036	0.048	-0.019	0.028	-0.028	-0.001	-0.202	-0.147	-0.25	-0.129	0.342	0.161	0.186	0.349	0.476	0.015	0.221	-0.002	-0.148	-0.168	-0.044	-0.027	-0.075	0.108	0.06	-0.202	-0.256	-0.065	-0.089	-0.013	0.174	0.356	0.243	-0.024	-0.191	-0.076	0.129	-0.008	0.631	0.057	0.062	0.088	0.077	0.017	0.039	0.047	0	0.004	0.175	0.069	0.097	0.057	0.095	0.026	0.019	0.067	-0.011	0	0.018	0.062	-0.024	0.112	0.281	0.085	-0.051	-0.006	0.056	-0.137	0.031	0.238	0.05	0.012	0.188	-0.027	0.206	0.046	-0.05	0.035	0.055	0.206	0.033	0.031	-0.04	0.083	0.027	0.023	0.04	0.116	0.031	0.053	0.063	0.006	0.031	-0.03
4	H4	good	139	SO_3618	0.501	0.017	0.121	0.25	0.259	0.442	-0.082	-0.187	-0.102	0.043	-0.217	0.238	0.091	-0.019	0.114	0.015	0.165	0.203	0.103	-0.019	-0.007	0.186	0.123	0.218	0.159	-0.011	-0.059	0.026	0.083	0	0	0.031	-0.029	-0.162	0.155	0.042	-0.03	0.293	0.257	-0.143	0.237	0.163	0.406	0.265	1.064	0.403	0.254	0.373	0.215	-0.028	0.001	-0.021	-0.098	0.149	0.124	0.055	0.073	-0.071	-0.422	0.191	0.183	-0.149	-0.214	-0.518	-0.381	0.171	0.174	0.149	0.13	0.198	0.183	0.129	0.158	0.173	-0.496	-0.765	-0.16	-0.106	-0.206	-0.064	-0.101	-0.177	-0.041	0.058	0.164	0.473	0.075	0.466	-0.423	0.046	0.049	0.787	-0.025	-0.018	-0.177	0.373	0.255	0.251	0.261	0.099	-0.05	0.097	0.467	0.061	0.196	0.12	-0.012	-0.104	-0.246	-0.321	-0.386	0.411	-0.042	0.077	0.397	0.268	0.124	-0.793	0.143	0.198	0.192	0.28	0.422	0.284	0.048	0.043	-0.071	-0.134	0.185	0.217	0.443	-0.066	-0.161	-0.861	0.052	0.171	0.097	0.285	-0.272	-0.102	0.037	0.058	-0.005	0	0.05	0.036	0.144	0.028	0.079	-0.012	0.024	-0.071	0.002	0.099	0.113	0.022	0.014	0	0.058	0.101	0.074	0.016	-0.099	-0.066	0.04	-0.107	0.092	0.09	-0.137	-0.162	-0.05	-0.086	-0.13	-0.075	-0.167	-0.305	-0.17	-0.073	-0.086	-0.162	-0.093	-0.02	-0.076	-0.019	-0.006	-0.01	-0.049	-0.066	0.051	-0.043	0.028	0	0.057	0.041	-0.046
4	A4	good	139	SO_1247	-0.028	-0.114	-0.093	-0.086	-0.027	-0.255	0.049	-0.004	0.093	-0.064	-0.153	-0.091	-0.07	-0.147	-0.015	-0.029	-0.019	-0.002	-0.039	-0.045	-0.007	0.191	0.081	0.091	0.013	-0.028	0.085	0.055	0.021	0.055	-0.006	-0.001	0.108	0.038	0.06	0.02	0.061	0.101	0.089	-0.287	0.347	-0.063	0.094	-0.018	0.019	-0.001	0.019	-0.198	0.112	-0.016	0.114	0.08	0.131	0.077	0.092	-0.037	-0.002	0.081	1.404	0.137	0.253	0.574	0.016	0.054	0.081	-0.005	-0.022	-0.025	0.094	0.15	0.257	0.092	0.28	0.239	0.721	1.011	0.853	0.437	0.42	0.216	0.173	0.513	0.221	0.029	0.024	-0.016	0.123	0.377	0.213	0.138	0.361	0.04	0.247	0.576	-0.033	0.326	0.377	0.141	1.684	-0.046	-0.12	0.007	0.021	-0.043	0.107	-0.074	-0.025	-0.073	0.05	-0.162	0.015	0.171	0.616	0.312	0.328	0.268	0.26	0.335	0.049	-0.062	-0.03	-0.023	0.029	0.076	0.207	0.089	-0.06	-0.062	-0.072	-0.041	0.649	0.551	-0.001	0.636	0.306	0.215	0.064	0.085	-0.074	-0.034	0	0.079	0.067	0.08	0.034	0.002	0.013	0.022	0.028	0.263	0.027	0.082	0.062	0.055	0.067	0.041	0.094	0.024	0.014	0.02	-0.008	0.097	0.346	0.02	-0.01	0.029	0.077	-0.005	0.087	0.078	0.255	-0.054	-0.073	-0.248	-0.189	0.17	-0.109	-0.104	0.004	-0.073	-0.074	-0.059	0.487	0.391	0.53	0.019	0.045	-0.22	0.155	0.015	0.081	0.014	0.04	-0.016	-0.014
4	D5	good	139	SO_2677	0.492	0.355	0.499	0.33	0.513	0.64	0.224	0.029	-0.069	0.09	0.077	0.192	0.095	0.105	0.097	0.251	0.267	0.364	0.163	0.21	0.154	0.402	0.264	0.232	0.29	0.357	0.066	0.179	0.193	0.231	0.324	0.229	0.246	0.15	0.251	0.139	0.119	0.38	0.323	0	-0.116	0.637	0.271	0.352	1.152	0.433	0.506	0.274	0.32	0.146	0.117	0.266	0.046	0.32	0.148	0.183	0.169	0.251	0.942	0.296	0.211	0.299	-0.111	0.414	0.278	-0.044	0.112	0.253	0.26	0.687	0.178	0.25	0	0.297	0.276	0.07	0.809	0.033	0.133	0.088	0.18	-0.006	0.416	0.241	0.218	0.438	0.083	0.229	0.363	0.22	0.466	0.704	-0.057	0.285	0.584	0.32	0.293	0.333	0.601	0.201	0.218	0.185	0.143	0.25	0.444	0.194	0.197	0.348	0.35	0.319	0.204	0.003	0.175	0.065	0.066	0.099	0.218	-0.173	0.158	0.117	0.313	0.138	0.217	0.37	0.553	0.517	0.276	0.298	0.127	0.099	0.463	0.317	0.193	-0.714	0.218	0.308	0.07	0.198	-0.225	0.155	0.184	0.171	0.225	0.203	0.244	0.181	0.176	0.107	0.162	0.453	0.261	0.211	0.203	0.304	0.301	0.222	0.206	0.215	0.262	0.292	0.21	0.103	0.056	0.159	0.16	0.204	0.272	0.336	0.365	0.626	0.173	-0.019	-0.129	-0.226	-0.267	-0.257	-0.176	-0.395	-0.147	0.059	-0.149	0.167	-0.065	0.171	0.222	0.135	0.161	0.055	0.021	-0.005	0.035	0.006	0.084	0	-0.026
4	C5	good	139	SO_0290	0.08	0.087	-0.043	-0.055	0.068	0.066	-0.127	-0.151	-0.057	0.057	0.058	-0.067	-0.088	-0.052	-0.069	-0.056	-0.069	-0.052	-0.043	0.05	-0.108	0.152	0.048	-0.041	-0.001	-0.105	-0.083	-0.036	-0.009	-0.009	-0.07	-0.028	-0.019	0.001	-0.059	-0.033	-0.054	0.064	0.067	-0.232	-0.202	0.18	0.13	0.026	-0.082	-0.176	0.009	-0.053	-0.066	-0.073	-0.07	-0.067	-0.068	-0.088	-0.027	-0.089	-0.039	-0.037	0.736	-0.055	-0.058	-0.005	0.024	0.022	-0.166	0.042	-0.046	-0.01	-0.084	-0.027	-0.153	0.001	-0.068	-0.105	-0.141	-0.213	0.008	0.035	0.036	-0.094	0.072	-0.135	-0.012	-0.029	-0.086	0.107	-0.008	0.672	-0.048	-0.129	-0.011	-0.141	-0.153	-0.139	0.111	0.147	0.017	0.045	-0.365	-0.044	-0.063	-0.018	0.001	-0.051	-0.158	-0.041	0.031	-0.106	-0.146	-0.204	-0.05	0.072	-0.023	-0.051	0.123	0.155	0.034	0.147	-0.126	-0.174	0.067	-0.05	-0.043	-0.031	-0.021	-0.188	-0.12	-0.045	-0.119	-0.026	-0.087	-0.11	-0.108	0.028	-0.039	-0.105	-0.102	-0.024	-0.11	0.083	-0.067	-0.027	-0.053	-0.001	-0.075	-0.045	-0.069	-0.013	-0.007	0.033	-0.071	-0.028	-0.043	-0.037	-0.08	-0.033	0.006	-0.06	-0.06	0.001	-0.012	-0.013	-0.031	-0.095	-0.09	-0.019	-0.079	-0.095	-0.063	-0.116	-0.049	-0.176	-0.156	-0.213	-0.279	-0.087	-0.25	-0.217	-0.261	-0.179	-0.198	-0.191	0.016	0.011	0.111	0	-0.049	-0.029	0.168	-0.026	-0.075	-0.095	-0.05	0.001	-0.135
4	B7	good	139	SO_3388	0.173	0.204	0.394	0.143	0.208	0.36	0.167	0.084	0.118	0.017	0.177	-0.659	0.12	0.25	0.076	0.193	0.177	0.218	0.149	0.074	0.184	0.075	0.045	0.049	-0.398	0.26	0.112	0.089	0.107	0.093	0.261	0.134	0.038	0.109	0.129	0.119	0.095	0.126	0	1.871	-0.195	0.194	-0.086	0.035	-0.266	-0.164	-0.021	0.164	0	-0.003	0	-0.018	0.037	0.296	0.025	0.131	0.138	0.109	-0.241	0	0.017	0.319	0.206	-0.113	-0.199	0.002	0.04	0.03	0.252	-1.005	0.042	-0.03	0.215	0.181	0.577	0.4	-0.178	-0.011	-0.077	-0.004	0	0.231	-0.111	0.033	0.134	-0.077	-0.148	0.137	-0.461	-0.071	0.1	-0.545	0.164	0.697	-0.262	-0.15	0.081	-0.226	0.274	0.112	0.096	0.091	0.055	0.097	0.082	-0.032	0.118	0.27	0.371	0.385	0.423	-0.273	0.456	-0.064	-0.398	-0.225	0.034	0.682	0.052	0	0.175	-0.028	-0.116	-0.027	0.175	-0.374	0.261	0.197	-0.029	0.002	0.476	-0.171	0.013	-0.253	0.031	0.65	0.133	0.004	-0.389	-0.292	0.133	0.081	0.136	0.155	0.153	0.107	-0.137	0.014	0.073	-0.072	0.17	0.116	0.109	0.165	0.191	0.024	0.109	0.091	0.092	0.082	0.057	0.023	0.163	0.213	0.014	0.072	0.071	-0.075	0.035	0.184	0.29	0.167	0.22	0.211	0.184	0.188	0.248	0.039	0.229	0.181	0.247	0.37	0.281	0.342	0.259	0.104	0.15	0.066	0.111	0.068	0.004	-0.057	0.061	0.008	0.049
2	G1	good	139	SO_0058	-0.271	-0.171	-0.129	-0.187	-0.139	-0.334	-0.165	-0.389	-0.197	-0.027	-0.017	-0.045	-0.187	-0.135	-0.149	-0.107	-0.203	-0.231	-0.192	0.027	-0.089	-0.092	-0.216	-0.214	-0.101	-0.163	-0.28	-0.128	-0.249	-0.065	-0.182	-0.164	-0.339	-0.129	-0.199	-0.105	-0.15	0.031	-0.347	0.484	-0.392	-0.584	-0.177	-0.165	-0.232	0.158	-0.22	-0.225	-0.173	-0.237	-0.22	-0.155	-0.125	-0.135	-0.127	-0.189	-0.142	-0.214	-0.961	-0.105	-0.34	-0.225	-0.07	-0.005	0.008	0.022	0.06	0.064	-0.056	-0.304	-0.157	-0.083	-0.115	-0.017	-1.023	-0.72	0.085	-0.055	-0.101	-0.166	0.002	0.099	-0.068	-0.151	-0.24	-0.295	-0.193	-0.381	0.043	-0.098	-0.11	0.041	0	-0.436	-0.011	-0.044	-0.121	-0.012	-1.026	-0.164	-0.098	-0.123	0	-0.106	-0.115	-0.025	-0.002	-0.222	-0.105	0	-0.063	-0.224	-0.194	-0.276	-0.16	-0.103	-0.184	-0.259	-0.198	-0.246	-0.222	-0.27	-0.237	-0.361	-0.663	-0.301	-0.283	-0.248	-0.339	-0.292	-0.49	-0.493	-0.268	-0.153	-0.283	-0.291	-0.25	-0.383	-0.098	-0.105	-0.093	-0.124	-0.098	-0.077	-0.142	-0.085	-0.091	-0.05	-0.064	0.124	-0.142	-0.187	-0.205	-0.134	-0.557	-0.046	-0.143	-0.166	-0.132	-0.163	-0.151	0.022	0.012	-0.007	-0.169	0.007	-0.105	-0.022	-0.109	0.33	-0.008	0.045	0.146	-0.015	0.079	0.1	0.061	0.141	0.203	0.292	0.055	-0.342	-0.174	-0.141	-0.147	-0.062	-0.086	-0.152	-0.106	-0.121	-0.267	-0.276	-0.092	-0.148	-0.186
4	G8	good	139	SO_3300	0.365	0.174	0.407	0.235	0.023	0.501	0.16	-0.011	-0.046	-0.057	0.181	0.106	0.107	0.182	0.049	0.12	0.271	0.203	0.19	0.105	0.295	0.213	0.185	0.231	0.033	0.216	0.084	0.078	0.054	0.046	0.133	0.077	0.096	0.014	0.099	0.087	0.093	0.174	0.174	1.313	-0.38	-0.047	0.259	0.204	0.004	0.258	0.402	0.34	0.126	0.108	0.032	0.219	0.025	0.064	0.001	0.164	0.067	0.252	3.436	0.094	-0.108	-1.036	-0.072	0.019	0.008	-0.133	0.157	0.164	0.185	0.082	0.414	0.222	-0.085	0.425	0.012	0.085	0.117	0.296	0.457	0.569	0.327	0.4	0.496	0.191	0.138	0.336	0.037	0.337	0.197	0.023	0.009	-0.112	-0.216	-0.032	-0.062	0.722	0.51	0.429	-3.334	0.015	0.035	0.106	0.042	0.096	0.07	0.039	0.048	0.332	0.42	0.471	0.278	-0.429	-0.763	-0.208	-0.344	-0.333	-0.175	0.024	0.17	-0.018	0.165	0.01	0.057	0.122	0.06	0.038	0.346	0.332	0.1	0.027	-0.114	0.106	-0.046	0.104	0.045	0.012	0.051	-0.221	-0.093	-0.082	0.084	0.123	0.098	0.152	0.114	0.132	0.194	0.093	0.123	0.095	0.148	0.149	0.142	0.252	0.138	0.18	0.112	0.104	0.143	0.199	0.093	0.513	0.442	0.402	0.299	0.29	0.261	0.353	0.56	0.383	0.169	0.061	0.071	-0.325	0.112	-0.105	0.048	-0.002	0.19	0.065	-0.101	-0.007	-0.142	0.049	-0.196	0.206	0.139	0.11	0.028	0.08	0.091	0.045	0.066	0.039	-0.006
2	C2	good	139	SO_3241	-0.72	1.038	-0.25	0.617	-0.64	-0.076	0.389	0.11	0.777	0.109	0.15	0.185	0.118	0.364	0.073	0.182	0.317	0.259	0.212	0.142	0.197	0.451	0.413	-0.127	0.645	0.695	0.518	0.475	0.473	0.39	0.591	0.627	0.744	0.844	0.376	0.304	0.301	0.417	-0.381	1.603	-1.309	-0.217	0.223	-0.554	-0.28	0.659	-0.858	0.146	0.373	0.651	0.788	0.936	0.429	1.554	-0.137	0.415	0.27	0.622	3.576	0.351	2.058	3.112	-5.686	-5.428	-5.432	-6.095	-6.213	-6.224	-0.216	0.075	0.607	-0.015	-0.001	-0.274	1.977	1.725	1.958	1.399	1.744	1.059	1.32	1.701	0.795	0.81	1.014	0.879	0.414	2.232	1.363	0.665	1.576	0.772	1.761	2.373	1.709	0.285	-0.604	0.251	-0.179	0.357	0.288	-0.216	0.31	0.221	0.328	0.262	-0.054	0.134	0.233	0.219	0.422	0.781	2.166	1.445	0.835	1.16	1.604	2.827	0.345	1.072	-0.43	0.088	0.013	0.38	0.951	-0.086	0	0.659	0.184	0.375	1.649	1.713	1.337	1.895	1.521	1.434	0.806	1.626	-3.862	-4.245	0.171	0.151	0.161	0.257	0.242	0.018	0.084	0.116	0.196	0.598	0.322	0.33	0.074	0.344	0.058	0.045	0.244	0.314	0.055	0.254	0.221	0.139	0.173	0.106	0.396	-0.465	0.694	1.118	-0.584	0.747	0.686	0.26	0.385	0.426	0.43	-0.1	0	-0.098	-0.355	-0.184	0.742	0.431	0.452	0.688	1.013	0.464	0.397	0.011	-0.108	0.357	0.191	0.047	0.096	0.088	0.146
2	C2	good	139	SO_3241	-0.334	0.847	-0.617	0.509	-0.471	0.24	0.387	-0.031	0.578	0.024	0.131	0.241	0.124	0.271	0.149	0.157	0.332	0.35	0.305	0.108	0.352	0.186	0.398	-0.019	0.514	0.611	0.584	0.485	0.44	0.247	0.47	0.636	0.597	0.809	0.278	0.191	0.304	0.391	-0.64	1.827	0.987	-0.284	-0.218	-0.474	-0.202	1.331	-0.288	0.297	0.376	0.657	0.766	0.773	0.579	1.284	0.021	0.411	0.272	0.541	4.272	0.102	1.519	2.824	-5.88	-5.897	-5.634	-6.332	-6.87	-6.505	-0.026	0.902	0.596	0.28	0.762	-0.516	2.612	2.34	1.627	1.383	1.711	1.393	1.006	1.266	0.658	0.942	0.944	0.941	0.466	1.205	1.874	0.558	1.191	0.648	1.707	2.237	2.098	0.159	-0.231	0.877	-0.46	0.098	0.068	-0.192	0.007	0.202	-0.094	0.176	-0.273	0.11	0.195	0.066	0.05	0.537	1.119	1.313	0.588	1.23	1.194	0.8	0.356	0.879	-0.294	0.137	0.012	0.295	1.117	0.535	0.138	0.568	-0.01	0.345	1.863	1.502	0.681	1.465	1.366	1.338	0.657	1.044	-4.501	-3.837	0.19	0.181	0.213	0.284	0.185	0.07	0.241	0.172	0.144	0.921	0.31	0.335	0.245	0.449	-0.21	0.141	0.255	0.268	0.13	0.168	0.099	0.338	0.321	-0.022	0.25	-0.698	0.606	0.5	-0.117	0.41	0.659	0.515	0.621	0.536	0.743	0.109	0.335	0.675	0.823	0.66	1.046	0.764	2.1	1.145	1.848	0.771	0.791	-1.039	0.341	0.701	0.473	0.167	0.432	0.246	0.439
2	G2	edge	139	SO_0094	-0.151	-0.1	-0.146	-0.101	0.058	-0.145	-0.047	-0.109	0.046	0.054	-0.043	-0.086	-0.015	0	0.066	-0.042	-0.048	-0.049	-0.047	0.101	-0.103	0.141	-0.02	0.015	0.104	-0.023	-0.137	-0.003	-0.111	-0.077	-0.129	0.045	-0.153	0.005	-0.01	-0.071	-0.06	0.075	-0.008	-0.173	0.044	0.063	-0.162	-0.192	-0.45	-0.169	-0.295	-0.201	-0.099	-0.208	-0.066	-0.273	-0.161	-0.089	-0.093	-0.071	-0.118	-0.198	-0.012	-0.038	0.171	0.057	-0.004	0.059	0.086	-0.017	-0.034	0.029	-0.247	-0.305	-0.166	-0.119	-0.071	-0.054	0.805	0.318	-0.336	-0.518	-0.698	-0.58	-0.562	-0.632	-0.489	-0.197	-0.261	-0.172	-0.192	-0.059	-0.143	-0.191	-0.225	0.174	-0.073	-0.537	-0.234	-0.713	-0.557	-0.471	-0.065	-0.112	-0.147	-0.099	-0.106	-0.095	-0.189	-0.036	-0.058	-0.154	-0.304	-0.173	-0.147	0.104	-0.181	-0.25	0.014	0.031	0.056	-0.284	-0.161	-0.002	-0.014	0.032	0.062	-0.022	-0.018	-0.104	-0.235	-0.241	-0.042	0.022	-0.26	-0.154	0.068	0.321	-0.029	-0.055	-0.015	-0.086	0.161	0.115	-0.069	-0.098	-0.107	-0.133	-0.133	-0.195	-0.049	-0.119	-0.1	-0.026	-0.128	-0.174	-0.169	-0.16	-0.19	-0.074	-0.132	-0.071	-0.106	-0.181	-0.07	-0.273	-0.381	-0.299	-0.148	0.063	-0.079	0	-0.213	-0.15	0.101	0.141	-0.026	0.138	0.093	-0.199	-0.068	-0.013	-0.125	-0.077	-0.054	0.203	-0.039	0.02	0.098	0.003	0.002	0.017	0.067	-0.031	0.073	0.039	0.216	0.052	0.063
2	F2	good	139	SO_2974	-0.021	-0.118	-0.004	0.057	0.04	-0.013	-0.008	0.125	-0.014	-0.103	-0.131	0.813	0.042	0.101	-0.069	0.127	0.052	0.142	-0.016	-0.019	0.029	0.158	-0.055	-0.034	0.034	0.014	-0.024	-0.069	-0.084	-0.093	-0.039	-0.063	0.011	-0.001	0.072	0.105	0.025	-0.078	0.138	-0.006	-0.342	-0.465	-0.099	-0.03	0.023	-0.495	-0.055	0.159	0.183	0.168	0.018	0.115	0.042	0.043	0.023	0.252	0.106	0.053	-0.384	0.069	0.068	-0.071	0.017	0.292	0.041	0.164	0.18	0.057	0.183	0.09	-0.097	0.152	0.006	0.261	1.638	1.493	0.277	-0.056	-0.032	0.216	0.557	0.318	0.907	0.058	0.142	0.119	0.014	-0.004	0.375	-0.04	-0.083	0.003	-0.173	-0.203	0.144	0.808	0.219	0.119	1.271	-0.163	-0.123	-0.003	-0.098	-0.062	-0.294	-0.167	-0.109	0.147	0.145	0.122	0.117	-0.32	-0.287	-0.149	-0.297	-0.239	-0.406	0.111	0.165	0.111	0.083	0	0.014	0.105	-0.114	0.364	0.255	0.17	0.096	0.11	-0.438	0.042	0.267	0.326	0.731	-0.061	0.194	-0.018	0.095	-0.007	0.483	0.271	0.393	0.317	0.432	0.009	0.066	0.014	0.03	0.1	0.105	0.053	0.075	0.124	0.067	0.034	0.259	0.376	0.451	0.431	0.341	0.633	0.585	0.699	0.049	-0.055	0.059	0.078	0.111	-0.049	-0.117	0.606	0.632	0.712	0.511	0.543	0.56	0.452	0.409	0.428	0.267	0.247	-0.187	-0.01	0.123	-0.06	-0.036	-0.028	0.138	-0.123	0.161	0.063	0.035	0.022	-0.018
1	H2	good	139	SO_2761	0.321	0.347	0.106	0.322	0.143	0.401	0.397	0.174	-0.034	-0.019	0.168	0.273	0.141	0.101	0.187	0.203	0.277	0.378	0.257	-0.015	0.173	-3.644	-1.453	-1.266	-2.356	-3.041	-2.588	-1.299	-1.833	-1.458	-1.923	-3.266	-4.315	0.191	0.195	-4.608	-4.534	-0.088	0.17	-1.401	-0.15	-0.354	0.379	0.321	0.475	1.269	0.344	0.292	-2.335	0.444	-0.979	-0.771	0.216	-3.053	-2.337	-4.33	-4.5	-2.134	-2.887	-1.698	0.281	1.108	0.15	0.05	0.423	0.074	0.098	-0.074	-0.916	-0.682	-3.699	-3.438	0.683	-3.511	-2.913	-2.765	-2.693	-1.558	-0.962	0.188	0.31	0.276	0.387	-3.163	-3.138	-3.768	-1.418	-0.58	-3.153	-3.677	-4.856	-0.221	-0.102	-0.42	-0.112	0.38	0.073	0.093	-1.399	-1.085	-1.73	-2.005	-1.96	-1.646	-0.952	-1.483	-2.054	-0.462	-2.026	-1.646	-1.615	-1.334	-1.049	0.811	-1.692	0.755	-0.326	-1.845	-2.208	-0.176	-2.026	-0.178	-2.851	-1.581	-1.287	-2.779	-2.348	0.813	-1.473	-1.958	-0.283	-0.627	-0.165	0.124	-0.333	0.172	-0.305	0.782	0.311	0.286	0.184	0.155	0.22	0.155	0.156	0.168	0.212	0.018	0.087	-3.289	-2.143	-1.914	-2.052	-2.779	-0.44	-0.585	0.177	0.185	0.209	0.245	0.194	0.225	0.005	0.015	-2.244	-2.763	-0.145	-1.354	-1.809	1.594	-0.585	0.104	-0.018	0.063	-0.084	-0.027	0.311	0.033	-2.641	-2.556	-2.004	-0.557	0.024	-0.021	-0.269	0.133	0.176	-4.504	0.009	0.034	-0.216	-0.564	-0.874	-0.39	-0.24
1	H2	good	139	SO_2761	0.099	0.207	0.225	0.216	-0.1	0.189	0.256	-0.005	0.255	-0.06	-0.058	0.265	0.128	0.001	0.119	0.14	0.29	0.298	0.21	-0.062	0.179	-3.997	-1.55	-1.395	-1.759	-3.009	-2.293	-1.077	-1.702	-1.515	-1.974	-3.113	-4.29	0.178	0.292	-4.538	-4.351	-0.172	-0.022	-1.579	-1.26	-0.026	0.435	0.216	0.164	-0.066	0.314	0.363	-1.932	0.384	-0.657	-0.655	0.304	-3.2	-2.022	-4.19	-4.165	-2.064	-1.913	-1.462	-0.495	0.796	0.023	-0.329	0.235	-0.57	-0.014	-0.087	-0.502	-1.47	-2.755	-3.648	0.359	-5.655	-2.971	-2.928	-2.981	-1.725	-0.455	0.49	0.204	0.409	0.281	-3.876	-3.245	-2.332	-1.571	-1.474	-4.122	-3.939	-4.941	-1.126	-0.337	-0.976	-0.547	0.094	0.186	0.216	-0.74	-1.602	-1.705	-1.792	-1.719	-1.514	-1.398	-1.5	-2.184	-0.521	-1.754	-1.751	-1.862	-1.446	-1.664	0.65	-1.143	1.092	-1.261	-2.086	-2.107	-0.154	-2.256	-0.371	-2.964	-1.784	-1.756	-3.675	-2.005	0.429	-1.661	-2.114	-1.26	-0.803	-0.239	-0.765	-0.618	-0.205	-0.4	0.183	-0.14	0.232	0.122	0.145	0.086	0.12	0.093	0.143	0.226	0.008	0.033	-3.334	-1.992	-1.681	-2.077	-2.696	0.06	-0.602	0.033	0.059	0.077	0.068	0.03	0.166	-0.119	-0.316	-2.297	-3.098	0.237	-1.607	-1.723	0.464	-0.618	0.397	0.475	0.137	0.347	0.046	0.406	0.455	-1.199	-1.755	-2.499	-0.341	0.114	-0.109	-0.107	0.105	0.061	-4.265	0.002	0.048	-0.214	-0.735	-0.475	-0.432	-0.427
4	F12	good	139	SO_0679	0.048	0.093	0.07	0.071	0.145	0.12	0.105	0.157	0.039	0.002	0.06	0.106	0.076	0.1	0.103	0.117	0.097	0.095	0.062	0.079	0.09	0.006	-0.031	0.02	0.131	0.074	-0.025	0.029	0.034	-0.024	-0.008	0.014	-0.077	-0.015	0.03	-0.002	-0.025	0.122	0.003	1.006	0.472	0.047	0.171	0.046	0.077	0.009	0.14	0.135	-0.016	0.062	0.005	-0.047	-0.105	0.063	-0.055	0.094	-0.063	0.017	-0.044	0.058	0.372	-0.143	-0.142	-0.365	0.036	0.021	0.038	-0.008	-0.008	-0.152	-0.186	0.108	0.174	0.132	0.335	0.149	-0.139	-0.117	0.112	0.049	-0.082	0.157	-0.086	0.116	0.002	0.094	-0.055	0.33	-0.897	-0.134	-0.086	-0.437	-0.145	-0.125	-0.433	0.072	-0.062	-0.305	0.189	-0.11	-0.014	-0.114	-0.095	-0.097	-0.115	-0.119	-0.083	0.034	0.107	0.009	0.168	-0.14	0.024	0.086	-0.133	-0.176	-0.154	-0.085	-0.03	-0.221	0.057	-0.168	-0.128	-0.072	0.073	-0.651	0.092	0.227	-0.085	-0.084	0.032	0.066	-0.047	-0.036	-0.109	-0.042	-0.062	-0.086	-0.16	-0.117	-0.014	-0.011	-0.048	-0.035	-0.004	-0.021	0.041	-0.073	-0.013	0.07	-0.076	-0.087	-0.011	-0.048	-0.094	-0.072	-0.043	-0.045	0.028	-0.008	0.008	-0.099	-0.056	-0.145	-0.006	0.039	-0.012	-0.125	0.298	0.121	-0.019	-0.005	0.039	0.082	0.008	0.176	0.143	0.103	0.068	0.018	0.078	-0.002	-0.023	-0.129	-0.212	-0.091	0.008	-0.298	-0.189	-0.001	-0.121	-0.229	-0.169	-0.1	0.557
7	C1	good	139	SO_0344	0.056	0.36	0.287	0.09	0.101	0.235	-0.068	-0.04	-0.098	0.212	0.41	0.719	-0.057	0	0	0	0.014	-0.057	-0.016	0.351	0	1.054	0.083	0.186	0.558	0.759	0.007	0.165	0.105	0.067	0.184	0.148	0	0.124	-0.147	-0.202	-0.19	-0.041	0.782	1.083	0.419	1.111	0.334	0.118	-0.061	-0.156	0.346	0.225	-0.193	0.144	0.008	0.01	-0.345	-1.1	-0.268	-0.084	-0.156	0	1.21	-0.128	0.09	0.57	1.143	1.062	0.278	1.381	0.967	1.25	-0.355	-0.621	-0.393	-3.496	1.137	1.029	-3.323	-3.599	-3.514	-5.028	0.079	-0.128	-0.103	-2.336	-0.946	0.514	-1.667	0.202	0	1.975	1.065	-0.044	0.004	0.892	0.088	-2.432	0.635	0.454	0.286	0.115	1.296	-0.152	-0.052	-0.157	0	-0.201	0.689	0.045	0	0.136	0.3	0.438	0.294	-0.093	-3.131	-0.31	-4.411	-0.497	0.545	-2.469	0	-0.215	0.443	-0.141	0.016	0.105	-0.045	0.456	0	0.479	0.107	-0.219	-3.689	0.148	-0.773	0.74	-2.301	-0.518	0	-0.167	0.729	0.777	-0.283	-0.073	-0.136	-0.161	-0.111	-0.113	0.011	-0.02	0.071	0.458	0.073	-0.008	0.004	-0.21	0	0.131	0	0.022	0.182	0.034	0.329	-0.017	-0.287	-1.793	-0.077	0	-0.487	-2.022	-2.342	0.025	-0.372	0	0.083	0.363	0.616	-0.052	-0.178	0	-0.079	-0.367	-0.218	-0.17	-0.552	-0.462	-0.145	-0.156	-0.191	0.035	0.444	-0.14	-0.466	-0.321	-0.288	-0.363	-0.462
7	G2	edge	139	SO_0877	0.08	-0.066	-0.228	-0.036	0.025	-0.179	-0.021	0.135	0.237	-0.017	-0.119	0.183	0.024	0.035	0.084	0.076	0.145	-0.042	0.106	-0.199	0.173	0.216	0.164	0.167	-0.118	0.148	-0.034	0.052	0.087	-0.123	-0.108	-0.151	-0.042	-0.008	0.109	0.161	0.16	0.122	0.057	-1.219	0.176	-0.042	-0.175	-0.052	0.422	-0.649	-0.146	0.064	0.069	0.219	0.158	0.134	0.051	0.06	0.118	0	0.142	0.004	-0.423	0.101	-0.05	-0.177	0	-0.536	0	0.226	0.271	0.161	-0.117	0.909	-0.122	0.186	0.625	0.318	-0.679	-0.101	-0.097	0.423	0.142	0.301	0.448	0.44	0.575	0.073	0	0.194	0.133	-0.281	-0.432	0.131	-0.053	-0.549	-0.051	-0.032	-0.07	0.531	0.336	0.613	-0.951	0.011	-0.109	-0.27	-0.382	-0.143	-0.256	-0.188	-0.325	0.042	-0.155	-0.121	-0.092	-0.102	-0.37	-0.059	-0.073	-0.303	-0.124	-0.509	0.146	0.157	-0.031	0.141	0.21	-0.065	0.33	-0.52	0.273	0.113	0.134	0.13	1.055	-0.179	-0.365	-0.318	0.206	-0.035	0.135	-0.261	0.184	-0.035	0	-0.024	-0.064	-0.045	-0.076	0.023	0.041	0.111	0.099	-0.017	-0.148	0.007	-0.046	0.057	0.044	0.034	0.041	0.06	-0.021	0.025	0.189	0.526	0.313	0.207	-0.063	-0.01	-0.001	-0.18	-0.05	-0.452	-0.054	0.462	0.583	0.573	0.524	0.442	0.63	0.457	0.604	0.495	0.304	0.364	-0.084	0.244	0.185	0.3	0.324	-0.141	-0.072	-0.055	0.036	0.047	-0.264	0.168	0.128
7	B2	good	139	SO_2506	0.699	0.276	0.612	0.492	0.516	0.761	0.086	0.149	-1.205	0.013	0.226	0.669	0.136	0.077	0.274	0.208	0.311	0.273	0.221	-0.268	0.085	1.117	0.058	0.54	0.113	0.587	0.205	0.193	0.254	0	0.293	0.005	-0.024	-0.064	0.251	-0.065	0.137	0.202	0.771	0.342	-0.025	0.51	0.061	0.284	1.407	1.461	0.813	0.409	0.055	0.192	-0.051	0.026	-0.244	-0.184	0.007	-0.192	0.062	0.278	3.494	0.188	0.702	0	0	-0.091	-0.193	1.099	0.48	0.712	-1.211	-1.124	-0.583	-0.247	0.266	0.122	-0.686	-1.253	-0.376	-1.792	-1.082	0.148	-0.079	-0.178	0.19	-0.297	-0.236	0	-0.306	0.385	-0.826	-0.376	-0.08	-0.99	-0.362	-1.336	-0.282	0	0.433	0	-3.257	0.17	0.261	-0.521	0.306	0.106	0.328	0.176	0.422	0.194	0.251	0.539	0.309	0.302	0	-0.058	-0.314	0.14	0.067	1.051	-0.064	-0.752	0.278	-0.051	0.036	-0.252	-0.28	0.32	-0.022	0.176	-0.002	-0.112	-0.335	0.397	0.41	0.408	-0.197	-0.808	-0.456	-0.197	0	-0.068	0.082	0.059	0	-0.048	-0.33	0.151	0.074	0.05	0.153	-0.541	0.174	-0.08	0.017	0.106	0.199	0.025	0.249	-0.004	-0.239	0.071	0.171	0.13	0.083	0.089	0.591	0.71	0.286	0.264	0.33	0.651	0.229	-0.823	-0.569	-0.476	-0.378	-0.68	-0.771	-0.905	-0.799	-0.925	-0.62	-0.156	-0.277	0.081	-0.145	0.723	0.511	0	-0.332	-0.393	0.554	0.508	0.651	0.427	0.29
7	G3	good	139	SO_2385	0.7	0.34	0.79	0.518	0.243	0.517	0.379	0.344	0.334	-0.086	0.185	0.305	0.187	0.172	0.245	0.267	0.369	0.379	0.346	-0.079	0.308	0.325	0.287	0.346	0.443	0.611	0.274	0.251	0.366	0.324	0.505	0.255	0.343	0.191	0.366	0.262	0.299	0.329	0.279	-0.302	0.174	0.016	0.392	0.509	0.609	0.523	0.485	0.522	0.271	0.362	0.356	0.511	0.245	0.454	0.362	0.414	0.359	0.555	0.12	0.334	-0.362	0.509	0.175	-0.052	0.137	-0.007	-0.009	-0.041	0.362	0.081	0.4	0.384	0.449	0.389	-0.367	-0.258	0.741	0.325	0.512	0.537	0.398	0.362	0.461	0.464	0.456	0.485	0.232	-0.187	1.267	0.205	-0.117	0.712	-0.075	0.527	0.446	0.625	0.478	0.562	0	0.266	0.136	0.145	0.014	0.208	0.219	0.076	0.127	0.325	0.376	0.261	0.376	-0.104	0.197	0.367	0.09	0	0.372	0.802	0.333	0.083	0.314	0.221	0.29	0.378	-0.085	0.234	0.435	0.495	0.274	0.181	-0.036	0.326	0.335	0	0.179	0.294	0.305	0.2	0.177	0.101	0.259	0.248	0.237	0.29	0.35	0.257	0.385	0.182	0.227	0.662	0.385	0.388	0.304	0.483	0.444	0.3	0.226	0.226	0.288	0.369	0.234	0.231	0.314	0.299	0.307	0.434	0.398	0.294	0.642	0.638	0.34	-0.078	-0.08	-0.352	-0.21	0.001	0.092	-0.554	0.08	0.376	-0.009	0.045	0.171	0.204	0.277	0.183	0.185	-0.087	0.018	0.075	0.074	0.051	-0.091	-0.006	0.06
7	G3	good	139	SO_2385	0.279	0.245	0.19	0.232	0.273	0.201	0.218	0.053	0.126	-0.118	0.028	0.123	0.042	0.053	0.09	0.107	0.179	0.124	0.177	-0.081	0.128	0.324	0.244	0.268	0.183	0.203	0.219	0.162	0.186	0.206	0.228	0.181	0.253	0.174	0.249	0.232	0.268	0.294	0.269	-0.074	-0.75	0.161	0.288	0.174	0.144	0.519	0.212	0.232	0.253	0.244	0.305	0.313	0.273	0.257	0.248	0.202	0.269	0.258	0.334	0.214	0.659	0.387	0.167	0.203	-0.027	-0.114	0.035	-0.102	0.301	0.277	0.167	0.296	0.313	0.16	0.653	0.53	0.499	0.229	0.337	0.313	0.144	0.147	0.167	0.278	0.335	0.306	0.221	0.201	-0.066	0.174	0.203	1.571	0.162	0.221	0.282	0.245	0.172	0.187	1.906	0.081	0.119	0.271	0.288	0.217	0.148	0.177	0.246	0.229	0.364	0.416	0.367	0.078	0.548	0.097	0.151	0.231	0.194	0.355	0.189	0.059	0.231	0.062	0.144	0.304	0.58	0.185	0.269	0.237	0.173	0.034	0.422	0.461	0.128	0.52	0.704	0.177	0.168	0.193	0.119	0.245	0.156	0.132	0.144	0.154	0.134	0.112	0.118	0	0.092	-0.035	0.108	0.143	0.212	0.185	0.115	0.081	0.116	0.12	0.147	0.165	0.1	0.11	0.225	0.117	0.266	0.087	0.154	0.176	0.298	0.157	0.314	0.157	0.137	0.097	0.002	0.084	0.072	-0.099	0.186	0.166	0.345	0.188	0.204	0.186	0.121	0.256	0.181	0.045	-0.002	0.131	0.175	0.033	0.098	0.03	0.063
7	F4	good	139	SO_1611	0.352	0.429	0.681	0.362	0.223	0.55	0.24	0.224	0.282	-0.023	0.246	0.316	0.223	0.305	0.249	0.327	0.411	0.355	0.389	-0.34	0.397	-0.026	0.225	0.247	0.152	0.274	0.065	0.182	0.263	0.147	0.254	0.042	0.187	0.096	0.368	0.253	0.268	0.205	-0.092	0.304	1.133	0.078	0.307	0.438	-0.159	-0.107	0.399	0.521	0.182	0.093	0.146	0.379	0.17	0.434	0.348	0.32	0.37	0.54	-0.723	0.316	0.054	0.03	0.165	0.359	0.192	0.364	0.366	0.236	0.528	0.611	0.311	0.45	0.081	0.664	0	0.379	0.412	0.55	0.4	0.854	0.772	0.785	0.684	0.494	0.431	0.837	0.329	-0.011	0.221	0.311	0.401	-0.728	0.363	-0.176	0.343	0.453	0.617	0.709	-0.363	0.064	-0.042	-0.05	-0.122	-0.062	-0.199	-0.12	-0.15	0.12	0.067	-0.093	-0.025	0.312	-0.008	0.097	-0.008	-0.39	0.06	0.511	0.27	0.387	0.148	0.23	-0.106	0.2	-0.228	0.012	0.465	0.418	0.284	0.231	0.134	0.906	-0.06	0.123	0.082	-0.085	0.267	0	0.089	0.099	0.143	0.054	-0.142	0.12	0.194	0.128	0.197	0.059	0.096	0.052	0.132	0.08	0.016	0.087	0	0.004	0.113	-0.019	0.15	0.247	0.137	0.407	0.358	0.456	0.055	0.104	0.174	-0.123	0.207	-0.26	-0.08	0.053	0.232	0.175	0.384	0.269	0.295	0.064	0.25	0.304	-0.026	-0.066	0.072	0.039	-0.181	0.214	0.245	-0.391	-0.225	-0.209	-0.065	-0.241	-0.274	-0.165	-0.059
7	H4	edge	139	SO_4101	-0.153	0.303	-0.328	-0.125	-1.401	0.373	-0.106	0.026	-0.15	0.067	-0.018	0.047	-0.065	-0.101	-0.039	-0.066	-0.055	-0.062	-0.002	0.112	-0.081	-0.013	0.07	-0.01	0.294	0.21	0.089	0.148	0.152	0.107	0.088	0.22	0.207	0.027	-0.012	0.042	-0.038	-0.124	-0.176	-2.29	-1.672	-1.117	-0.229	-0.45	-1.505	-1.719	-0.039	-0.122	0.081	0.308	0.23	0.284	0.133	-0.057	0.174	0.089	0.014	0.161	2.689	-0.105	-1.207	-0.774	0.616	0.217	0.354	-0.038	0.096	0.105	-0.19	-0.132	-0.527	0.1	-0.63	-1.979	-4.282	-3.967	-1.871	-0.893	-0.06	-0.061	0.132	-0.16	-0.017	-0.049	-0.223	0.021	0.023	0.884	0.098	-0.036	-0.134	-0.426	-1.099	-1.325	-1.169	0.101	0.382	0.08	0.277	-0.116	-0.001	-0.116	-0.208	-0.074	-0.384	-0.044	-0.213	0.129	0.12	-0.036	0.149	-0.412	-1.697	-1.049	-0.897	-1.97	-0.314	-0.165	0.101	0.028	-0.036	0.025	0.132	0.125	0.106	0.331	0.297	0.232	0.09	-0.012	-0.923	-0.391	-0.464	-2.502	-0.089	0.193	0.145	-0.467	0.261	-0.176	-0.036	-0.014	-0.06	-0.032	-0.045	-0.013	0.003	0.008	-0.041	-0.4	-0.232	-0.024	0.014	0.045	0.049	-0.028	-0.039	0.027	-0.022	-0.086	-0.06	0.001	0.02	-0.588	-0.176	-0.122	-0.932	-1.395	0.274	-0.574	-2.761	-0.189	-0.202	-0.391	-0.266	-0.533	-0.627	-0.07	-0.229	-0.174	-0.533	-0.425	0.635	0.744	-0.566	0.562	0.571	-0.056	-0.136	0.289	0.168	0.035	0.349	0.313	0.662
7	A5	good	139	SO_2004	0.094	0.037	0.121	0.278	0.335	0.266	0.136	0.223	0.225	-0.04	0.009	0.099	0.126	0.042	0.117	0.143	0.233	0.188	0.217	-0.139	0.036	0.251	0.214	0.142	0.218	0.244	0.179	0.119	0.146	0.13	0.158	0.157	0.166	0.178	0.271	0.245	0.223	0.28	0.294	0.637	0.297	0.358	0.268	0.233	0.511	0.194	0.242	0.346	0.161	0.119	0.18	0.082	0.186	0.258	0.178	0.297	0.257	0.189	0.512	0.255	0.433	0.283	0.279	0.204	0.956	0.041	0.127	-0.014	0.259	0.134	0.286	0.367	0.225	0.422	-1.11	-1.388	-0.291	-0.191	-0.193	-0.26	-0.135	-0.18	-0.121	0.324	0.253	0.49	0.153	0.367	0.316	0.101	0.13	0.845	0.21	0.347	0.093	-0.041	-0.187	0.003	1.962	1.199	1.053	1.132	1.166	1.154	1.083	1.09	1.201	0.828	0.546	0.472	0.547	0.876	0.253	0.273	0.715	0.717	0.671	0.953	0.18	0.445	0.302	0.494	0.688	0.573	1.094	0.44	0.121	0.113	0.37	0.488	1.002	0.252	0.127	0.408	0.55	0.371	0.292	0.774	0.166	0.258	0.257	0.184	0.218	0.14	0.16	0.199	0.177	0.088	0.126	0.401	0.191	0.207	0.246	0.226	0.177	0.148	0.127	0.18	0.198	0.191	0.182	-0.215	-0.299	-0.123	0.163	0.044	0.072	-0.041	-0.251	-0.415	0.122	-0.046	-0.192	-0.06	-0.381	-0.321	-0.153	-0.606	-0.274	-0.159	0.078	0.123	0.08	0.093	0.445	0.114	0.11	0.046	0.1	0.123	0.068	-0.017	0.186	0.039	0.091
7	G5	good	139	SO_3565	0.065	-0.148	0.272	-0.013	0.092	0.022	0.088	-0.162	0	0.032	0.395	0.692	0.149	0.169	0.063	0.048	0.087	0.025	0.088	0.206	0.055	-0.044	0.002	0.038	-0.537	-0.144	-0.119	-0.272	-0.174	-0.059	0.19	0	0.005	-0.365	0.038	0.046	0	0.081	-0.271	0.762	1.314	0.287	-0.197	0.138	0.289	0.374	-0.119	-0.131	0.011	-0.489	-0.564	-0.36	-0.441	-0.012	-0.077	-0.005	-0.039	0.026	2.325	0.2	0.898	1.079	0.938	1.044	0.626	1.484	0.739	1.09	0.07	0.041	0.098	0.33	-1.336	0.877	1.21	0.519	-0.599	0	-0.319	0	-0.374	-0.175	-0.099	-0.2	-0.18	-2.688	-0.037	1.578	0.781	0.037	0.409	0.721	0.221	0	0.501	0.082	0.052	-0.221	0.028	-0.052	0.187	-0.03	0.034	-0.127	0.61	-0.054	0.321	0.336	0.293	0.602	0.31	0.059	-0.816	0.047	-0.069	0.191	0.254	-0.658	-0.092	-0.253	0.171	-0.294	-0.362	-0.248	0.517	-0.136	0.084	-0.1	-0.098	-0.247	-1.161	0.446	0.438	0.6	0.29	-0.299	-0.279	0.231	0.648	0.727	-0.097	-0.058	0.001	0.016	0.033	-0.006	0.065	-0.013	0.081	0.249	0.091	-0.084	-0.086	-0.113	-0.442	0.08	-0.014	0	0.144	0.049	0.197	0	0.065	0.64	-0.129	0.003	-0.007	0.036	0.491	0.499	0.052	0.147	0.266	0.838	0.674	0.281	0.104	-0.036	0	-0.076	0.501	0.156	1.037	0.659	0.823	0.077	-0.008	-0.81	-1.448	-0.088	0.06	0.098	0.325	0.045	-0.073
7	H6	good	139	SO_0949	-0.446	-0.286	-0.292	-0.171	-0.143	-0.292	0.025	0.088	0.114	0.035	-0.165	-0.033	0.006	-0.183	-0.047	-0.047	-0.04	-0.141	0.039	-0.059	-0.153	0.274	0.113	0.096	0.164	-0.048	0.14	0.093	0.051	0.039	-0.06	0.068	0.028	0.088	0.012	0.046	0.113	0.123	0.311	2.038	-2.294	-1.959	-0.555	-0.476	-0.423	-0.231	-0.798	-0.371	-0.077	-0.043	0.222	-0.067	0.137	-0.056	0.088	-0.048	0.067	-0.044	-0.331	0.038	0.429	-0.443	0.109	-0.043	0.063	0.144	-0.129	-0.178	-0.133	0.114	0.245	-0.053	0.151	-0.004	1.412	1.082	-0.139	-3.421	0.06	-0.675	-0.253	-0.147	-0.387	-0.101	0.023	-0.139	0.098	2.004	1.385	0.009	0.665	1.894	0.048	1.128	0.158	-0.551	-0.505	-0.346	-0.961	0.001	-0.035	0.003	-0.041	-0.053	0.034	-0.019	0	-0.264	-0.278	-0.265	-0.128	0.247	-1.157	-0.27	-4.056	0.547	-1.373	0.631	-0.067	-0.111	-0.161	-0.079	-0.036	-3.23	0.648	0.686	-0.279	-0.345	-0.056	-0.045	-1.219	-0.205	0.253	-0.843	-0.412	0.104	-0.177	0.167	-0.027	0.066	0.017	0.015	-0.042	0.01	-0.068	-0.003	-0.014	-0.064	-0.062	-0.033	-0.053	0.006	-0.037	-0.112	-0.17	-0.053	-0.022	-0.015	-0.054	-0.091	-0.064	-0.18	-0.264	-0.985	0.054	0.017	-0.73	-0.111	0.298	-0.255	-2.175	-0.02	-0.114	0.243	-0.155	-0.089	-0.164	-0.168	-0.062	-0.041	0.093	-0.044	-0.19	-0.155	-0.444	-0.214	-0.168	0.046	0.025	-0.137	-0.08	-0.176	-0.153	-0.111	-0.188
7	D7	good	139	SO_2450	0.697	0.255	0.314	0.413	0.3	0.636	0.125	0.108	0.067	-0.193	0.072	0.223	0.171	0.155	0.172	0.208	0.254	0.331	0.262	-0.136	0.205	0.441	0.299	0.249	0.23	0.394	0.095	0.089	0.182	0.312	0.342	0.188	0.207	0.156	0.278	0.143	0.108	0.373	0.41	2.511	-0.057	0.245	0.317	0.263	0.21	0.373	0.396	0.338	0.382	0.015	0.075	0.172	0.02	0.215	0.134	0.179	0.151	0.223	0.76	0.337	0.376	0.416	0.158	0.189	0.194	-0.132	-0.05	0.003	0.405	0.227	0.379	0.21	0.384	0.389	1.251	1.101	0.54	0.164	0.14	0.339	0.15	0.185	0.112	0.116	0.164	0.141	-0.038	0.469	-0.03	0.227	0.098	0.805	0.217	0.142	0.664	0.27	0.436	0.221	-0.492	0.086	0.168	0.183	0.086	0.176	0.173	0.162	0.284	0.325	0.39	0.413	0.24	0.075	0.187	0.14	0.077	0.043	0.324	0.903	0.184	0.014	0.257	-0.021	0.054	0.301	0.155	0.222	0.083	0.195	0.007	-0.048	0.173	0.239	0.381	-0.743	0.313	0.214	0.089	0.307	-0.146	0.375	0.266	0.183	0.229	0.216	0.317	0.24	0.171	0.168	0.135	0.444	0.368	0.21	0.217	0.323	0.293	0.228	0.285	0.176	0.236	0.303	0.206	0.167	0.177	0.488	0.193	0.192	0.269	0.372	0.429	0.878	0.421	0.016	-0.099	-0.024	-0.263	-0.371	-0.187	-0.327	-0.001	-0.104	0.066	0.066	0.229	0.254	0.594	0.142	0.163	0.077	0.108	0.003	0.111	0.068	0.248	0.03	-0.045
7	H7	good	139	SO_2960	-0.079	-0.035	0.015	0.142	0.127	0.04	0.099	0.104	0.047	0.006	0.112	-0.073	-0.007	0.048	0.012	0.044	0.078	0.061	0.028	-0.033	0.011	-0.088	-0.012	0.017	-0.017	0.066	0.123	0.129	0.129	0.141	0.121	0.117	0.111	0.046	0.034	0.058	0.049	0.12	0.097	-0.284	1.244	0.259	0.127	0.152	0.439	0.662	0.1	0.123	-0.045	-0.097	-0.049	-0.064	-0.067	-0.026	-0.051	-0.012	0	0.005	2.496	0.019	0.844	0.633	-0.003	0.445	0.578	0.06	-0.238	-0.108	0.012	0.047	0.205	0.034	0.002	0.131	0.243	-0.252	-0.692	-0.015	-0.088	-0.189	-0.277	-0.183	-0.078	-0.052	0.029	-0.674	0.027	1.913	-0.047	0.044	0.119	0.368	0.041	0.889	0.358	-0.484	-0.09	-0.289	1.25	0.012	0.14	0.003	0.058	0.002	0.005	0.004	0.133	0.09	-0.123	0.028	-0.003	0.296	0.364	0.243	0.254	0.694	0.159	-0.129	-0.155	-0.209	-0.111	-0.249	-0.139	-0.128	0.282	0.204	-0.077	-0.186	-0.149	-0.121	0.022	0.002	0.029	0.207	0.091	0.375	-0.174	0.27	0.079	0.26	0.067	0.101	0.124	0.114	0.125	0.015	-0.06	-0.015	0.052	0.066	0.08	-0.007	0.039	0.093	0.054	-0.041	0.043	0.103	0.142	0.136	0.155	0.019	-0.017	0.439	0.063	0.196	-0.04	-0.103	-0.046	0.124	0.251	-0.112	-0.26	0.069	-0.301	-0.005	0.076	-0.289	-0.212	-0.236	0.215	0.004	0.419	0.323	0.471	0.084	0.096	0.197	0.159	0.163	0.194	0.106	0.067	0.12	0
7	H8	good	139	SO_1895	1.091	0.843	0.297	0.562	0.346	0.91	-0.103	-0.276	-0.252	-0.15	-0.386	0.126	-0.204	-0.31	0.014	-0.013	-0.032	0.052	0.017	-0.242	-0.426	0.078	0.026	0.074	-0.301	-0.233	0.222	0.06	0.011	0.451	0.431	0.374	0.446	0.155	0.023	-0.306	-0.32	0.501	0.433	1.577	0.552	-0.304	0.569	0.238	0.055	0.234	0.297	0.085	-0.174	0.34	0.192	0.265	0.055	0.143	0.245	-0.363	-0.128	0.333	0.503	0.07	0.43	0.324	0.165	0.383	0.125	-0.143	-0.312	-0.088	-0.164	0.723	-0.39	-0.436	0.289	0.33	2.495	2.379	-4.146	0.042	-0.09	0.444	0.826	-0.343	0.523	-0.24	-0.474	0.08	-0.563	0.822	0.211	-0.71	-1.836	-1.662	-0.193	3.178	2.461	0.831	0.418	0.227	1.673	0.381	0.283	0.341	0.371	0.39	-0.529	0.748	0.283	-0.01	0.12	0.02	0.011	0.256	2.01	0.244	-0.03	0.472	-0.072	-1.689	0.314	0.618	0.542	0.462	0.633	0.632	0.763	1.533	0.236	0.414	0.448	0.376	2.275	0.195	0.299	-0.214	1.281	1.426	0.404	0.449	0.491	0.519	-0.024	-0.066	-0.098	-0.177	-0.139	-0.075	-0.17	-0.098	-0.196	1.265	0.017	0.078	0.17	0.077	-0.418	-0.134	0.151	0.211	0.159	0.244	0.032	0.043	0.279	-0.95	0.257	-0.56	0.023	0.287	-0.378	0.065	0.16	-0.314	-0.463	-0.885	-0.756	-0.348	-0.372	-0.329	0.31	-0.305	-0.942	0.043	-0.066	-0.055	0.345	0.079	0.088	-0.211	0.272	0.058	0.111	0.144	0.064	0.029	0.096
7	B8	good	139	SO_0447	-0.063	-0.142	-0.144	-0.004	0.332	-0.05	-0.062	-0.008	-0.012	0.008	-0.04	-0.137	-0.12	-0.152	-0.138	-0.077	-0.099	-0.245	-0.16	-0.102	-0.066	-0.006	-0.009	-0.023	-0.102	-0.143	0.057	-0.05	-0.113	0.09	-0.044	0.096	0.051	-0.103	-0.064	-0.093	-0.003	-0.003	0.221	0.877	1.171	0.255	-0.018	0.025	0.299	0.317	-0.104	-0.071	-0.013	-0.198	-0.099	-0.084	-0.146	-0.269	-0.118	-0.266	-0.09	-0.108	-0.021	-0.055	0.983	0.713	0.434	0.352	0.018	0.345	0.031	0.118	-0.078	-0.013	0.104	-0.048	0.202	0.202	0.587	0.018	-0.211	-0.007	0	-0.303	-0.171	-0.239	-0.152	-0.184	-0.155	-0.571	-0.006	1.138	0.881	0.104	0.1	1.198	0.059	0.33	0.983	-0.417	0.011	0.06	0.68	0.122	0.106	0.171	0.227	0.112	0.219	0.052	0.302	-0.092	-0.198	-0.161	-0.329	0.484	0.138	0.031	0.395	0.82	0.553	0.042	-0.095	-0.003	-0.028	0.082	0.086	0.082	0.475	0.126	-0.29	-0.362	-0.052	-0.04	-0.289	-0.259	0.322	0.32	0.158	0.162	-0.093	0.378	0.967	1.257	0	0.042	0.034	-0.051	0.039	-0.026	-0.073	-0.055	0.017	0.103	-0.001	0.02	-0.008	-0.031	-0.035	-0.033	-0.016	0.058	0.036	0.059	0.06	-0.102	-0.031	0.261	-0.018	-0.003	-0.181	-0.101	-0.347	-0.249	0.116	0.046	-0.099	0.225	-0.166	0.23	0.081	-0.091	-0.183	-0.132	0.22	0.278	0.152	0.056	0.065	-0.158	-0.108	0.025	0.242	0.066	-0.09	-0.025	-0.1	-0.052	-0.073
7	A9	edge	139	SO_2147	-1.604	-2.619	-3.501	-0.668	-1.692	-1.708	-2.509	-2.242	-3.784	-1.885	-2.774	-4.91	-2.534	-2.617	-2.096	-2.502	-3.104	-2.172	-2.263	-3.626	-4.728	-4.79	-4.683	-3.173	-3.341	-3.837	-3.306	-2.366	-2.805	-3.424	-3.517	-4.351	-4.512	-3.827	-2.24	-3.679	-2.705	-2.593	-5.039	-3.08	-3.9	-4.481	-2.249	-1.908	-0.536	-1.713	-1.043	-0.358	-3.237	-3.85	-3.69	-3.434	-3.75	-3.142	-3.4	-3.308	-2.416	-2.429	-3.29	-4.023	-3.6	-3.342	-5.068	-4.813	-4.72	-5.589	-5.459	-5.076	-4.569	-4.583	-4.881	-4.513	-4.462	-4.946	-2.953	-2.684	-3.797	-3.491	-2.881	-1.221	-1.884	-2.279	-1.998	-4.362	-3.891	-4.774	-4.466	-3.674	-3.517	-4.422	-4.053	-3.417	-4.12	-3.227	-3.088	-1.852	-0.895	-0.773	-3.469	-2.183	-2.531	-4	-2.437	-2.306	-3.767	-3.242	-2.626	-2.33	-2.06	-2.232	-1.845	-4.106	-3.483	-2.083	-4.329	-3.532	-3.728	-2.691	-2.521	-3.549	-3.112	-2.776	-3.471	-3.472	-3.883	-2.167	-2.957	-2.64	-3.114	-3.014	-4.017	-2.818	-1.587	-3.183	-4.068	-3.132	-3.267	-2.896	-3.873	-4.121	-2.248	-3.494	-4.068	-4.169	-4.093	-2.405	-4.153	-2.441	-3.756	-4.339	-3.499	-3.481	-3.466	-3.07	-3.509	-2.716	-2.096	-3.211	-3.823	-3.478	-3.641	-2.936	-3.684	-3.712	-1.641	-1.681	-1.79	-2.395	-0.598	-1.507	-1.802	-4.278	-4.368	-3.919	-4.543	-3.435	-4.266	-1.315	-3.945	-4.24	-3.787	-4.682	-3.59	-4.118	-4.297	-3.762	-3.646	-4.849	-4.891	-2.837	-2.246	-2.384	-2.142	-1.866	-1.32
7	B10	good	139	SO_0403	0.055	-0.393	-0.088	-0.342	-0.211	-0.276	-0.127	0.029	-0.014	0.07	0.029	0.05	0.026	-0.028	0.12	0.075	-0.14	-0.138	-0.065	0.236	0.1	-0.192	-0.111	-0.237	0.081	-0.04	-0.226	-0.155	-0.189	0.014	-0.168	-0.133	-0.036	-0.069	-0.101	-0.115	-0.174	-0.25	-0.115	-1.155	0.245	0.021	-0.368	-0.15	-0.255	-0.452	-0.119	-0.114	-0.303	0.012	-0.081	0.085	-0.135	-0.638	-0.15	-0.055	-0.082	-0.029	-0.298	-0.194	-0.49	-0.548	0.045	0.065	0.04	0.178	0.209	0.106	0.133	-0.129	0.317	0.161	-1.023	0.248	0.822	1.03	-0.154	0.173	0.31	0.429	0.21	0.396	0.225	-0.227	-0.068	0	0.106	-0.278	-0.388	-0.047	-0.136	0.039	-0.223	-0.534	-0.083	0.176	0.128	0.408	-0.294	0.045	-0.001	0.177	0.053	0.111	-1.355	0.094	0.045	0.146	0.101	0.122	0.226	-0.4	-0.21	-0.204	-0.194	-0.177	0.251	-0.159	0.036	-0.195	-0.158	-0.108	-0.115	-0.076	-0.817	-0.228	0.042	0.052	-0.171	-0.068	-0.077	-0.4	-0.322	-0.249	-0.123	-0.338	-0.106	-0.505	0.435	-0.002	-0.159	-0.143	-0.161	-0.25	-0.165	-0.03	0.028	0.063	-0.027	0.151	-0.154	-0.009	-0.157	0.009	0.135	-0.01	-0.015	0.087	0.064	0.06	0.061	-0.048	-0.068	-1.218	0.258	0.415	0.265	0.309	0.408	0.328	0.294	0.048	0.065	-0.937	0.006	0.009	-0.094	0.136	0.214	0.031	-0.246	-0.019	-0.067	-0.193	-0.145	-0.064	-0.048	0.092	0.076	0.019	-0.312	-0.331	-0.322	-0.178	-0.179
7	G10	good	139	SO_3145	0.721	0.569	0.426	0.444	0.633	0.659	0.16	-0.055	0.008	0.017	0.048	0.141	0.077	-0.056	0.128	0.074	0.229	0.131	0.048	0.03	-0.034	0.75	0.963	0.667	0.37	0.462	0.717	0.248	0.271	0.55	0.563	0.592	0.502	0.355	0.106	-0.057	-0.024	0.164	1.024	-0.083	0.796	0.367	0.623	0.488	0.314	-0.12	0.515	0.298	-0.89	0.302	0.217	0.173	0.061	-0.029	-1.207	-0.05	-0.033	0.166	-0.822	0.205	0.998	0.999	-0.433	-0.207	-0.463	0.33	0.156	0.095	-0.052	-0.129	0.37	-4.701	1.178	0.703	2.032	1.598	-4.822	-4.718	-0.213	0.153	-0.18	0.45	-0.162	0.271	-0.275	0.442	0.631	1.305	1.212	0.178	-1.439	1.271	0.542	-0.935	1.043	0.027	0.365	0.448	3.495	0.367	0.179	0.355	0.443	0.303	1.387	0.411	0.311	0.018	0.132	0.226	0.056	0.387	0.596	0.602	-3.552	0.68	1.073	-3.427	0.35	0.43	0.614	0.36	0.728	0.511	0.295	0.755	-2.202	0.434	0.622	0.461	-1.762	0.029	0.377	1.654	-2.479	0.255	0.379	0.285	0.378	0.266	0.05	-0.054	-0.11	-0.194	-0.175	0.052	0.048	-0.046	-0.05	1.04	0.584	0.443	0.53	0.225	0.523	0.229	0.155	0.209	0.303	0.299	0.308	-0.026	-1.388	-3.87	0.726	0.524	-0.1	0.25	-1.947	0.406	0.639	-0.015	0.035	-0.235	0.146	-0.026	0.001	-0.187	0.07	0.109	0.094	0.275	-0.834	-0.566	0.227	0.359	0.345	0.15	0.793	0.512	0.376	0.508	0.303	0.409	0.048
7	D11	edge	139	SO_1871	0.203	0.313	0.458	0.184	0.229	0.205	0.337	0.085	0.253	0.029	0.005	0.128	0.118	-0.007	0.127	0.043	0.252	0.229	0.248	-0.2	0.233	0.049	0.253	0.151	0.337	0.39	0.276	0.167	0.174	0.289	0.311	0.216	0.334	0.231	0.295	0.281	0.223	0.106	0.063	1.254	0.039	0.243	0.354	0.179	0.299	0.066	0.19	0.113	0.189	0.05	0.331	0.246	0.249	0.224	0.221	0.327	0.323	0.405	-0.724	-0.154	0.245	0.284	0.251	0.142	0.253	-0.005	-0.097	-0.107	0.292	-0.148	0.247	0.38	0.041	0.206	0.499	0.492	0.239	0.251	0.374	0.186	0.361	0.509	0.305	0.326	0.256	0.431	0.353	0.205	-0.372	0.33	0.143	-0.487	0.192	0.021	0.064	0.285	0.168	-0.002	0.633	0.19	-0.007	0.134	0.153	0.125	0.054	0.082	0	0.036	0.042	-0.213	0.081	0.077	1.054	0.372	0.435	-0.124	0.216	0.406	0.321	0.155	0.261	0.233	0.403	0.469	0.263	0.654	0.278	0.236	0.329	0.285	0.814	0.237	0.07	0.292	0.275	0.14	0.314	0.204	0.981	0.056	0.203	0.11	0.081	0.172	0.14	0.093	0.092	0.034	0.02	-1.754	0.165	0.236	0.214	0.17	0.242	0.101	0.16	0.082	0.228	0.148	0.133	0.06	0.097	0.119	0.174	0.113	0.109	-0.106	0.059	-0.137	0.117	-0.067	-0.11	-0.165	-0.23	-0.196	-0.08	-0.297	-0.005	0.03	0.018	0.057	0.035	-0.045	-0.338	0.134	0.172	-0.193	0.04	0.093	0.155	0.092	-0.056	0.026	0.251
7	E11	good	139	SO_1513	0.162	0.235	0.257	0.108	0.233	0.083	0.035	0.157	0.017	0.03	0.01	-0.685	0.104	0.12	0.222	0.12	0.199	0.235	0.129	-0.056	0.251	-0.107	-0.053	0.114	-0.062	-0.006	-0.002	-0.049	0.068	-0.074	0.004	-0.05	-0.07	-0.156	0.118	0.049	0.098	0.273	-0.118	-0.26	-0.55	0.473	0.203	0.011	0.319	0.589	0.156	0.083	0.041	0.009	0.05	0.009	0.045	0.397	0.108	0.217	0.145	-0.033	0.608	0.053	-0.317	0.095	-0.435	1.062	-0.853	-0.097	-0.037	-0.081	0.121	0.084	1.072	0.011	-0.212	-0.056	0.373	0.108	-0.452	-0.172	-0.279	0.013	-0.023	-0.303	-0.092	0.098	0.353	0.268	0.001	-0.928	-0.789	-0.25	-0.035	-0.023	0.192	0.25	0.023	-0.161	-0.102	0.08	0.091	-0.014	-0.117	-0.062	-0.103	-0.03	-0.194	-0.083	-0.166	0.194	0.289	0.348	0.286	-0.602	-0.321	-0.048	-0.515	-0.548	-0.55	-0.489	0.258	0.312	0.18	0.198	0.21	0.101	-0.011	-0.16	0.49	0.415	0.247	0.199	0.219	0.546	-0.266	-0.407	-0.129	0.885	0.309	0.254	-0.853	0.317	0.114	0.157	0.063	0.055	0.101	0.067	-0.144	0.041	-0.028	-0.495	0.043	0.051	0.041	0.106	0.097	-0.041	0.064	-0.018	0.024	0.038	0.035	-0.013	-0.085	0.996	0.024	-0.16	0.05	-0.108	-0.125	0.01	0.19	-0.087	-0.037	-0.212	-0.082	-0.249	-0.003	-0.288	0.055	0.005	-0.061	-0.002	0.187	0.246	0.408	0.465	0.226	-0.062	0.098	0.082	0.003	-0.132	-0.079	-0.101	0.087
7	C12	good	139	SO_0269	-1.7	0.358	0.445	-1.563	-2.553	-1.213	-0.048	-0.974	0.049	0.012	0.357	-0.915	-0.406	-0.294	-0.403	-0.286	-0.528	-0.538	-0.213	0.065	-0.196	-3.12	-1.569	-1.376	-0.277	-0.029	0.041	-0.134	0.005	0.077	0.213	-0.041	0.205	0.008	-0.282	0.122	0.291	-1.605	-2.967	-1.53	-1.613	-0.266	-0.196	-0.273	-0.667	-0.913	-0.973	-0.989	-0.086	0.199	0.249	0.293	0.181	0.245	-0.132	-0.011	0.342	0.723	-0.966	-0.25	-2.937	0.751	-0.958	-0.474	-0.611	-4.317	-1.013	-0.669	-0.612	0.489	0.059	0.162	-0.254	-0.788	1.459	1.395	0.438	0.379	0.211	0.117	0.765	0.837	0.295	-0.156	-0.043	0.301	0.094	-1.703	-1.115	-0.432	-0.075	-3.086	0.208	-0.747	-3.263	-1.03	-2.527	-0.638	0.928	-0.136	0.075	0.069	0.347	0.1	-0.555	-0.08	0.03	-0.163	0.16	0.192	-0.052	0.17	0.374	-0.047	0.131	-1.09	-0.754	1.442	-0.15	-0.067	-0.151	-0.36	-0.135	-0.014	0.203	0.123	-0.323	0.062	-0.479	-0.35	0	0.543	0.095	-2.235	0.011	-0.019	0.019	-0.369	-1.207	-1.911	0.029	-0.018	0.021	0.017	0.046	-0.101	-0.097	-0.097	-0.247	-0.752	-0.2	0.072	-0.041	-0.111	-0.166	-0.131	-0.281	-0.188	-0.284	-0.503	-0.595	-0.752	-0.659	-2.129	-0.451	-0.281	0.676	0.924	0.765	1.682	0.469	-0.551	-0.569	-0.408	-0.648	-1.741	-2.119	-1.436	-0.562	-0.493	-0.372	-0.696	0.096	0.447	-0.188	-0.272	-0.71	0.035	-0.118	0.228	1.877	5.993	1.194	0.267	1.553
7	C12	good	139	SO_0269	0.506	-0.307	-0.45	0.427	0.594	0.574	-0.01	-0.613	-0.323	-0.265	-0.281	0.138	0.073	0.095	-0.104	0.162	0.052	0.165	-0.113	0.034	0.257	0.871	0.517	0.539	-0.105	-0.193	-0.053	0.019	-0.116	-0.018	-0.088	0.06	0.022	-0.16	0.009	-0.33	-0.241	0.536	0.771	0.568	0.227	0.065	-0.095	0.197	0.568	0.749	0.068	0.136	0.248	-0.458	-0.411	-0.331	-0.387	-0.45	-0.433	-0.483	-0.381	-0.284	0.429	0.265	1.162	0.659	0.447	0.487	0.179	0.817	0.624	0.621	0.126	-0.206	-0.069	0.045	0.596	0.636	0.669	0.876	0.289	0.35	0.294	0	-0.028	0.215	0.448	-0.314	-0.343	-0.408	-0.15	1.615	1.054	0.459	0.606	1.436	0.737	1.398	1.574	0.665	0.8	0.705	1.819	0.009	0.165	-0.058	0.027	0.01	0.64	0.124	0.198	-0.003	-0.156	-0.069	-0.128	0.575	0.509	0.58	0.546	1.047	0.62	0.426	-0.101	-0.141	-0.024	0.13	0.178	0.002	0.084	0.395	-0.227	-0.038	-0.03	0.091	0.976	0.345	0.739	0.997	0.712	0.391	0.028	0.45	0.826	0.815	-0.056	-0.027	0.026	-0.041	-0.013	-0.106	-0.123	0.065	0.14	0.188	0.233	-0.047	-0.009	-0.067	-0.104	0.041	0.211	0.119	0.114	0.197	0.249	0.121	0.465	0.688	0.45	0.38	-0.282	0.027	-0.018	0.248	0.22	-0.042	-0.026	0.137	0.138	0.705	0.58	0.31	-0.103	-0.007	0.19	0.191	0.373	0.337	0.384	-0.132	0.021	0.081	0.329	0.004	-0.22	-0.081	-0.232	-0.131	0.083
8	F1	good	139	SO_3873	-0.565	-1.146	-0.289	0.027	-0.135	-0.787	0	0.158	0.218	-0.06	-0.135	0.051	0.039	0.046	0.023	-0.036	0.047	0.099	0.07	-0.092	-0.152	-0.417	-0.037	0.045	-0.075	-0.251	0.007	-0.006	-0.021	-0.063	-0.003	0.008	-0.1	0	0.081	0.001	-0.011	-0.102	0.107	-0.916	0.34	0.434	-0.282	-0.1	0.287	0.76	-0.297	0.062	0.015	-0.254	-0.127	-0.288	-0.092	-0.153	0.026	0	0	-0.329	0.94	0.063	0.793	0.526	0.179	0.065	0.419	0.141	0.149	0.15	0.065	0.052	-0.083	-0.194	-0.979	-0.249	-0.971	-1.47	-0.161	-0.445	-0.667	-0.711	-1.02	-0.688	-0.854	-0.163	0.006	-1.073	-0.04	0.853	-0.848	-0.098	0.023	0.178	0.165	-0.209	0.213	-1.011	-0.449	-0.465	-0.603	-0.126	0.015	-0.187	-0.259	-0.206	-0.066	-0.236	-0.04	0.004	-0.055	0.024	-0.103	0	-1.433	0	-0.389	-0.17	-0.195	-0.473	-0.148	-0.079	-0.146	-0.103	-0.153	-0.391	-0.041	-0.208	-0.144	-0.299	-0.221	0.004	-1.101	0.056	0.235	0.405	-0.228	-0.203	-0.095	0.324	0.428	0.372	-0.035	0.008	-0.061	-0.05	-0.009	-0.005	0.034	-0.054	0.033	-0.152	0	-0.152	-0.093	-0.09	-0.063	0.017	-0.1	-0.034	0.009	-0.182	-0.021	-0.281	-0.208	-0.204	-0.079	-0.08	-0.065	0.11	-0.145	0.129	-0.038	0.083	0.176	0.59	0.27	0.205	0.225	0.163	-0.063	0.009	0.42	0.123	0.124	0.131	0.282	-0.003	0	0.262	0.31	0.163	0.055	0.052	0.267	0.064	0.062
8	F1	good	139	SO_3873	-0.078	-0.187	-0.09	-0.013	0.038	-0.079	-0.084	0.009	0.014	-0.038	-0.209	0.088	-0.012	-0.013	-0.057	-0.047	0.059	0.087	0.023	0.024	-0.001	0.046	-0.016	0.056	-0.079	-0.132	-0.043	-0.086	-0.033	-0.091	-0.204	-0.076	-0.056	-0.117	-0.039	0.083	0.002	0.003	0.014	-0.298	-0.464	0.267	-0.123	0.038	-0.024	0.125	-0.039	0.154	0.117	0.126	0.015	0.125	0.067	0.118	0.066	0.035	0.082	0.054	-1.103	0.076	-0.014	-0.378	0.106	-0.137	-0.055	0.349	0.304	0.245	0.142	0.092	0.284	0.134	-0.307	0.595	-0.772	-0.506	0.286	-0.01	-0.243	0.217	0.045	-0.123	0.146	-0.04	0.135	0.031	0.122	-0.023	0.015	0.027	0.098	0.426	-0.084	0.378	0.796	-0.038	0.422	0.119	-0.408	0.07	-0.031	-0.025	-0.051	-0.044	-0.111	-0.1	-0.137	0.128	0.079	-0.096	0.003	-0.076	-0.031	-0.098	-0.082	-0.045	-0.501	-0.096	0.239	0.111	0.109	0.165	0.16	0.047	0.179	0.227	0.266	0.194	0.223	0.213	0.302	0.158	0.3	0.257	0.132	0.189	0.25	0.151	0.306	0.276	-0.011	0.006	-0.08	-0.011	-0.059	0.054	0.077	0.058	0.101	-0.01	-0.028	-0.035	0.038	0.043	-0.049	0.05	0.026	-0.029	0.028	-0.012	-0.019	0.091	0.196	0.036	-0.044	-0.007	-0.021	-0.071	0.039	-0.332	-0.085	0.137	0.187	0.095	0.235	0.246	0.257	0.209	0.192	0.128	-0.127	0.074	-0.051	0.026	0.028	0.08	0.064	0.084	0.217	-0.032	0.146	0.229	0.222	0.121	0.06
8	D2	good	139	SO_3333	-0.025	0.077	0.366	0.235	-0.005	0.437	0.343	0.118	0.247	0.279	0.06	0.926	0.024	0.079	0.053	0.005	0.382	0.338	0.262	0.111	0.118	0.01	0.232	0.23	0.516	0.095	-0.129	0.035	0.042	-0.08	-0.022	-0.307	-0.339	-0.016	0.21	0.141	0.042	0.038	0.326	-0.254	0.48	0.817	0.053	0.15	-0.394	0.152	0.281	0.064	0.009	0.314	0.103	0.289	0.04	0.028	0.043	0.233	0.086	0.031	0.555	0.172	-0.039	0.731	0.764	0.855	0.62	2.049	2.062	2.509	0.323	0.218	0.304	0.411	0.139	0.241	-0.986	-1.213	0.08	-0.251	0.002	-0.132	-0.391	-0.894	-0.264	0.364	0.211	0.523	-0.019	1.225	0.302	0.088	0.108	0.459	0.112	-0.74	-0.287	-0.109	-0.1	-0.126	-0.482	0.168	0.274	0.172	0.062	0.131	0.293	0.197	0.021	0.234	0.291	0.341	0.179	0.19	-0.051	-0.158	0.115	-0.036	0.075	1.013	0.203	0.076	0.3	-0.03	0	0.029	-0.057	-0.442	0.302	0.223	0.015	0.163	-0.804	0.089	-0.459	0.17	0.262	-0.336	0.087	-0.095	0.757	0.479	0.208	0.225	0.194	0.148	0.224	0.208	0.673	0.129	0.189	0.057	0.114	-0.062	0.007	0.083	0.36	0.225	0.101	0.103	0.284	0.246	0.718	0.131	0.164	0.058	-0.123	0.235	0.035	0.244	0.494	0.027	-0.23	0.283	0.686	0.81	1.209	-0.043	-0.062	-0.092	-0.315	-0.686	-0.677	-0.058	0.662	0.213	1.301	-0.027	0.097	0.1	0.156	-0.534	-1.113	-0.891	-0.497	-0.738	-1.059
8	B2	good	139	SO_3986	0.287	-0.104	-0.421	-0.017	0.281	0.043	-0.106	-0.194	-0.194	-0.235	-0.079	-0.443	-0.377	-0.29	-0.361	-0.405	-0.398	-0.449	-0.328	0.061	-0.026	-0.159	0.116	-0.07	-0.394	-0.683	0.015	-0.244	-0.306	0.128	-0.056	-0.084	0.002	-0.284	-0.195	-0.21	-0.101	-0.066	-0.761	-0.473	-1.195	-0.389	-0.567	-0.229	-0.344	-0.338	-0.647	-0.434	0.093	-0.977	-0.087	0.047	-0.033	-0.178	-0.41	-0.459	-0.272	-0.241	0.341	-0.189	0.918	0.534	0.473	0.771	-0.157	0.355	0.143	0.103	-0.248	0.107	0.191	-0.299	-1.085	-0.078	-0.495	1.401	-2.759	0.993	0.578	0.976	1.764	1.4	1.841	-0.889	-0.472	-0.816	-0.136	1.421	-1.677	0.554	-1.887	1.411	0.788	2.599	0.647	0.915	1.322	1.654	1.145	0.096	-0.04	-0.088	-0.171	-0.016	-0.112	0.134	0.085	-0.373	-0.609	-0.649	-0.56	0.693	0.079	0.18	0.457	0.969	-0.232	-2.935	-0.53	0.206	-0.434	0.276	0.383	0.108	0.323	-2.579	-0.29	-0.805	0.015	0.154	0.123	-0.061	0.598	-0.686	-1.037	-1.349	0.127	0.332	0.39	0.366	0.008	-0.014	0.349	0.268	0.069	0.022	-0.276	0.07	-0.158	0.221	0.179	0.37	-0.005	0.113	0.113	0.072	0.341	0.272	0.19	0.259	0.085	1.367	1.402	1.348	-0.288	-1.262	-0.912	-2.141	-1.223	-0.175	-0.246	-0.757	-0.565	-2.164	-0.272	0.028	-0.111	-0.472	-0.377	-0.251	-0.861	-0.706	0.473	0.817	0.638	-0.05	0.095	-0.643	-1.143	0.072	-0.014	0.061	-0.079	0.001	0.017
5	C10	edge	139	SO_0276	-5.582	-4.281	-5.563	-0.194	-1.647	-3.565	-0.15	-0.318	-0.438	0.045	0.094	0.021	-0.047	-0.055	-0.078	-0.115	0	-0.083	-0.026	-0.01	-0.214	-5.817	-5.779	-5.481	-4.718	-5.423	-5.688	-3.867	-5.485	-4.217	-5.559	-5.766	-5.674	-5.353	-1.594	-0.782	-0.96	-1.848	-5.87	-4.156	-5.029	-4.533	-2.846	-2.478	-0.666	-0.062	-1.996	-0.057	-0.124	-4.929	-3.957	-3.493	-4.986	0.046	-4.074	-0.729	-0.812	-5.362	-4.617	-4.779	-2.631	-4.093	0.269	0.33	0.474	0.384	0.226	0.317	-5.785	-5.193	-5.84	-5.659	-5.462	0.175	-3.755	-3.755	-4.501	-4.537	-3.483	-2.52	-2.447	-2.736	-1.804	-5.287	-5.145	-6.209	-5.341	-4.259	-3.602	-5.348	-5.116	-3.981	-3.299	-4.094	-1.912	-2.444	-2.099	-1.009	-4.315	-3.892	-3.68	-4.383	-3.62	-3.957	-3.503	-4.078	-4.19	-3.781	-4.001	-4.327	-3.942	-3.917	-4.133	-2.532	-4.232	-1.346	-3.494	-2.985	-3.615	-3.709	-4.468	-3.94	-4.539	-4.716	-4.427	-3.958	-4.684	-3.653	-4.456	-3.95	-4.63	-2.881	-0.276	-2.541	-3.5	-3.967	-2.595	-2.301	0.231	0.078	-0.146	-0.14	-0.179	-0.292	-0.366	-0.059	0.33	-0.092	-0.106	-5.334	-5.151	-5.198	-5.189	-5.351	-5.381	-4.886	-0.148	-0.237	-0.151	-0.239	-0.056	-0.198	-0.033	-0.717	-3.005	-4.093	-4.18	-3.668	-2.182	-1.466	-3.601	0.103	0.152	0.215	-0.031	0.304	0.082	0.532	-4.245	-4.18	-3.752	-4.713	-0.531	-1.13	-0.854	-1.32	-0.866	-5.993	-5.62	-4.079	-0.197	-0.049	0.071	-0.015	-0.07
5	C10	edge	139	SO_0276	-2.701	-2.912	-5.617	0.034	-0.755	-3.89	-0.044	-0.399	-0.182	0.006	-0.07	-0.068	-0.158	-0.127	-0.138	-0.131	-0.152	-0.172	-0.28	-0.016	-0.091	-5.54	-5.75	-5.208	-3.413	-5.496	-6.435	-3.488	-5.694	-3.963	-6.225	-6.144	-6.564	-5.648	-1.224	-0.715	-0.691	-1.353	-5.427	-4.162	-3.766	-5.176	-2.372	-2.147	-0.675	0.098	-1.688	-0.732	-0.092	-5.326	-3.418	-2.833	-5.1	-0.237	-3.898	-0.662	-0.586	-5.537	-4.553	-4.475	-2.273	-3.996	0.211	0.061	0.223	0.332	-0.017	-0.076	-6.482	-6.505	-6.155	-6.473	-6.235	0.077	-4.936	-4.613	-5.111	-4.832	-3.476	-3.278	-1.878	-5.158	-1.915	-6.035	-5.308	-6.49	-6.388	-4.527	-5.253	-5.98	-5.167	-3.896	-5.955	-4.459	-0.967	-2.257	-3.739	-1.534	-3.997	-3.76	-3.661	-4.25	-3.836	-3.989	-3.358	-3.841	-4.36	-3.27	-3.923	-4.064	-3.784	-3.478	-3.757	-1.649	-4.584	-1.63	-3.766	-3.482	-3.541	-3.814	-4.331	-3.759	-4.853	-4.969	-4.617	-3.039	-4.649	-3.401	-4.294	-4.062	-4.584	-3.048	-0.111	-2.506	-3.147	-4.246	-2.372	-1.999	0.623	0.194	-0.104	-0.056	-0.04	-0.116	-0.081	-0.057	0.081	-0.051	0.001	-5.569	-5.436	-5.62	-5.892	-5.677	-5.801	-5.119	-0.029	-0.043	-0.041	0.049	-0.012	-0.162	0.049	-0.609	-2.491	-4	-4.609	-3.835	-1.647	-1.61	-3.29	-0.259	-0.295	-0.307	-0.344	-0.11	-0.278	-0.056	-4.711	-5.091	-4.745	-5.373	-0.533	-0.856	-0.734	-1.485	-1.171	-5.776	-5.239	-4.128	-0.43	-0.333	-0.194	-0.149	-0.218
8	G4	good	140	SO_A0067	0	-0.022	-0.093	-0.04	0.017	0.013	-0.183	-0.15	0.004	-0.037	-0.083	-0.44	-0.142	-0.177	-0.186	-0.074	-0.315	-0.216	-0.141	0	0	0.09	-0.028	-0.056	0.138	0.18	0.032	0.062	0.087	0.091	0.114	0.063	0.169	0.092	-0.035	0.171	0.112	-0.041	0.025	-0.086	-0.17	-0.647	0.084	0.102	0.05	-0.335	-0.043	-0.07	0.006	0.14	0.055	0.153	0.025	0.081	-0.03	0.042	-0.009	0.197	-0.305	0.055	0.071	0.246	-0.182	-0.28	0.014	-0.797	-0.877	-0.957	-0.001	-0.188	-0.084	0.079	0.036	-0.185	-0.368	-0.551	0.007	-0.076	0.227	-0.299	0.103	-0.021	-0.02	0.172	0.067	0.489	0.025	-0.118	0.13	0	-0.175	-0.403	-0.221	0.031	0.009	0.07	-0.016	-0.209	0.244	0.005	-0.042	-0.089	0.006	-0.031	-0.225	0.028	-0.2	-0.192	-0.143	-0.308	-0.118	0.22	0.093	1.001	0.432	0.096	0.343	-0.031	0.11	-0.023	0.086	0.077	0.252	0.333	0.133	0.225	0.012	0.148	0.083	0.086	0.369	0.097	0.037	-0.129	0.118	0.3	-0.015	0.185	-0.29	-0.173	-0.089	-0.072	-0.101	-0.087	-0.12	-0.159	-0.218	-0.124	-0.104	-0.053	-0.067	0.032	0.009	-0.061	-0.128	-0.049	-0.065	-0.068	-0.167	-0.116	-0.407	-0.284	-0.248	-0.28	0.149	0.106	-0.013	-0.112	0.061	-0.169	0.121	-0.301	-0.648	-0.761	-0.932	-0.337	-0.328	-0.402	-0.33	-0.284	-0.662	-0.118	0.482	0.271	0.49	0.161	0.236	0.872	1.003	1.022	0.545	0.734	0.686	0.713	0.323
8	B4	good	140	SO_A0067	0.109	0.145	0.2	0.123	0.041	0.139	-0.203	-0.041	-0.361	-0.082	-0.084	-0.42	-0.131	-0.231	-0.123	-0.237	-0.129	-0.232	-0.177	-0.089	-0.047	0.6	0.29	0.27	0.16	0.2	0.202	0.028	0.154	0.176	0.207	0.121	0.112	0.108	0.038	0.278	0.247	0.119	0.588	2.656	0.16	0.395	0.362	0.226	0.049	0.138	0.072	0.091	0.139	0.216	0.187	0.126	0.156	-0.01	0.057	-0.042	0.051	0.168	3.567	0.173	0.854	0.144	0.041	-0.197	-0.229	-0.602	-0.544	-0.585	-0.136	-0.077	-0.25	0.008	0.213	-0.589	1.205	0.743	-0.025	0.101	-0.402	-0.114	0.196	-0.069	0.188	0.192	0.113	0.173	0.226	0.192	0.587	0.133	-0.014	0.334	0.05	0.239	-0.12	-0.061	-0.012	-0.067	3.873	0.159	0.148	0.17	0.232	0.2	0.221	0.158	0.123	0.022	-0.122	-0.049	-0.152	0.502	0.459	0.167	0.565	0.576	0.387	0.419	0.209	0.157	0.198	0.269	0.428	0.386	0.472	0.602	0.07	0.125	0.236	0.225	0.474	0.19	0.198	0.289	0.354	0.236	0.178	0.252	0.109	0.171	-0.021	-0.057	0.054	0.078	0.006	0.002	-0.036	0.19	0.211	0.524	0.176	0.151	0.178	0.154	0.134	0.139	0.085	0.094	0.036	0.102	-0.103	0.048	-0.037	0.032	0.342	0.434	0.105	0.23	0.271	0.014	0.083	0.028	-0.265	-0.476	-0.438	0.18	0.276	0.04	-0.144	0.01	-0.048	0.12	0.344	0.125	0.236	0.003	0.087	0.157	0.408	0.193	0.058	0.048	0.099	0.045	-0.028
8	A5	good	139	SO_1092	-0.642	-0.946	-0.028	0.004	-0.016	-0.646	-0.004	0.052	-0.037	-0.184	-0.046	-0.036	0	0.011	0.027	-0.002	0.022	-0.001	0.035	-0.097	-0.093	-0.306	-0.004	-0.022	-0.131	-0.178	0.052	-0.014	0.022	-0.011	0.066	-0.02	-0.076	-0.031	0.012	-0.044	0.007	-0.117	0.271	-0.855	0.54	0.228	-0.197	-0.147	0.177	0.213	-0.312	-0.253	0.041	-0.18	-0.063	-0.212	-0.102	-0.223	-0.129	-0.004	-0.062	-0.201	0.195	0.142	0.942	1.778	0.22	0.293	0.376	0.023	0.016	0.095	0.04	0.214	-0.068	-0.208	-0.82	-0.299	0.193	-0.173	0.108	-0.298	-0.344	-0.768	-0.853	-0.515	-0.765	-0.182	-0.134	-1.646	-0.08	0.664	0.91	-0.088	-0.053	0.142	0.241	1.319	0.4	-0.936	-0.61	-0.5	-0.312	-0.077	0.05	0	0.015	-0.093	-0.218	-0.098	0.142	0.129	0.189	0.224	0.131	0.088	-0.757	0.01	-0.273	0.128	-0.06	0.277	-0.138	-0.237	-0.124	-0.304	-0.267	-0.413	0.052	-0.017	-0.123	-0.319	-0.304	-0.236	-1.112	-0.195	0.023	0.476	-0.272	-0.238	-0.22	0.179	0.364	0.284	0.085	0.115	0.04	0.075	0.126	0.053	0.043	0.033	0.089	0.14	0.133	0.008	0.064	0.045	0.057	0.085	0.03	0.084	0.061	0.057	0.054	-0.158	-0.114	-0.011	-0.001	0.08	0.045	0.267	0.139	0.584	0.19	0.095	0.046	0.494	0.161	0.076	0.057	0.074	-0.08	-0.005	0.475	0.146	0.18	0.207	0.407	0.042	0.072	0.404	0.262	0.124	0.199	0.153	0.521	0.091	0.049
8	C5	good	139	SO_3810	-0.042	-0.106	0.006	-0.012	-0.081	0.124	0.05	0.019	0.045	-0.087	-0.056	0.093	0.008	0.066	0.01	-0.065	-0.011	0.059	-0.017	-0.032	0.077	0.096	0.052	0.138	-0.071	-0.093	0.017	-0.045	0.002	0.025	0.02	0.036	0.048	-0.008	0.037	0.017	0.046	0.106	0.171	1.028	0.183	-0.39	-0.163	-0.042	-0.004	-0.08	0.003	-0.066	0.13	-0.061	0.039	0.086	0.091	0.054	0.122	-0.001	0.102	0.073	0.095	0.125	0.067	0.096	-0.12	0.031	-0.095	0.041	0.024	0.097	0.089	0.144	-0.013	0.2	0.293	-0.131	0.398	0.483	0.332	0.2	-0.435	0.252	0.122	0.336	0.185	0.014	0.137	0.102	0.096	-0.141	0.013	0.092	0.133	0.296	0.067	0.215	-0.66	0.035	0.2	0.25	-1.008	0.025	0.001	-0.017	-0.055	0.025	0.077	-0.018	-0.075	-0.123	-0.041	0.015	-0.153	0.068	-0.064	-0.125	0.012	0.162	-0.137	0.126	0.15	0.098	0.049	0.107	0.078	0.05	-0.062	-0.057	-0.002	0.004	0.151	0.145	0.058	0.05	0.518	0.138	-0.005	0.014	0.123	0.092	0.033	-0.208	0.028	-0.009	-0.04	0.019	0.023	0.048	0.049	0.028	0.008	-0.009	0.004	-0.018	-0.01	0.013	0.009	0.044	0.011	-0.04	-0.022	0.035	-0.031	0.151	0.113	-0.071	-0.105	-0.119	-0.068	0.018	-0.139	-0.094	-0.121	0.192	0.302	0.379	0.326	0.24	0.079	0.361	0.297	0.318	0.14	0.176	0.266	0.345	0.257	0.267	0.327	0.076	0.137	-0.018	0.108	0.084	0.119	0.056	-0.058
8	H6	good	139	SO_1975	0.396	0.209	0.309	0.353	0.344	0.515	0.123	0.165	0.159	-0.003	0.004	0.214	0.136	0.127	0.13	0.161	0.257	0.287	0.206	-0.039	0.112	0.433	0.212	0.184	0.285	0.357	0.123	0.161	0.161	0.171	0.25	0.168	0.169	0.197	0.261	0.212	0.145	0.339	0.34	2.753	0.529	0.382	0.344	0.288	0.49	0.604	0.336	0.341	0.292	0.091	0.032	0.095	0.08	0.27	0.181	0.23	0.162	0.18	0.814	0.278	0.42	0.484	0.053	-0.254	0.01	-0.069	0.037	0.039	0.268	0.302	0.166	0.145	-0.164	0.282	-0.387	-0.699	0.215	-0.155	-0.059	0	-0.176	-0.034	-0.159	0.208	0.238	0.432	-0.001	0.502	0.295	0.147	0.053	0.967	-0.001	-0.092	0.161	0.037	0.084	0.049	0.702	0.065	0.03	0.128	0.142	0.167	0.242	0.135	0.224	0.086	0.133	0.202	0.2	0.308	1.003	0.342	0.353	0.271	0.538	1.627	0.14	0.054	0.247	0	0.111	0.38	0.45	0.324	0.064	0.209	-0.025	0.077	0.56	0.341	0.144	-0.349	0.403	0.053	0.054	0.375	0.327	0.116	0.184	0.154	0.13	0.174	0.176	0.137	0.136	0.034	0.122	0.357	0.203	0.149	0.243	0.198	0.168	0.112	0.176	0.135	0.162	0.192	0.175	-0.046	-0.028	0.041	0.223	0.121	0.233	0.282	0.35	0.617	0.284	-0.303	-0.4	-0.364	-0.631	-0.623	-0.418	-0.608	-0.446	-0.447	-0.251	-0.192	0.111	0.166	0.262	0.066	0.035	0.06	0.134	0.067	0.058	0.007	0.193	-0.024	0.003
8	D6	edge	139	SO_3332	-0.002	-0.019	0.009	0.085	0.086	0.074	0.036	-0.022	-0.027	-0.09	-0.092	0.018	0.045	0.049	-0.021	-0.025	0.083	0.116	0.102	-0.024	0.071	0.158	0.07	0.146	0.07	0.023	0.038	0.045	0.035	0.035	0.053	0.044	-0.003	0.06	0.092	0.059	0.003	0.087	0.207	0.309	0.648	0.064	-0.003	-0.049	-0.042	-0.066	-0.055	0.072	0.107	0.124	0.05	0.067	0.105	0.101	0.114	0.165	0.18	0.118	-0.303	0.135	0.367	-0.023	-0.172	-0.132	0.062	0.005	0.052	0.049	0.192	0.125	-0.001	0.174	0.25	0.259	0.21	0.005	0.128	-0.094	-0.086	0.01	-0.052	0.134	-0.042	0.123	0.127	0.201	0.125	0.144	-0.068	0.038	0.051	0.149	-0.01	-0.07	0.239	-0.114	0.002	-0.178	2.156	0.13	0.031	0.113	0.177	0.129	-0.017	0.107	0.134	0.142	0.163	0.167	0.125	0.077	0.134	0.014	0.09	-0.124	-0.14	0.178	0.118	0.059	0.18	0.043	0.036	0.078	0.285	0.034	0.103	0.028	0.053	0.072	0.151	0.075	0.127	0.352	0.406	0.096	0.112	-0.067	0.11	0.661	0.054	0.036	0.05	0.083	0.041	0.089	0.1	0.002	-0.018	0.263	0.068	0.072	0.072	0.082	0.073	0.064	0.092	0.027	0.011	-0.009	0.047	-0.131	-0.017	-0.223	-0.073	0.021	0.072	0.097	0.119	-0.015	0.03	0.037	0.067	-0.069	0.002	-0.054	-0.155	-0.133	-0.055	0.012	-0.155	0.037	0.2	0.05	0.151	-0.046	-0.034	0.034	0.026	-0.057	0.018	-0.054	-0.062	-0.075	-0.137
8	H7	good	139	SO_1065	0.554	0.343	0.144	-0.009	-0.152	0.254	-0.162	-0.181	-0.353	-0.101	-0.13	0.475	0.065	-0.143	-0.173	-0.184	0.001	0.039	-0.21	0.041	0.103	0.643	0.244	0.274	0.561	0.366	0.04	0	0.08	0.165	0.097	0.059	0.279	0.051	-0.045	-0.062	-0.146	0.207	0.541	-0.769	-0.383	0.663	0.096	0.195	-0.028	-0.308	0.206	0.408	0.136	0.413	0.184	0.424	0.079	-0.647	0.164	0.111	-0.001	0.146	-1.058	0.19	-0.215	-0.612	-1.848	-1.573	-1.517	-0.312	-0.39	-0.319	0.374	0.719	0.064	0.258	-0.592	0.682	-0.029	0.175	-0.143	0.128	0.153	0.104	0.179	0.197	0.209	0.294	0.11	0.669	-0.071	0.569	0.443	0.276	0.486	-0.052	0.273	0.134	0.017	0.225	0.475	0.414	-0.693	0.07	0.009	-0.153	-0.267	0.067	-0.024	0.235	0.046	0.085	0.176	0.124	0.094	-0.394	0.337	-1.035	-0.316	-0.121	-0.032	0.038	0.308	0.311	0.1	0.225	0.392	0.451	0.245	0.708	0.375	0.351	0.259	0.219	1.322	-0.788	0.054	0.305	0.543	0.378	0.264	0	-1.555	-1.347	0.097	-0.015	-0.009	-0.146	-0.007	0.047	0.031	0.161	0.147	-0.003	0.048	-0.051	0.023	0.308	0.343	0.218	0.081	0.167	0.132	0.199	0.174	0.212	0.072	0.037	0.02	0.155	-0.491	0.048	0.41	0.092	-0.974	0.266	0.467	0.461	0.626	0.415	0.375	0.223	0.414	0.314	0.034	0.181	-0.097	-0.111	0	-0.038	-0.071	-0.137	-0.102	-0.104	-0.025	0.067	-0.061	-0.043	-0.044
8	A7	edge	139	SO_1498	-0.109	-0.258	-0.159	-0.045	0.05	-0.219	0.01	-0.01	0.133	-0.003	-0.081	0.004	-0.071	-0.115	-0.066	-0.003	-0.032	-0.102	-0.028	-0.13	-0.106	0.055	0.111	0.107	0.021	-0.054	0.16	0.05	0.06	0.074	0.117	0.052	0.157	0.091	0.112	0.025	0.037	0.024	0.376	0.52	0.808	0.09	0.061	0.044	0.244	0.36	-0.182	-0.123	0.083	0.024	0.088	-0.002	0.013	0.047	0.017	0.01	0.039	-0.054	0.726	0.061	1.026	0.654	0.466	0.293	0.44	0.107	-0.069	-0.011	-0.042	0.089	0.259	-0.063	-0.185	0.077	-0.221	-0.206	0.266	0.086	0.196	0	-0.082	0.008	-0.114	-0.01	0.035	-0.876	0.181	1.557	0.517	0.226	0.008	-1.305	0.033	0.124	1.239	-0.537	0.058	-0.119	1.724	0.03	0.123	-0.021	0.127	-0.024	0.255	0	0.196	-0.098	-0.069	-0.047	0.1	0.284	-0.512	0.122	0.256	0.594	0.08	0.062	-0.122	-0.406	-0.192	-0.154	-0.115	-0.214	0.122	0.104	-0.272	-0.255	-0.26	-0.232	-0.411	0.067	-0.083	0.364	-0.023	0.122	-0.084	0.229	0.05	0.181	0.114	0.105	0.06	0.072	0.024	0.009	-0.02	-0.006	0.028	0.102	0.052	0.007	0.062	0.042	0.055	0.068	0.022	0.069	0.057	0.087	0.059	0.073	0.113	0.284	0.055	0.005	0.041	0.039	0.075	0.105	0.336	0.212	0.125	0.24	0.049	0.369	0.15	0.079	0.167	0.158	0.604	0.251	0.178	0.145	0.093	0.148	0.207	0.033	0.223	0.043	-0.019	-0.05	-0.052	-0.068	-0.126
5	A9	good	139	SO_0648	-0.639	-0.175	-0.475	-0.223	-0.076	-0.01	-0.243	-0.038	-0.148	-0.057	-0.182	-0.746	-0.023	-0.1	-0.147	-0.078	-0.226	-0.27	-0.229	0.008	-0.051	-0.081	-0.095	-0.114	-0.548	-0.199	-0.057	-0.145	-0.21	-0.007	-0.191	-0.149	-0.112	-0.186	-0.182	-0.153	-0.15	-0.004	-0.244	-1.294	-0.407	0.304	-0.072	-0.069	-0.59	-0.471	-0.151	-0.18	-0.106	-0.351	-0.266	-0.121	-0.193	-0.02	-0.052	-0.197	-0.121	-0.202	-0.875	-0.055	0.181	-1.034	-0.835	-0.984	0.6	-0.082	-0.005	-0.086	-0.189	0.518	-0.026	-0.227	-0.061	-0.38	-0.878	-0.825	-0.616	-0.129	-0.327	-0.176	-0.058	-0.289	-0.17	-0.303	-0.016	0.008	-0.15	0.088	-0.025	-0.107	0.076	1.239	0.079	0.308	-0.686	-0.111	-0.317	0.093	-0.505	-0.097	-0.093	0.026	-0.049	-0.069	0.033	-0.019	0.007	-0.328	-0.259	-0.291	-0.384	-0.065	-0.555	-0.265	0	0.256	-0.239	0.837	-0.008	0.106	-0.034	0.161	0.099	-0.114	-0.083	-0.168	-0.203	-0.268	0.094	0.028	0.189	0.13	0.549	0.019	-0.286	0.73	0.038	0.015	-0.848	1.602	-0.048	-0.025	-0.013	-0.035	0.071	-0.008	-0.243	-0.031	-0.042	-0.384	0.01	-0.129	-0.047	-0.067	0.109	-0.042	-0.034	-0.035	-0.1	-0.071	-0.051	-0.051	0.047	-1.23	0.099	0.116	0.097	0.129	-0.408	-0.003	-0.042	0.313	0.358	0.02	0.506	0.418	0.288	0.06	0.298	0.475	0.386	0.305	-0.052	-0.073	-0.202	-0.092	-0.122	0.692	0.39	0.409	0.497	0.584	0.473	0.55	0.476
8	D8	good	139	SO_1403	0.013	-0.097	-0.238	-0.032	-0.027	-0.12	0.04	-0.055	0.053	-0.085	-0.366	0.006	-0.011	-0.228	-0.036	-0.058	0.034	0.015	0.016	-0.109	0.039	-0.04	0.036	0.057	-0.001	-0.023	0.085	0.049	-0.009	0.02	-0.132	-0.026	0.14	0.055	0.066	0.087	0.151	0.064	-0.071	-0.242	-0.611	-0.263	-0.118	-0.064	0.012	-0.271	-0.05	-0.019	0.162	0.108	0.142	-0.019	0.174	0.143	0.124	0.109	0.154	0.019	-0.478	0.164	-0.11	-0.04	-0.158	-0.036	0.063	-0.274	-0.035	-0.052	0.19	0.267	0.046	0.181	0.124	0.384	0.582	0.795	0.546	0.227	0.397	0.425	0.331	0.55	0.333	0.162	0.132	0.123	0.223	0.004	0.434	0.125	0.13	0.124	0.134	0.091	0.1	0.341	0.464	0.266	2.246	0.025	0.046	0.036	0.044	0.074	0.057	0.046	0.08	-0.234	-0.122	-0.435	-0.162	0.416	-0.003	0.12	0.405	0.308	0.014	0.218	0.055	0.052	-0.209	0.086	0.156	0.063	-0.003	-0.867	-0.101	-0.207	0.037	-0.011	0.124	-0.002	0.339	-0.09	-0.051	-0.144	0.024	0.028	-0.067	-0.225	0.114	0.111	0.1	0.094	0.082	0.077	0.047	0.051	-0.003	-0.035	0.002	0.088	0.076	0.075	0.059	0.029	0.047	0.125	0.054	0.028	0.047	0.172	0.248	0.127	-0.011	-0.192	-0.012	-0.026	-0.304	-0.358	-0.036	-0.004	0.062	0.217	-0.002	-0.025	-0.003	-0.024	0.112	0.151	0.095	0.012	0.051	0.075	-0.101	-0.045	0.067	-0.06	-0.005	0.144	0.106	0.131	0.026	0.102	0.038
8	B9	good	139	SO_3821	-0.28	-0.267	-0.084	-0.071	-0.04	-0.414	0.113	-0.011	0.181	0.025	-0.011	-0.38	-0.202	-0.257	-0.248	-0.254	-0.317	-0.315	-0.244	-0.156	-0.213	-0.152	-0.094	-0.258	-0.3	-0.158	0.003	-0.036	-0.179	0.103	-0.091	0	0.104	0.036	-0.128	0.005	0.016	-0.162	-0.218	0.286	-0.097	-0.378	-0.452	-0.328	-0.344	-0.13	-0.447	-0.471	-0.023	-0.342	0.051	-0.082	0.021	-0.111	-0.12	-0.223	-0.046	-0.007	0.85	-0.02	0.571	0.518	-0.02	0.16	-0.001	-0.324	-0.385	-0.383	-0.092	0.171	0.06	-0.112	-0.277	-0.197	0.275	0.678	0.58	0.33	0.025	0.028	0.034	0.257	0.103	-0.299	-0.401	-1.05	-0.069	0.561	-0.387	-0.009	0.178	0.363	0.243	0.441	0.719	-0.26	0.008	-0.09	0.424	-0.138	0.026	-0.095	0.139	-0.009	0.23	-0.051	0.069	-0.337	-0.245	-0.255	-0.401	0.557	-0.002	0.031	0.481	0.545	0.506	1.575	-0.21	-0.212	-0.363	-0.153	-0.118	-0.274	-0.235	-0.201	-0.482	-0.339	-0.394	-0.337	-0.421	0.031	0.376	0.058	-0.218	-0.101	-0.274	0.222	0.063	0.151	0.075	-0.048	0.145	0.024	0.015	-0.053	-0.185	-0.09	-0.175	-0.048	-0.023	0.082	-0.124	-0.132	-0.133	-0.138	0.012	0.011	-0.056	-0.045	-0.121	-0.015	0.123	0.229	-0.067	0.074	-0.053	0.207	-0.053	0.648	0.485	-0.157	-0.319	0.19	-0.303	0.007	-0.124	-0.36	-0.157	-0.058	0.375	0.038	0.1	0.004	0.318	-0.058	-0.039	0.398	0.144	0.094	0.134	0.075	0.468	-0.015	-0.045
8	G9	edge	139	SO_4288	-0.142	0.001	-0.096	-0.025	-0.073	-0.163	-0.063	0.004	-0.015	0.018	-0.05	-0.044	-0.069	-0.061	-0.104	-0.155	-0.167	-0.08	-0.121	-0.056	-0.055	-0.077	-0.099	-0.092	-0.096	-0.091	-0.079	-0.053	-0.075	-0.076	-0.123	-0.082	-0.131	-0.086	-0.075	-0.08	-0.093	-0.08	-0.105	0.247	0.348	-0.082	-0.091	-0.078	0.16	0.135	-0.166	0.005	-0.119	-0.027	-0.027	-0.043	-0.052	-0.019	-0.018	-0.02	-0.042	-0.08	0.795	-0.087	0.437	1.581	0.047	-0.01	0.049	0.113	-0.01	0.027	0.038	-0.001	-0.098	-0.044	0.082	-0.52	-0.194	-0.571	-0.084	-0.36	-0.312	-0.52	-0.349	-0.493	-0.245	-0.122	-0.038	-0.283	-0.101	-0.271	-0.31	-0.14	0.028	0.411	-0.155	-0.005	0.011	-0.378	-0.176	-0.213	-2.523	0.021	-0.307	-0.127	-0.065	0.001	-0.106	-0.024	-0.011	-0.157	-0.235	-0.374	-0.254	0.269	-0.034	0.118	0.283	0.356	0.016	0.057	0.095	0.121	0.056	0.115	0.118	0.164	0.213	0.404	-0.034	-0.117	0.104	0.198	0.165	-0.036	0.122	0.145	0.312	0.055	0.045	0.143	0.251	0.146	-0.033	-0.005	-0.023	-0.052	-0.067	-0.006	-0.087	-0.015	-0.013	-0.081	-0.067	-0.07	-0.082	-0.051	-0.074	-0.029	-0.025	0.009	-0.022	-0.001	0.012	-0.173	-0.155	-0.143	0.006	-0.094	-0.177	-0.114	-0.167	-0.423	0.154	0.019	-0.072	0.105	-0.174	-0.166	-0.21	-0.097	-0.16	-0.135	0	0.066	0.012	-0.002	-0.113	-0.066	-0.015	-0.167	-0.255	-0.105	-0.056	-0.094	-0.163	-0.091	0.005
8	H10	good	139	SO_4589	-0.242	-0.702	-0.348	-0.007	-0.058	0.045	-0.347	-0.349	-0.73	-0.168	-0.467	0.043	-0.077	-0.254	-0.169	-0.082	-0.085	-0.105	-0.203	-0.009	-0.238	0.335	0.004	-0.112	-0.055	-0.389	-0.363	-0.225	-0.281	-0.205	-0.384	-0.356	-0.363	-0.322	-0.107	-0.259	-0.374	0.132	0.134	-0.838	0.503	-0.006	-0.068	-0.049	0.285	0.16	0.048	0.095	0.075	-0.397	-0.456	-0.379	-0.325	-0.32	-0.111	-0.319	-0.275	-0.523	-0.276	0.072	0.263	-0.248	-0.068	-0.245	-0.27	0.067	0.102	0.025	-0.037	0.305	-0.097	-0.168	0.062	0.054	-1.474	-1.223	0.168	-0.243	-0.551	-0.004	-0.587	-0.111	-0.429	-0.337	-0.201	-0.378	-0.305	0.416	0.253	-0.178	-0.095	0.76	0.093	0	0.325	-0.098	0.21	0.221	0.083	0.659	0.778	0.656	0.667	0.691	0.918	0.796	0.779	0.626	0.763	0.784	0.88	-0.095	-0.451	-0.115	-0.235	0.065	-0.291	-0.395	-0.123	-0.27	-0.271	-0.145	-0.214	-0.173	-0.15	-0.061	-0.364	-0.38	-0.332	-0.214	-0.133	-0.164	-0.167	0.091	-0.203	-0.247	-0.137	-0.011	-0.291	0.163	-0.018	0.031	-0.015	-0.076	0	-0.024	0.005	0.089	0.094	0.004	-0.036	-0.209	-0.207	-0.068	-0.056	0.079	-0.007	-0.002	-0.036	0.007	0	0.071	0.272	0.109	-0.196	-0.262	-0.128	0.129	-0.196	0.076	-0.316	-0.093	-0.098	-0.074	-0.023	-0.048	-0.191	0.126	0.055	-0.182	-0.114	-0.248	-0.02	-0.046	0.151	-0.044	-0.11	0.179	0.099	0.067	-0.003	-0.042	0.258	-0.004	-0.008
8	H10	good	139	SO_4589	-0.44	-0.292	-0.171	-0.267	-0.325	-0.355	-0.193	-0.092	-0.008	-0.002	-0.13	-0.005	-0.13	-0.179	-0.124	-0.201	-0.158	-0.187	-0.115	-0.035	-0.153	-0.473	-0.367	-0.249	-0.063	-0.296	-0.136	-0.108	-0.127	-0.071	-0.153	-0.144	-0.087	-0.034	-0.058	-0.067	0.011	-0.216	-0.328	1.127	0.114	-0.366	-0.299	-0.246	-0.109	-0.199	-0.379	-0.204	-0.044	-0.007	0.029	-0.042	-0.042	-0.033	-0.001	0.001	0.023	-0.084	-0.689	-0.061	-0.082	-0.056	-0.067	0.062	0.687	-0.042	-0.212	-0.102	-0.028	0.004	-0.022	-0.037	-0.444	0.059	1.184	0.535	-0.394	-0.623	-1.133	-0.41	-0.535	-0.282	-0.518	-0.2	0.025	-0.239	0.006	0.453	0.062	-0.249	-0.189	-0.376	-0.26	-0.49	-0.44	-0.826	-0.457	-0.434	-1.64	0.047	-0.057	-0.016	-0.084	0.033	-0.419	-0.033	-0.012	0.015	-0.061	0.067	-0.065	-0.183	-0.497	-0.337	-0.25	-0.104	-0.371	-0.365	0.033	0.082	-0.03	0.01	-0.043	-0.179	0.395	-0.421	-0.04	-0.074	-0.002	0.087	-0.137	-0.193	-0.026	-0.173	-0.237	-0.285	-0.122	-0.119	-0.23	-0.258	-0.032	-0.001	-0.074	-0.061	-0.094	-0.052	-0.046	-0.099	-0.049	-0.283	-0.231	-0.127	-0.098	-0.114	-0.165	-0.069	-0.167	-0.126	-0.149	-0.159	-0.136	-0.381	-0.588	-0.695	-0.25	-0.046	0.06	0.005	0.023	-0.145	-0.162	-0.031	-0.127	-0.085	-0.112	-0.312	-0.149	-0.092	-0.176	-0.107	-0.266	-0.026	-0.084	-0.181	-0.033	-0.078	-0.13	0.046	0.013	-0.024	0.046	0.108	0.133	0.096	0.017
8	D11	good	140	SO_A0034	0.426	0.225	-0.194	0.042	0.16	0.397	0.058	-0.094	-0.082	0	0.027	0.015	-0.008	0.164	0.093	0.179	0.146	0.145	0.06	0.091	0.169	0.207	0.017	0.017	0.307	0.071	-0.092	0.018	-0.047	0.116	0.15	0.042	0.004	-0.017	-0.078	-0.183	-0.254	0.248	0.001	-0.308	0.471	0.213	0.169	0.078	0.274	-0.332	0.345	0.212	0.013	0.056	-0.063	0.181	-0.025	-0.089	0.055	-0.028	-0.04	0.177	0.04	-0.002	3.237	-0.315	-0.019	0.13	-0.235	-0.469	-0.411	-0.587	-0.007	-0.535	-0.172	-0.107	-0.659	-0.2	0.598	0.683	-0.124	0.27	0.601	0.424	0.374	0.181	0.347	-0.053	-0.118	0.369	0.082	-0.276	-0.093	0.196	-0.046	-1.022	-0.066	0.042	0.515	0.595	0.365	0.431	1.441	0.092	0.159	0.013	-0.024	0.17	0.037	0.153	-0.005	0.201	0.237	0.23	0.15	-0.191	0.88	-0.177	-0.034	-0.414	0.012	-0.846	0.228	0.128	0.102	0.265	0.482	0.354	-0.249	0.381	0.321	0.448	0.328	0.229	0.169	0.174	0.125	0.059	0.018	0.141	0.005	-0.107	0.172	0.237	0.082	0.161	0.163	0.122	0.232	0.206	0.202	0.171	0.174	0.168	0.145	0.184	0.188	0.31	0.163	0.127	0.206	0.217	0.18	0.313	-0.086	0.408	0.353	0.212	-0.024	0.068	0.096	0.039	0.013	0.087	-0.009	0.07	0.003	-0.189	-0.032	0.334	0.433	0.046	0.268	0.525	-0.029	0.158	0.095	-0.13	-0.255	0.033	0.053	0.255	0.052	0.13	0.185	0.294	-0.036	0.306	0.172
5	A4	edge	139	SO_2500	0.695	0.344	0.404	0.328	0.706	0.525	0.287	0.13	0.173	-0.144	0.079	-0.495	0.209	0.188	0.234	0.251	0.332	0.182	0.284	-0.042	0.437	0.511	0.404	0.441	0.021	0.348	0.27	0.195	0.248	0.259	0.365	0.3	0.335	0.166	0.257	0.137	0.133	0.355	0.492	0.365	0.099	0.737	0.401	0.383	0.493	-0.034	0.263	0.337	0.25	0.146	0.24	0.323	0.232	0.235	0.187	0.189	0.22	0.379	0.453	0.284	0.474	-0.052	1.561	1.831	1.292	0.437	0.418	0.475	0.294	0.168	0.141	0.193	0.285	-0.391	0.071	0.02	-0.129	0.408	0.368	0.411	0.516	-0.069	0.529	0.285	0.36	0.337	0.247	1.991	0.623	0.325	0.699	0.58	0.343	1.26	0.422	0.66	0.66	0.616	0.644	0.287	0.206	0.336	0.335	0.3	0.444	0.29	0.331	0.613	0.596	0.644	0.573	-0.194	0.374	0.168	0.029	0.032	0.095	-0.196	0.497	0.513	0.574	0.41	0.493	0.517	0.583	-0.137	0.701	0.617	0.504	0.367	0.589	0.302	0.451	0.789	0.413	1.172	0.478	0.469	1.673	1.756	0.244	0.308	0.306	0.348	0.393	0.299	0.141	0.141	0.257	0.369	0.428	0.357	0.404	0.463	0.381	0.273	0.375	0.269	0.29	0.377	0.219	0.441	0.392	-0.496	0.418	0.414	0.295	0.415	0.453	0.658	0.543	0.504	0.459	0.287	0.32	0.239	0.448	-0.194	0.409	0.485	0.538	0.684	0.37	0.377	0.396	0.098	0.244	0.357	0.194	0.346	0.174	0.094	0.054	0.076	-0.089
6	G12	edge	139	SO_0366	-0.513	-0.126	0.163	0.002	-0.05	-0.147	-0.058	0.229	0.053	0.251	0.382	-0.065	0.526	0.264	0.13	0.093	0.02	0.016	0.043	0.317	0.03	-0.046	-0.2	0.041	0.005	-0.004	-0.204	-0.057	-0.068	-0.191	-0.083	-0.109	-0.31	-0.024	-0.031	-0.092	-0.079	-0.106	-0.067	0.221	0.544	0.615	-0.105	-0.007	-0.081	-0.1	-0.34	-0.117	-0.178	-0.039	-0.16	-0.089	-0.139	0.328	-0.144	-0.038	-0.158	-0.222	-0.485	-0.106	0.239	0.985	-0.066	-0.239	-0.259	1.648	1.616	2.139	0.001	0.543	0.043	-0.075	0.606	0.236	3.834	3.049	-0.638	-0.371	-0.854	-0.402	-0.566	0.179	-0.598	-0.007	0.055	0.166	-0.296	-0.073	-0.865	-0.284	-0.028	-0.007	0.113	-0.326	-0.423	-0.584	-0.544	-0.481	-0.885	-0.218	-0.07	-0.083	-0.145	-0.15	-0.665	-0.143	-0.002	0.205	0.388	0.583	0.371	-0.57	0.749	-0.067	-0.846	-0.506	0.036	-0.191	-0.142	-0.182	0.008	-0.554	-0.58	-0.466	-0.19	-0.569	-0.1	-0.077	-0.471	-0.321	-0.056	-0.379	0.126	0.186	0.05	-0.237	-0.341	-0.239	-0.37	0.447	-0.042	-0.005	-0.005	0.005	0.003	-0.004	0.081	-0.023	0.026	0.258	-0.116	-0.257	-0.159	-0.092	0.128	0.006	-0.07	-0.152	-0.051	-0.086	0.424	-0.124	-0.125	0.007	-0.119	0.01	-0.003	0.007	0.229	0.273	0.011	0.014	0.629	1.241	1.206	0.061	-0.042	0.066	0.131	0.202	-0.014	-0.003	0.296	0.025	0.329	0.009	0.049	-1.009	-0.254	-0.577	-1.099	-1.233	-0.847	-0.896	-0.98
6	G12	edge	139	SO_0366	-0.201	0.162	-0.003	-0.185	-0.459	-0.044	-0.055	0.097	0.093	0.125	0.007	-0.525	0.054	-0.003	0.041	-0.001	-0.023	-0.042	0.031	0.11	-0.088	-0.371	-0.233	-0.112	0.008	-0.165	-0.044	0.032	-0.063	-0.134	-0.187	-0.148	-0.141	-0.029	0.003	0.01	-0.038	-0.061	-0.538	-0.891	1.717	0.282	0.311	-0.102	-0.054	0.031	0.039	-0.056	-0.165	0.098	0.045	-0.081	0.091	0.291	0.113	0.051	0.045	-0.096	-0.605	-0.113	-0.717	-0.551	-0.436	-0.189	-0.306	-0.375	-0.154	-0.111	0.026	-0.079	0.333	-0.236	-0.182	-0.636	-0.264	-0.724	-0.432	-0.304	0.083	-0.328	-0.017	-0.349	-0.254	0.08	0.121	0.19	-0.125	-0.468	-0.727	-0.484	-0.141	-0.901	-0.152	0.452	-1.356	0.137	-0.554	-0.349	-0.483	0.045	-0.159	-0.059	-0.221	0.006	-0.495	-0.072	-0.248	-0.077	-0.292	-0.377	-0.187	-0.136	0.032	-0.168	-0.189	-0.208	-0.426	-0.599	0.036	0.378	0.003	0.201	0.212	-0.076	0.384	-0.316	0.127	0.015	0.074	0.189	0.57	0.088	0.01	-1.122	-0.152	0.639	0.014	0.039	0.204	-0.739	-0.119	-0.121	-0.145	-0.087	-0.09	-0.111	-0.199	-0.113	-0.116	-0.055	-0.236	-0.088	-0.139	-0.08	-0.201	-0.192	-0.238	-0.187	-0.245	-0.267	-0.218	-0.359	-0.522	-0.785	-0.237	-0.283	-0.042	-0.17	-0.318	-0.403	-0.153	0.16	0.163	0.028	0.058	-0.556	-0.205	0.151	0.069	0.143	-0.29	0.148	0.056	0.054	0.039	-0.014	-0.101	0.004	0.045	0.113	-0.15	-0.25	-0.088	-0.151	0.109
9	D1	good	140	SO_A0042	-0.313	-0.412	0.518	0.086	0.194	-0.241	-0.514	-0.011	-0.036	-0.053	-0.296	-1.027	-0.473	-0.621	-0.592	-0.636	-0.806	-0.68	-0.526	-0.281	-0.184	0.443	0.362	0.245	-0.23	0.376	0.166	0.074	0.192	0.144	0.143	0.129	0.251	0.147	-0.095	0.648	0.567	-0.105	0.786	0.71	0.56	0.426	0.477	0.324	0.241	0.085	-0.18	-0.323	0.294	0.275	0.128	0.102	0.041	-0.135	0.017	-0.159	-0.122	0.121	1.563	0.269	1.038	1.078	-0.078	-0.072	0.105	-1.127	-1.438	-1.107	-0.383	-0.179	-0.221	0.036	0.1	-0.621	1.061	0.818	0.416	0.294	0.304	-0.143	0.171	0.343	0.18	0.174	0.18	-1.693	0.008	1.047	0.727	0.031	0.134	1.077	0.475	1.316	1.142	-0.153	0	-0.204	0.716	0.396	0.656	0.337	0.697	0.277	0.84	0.45	0.584	0.106	0.34	0.358	0.277	0.639	-0.151	0.631	0.855	0.846	0.823	1.073	-0.298	-0.334	-0.185	-0.274	-0.043	-0.097	0.018	0.707	-0.629	-0.242	-0.571	-0.481	-0.891	0.261	0.403	0.451	-0.239	0.305	-0.096	0.24	-0.318	-0.398	-0.23	-0.328	-0.273	-0.284	-0.294	-0.43	-0.644	-0.159	-0.067	0.053	0.125	-0.05	0	-0.226	-0.36	0.061	-0.309	-0.122	-0.376	-0.475	-0.737	-0.65	-0.245	-0.254	0.406	-0.046	-0.07	0.321	0.026	0.769	0.481	-0.68	-0.981	-1.218	-1.667	0.092	-0.401	-0.015	-0.401	-0.487	-0.23	-0.692	0.76	0.333	0.459	-0.165	0.016	-0.556	-0.224	-0.175	-0.727	3.68	-0.574	-0.889	-0.74
9	B1	edge	139	SO_4614	0.197	0.041	0.206	0.184	0.233	0.205	0.117	0.119	-0.078	0.015	0.433	-0.279	-0.108	0.253	-0.106	0.051	-0.099	0.044	-0.175	0.062	0.081	0.039	-0.058	-0.123	-0.17	0.141	-0.116	0.049	-0.114	0.093	0.236	0.048	0.103	-0.049	-0.202	-0.211	-0.116	-0.065	0.317	1.151	0.626	0.203	0.028	0.223	0.476	0.452	0.025	-0.05	-0.286	-0.076	-0.184	0.093	-0.217	-0.202	-0.381	-0.254	-0.344	0.153	2.604	-0.26	0.678	0.816	0.197	0.532	0.469	0.311	-0.328	-0.192	0.041	-0.202	-0.033	-0.228	-0.284	-0.102	0.12	0.354	0.47	0.463	0.588	0.361	0.132	0.256	0.199	-0.153	-0.269	-1.556	-0.436	1.525	1.026	0.078	0.308	1.001	0.177	1.095	1.291	-0.381	0.336	0.056	2.608	-0.023	0.248	-0.085	0.13	-0.02	0.346	0.06	0.211	0.229	0.195	0.37	0.263	-0.032	0.666	0.145	0.037	0.331	0.05	0.071	-0.417	-0.434	-0.043	-0.455	-0.336	-0.27	-0.032	0.182	-0.145	-0.037	-0.317	-0.346	-0.159	0.092	-0.038	0.28	-0.102	0.075	-0.333	0.119	0.118	0.379	-0.006	-0.011	0.008	0.021	-0.009	-0.002	-0.149	-0.072	-0.055	0.128	0.116	0.019	-0.033	0.011	-0.05	-0.115	-0.027	0.034	0.021	0.123	0.024	-0.008	0.249	0.795	0.21	0.244	-0.288	-0.12	0.227	0.234	0.19	-0.24	-0.322	0.409	-0.302	0.556	0.486	-0.152	-0.059	-0.138	0.662	-0.159	-0.139	-0.121	-0.775	-0.019	0	-0.084	-0.034	-0.109	-0.203	-0.21	-0.093	-0.178	-0.045
9	G2	good	139	SO_2111	0.234	0.25	0.298	0.131	0.159	-0.028	0.345	0.062	0.51	-0.075	0.127	0.21	-0.175	0.15	0.03	0.045	0.139	0.148	0.086	-0.16	0.225	0.524	0.503	0.196	0.282	0.48	0.656	0.211	0.344	0.69	0.604	0.533	0.764	0.381	0.225	0.456	0.227	0.26	0.223	0.696	-0.14	-0.097	0.521	0.599	-0.282	-0.68	-0.242	-0.092	0.3	0.198	0.246	0.581	0.211	-0.865	0.17	0.372	0.29	0.599	0.741	0.381	0.47	0.362	-0.282	0.107	0.316	-0.311	-0.302	-0.419	-0.298	1.197	0.199	-0.226	-2.079	-0.369	0.778	1.403	0.203	1.005	1.098	0.101	1.102	0.723	0.862	0.335	0.277	-1.255	0.346	-3.789	-0.323	0.557	-0.387	-1.352	0.484	1.302	1.008	0.754	-0.058	0.267	0.63	0.224	0.422	0.081	0.187	0.204	0.215	0.334	0.115	0.171	0.316	-0.037	0.357	0.211	1.657	0.269	0.479	0.264	0.49	-1.948	0.169	-0.221	0.222	0.272	0.418	0.41	-1.525	0.259	0.01	0.535	0.111	0.163	0.534	0.474	0.309	0.648	0.053	-0.991	0.037	-0.403	0	-0.103	0.265	0.142	0.25	0.114	0.156	0.259	0.203	0.18	0.166	-1.395	0.63	0.619	0.568	0.784	0.668	0.393	0.273	0.242	0.283	0.315	0.156	0.351	0.356	-1.474	0.641	0.591	0.514	0.169	0.511	0.804	0.757	0.316	0.396	0.09	0.278	0.62	0.588	0.247	0.486	0.754	1.173	0.64	0.129	0.127	0.269	0.043	0.097	0.244	-0.15	0.264	0.084	-0.036	0.103	-0.039	-0.029
9	G2	good	139	SO_2111	0.148	0.304	-0.003	0.186	-0.064	0.076	0.169	0.072	0.148	-0.103	-0.117	0.217	-0.078	-0.08	0.112	0.01	0.256	0.114	0.093	-0.068	0.109	0.594	0.497	0.344	0.247	0.16	0.578	0.272	0.236	0.411	0.312	0.466	0.539	0.292	0.233	0.296	0.298	0.348	0.504	2.204	-0.226	0.098	0.71	0.409	-0.241	-0.145	0.006	-0.162	0.287	0.209	0.302	0.254	0.183	-0.682	0.173	0.241	0.313	0.27	1.062	0.257	0.483	0.291	-0.013	-0.14	-0.034	-0.184	0.002	-0.109	-0.111	0.273	0.022	-0.091	-0.247	0.404	0.656	0.485	-0.387	0.249	0.685	-0.201	0.409	0.258	0.399	0.396	0.341	-1.228	0.307	-4.463	-2.339	0.401	-0.43	-0.028	0.187	-1.377	0.512	0.696	-0.359	0.034	1.703	0.282	0.35	0.129	0.217	0.198	0.032	0.255	0.211	0.117	0.163	0.171	0.221	0.286	0.473	0.202	0.543	0.464	0.702	-0.542	0.251	0.036	0.342	0.437	0.544	0.49	-0.33	-0.209	0.069	0.23	0.478	0.385	0.672	0.636	0.337	0.347	0.33	-0.831	0.073	0.085	0.153	0.24	0.172	0.098	0.069	0.105	0.096	0.154	0.181	0.075	0.117	-1.464	0.408	0.391	0.423	0.534	0.373	0.255	0.222	0.172	0.23	0.199	0.175	0.286	-0.036	-1.403	0.363	0.31	0.15	-0.205	0.192	-0.104	0.248	0.513	0.421	0.388	0.339	0.363	0.488	0.29	0.607	0.711	0.843	0.639	0.019	0.296	0.22	0.131	0.218	0.358	-0.499	0.74	0.406	0.357	0.258	0.311	0.233
9	C3	good	139	SO_1522	0.328	0.04	0.052	0.142	0.583	0.441	0.117	0.219	-0.116	-0.063	-0.229	-0.076	0.094	-0.1	0.017	-0.11	0.085	0.027	0.134	-0.134	-0.163	-0.636	0.197	0.138	-0.251	-0.398	0.39	0.223	0.075	0.221	0.166	0.157	0.182	0.056	0.004	-0.135	-0.076	0.004	0.196	2.509	-0.338	0.278	0.57	0.045	0.83	0.957	0	0.002	-0.001	-0.151	-0.003	-0.22	-0.023	-0.009	0.135	-0.069	-0.076	0.158	2.187	0.143	0.876	0.621	0.538	0.154	0.663	0.02	-0.056	-0.027	-2.683	-3.384	-3.15	0.006	-0.685	-4.434	-3.465	-3.195	-0.091	-0.148	0.002	-0.474	-0.601	-0.293	-0.733	-0.042	-0.384	-0.703	0.19	1.887	1.319	-0.123	0.118	1.04	0.417	1.195	0.617	-0.809	-0.412	-0.275	-0.413	0.059	0.362	0.057	0.282	0.232	0.296	-0.004	0.321	-0.219	-0.197	-0.159	-0.13	0.639	-1.458	0.182	0.249	0.495	0.108	0.313	-0.41	-0.306	-0.065	-0.07	-0.051	-0.301	0.658	-0.535	-0.393	-0.214	-0.135	-0.282	-1.877	0.953	0.55	0.241	-0.156	-0.164	-0.06	0.852	0.24	0.212	0.1	0.061	0.003	0.01	0.03	-0.001	0.013	-0.099	-0.035	-0.966	0.086	-0.061	0.187	-0.705	-4.381	-0.088	0	0.055	-0.036	-0.016	-0.015	-0.223	-0.273	-0.596	-0.172	-0.205	-0.237	-0.231	-0.525	-0.003	-0.366	0.055	-0.166	0.279	-0.082	0.21	0.085	-0.098	-0.571	-0.555	-0.548	-3.908	-0.007	-0.043	0.134	0.01	-0.053	0.195	0.319	0.315	0.123	0.1	0.468	0.126	0.167
9	E4	edge	139	SO_3374	0.205	-0.003	-0.308	0.263	0.227	0.182	0.153	0.088	0.128	-0.003	0.024	0.262	0.09	-0.002	0.012	0.014	0.184	0.195	0.102	-0.001	0.049	0.007	0.071	0.065	0.226	0.125	0.127	0.097	0.113	0.101	0.127	0.083	0.181	0.004	0.096	0.03	0.055	0.104	0.09	1.676	-0.239	-0.402	0.127	0.102	-0.067	0.577	0.21	0.27	0.072	-0.062	-0.013	-0.004	-0.003	-0.169	0.032	0.025	0.051	-0.021	0.633	0.048	-0.303	-0.37	-0.221	-0.342	-0.25	0.07	0.13	-0.147	0.12	0.316	0.025	0.25	-0.374	0.19	0.865	0.512	0.492	-0.128	0.055	0.098	-0.168	-0.306	-0.024	0.057	0.108	0.026	0.037	0.18	-0.33	0.017	0.087	0.354	-0.136	-1.012	-0.346	0.032	-0.27	0.019	0.336	0.061	0.115	0.046	0.08	0.071	0.148	0.105	0.092	-0.069	-0.138	-0.185	-0.206	0.294	-0.47	0.071	0.362	0.337	0.318	0.094	0.021	0.014	-0.033	0.019	0.101	0.018	-0.155	0.345	-0.086	0.014	0.049	0.086	-0.969	0.099	0.089	-0.319	0.043	-0.076	-0.162	-0.036	0.412	-0.294	0.083	0.037	0.089	0.035	0.068	0.115	0.183	-0.015	0.009	0.228	0.087	0.038	0.021	0.086	0.028	0.041	0.08	0.1	0.076	0.094	0.049	0.294	-0.295	-0.502	-0.062	0.049	0.115	0.089	-0.005	-0.146	-0.315	-0.544	-0.607	-0.524	-0.445	-1.01	-0.457	-0.541	-0.596	-0.721	-0.506	-0.329	-0.066	-0.089	-0.074	0.02	0.047	0.043	-0.029	0.028	0.2	0.084	0.292	0.148	0.177
9	E4	edge	139	SO_3374	-0.21	-0.026	0.368	-0.003	0	-0.089	0.15	0.135	-0.192	0.041	0.191	0.001	0.079	0.083	0.084	0.01	0.143	0.163	0.18	-0.021	0.118	-0.316	-0.236	-0.138	0.083	0.128	-0.105	0.002	0.007	-0.073	0.038	0.014	-0.109	-0.087	0.019	0.096	0.128	-0.089	-0.225	-0.831	1.487	0.025	0.026	0.022	0.472	-0.088	0.216	0.043	0.012	0.068	0.051	0.049	0.02	0.168	0.018	0.215	0.088	0.128	-2.099	0.024	-0.123	0.009	-0.079	-0.19	-0.022	-0.377	-0.157	-0.199	0.103	-0.038	-0.132	0.084	-0.297	-0.174	0.235	-0.154	-0.063	-0.419	-0.381	-0.41	-0.236	0.004	-0.241	0.06	0.067	0.116	-0.044	-0.671	-0.569	-0.156	-0.019	-0.861	-0.495	-0.984	-0.257	-0.527	-0.064	-0.451	0.208	-0.063	-0.059	-0.015	0.002	0.004	-0.237	-0.067	-0.125	0.077	0.002	0.104	0.104	-0.072	0.102	-0.084	-0.087	-0.187	-0.28	0.235	0.045	-0.018	0.08	-0.016	-0.081	0.033	-0.29	-0.032	0.144	0.047	-0.022	0.018	-0.055	-0.206	-0.076	0.051	-0.023	-0.187	0.04	-0.152	-0.461	-0.3	0.024	0.01	-0.023	0.007	-0.067	0.056	0.119	-0.039	-0.072	-0.194	-0.054	-0.022	-0.026	-0.025	0.036	-0.025	-0.033	-0.056	-0.03	-0.027	-0.069	-0.242	-0.231	0.507	-0.081	0.048	0.097	-0.028	0.153	0.186	-0.063	-0.031	-0.1	-0.215	-0.256	-0.243	-0.079	0.141	-0.15	-0.176	-0.26	-0.179	-0.309	-0.246	-0.215	0.122	0.129	0.076	-0.274	-0.149	0.274	0.05	0.178	0.14	0.176
9	D5	good	139	SO_1510	-0.609	-1.006	0.122	-0.168	-0.027	-0.774	0.091	-0.073	0.193	-0.141	-0.036	-0.264	-0.196	-0.137	-0.181	-0.153	-0.198	-0.195	-0.224	-0.164	-0.102	-0.455	0.06	-0.173	-0.337	-0.251	0.011	-0.091	-0.186	0.081	0.057	-0.059	0.157	-0.011	-0.108	-0.07	-0.012	-0.315	0.038	0.711	-0.071	0.582	-0.371	-0.137	0.955	0.856	-0.448	-0.454	-0.017	-0.318	-0.042	-0.046	0	-0.213	-0.09	-0.133	-0.057	-0.016	0.682	-0.014	0.837	0.851	0.022	0.148	-0.035	-0.281	-0.355	-0.321	0.025	0.47	0.128	-0.183	-1.277	-0.248	0.662	0.882	0.531	0.365	-0.323	-0.094	-0.185	0.209	-0.126	-0.267	-0.218	-2.182	0.096	1.143	1.258	0.107	0.248	2.594	0.507	2.283	0.908	0.116	0.061	-0.14	-0.899	0.012	0.048	-0.054	0.108	-0.003	0.054	-0.013	0.125	-0.074	-0.025	0	0.039	0.378	-0.886	0.137	0.137	0.359	0.162	0.962	-0.14	-0.177	-0.32	-0.243	-0.158	-0.291	0.184	0.157	-0.294	-0.307	-0.399	-0.241	-1.289	-0.021	0.352	0.376	-0.194	-0.062	-0.226	0.18	0.18	0.011	0.135	0.043	0.145	0.081	0.108	0.042	-0.109	-0.009	-0.046	0	0.091	0.083	0.049	0.022	0.029	0.032	0.063	0.082	-0.029	-0.005	-0.077	-0.123	0.086	0.152	0.181	0.165	0.027	0.341	0.132	0.66	0.38	0.03	-0.099	0.152	-0.045	0.106	0.009	-0.081	0.013	0.01	0.414	0.069	-0.038	-0.214	-0.467	0.074	0.167	-0.546	0.052	-0.021	-0.846	-1.21	-1.212	-0.975	-0.944
9	F5	good	140	SO_A0023	-3.217	-3.317	-4.764	-0.997	-2.252	-4.05	-1.955	-2.402	-3.243	-2.085	-2.855	-2.101	-2.478	-2.682	-1.726	-1.623	-1.343	-1.383	-1.522	-2.579	-3.043	-4.04	-4.05	-3.713	-3.354	-4.394	-2.955	-2.706	-3.691	-3.009	-3.444	-4	-4.737	-4.321	-2.296	-2.887	-2.974	-1.478	-3.902	-2.955	-2.465	-3.819	-2.233	-2.242	-0.396	-1.087	-0.602	-0.798	-2.507	-3.392	-3.177	-3.089	-2.937	-3.477	-3.371	-3.024	-2.712	-3.244	-2.382	-4.138	-3.323	-3.292	-4.311	-5.939	-5.684	-5.685	-5.424	-5.166	-4.698	-5.029	-4.994	-5.033	-5.217	-6.387	-4.25	-3.815	-3.486	-3.535	-2.625	-2.729	-1.931	-4.024	-2.125	-4.302	-3.812	-4.599	-4.028	0.124	-1.94	-3.304	-3.887	0.904	-3.186	-1.287	-0.353	1.205	1.072	-0.428	-0.461	-2.094	-2.336	-2.561	-2.453	-2.363	-2.327	-2.527	-2.4	-2.09	-2.326	-2.672	-2.654	-2.85	-2.834	-0.639	-2.757	-1.998	-2.166	-2.185	-2.023	-2.595	-2.717	-2.147	-2.608	-2.729	-2.829	-1.025	-2.718	-2.008	-2.439	-1.941	-3.056	-1.969	-1.472	-2.272	-2.73	-2.404	-2.353	-2.145	-3.509	-3.687	-1.813	-3.148	-3.879	-4.148	-4.546	-2.128	-4.239	-1.656	-2.975	-4.152	-3.564	-3.165	-3.012	-3.058	-2.764	-3.608	-1.644	-2.409	-2.497	-2.198	-2.701	-2.623	-3.298	-3.753	-1.194	-3.22	-2.653	-2.748	-0.814	-1.695	-2.704	-2.451	-2.677	-3.548	-3.03	-2.409	-3.478	-3.291	-3.481	-3.332	-4.228	-3.636	-2.269	-2.692	-2.136	-2.377	-2.214	-2.793	-2.343	-2.108	-1.888	-1.289	-1.277	-1.233	-1.252
9	H6	good	139	SO_1049	0.065	0.065	0.189	0.092	0.065	0.219	0.038	0.072	0.034	0.184	-0.13	0.059	0.044	-0.056	-0.001	0.078	0.07	0.136	0.085	-0.155	0.032	0.2	0.032	0.054	0.23	0.05	-0.051	-0.049	0.092	-0.106	0.054	0.019	-0.029	0.029	0.094	-0.012	0	0.154	0.078	-0.004	0.538	-0.088	0.213	0.111	0.858	0.176	0.164	0.128	0.089	-0.025	0.014	-0.065	0.049	0.058	0.066	0.144	0.089	0.001	0.676	0.062	0.452	-0.12	0.096	-0.029	-0.047	0.046	0.336	0.179	0.161	-0.679	0.085	0.197	0.382	0.265	-0.351	-0.466	-0.083	-0.06	-0.079	-0.122	-0.16	-0.083	-0.132	0.129	0.099	0.286	0.047	-0.186	-0.343	0.039	0.352	0	0.025	-0.402	-0.215	-0.104	-0.427	0.159	-0.132	-0.134	-0.043	-0.091	-0.064	-0.025	0.043	0.035	-0.086	0.026	0.085	-0.079	0.25	-0.187	0.376	-0.008	-0.151	-0.132	-0.111	-0.563	-0.096	-0.107	0.034	-0.144	-0.105	-0.013	-0.141	0.048	0.03	0.002	-0.126	-0.091	0.276	0.231	-0.065	-0.073	-0.105	-0.07	0.012	-0.024	0.054	-0.004	-0.016	0	-0.15	0.011	-0.005	0.012	0.022	-0.053	0.007	-0.05	-0.011	-0.051	0.009	-0.01	0.023	0	-0.005	-0.053	0.022	0.034	0.046	-0.213	-0.095	-0.216	-0.053	-0.034	-0.103	-0.057	-0.068	-0.042	-0.052	0.006	0.076	-0.009	0	0.013	-0.109	0.058	0.03	-0.109	0	-0.15	-0.072	-0.105	-0.066	0.065	0.009	0.008	0.064	0.031	0.036	0.003	0.061	0.035	0
9	H6	good	139	SO_1049	0.186	0.047	0.09	0.03	0.156	-0.006	-0.022	-0.068	-0.013	-0.04	-0.015	0.079	-0.001	0	0.043	0.048	0.1	0.029	0.028	0.022	0.057	0.093	0.013	0.022	0.037	-0.001	0.023	0.003	-0.002	-0.015	0.02	-0.026	-0.033	0.008	0.08	0.025	-0.029	-0.045	-0.025	0.208	-0.549	-0.142	-0.083	0.022	-0.094	0.001	-0.055	0.076	0.062	0.145	0.039	0.094	-0.005	0.002	0.085	0.014	0.083	0.054	1.062	0.024	-0.08	-0.228	-0.045	-0.17	0.095	-0.016	0.076	0.138	0.102	0.134	-0.109	0.152	-0.123	-0.142	-0.295	-0.506	-0.033	-0.124	-0.178	-0.037	0.038	0.06	-0.078	0.033	0.097	0.311	0.056	-0.151	-0.282	-0.008	0.049	0.089	-0.095	-0.337	-0.862	0.042	-0.015	-0.108	-2.516	0.035	-0.071	0.098	0.068	0.044	-0.263	0.03	-0.061	-0.051	0.042	0.057	-0.077	0.005	-0.192	-0.131	0.022	-0.228	-0.313	0.115	0.097	0.107	0.131	0.113	0.063	0.131	-0.021	-0.305	0.066	0.057	0.15	0.109	0.179	0.15	0.227	0.036	0.098	0.033	0.152	0.036	-0.11	0.009	0.022	-0.012	-0.007	0.036	-0.044	0.046	0.103	0.006	0.004	-0.037	-0.026	-0.009	0	0.012	0.044	0.03	-0.012	0.012	0.029	-0.037	0.022	-0.001	-0.001	-0.417	-0.041	-0.067	-0.008	0.035	-0.111	-0.181	-0.087	0.023	0.146	0.096	0.046	-0.089	-0.271	0.032	0.095	0.061	-0.157	0.011	-0.028	-0.097	-0.169	-0.009	-0.079	-0.004	-0.052	-0.046	-0.017	0.008	-0.008	-0.059	-0.074
9	D7	good	139	SO_3489	-0.573	-0.882	-0.045	0.036	0.123	-0.379	0.002	0.029	0.102	-0.125	-0.016	-0.166	-0.025	0.006	-0.056	-0.055	-0.036	-0.012	-0.007	0.006	-0.129	-0.157	0.138	0.08	-0.094	-0.078	0.054	0.073	-0.037	-0.02	0.101	0.003	0	0.022	0.012	0.002	0.06	-0.062	0.353	0.079	0.391	0.214	-0.186	-0.068	0.361	0.393	-0.222	-0.273	0.068	-0.125	-0.07	-0.143	-0.086	-0.137	-0.074	-0.108	-0.072	-0.121	1.11	0.125	1.177	1.232	0.179	0.255	0.341	-0.041	-0.143	-0.005	-0.008	0.165	-0.032	-0.151	-0.412	-0.292	1.002	0.821	0.278	0.01	-0.548	-0.305	-0.598	-0.105	-0.448	-0.2	-0.195	-1.745	-0.101	1.123	0.784	-0.043	0.197	0.829	0.405	0.677	0.811	-0.668	-0.213	-0.321	0.009	0.641	0.884	0.681	0.858	0.675	1.074	0.751	0.877	0.823	0.87	0.883	0.875	0.248	-0.312	0.152	-0.088	0.129	0.296	0.32	-0.306	-0.212	-0.219	-0.38	-0.322	-0.334	0.156	0.206	-0.3	-0.218	-0.418	-0.304	-1.166	0.027	0.383	0.496	-0.214	-0.007	-0.258	0.35	0.149	0.113	0.119	0.017	0.075	0.074	0.062	0.057	-0.022	-0.006	0.032	0.057	0.132	0.024	0.059	-0.011	0.014	0.078	-0.008	0.085	0.014	-0.009	0.015	-0.217	0.059	0.123	-0.04	-0.176	-0.236	0.21	-0.102	0.668	0.137	0	-0.064	0.669	0.048	0.041	0.084	0.002	0.032	-0.031	0.765	0.129	-0.027	0.064	-0.383	-0.169	-0.219	-0.449	-0.357	0.206	-0.722	3.493	-0.973	-0.905	-0.596
9	A7	good	139	SO_1047	-0.211	-0.495	-0.092	0.033	0.083	-0.416	-0.064	-0.124	-0.228	-0.074	-0.04	0.036	-0.126	0.032	-0.112	-0.042	-0.052	-0.082	-0.039	-0.002	0.072	0.058	0.075	0.058	-0.204	-0.098	-0.062	0.01	-0.061	0.048	0.068	0.024	-0.024	-0.056	0.001	-0.067	-0.093	0.043	0.215	-0.058	0.14	0.142	-0.249	0.008	0.368	0.294	-0.461	-0.104	0.077	-0.111	-0.151	0.022	-0.166	-0.167	-0.146	-0.19	-0.043	-0.049	3	0.104	0.761	0.442	0.322	0.148	0.151	0.451	0.275	0.327	-0.68	0.001	0.358	-0.148	-1.645	0.47	-0.283	-0.073	0.407	0.268	0.122	0.264	0.054	0.311	0.153	-0.265	-1.755	-0.97	-0.078	-3.395	-0.618	-0.357	-0.855	0.333	-3.804	0.463	1.21	-0.173	0.576	0.276	-0.389	-0.08	0.064	-0.05	-0.001	-0.033	0.088	0.009	0.091	0.174	0.219	0.352	0.215	-0.147	0.026	0.003	-0.142	0.263	-0.219	-0.03	-0.141	-0.371	-0.264	-0.292	-0.336	-0.165	-0.098	0.089	0.012	-0.079	-0.279	-0.188	-0.397	0.461	-0.24	0.392	-0.132	-0.012	-0.195	0.135	0.406	0.515	0.034	0.064	0.055	0.051	0.072	0.061	0.051	0.115	0.099	-5.894	-0.084	-0.085	0	0.1	0.096	0.064	0.14	0.073	0.112	0.131	0.148	0.406	0.458	0.701	0.098	0.076	-0.075	0	0.186	0.229	0.053	0.277	0.232	0.504	0.307	0.513	0.388	0.376	0.298	0.344	0.552	0.284	0.106	0.134	0.111	-0.016	0.059	0.03	0.003	-0.286	0.019	0.023	0	-0.035	-0.16
9	H8	good	139	SO_0628	-0.773	-0.718	-0.186	-0.304	-0.07	-1.051	0.214	0.171	0.38	0.019	-0.065	-0.577	-0.054	-0.2	-0.08	-0.208	-0.203	-0.193	-0.043	-0.128	-0.274	-0.583	-0.159	-0.232	-0.402	-0.233	0.073	0.015	-0.072	-0.047	-0.057	0.009	0.07	0.1	0.007	0.036	0.128	-0.286	-0.321	0.35	-0.123	-0.051	-0.384	-0.254	-0.147	-0.079	-0.636	-0.536	-0.176	-0.105	0.056	-0.212	0.11	0.069	0.022	0.077	0.069	-0.14	1.007	-0.055	0.492	0.722	-0.102	0.099	0.038	-0.258	-0.29	-0.339	-0.017	0.221	-0.065	-0.124	-0.893	-0.293	0.211	-0.168	-0.372	-0.133	-0.241	-0.614	-0.437	-0.358	-0.428	-0.199	-0.128	-2.23	0.107	0.841	0.317	-0.14	0.136	-0.193	0.197	0.736	-0.039	-1.069	-0.73	-0.607	-0.23	-0.047	-0.125	-0.144	-0.111	-0.132	-0.168	-0.197	-0.066	-0.236	-0.366	-0.364	-0.239	0.394	-0.43	0.147	0	0.351	0.125	-0.599	-0.132	0.058	-0.277	-0.019	0	-0.303	0.252	-0.236	-0.205	-0.26	-0.228	-0.048	-0.342	-0.219	0.407	-0.033	-0.239	0.328	-0.167	0.449	-0.054	0.353	0.052	-0.021	0.026	-0.026	-0.089	-0.092	-0.19	-0.157	-0.093	-0.161	-0.056	-0.043	-0.059	-0.216	-0.117	-0.188	-0.109	-0.071	-0.135	-0.23	-0.15	-0.452	-0.448	-0.188	-0.144	-0.217	-0.323	-0.247	-0.533	-0.363	0.203	0.139	0	0.522	0.027	0.006	0.053	-0.298	-0.252	0.001	0.542	0.289	0.193	0.027	0.222	-0.074	-0.073	0.364	0.334	0.158	-0.007	0.053	0.381	0.017	-0.01
9	F8	good	139	SO_3926	-0.245	-0.202	-0.23	-0.177	0.002	-0.329	-0.083	-0.007	0.051	-0.058	-0.045	-0.139	-0.126	-0.178	-0.208	-0.142	-0.161	-0.139	-0.052	-0.132	-0.1	-0.113	-0.017	-0.104	-0.098	-0.171	-0.016	-0.002	-0.035	0.03	0.027	0.011	0.082	0.031	-0.012	0.024	0.038	-0.007	0.057	0.734	0.587	-0.072	-0.17	-0.059	0.181	0.201	-0.337	-0.209	0.04	-0.103	0.1	-0.091	0.072	-0.022	-0.008	-0.048	-0.044	-0.005	0.369	0	0.737	0.709	0.043	0.24	0.177	0.133	-0.109	-0.12	0.057	0.102	0.108	-0.023	-0.196	-0.179	-0.103	0.033	0.33	0.036	0.12	-0.095	-0.088	0.066	-0.003	-0.084	-0.133	-0.485	0.112	0.467	0.257	0.087	0.289	0.388	0.148	0.743	0.668	-0.341	0.11	0.005	2.513	0.027	0.057	-0.062	0.021	-0.001	0.013	-0.045	0.025	-0.196	-0.177	-0.209	-0.054	0.28	-0.39	0.159	0.347	0.567	0.111	0.122	-0.184	-0.144	-0.249	-0.124	-0.118	-0.087	0.146	-0.127	-0.271	-0.339	-0.214	-0.149	0.325	-0.035	0.004	0.317	-0.044	-0.118	-0.207	0.145	0.016	0.076	0.063	0.019	0.056	0.026	-0.006	0.021	-0.114	-0.058	-0.017	-0.039	-0.036	0.066	-0.044	-0.032	-0.077	-0.051	0.068	0.056	-0.055	-0.022	-0.04	0.048	0.092	0.24	-0.084	-0.199	-0.079	-0.144	-0.102	-0.134	0.112	-0.062	-0.158	-0.208	-0.225	0.042	-0.001	-0.176	-0.152	-0.143	0.18	0.02	0.076	-0.184	-0.219	-0.125	-0.139	-0.225	-0.134	-0.054	-0.129	-0.126	-0.253	-0.167	0.049
9	A9	good	139	SO_3142	0.299	0.089	0.48	0.258	0.333	0.399	0.178	0.104	0.091	-0.031	0.132	-0.551	0.201	0.285	0.156	0.19	0.29	0.405	0.164	0.062	0.266	0.233	0.023	0.134	-0.301	0.284	0.044	0.053	0.047	0.03	0.16	0.072	-0.041	0.048	0.187	0.12	0.062	0.438	0.248	2.924	0.671	0.177	0.12	0.277	0.724	0.104	0.482	0.395	0.178	-0.017	0.036	0.092	0.026	0.281	0.145	0.129	0.105	0.075	0	0.219	-0.179	0.058	-0.533	-0.72	-0.468	0.083	-0.025	0.034	0.297	0.439	0.128	0.015	0.425	0.154	0.377	0.327	0	0	-0.122	0.136	-0.071	0.24	0.032	0.071	0.242	0.02	-0.245	0.286	0	-0.094	0.087	0.34	0.071	1.029	-0.076	-0.148	0.544	0.138	-1.318	-0.069	0.059	0.07	-0.05	0.008	0.165	-0.101	0.107	0.248	0.481	0.485	0.453	-0.511	0.21	0.047	-0.446	-0.431	-0.148	-1.1	0.071	0.019	0.201	-0.16	-0.152	-0.055	0.239	0.101	0.211	0.119	-0.031	-0.159	0.232	0.053	-0.07	-0.905	0.059	0.617	0.08	0.156	0.126	-0.589	0.183	0.156	0.14	0.16	0.193	0.142	-0.017	0.084	0.138	0.153	0.145	0.086	0.136	0.198	0.253	0.103	0.1	0.097	0.121	0.171	0.054	0.214	0.4	0.596	0.141	-0.05	0.053	0.047	0.104	0.541	0.253	0.374	0.509	0.495	0.405	0.424	0.538	0.344	0.543	0.378	0.533	0.45	0.117	0.269	0.406	0.161	0.186	-0.001	0.083	0.039	0.034	-0.01	0.13	0.001	0.03
9	A9	good	139	SO_3142	-0.018	0.211	0.391	0.161	0.47	0.304	0.257	0.08	0.099	0.064	0.4	0.15	0.129	0.262	0.118	0.067	0.298	0.222	0.245	0.258	0.213	1.097	0.087	0.396	0.067	0.403	-0.008	0.163	0.177	0.052	0.181	0.104	0.016	0.089	0.132	0.102	0.084	0.431	1.045	0.81	0.999	0.002	0.08	0.159	1.209	1.094	0.216	0.052	0.065	-0.174	-0.1	0	-0.204	0.041	-0.048	-0.033	0.029	0.183	1.955	0.181	0.831	-0.031	0.49	0.258	0.115	1.471	0.834	1.133	0	0	0.089	0.362	0.834	-0.085	1.574	0.804	-0.176	0.103	-0.864	-0.242	-0.204	0.035	-0.022	-0.037	0.049	0.048	0.117	0.653	0.592	0.437	0.483	1.274	0.285	0.416	-0.254	-0.083	0.317	-0.213	0.559	0.118	0.182	0.098	0.154	0.07	0.573	0.081	0.34	0.248	0.151	0.36	0.096	0.407	0.776	0.059	0.351	0.519	0.431	0.334	-0.099	0.011	0.214	0	-0.106	-0.251	0	-0.534	0.016	0.086	-0.001	-0.08	0.439	0.127	0.392	0.024	0.329	0.46	-0.179	0.246	0.359	0.015	0.096	0.155	0.158	0.208	0.316	0.13	0.094	0.06	0.239	0.541	0.21	0.048	0.088	0.087	0.173	0.174	0.169	0.112	0.195	0.175	0.373	0.172	0.336	0.909	0.191	0.372	0.002	-0.009	0.013	0.337	0.19	0.271	0.292	0.64	0.693	0.157	0.293	-0.342	-0.036	0	0.058	0.242	0.364	0.541	0.92	0.432	0.271	0.47	0.255	0.17	0.107	0.044	0.342	0.112	-0.115
9	G10	good	139	SO_3136	-1.855	-1.719	-1.056	-0.25	-0.747	-2.092	0.179	-0.069	0.101	0.116	0.332	-0.108	-0.091	0.047	-0.017	0.05	0	0.075	0	0.155	0.297	-0.301	0.316	0.126	-0.271	-0.086	0.144	-0.061	0.039	0.077	0.285	0.177	0.19	0.23	-0.061	0.122	0.059	-0.021	0.459	0.384	-2.658	-0.208	-0.703	-0.048	-0.604	-0.733	-1.33	-0.876	0.059	0.121	0.15	0.388	-0.018	0.705	-0.13	0.162	0.03	0.047	1.745	0.38	1.549	2.271	-0.668	-0.713	-0.785	-0.353	-0.196	-0.352	0.355	0.759	0.58	0.114	0.392	0.071	2.887	2.55	1.247	0.852	0.483	0.437	-0.081	0.646	0	0.282	0.377	-3.182	0.34	2.049	1.095	0.597	0.693	1.116	1.165	1.673	1.172	-0.903	-0.172	-0.063	-1.462	0	0.125	0.064	0.151	0.006	0.191	0.044	0.091	0.315	0.398	0.416	0.269	0.195	0.706	0.565	0.014	0.411	0.817	0.848	-0.01	0.13	-0.075	-0.326	-0.264	-0.149	0.289	0.392	0.028	0.004	-0.225	-0.204	-0.217	0.603	0.149	0.69	0.307	0.262	-0.039	0.6	-0.395	-0.437	0.107	0.042	0.127	0.099	0.123	0.065	0.005	0.028	0.029	0.273	0.204	0.233	0.122	0.149	0.23	0.121	0.084	0.047	0.073	0.122	0.035	0.078	0.16	0.382	0.299	0.284	0.406	1.054	0.297	1.41	0.385	0.191	0.264	0.319	0.44	0.026	0.142	-0.136	0.216	0.09	0.595	0.401	0.225	0.277	-0.212	-0.186	-0.422	0.091	-0.028	-0.033	0.615	5.788	0.89	0.049	0.638
9	B10	good	139	SO_0058	-0.369	-0.34	-0.179	-0.23	-0.261	-0.365	-0.183	-0.329	-0.019	0.006	-0.155	-0.082	-0.144	-0.19	-0.165	-0.167	-0.136	-0.109	-0.143	-0.042	-0.155	-0.289	-0.236	-0.181	0.006	-0.246	-0.081	-0.111	-0.066	-0.152	-0.194	-0.091	-0.148	-0.084	-0.049	-0.044	-0.041	-0.228	-0.202	0.525	-0.236	-0.065	-0.205	-0.109	-0.159	-0.094	-0.392	-0.211	-0.113	-0.042	-0.075	-0.114	-0.111	-0.088	-0.049	-0.022	0	-0.125	-0.573	-0.049	0.154	0.088	-0.076	-0.139	0.116	0.017	-0.111	-0.069	-0.041	0.013	-0.101	-0.077	-0.573	-0.164	-0.964	-0.959	0.081	-0.239	-0.195	-0.17	-0.365	-0.135	-0.342	-0.129	-0.004	-0.437	-0.007	0.466	-0.132	-0.207	-0.207	-0.182	-0.258	-0.192	-0.015	-0.539	-0.052	-0.212	-1.109	-0.082	-0.103	-0.104	-0.115	-0.117	-0.19	-0.163	-0.018	-0.311	-0.156	-0.287	-0.065	-0.129	-0.718	-0.194	-0.067	-0.074	-0.623	-0.065	-0.214	-0.332	-0.201	-0.175	-0.34	-0.264	0.021	0.217	-0.255	-0.415	-0.319	-0.233	-0.699	-0.215	-0.25	-0.008	-0.145	-0.194	-0.143	-0.122	0.008	-0.255	-0.072	-0.029	-0.123	-0.067	-0.133	-0.028	-0.075	-0.035	-0.116	-0.022	-0.162	-0.14	-0.091	-0.094	-0.412	-0.073	-0.132	-0.136	-0.165	-0.149	-0.132	-0.098	0.035	-0.085	-0.21	-0.141	-0.147	-0.199	-0.319	-0.32	-0.087	0.099	-0.001	-0.066	-0.07	0.215	-0.099	0.051	-0.061	-0.087	-0.156	-0.238	-0.079	-0.091	-0.366	-0.08	-0.12	-0.125	-0.083	-0.097	-0.192	-0.197	-0.092	-0.162	-0.157
5	A11	good	139	SO_3140.1	0.498	0.52	0.557	0.286	0.26	0.492	0.228	-0.091	0.141	-0.133	-0.135	-0.851	0.199	0.067	0.111	0.044	0.343	0.32	0.215	-0.036	0.173	0.054	0.132	0.246	-0.214	0.29	0.391	0.152	0.224	0.17	0.238	0.125	0.329	0.616	0.116	0.173	0.195	0.273	0.201	-0.867	0.04	-0.561	0.364	0.215	-0.233	-0.001	0.427	0.354	0.185	0.361	0.227	0.268	0.365	0.582	0.318	0.289	0.288	0.263	-0.326	0.227	0.141	-0.003	0.304	-0.079	0.232	0.513	0.519	0.364	0.135	-0.502	0.322	0.174	0.511	0.53	1.688	1.293	-0.347	0.21	0.269	-0.12	1.046	0.098	0.035	0.235	0.481	0.325	0.11	0.153	0.222	0.29	0.354	-0.233	0.425	0.42	-0.75	0.299	0.336	0.15	-0.015	0.269	-0.008	0.226	0.069	0.237	0.049	0.162	0.026	0.169	0.229	0.102	0.181	-0.208	0.761	0.171	-0.049	-0.038	0.008	-0.214	0.248	0.324	0.328	0.287	0.174	0.292	0.858	0.144	0.37	0.646	0.429	0.329	0.927	-0.18	-0.062	0.059	0.39	0.854	0.336	0.175	-0.014	0.507	0.183	0.106	0.097	0.038	-0.035	0.338	0.499	0.083	0.093	0.257	0.223	0.203	0.352	0.41	0.483	0.222	0.108	-0.011	0.124	0.046	0.166	-0.004	0.214	-0.35	0.228	0.181	0.105	0.007	0.068	-0.264	0.02	0.043	0.123	-0.293	-0.445	0.022	0.04	0.353	0.627	0.592	0.306	0.513	0.742	0.924	0.592	-0.04	0.042	0.938	0.804	0.606	0.74	0.841	0.421	0.82	0.751
5	A11	good	139	SO_3140.1	0.268	0.422	0.074	0.378	0.257	0.409	0.219	0.035	0.294	0.057	0.04	-0.374	0.159	0.157	0.173	0.107	0.221	0.282	0.19	0.066	0.113	0.441	0.429	0.217	0.203	0.24	0.231	0.242	0.305	0.185	0.254	0.372	0.396	0.34	0.135	0.1	0.136	0.367	0.313	1.386	1.464	0.499	0.36	0.241	0.894	0.985	0.213	0.237	0.186	0.127	0.23	0.099	0.086	0.444	0.101	0.129	0.107	0.191	2.233	0.25	2.002	1.789	-0.368	-0.279	0.327	0.012	-0.024	-0.044	0.173	0.43	0.467	0.221	0.389	0.197	1.865	1.48	0.774	0.501	0.516	0.118	0.162	-0.044	0.017	0.173	0.222	0.048	0.282	1.546	1.593	0.523	0.727	1.204	1.053	2.365	0.715	0.089	-0.024	0.088	1.544	0.056	0.155	0.116	0.201	0.038	0.481	0.02	0.166	0.13	0.044	-0.058	0.143	0.573	1.099	1.174	0.569	1.31	1.222	1.736	-0.058	0.126	0.018	-0.01	-0.116	0.144	0.824	0.089	-0.102	-0.014	-0.099	-0.118	0.992	0.4	0.576	1.264	1.086	0.868	0.177	0.847	-0.522	-0.414	0.128	0.121	0.118	0.153	0.155	0.124	0.11	0.059	0.144	0.834	0.332	0.204	0.232	0.222	0.107	0.074	0.207	0.19	0.192	0.217	0.16	0.093	0.208	-0.432	0.023	-0.187	0.013	0.147	-0.168	0.11	0.699	-0.166	-0.102	-0.123	-0.325	-0.013	0.014	-0.309	-0.197	-0.229	0.389	0.029	0.708	0.833	1.667	0.229	0.236	0.13	0.447	0.579	0.126	0.054	0.133	0.092	-0.002
9	B12	edge	139	SO_3844	-0.727	-0.688	-0.125	-0.082	-0.073	-0.434	0.136	0.149	0.248	0.018	0.153	-0.131	0.084	0.061	0.059	-0.027	-0.043	-0.102	-0.005	-0.087	-0.145	-0.682	-0.184	-0.147	-0.153	0.034	0.038	0.02	0.018	-0.021	0.136	0.009	-0.015	0.023	-0.014	-0.019	0.002	-0.282	-0.08	-0.421	-0.075	0.067	-0.299	-0.123	-0.029	0.179	-0.367	-0.213	-0.079	-0.083	-0.036	-0.254	-0.074	-0.073	-0.121	0.004	-0.054	-0.023	1.693	-0.009	0.466	1.093	0.127	-0.085	-0.025	-0.158	-0.124	-0.085	0.01	-0.121	-0.266	-0.274	-0.509	-0.323	0.891	0.467	0.004	-0.226	-0.224	-0.409	-0.54	-0.142	-0.51	-0.207	-0.155	-2.265	-0.227	0.538	-0.738	-0.169	-0.151	-0.171	0.048	0.086	0.36	-0.842	-0.454	-0.484	-0.009	-0.053	0.147	-0.025	0.07	0.001	0.129	-0.074	0.131	-0.046	0.043	0.062	-0.028	0.132	-0.425	0.096	-0.15	0.094	0.387	0.503	-0.274	-0.226	-0.264	-0.424	-0.39	-0.47	0.027	-0.176	-0.349	-0.24	-0.477	-0.427	-1.201	-0.023	0.165	0.005	-0.254	-0.211	-0.342	0.187	-0.012	0.057	-0.04	-0.101	-0.081	-0.136	-0.13	-0.058	-0.088	-0.193	-0.1	-0.28	-0.069	-0.112	-0.099	-0.117	-0.043	-0.096	-0.113	-0.086	-0.057	-0.105	-0.089	-0.335	-0.33	-0.304	-0.064	0.047	0.012	0.104	0.066	0.456	0.228	0.158	0.067	0.753	0.066	0.075	0.124	0.031	-0.081	-0.045	0.478	0.32	0.078	-0.05	0.281	-0.116	-0.049	0.279	0.273	0.15	0	0.018	0.361	0.025	-0.105
9	B12	edge	139	SO_3844	-0.149	-0.185	-0.221	0.037	0.112	-0.172	-0.107	-0.077	-0.058	-0.11	-0.037	-0.091	-0.069	-0.066	-0.165	-0.105	-0.126	-0.188	-0.149	-0.055	-0.055	0.007	0.076	0.012	-0.243	-0.127	0.026	0.01	-0.115	0.055	0.011	-0.004	-0.049	-0.061	-0.036	-0.089	-0.075	-0.013	0.275	2.267	0.386	-0.068	-0.051	-0.048	0.19	0.338	-0.296	-0.069	0.098	-0.196	-0.142	-0.124	-0.155	-0.212	-0.169	-0.343	-0.079	-0.08	1.781	0.076	0.912	0.896	0.072	0.07	-0.016	0.3	0.054	0.093	-0.056	-0.022	0.11	-0.094	-0.216	0.091	0.832	0.525	-0.111	0.074	0	-0.353	-0.147	-0.107	-0.018	-0.295	-0.219	-1.427	0.053	1.916	0.837	0.169	0.17	0.449	0.149	1.522	1.01	-0.478	0.077	-0.171	-1.771	0.184	0.177	0.071	0.176	0.19	0.111	0.176	0.308	0.073	-0.162	-0.146	-0.137	0.619	0.438	0.295	0.493	0.995	0.493	0.211	-0.015	0.032	-0.127	0.067	0.111	-0.061	0.11	0.029	-0.092	-0.088	0.014	0.072	0.127	0.059	0.299	0.461	0.288	0.049	-0.05	0.387	0.215	0.537	-0.015	-0.023	-0.072	-0.005	-0.01	-0.027	-0.072	0.048	0.027	-0.026	0.061	-0.049	-0.024	-0.024	0.021	0.038	0.07	0.04	0.016	0.064	0	-0.016	-0.082	0.096	0.057	-0.007	-0.073	0.045	0.013	0.09	0.278	0.14	0.074	0.451	0.161	0.325	0.269	0.157	0.04	0.135	0.498	0.384	0	-0.006	0.007	-0.057	-0.061	-0.174	-0.167	-0.137	-0.207	-0.175	-0.176	-0.14	-0.195
10	A1	edge	139	SO_3733	0.192	0.194	0.087	-0.041	-0.029	-0.244	0.118	0.065	0.126	0.052	0.066	0.021	0.093	0.051	-0.026	0.047	0.057	0.083	0.146	0.076	0.144	0.092	-0.021	0.033	-0.265	0.122	0.041	0.077	0.089	-0.002	0.094	0.081	0.052	0.023	0.109	0.067	0.057	0.152	-0.063	2.275	0.547	-0.006	0.148	0.156	0.309	-0.032	0.232	0.319	0.006	-0.013	0.011	-0.075	0.066	0.308	0.142	0.171	0.082	0.012	-0.531	-0.007	0.097	0.028	0.356	0.432	0.028	0.135	0.331	0.157	0.294	-0.527	0.166	-0.044	-0.403	0.339	-1.058	-1.411	-0.359	0.173	-0.251	0.001	-0.203	-0.255	-0.164	0.064	0.259	-0.032	0.046	0.371	0.039	0.094	0.171	0.426	0.195	0.709	-0.554	-0.19	0.067	-0.201	-0.116	0.054	0	0.03	-0.027	0.063	0.096	0.027	-0.035	0.247	0.331	0.408	0.26	-0.29	-0.051	-0.008	-0.593	-0.389	-0.121	-0.214	0.07	0.176	0.264	0.007	-0.09	0.174	0.293	0.203	0.326	0.046	0.151	-0.025	0.046	0.459	-0.319	0.289	-0.17	0.725	0.134	0.172	-0.332	0	0.061	0.056	0.07	0.072	0.104	0.041	0.056	-0.005	0.088	0.197	0.165	0.048	0.066	0.065	0.053	0.03	0.012	0.042	0.007	0.046	0.079	-0.085	-0.147	-0.279	0.007	-0.002	0.016	0.058	-0.073	-0.129	-0.186	0.138	0.233	0.3	0.108	0.019	0.151	0.105	0.064	0.341	0.178	0.188	0.06	0.036	0.111	0.05	0.03	0.005	0	0.044	-0.089	-0.231	-0.119	-0.099	-0.018
10	A2	edge	139	SO_3587	0.173	0.052	0.619	0.096	0.161	0.109	0.035	-0.187	-0.016	0.004	0.031	0.015	0.061	0.005	0.053	0.029	0.091	0.072	0.171	0	0.04	0.214	0.121	0.151	0.143	0.171	0.084	0.047	0.095	0.045	0.153	0.078	0.073	-0.003	0.084	0.081	0.055	0.041	0.139	0.462	-0.033	0.106	0.311	0.152	-0.016	0.077	0.192	0.148	0.173	0.016	0.084	0.059	0.025	0.16	0.083	0.104	0.042	0.089	0.233	0.103	0.119	0.047	0.973	0.075	0.066	0.037	0.135	0.128	0.1	-0.35	0.136	0.179	0.095	0.395	-0.548	-0.323	0.293	0.154	0.32	0.225	0.212	0.115	0.264	0.091	0.073	0.172	-0.173	0.308	0.179	0.051	0.021	0.856	-0.016	0.316	0.207	0.333	0.284	0.277	-0.055	0.004	0.094	-0.027	-0.014	0.078	-0.102	0.066	0.053	0	0	0.054	0.004	0.14	0.645	0.033	0.16	0.155	0.304	0.09	0.019	0.044	0.057	-0.012	0.16	0.121	0.266	0.338	0.017	0.093	0.075	-0.003	0.485	0.703	0.019	-0.143	0.176	0.071	0	0.138	-0.027	1.23	0.014	-0.016	-0.045	-0.058	-0.125	0.016	0.034	-0.035	-0.057	0.147	0.017	0.035	0.06	0.148	-0.412	0.049	-0.052	0.021	0.005	-0.015	0.013	0.102	0.053	-0.073	0.014	0	-0.023	0	0.046	0.28	-0.009	-0.096	-0.054	0.117	-0.22	-0.084	-0.012	-0.082	0.048	0	0.238	-0.372	0.182	0.15	0.353	0.046	0.106	0.03	-0.044	-0.145	-0.264	-0.147	0.032	-0.174	-0.207
10	A2	edge	139	SO_3587	0.368	0.255	0.148	0.102	0.062	0.392	0.07	-0.315	-0.254	-0.164	0.334	-0.135	-0.117	0.237	-0.203	0.041	-0.093	0.034	-0.133	0.003	0.223	0.076	0.075	-0.027	-0.167	0.093	-0.09	-0.029	-0.144	0.065	0.372	0.075	0.111	-0.043	-0.125	-0.129	-0.124	-0.057	0.091	1.597	0.421	0.138	0.049	0.146	0.19	0.027	0.186	0.03	-0.06	-0.163	-0.269	0.161	-0.262	-0.248	-0.412	-0.306	-0.3	0.201	0.021	-0.048	0.197	0.301	-0.159	0.436	-0.041	-0.16	-0.047	-0.074	-0.001	-0.03	0.016	-0.062	-0.023	0.236	-0.027	0.651	0.696	0.768	0.943	0.691	0.552	0.604	0.637	-0.229	-0.352	-0.535	-0.301	0.612	-0.053	0.199	0.306	0.368	0.252	0.444	0.793	0.791	0.732	0.514	-1.464	-0.047	0.139	-0.015	0.114	-0.018	0.152	0.01	0.114	0.206	0.161	0.239	0.182	0.073	0.117	0.032	-0.003	0.242	0.308	0.075	-0.057	-0.192	-0.018	-0.262	-0.137	0.013	-0.087	-0.072	0.06	0.009	-0.133	-0.159	0.013	-0.037	-0.146	0.531	0.005	0.039	-0.189	-0.024	-0.037	-0.035	0.056	0.061	0.168	0.168	0.188	0.094	0.015	0.133	0.083	0.019	0.221	0.166	0.118	0.161	-0.095	0.079	0.221	0.188	0.157	0.262	0.087	0.534	0.481	0.703	0.142	0.27	0.145	0.136	0.366	0.301	0.248	-0.056	-0.057	0.178	0.084	0.268	0.278	0.178	0.122	0.109	0.306	-0.222	0.082	0.161	-0.007	0.031	0.124	0.073	-0.037	0.044	0.003	-0.052	0	-0.059	-0.16
10	D3	good	139	SO_0632	0.36	0.339	-0.183	0.061	0	0.118	-0.102	0.188	-0.105	-0.024	0.177	-0.039	-0.021	0.053	-0.014	0.069	-0.198	-0.095	-0.108	0.126	0.089	0.008	-0.1	-0.085	0.183	0.111	-0.226	-0.12	-0.093	-0.121	0.064	-0.119	-0.166	-0.22	-0.137	-0.083	-0.112	-0.092	-0.116	-0.145	-0.497	-0.066	0.151	0.128	-0.068	0	0.086	-0.006	-0.247	0.042	-0.088	0.05	-0.094	0.008	-0.082	-0.03	-0.118	0.105	-1.096	-0.005	-0.222	-0.439	0.025	0.086	-0.005	0.185	0.191	0.127	-0.124	-1.983	0.068	0.053	0.229	-0.073	-0.005	-0.009	-0.068	0.051	0.453	0.027	0.174	0.012	0.04	0.091	-0.026	-0.142	0	-0.375	1.067	-0.038	-0.207	-0.339	-0.146	-0.376	-0.104	0.28	-0.239	0.189	-0.113	-0.058	-0.035	-0.16	-0.136	-0.016	0.013	-0.003	-0.187	0.219	0.311	0.518	0.236	-0.761	0.043	-0.372	-0.566	-0.693	-0.09	-0.849	0.084	-0.17	0.097	-0.161	-0.058	0.048	-0.674	0.012	0.305	0.34	-0.06	-0.107	-0.075	-0.104	-0.154	-0.353	-0.136	-0.169	-0.096	-0.27	-0.045	-0.097	-0.09	-0.056	-0.124	-0.109	-0.066	-0.071	0.018	-0.001	-0.022	-0.299	-0.06	-0.001	-0.028	0.002	-0.011	-0.024	-0.042	-0.063	-0.02	-0.015	-0.033	0.103	-0.049	0.016	0.016	0.26	0.198	0.152	0.56	0.3	-0.003	0.019	0.149	0.051	0.181	-0.03	0.072	0.155	0.042	0.384	-0.203	0.02	-0.309	-0.263	-0.387	-0.05	-0.021	-0.119	-0.336	-0.247	-0.039	0.184	-0.118	0.064	0.139
10	C3	good	139	SO_0109	-0.491	-0.487	-0.309	-0.171	-0.114	-0.242	-0.103	-0.137	-0.024	-0.006	-0.024	0.024	-0.056	0	0.006	-0.05	-0.13	-0.022	-0.066	0.08	-0.025	-0.15	-0.115	-0.025	-0.105	-0.238	-0.157	-0.061	-0.096	-0.163	-0.221	-0.1	-0.158	-0.054	-0.015	-0.01	-0.035	-0.117	-0.098	-0.477	-0.875	-0.081	-0.314	-0.114	-0.136	-0.141	-0.392	-0.089	-0.084	-0.055	-0.02	-0.138	-0.05	-0.151	-0.125	0.035	-0.019	-0.136	-0.783	-0.039	-0.232	0.022	0.635	-0.272	-0.32	0.164	0.096	0.103	0.03	0.118	-0.028	0.073	-0.092	-0.106	-1.059	-1.098	0.105	-0.351	-0.468	0.049	-0.114	-0.142	-0.144	-0.216	-0.048	0.002	0.002	-0.197	0.135	-0.135	-0.033	-0.081	-0.243	-0.983	-0.289	-0.179	-0.098	-0.174	-0.025	-0.154	-0.105	0.026	-0.096	-0.094	-0.187	-0.153	-0.089	-0.009	0.062	0.046	0.092	-0.213	-0.318	-0.032	-0.227	-0.243	-0.471	-0.055	-0.106	-0.23	-0.096	-0.183	-0.216	-0.066	-0.131	-0.486	-0.082	-0.002	-0.12	-0.155	-0.665	-0.158	-0.208	-0.737	-0.246	-0.235	-0.119	-0.129	-0.15	0.288	-0.003	-0.003	-0.012	-0.023	0.02	-0.083	0.066	-0.002	0.087	-0.092	-0.14	-0.117	-0.033	-0.099	-0.154	-0.033	-0.035	-0.03	-0.062	-0.1	0.006	0.037	0.045	-0.172	-0.12	-0.171	-0.098	-0.154	-0.105	-0.938	-0.169	0.004	-0.004	0.156	0.023	0.005	-0.155	0.07	0.027	0.007	-0.015	-0.194	-0.162	-0.257	-0.343	-0.081	-0.134	-0.044	0.011	-0.175	-0.143	-0.101	-0.048	-0.094	-0.156
5	B4	good	139	SO_3052	0.511	0.421	0.615	0.043	0.091	-0.064	0.251	0.216	0.244	-0.138	0.383	0.142	0.035	0.279	0.17	0.154	0.147	0.203	0.267	0.013	0.274	0.089	0.193	0.154	-0.262	0.402	0.37	0.143	0.238	0.158	0.415	0.127	0.347	0.072	0.156	0.239	0.205	-0.058	0.046	-0.592	-0.442	-0.195	-0.008	-0.052	-0.21	0.007	-0.144	-0.132	0.034	0.24	0.179	0.318	0.107	-0.035	-0.006	0.128	0.184	0.435	-0.594	0.002	-0.227	-0.605	0.184	0.218	0.35	-0.041	0.028	0.072	-0.189	0.231	-0.164	0.119	0.231	-0.111	-0.899	-0.507	0.642	0.492	0.339	0.356	0.3	0.363	0.526	0.127	0.025	-0.023	0.069	-0.492	-0.275	0.236	-0.231	-0.04	-0.098	-0.383	0.378	0.044	0.077	0.367	0.774	0.26	0.294	0.135	0.159	0.191	0.338	0.205	0.232	0.178	0.259	0.174	0.156	0.087	0.085	-0.013	0.112	-0.55	0.129	0.92	-0.057	-0.054	0.059	-0.047	-0.005	0.07	-0.269	-0.004	0.029	-0.007	-0.013	-0.047	-0.003	0.731	-0.119	-0.166	-0.19	-0.27	0.004	-0.383	-0.161	-0.035	0.171	0.046	0.221	0.167	0.135	0.208	0.19	0.071	0.065	0.186	0.198	0.202	0.189	0.184	0.09	0.106	0.169	0.166	0.108	0.184	0.156	0.447	0.149	-0.587	-0.011	0.138	0.209	-0.014	0.222	0.039	0.083	0.252	0.314	0.246	0.339	0.111	0.294	-0.029	0.076	0.287	0.105	0.143	0.166	0.12	0.728	0.21	0.239	-0.269	-0.05	-0.094	-0.169	-0.084	-0.195	-0.113	-0.192
10	C4	good	139	SO_1128	-0.137	-0.099	0.016	0.04	0.126	-0.024	0.054	0.14	0.109	0.035	0.092	-0.042	0.029	0.092	0.039	-0.01	0.091	-0.064	0.02	-0.046	-0.056	-0.137	0.018	0.093	-0.053	-0.059	0.065	0.054	0.058	0.009	0.124	0.168	0.073	0.007	-0.066	-0.043	-0.056	-0.013	0.306	1.017	0.817	0.238	-0.001	0.084	0.32	0.427	-0.088	-0.045	-0.117	-0.092	-0.048	-0.086	-0.156	-0.115	-0.125	-0.077	-0.14	0.007	3.248	-0.118	0.93	0.503	0.352	0.209	0.364	0.346	-0.094	-0.044	-0.051	-0.108	0.041	-0.017	0.045	0.037	0.209	-0.065	0.009	0.008	0.393	-0.113	-0.249	-0.267	-0.235	-0.139	-0.058	-0.977	-0.069	1.171	1.103	0.076	0.362	0.524	0.097	0.73	1.288	-0.733	-0.061	-0.28	2.498	0.09	0.226	0.023	0.108	-0.022	0.309	0.039	0.235	0.083	-0.023	0.153	0.026	0.368	0.421	0.258	0.251	0.663	0.523	0.164	-0.164	-0.22	-0.068	-0.245	-0.09	-0.161	0.169	0.361	-0.146	-0.014	-0.189	-0.203	-0.394	0.041	-0.037	0.328	-0.114	-0.164	-0.337	0.183	-0.055	0.176	-0.014	0.009	-0.045	-0.038	-0.028	-0.006	-0.026	-0.057	-0.051	0.087	0.062	-0.025	-0.013	0.002	0.005	-0.036	-0.078	0.001	-0.011	0.086	0.044	-0.175	-0.132	0.387	0.295	0.348	0.013	0.089	0.319	0.338	0.346	-0.361	-0.437	-0.048	-0.441	0.087	0.085	-0.429	-0.352	-0.339	0.287	-0.194	-0.139	0.106	0.068	0.203	0.131	-0.049	-0.118	-0.073	0.058	0.014	0.132	0.067	0.068
10	F5	good	139	SO_1142	-5.131	-4.374	-4.907	0.129	-1.846	-3.401	-0.02	0.071	-0.055	0.019	-0.002	-0.12	-0.033	0.12	0.049	0.147	0.102	0.14	0.172	0.118	0.145	-5.666	-5.652	-5.208	-4.374	-5.338	-5.662	-3.921	-5.32	-4.276	-5.489	-5.515	-5.566	-5.321	-1.384	-5.353	-5.583	-1.269	-5.636	-3.73	-5.071	-5.002	-1.938	-2.941	-0.752	-0.978	-2.317	-0.555	-5.006	-5.015	-4.408	-3.735	-5.322	-4.573	-4.239	-5.263	-5.492	-4.987	-4.057	-4.591	-2.657	-3.605	-0.289	-0.119	-0.329	0.101	0.21	0.053	-5.419	-5.475	-5.614	-5.349	-5.304	-5.757	-3.665	-3.635	-4.672	-4.064	-3.478	-2.788	-2.728	-2.976	-1.846	-4.903	-4.937	-5.558	-5.322	-4.588	-4.188	-5.349	-5.004	-4.315	-3.942	-3.93	-2.334	-1.693	-3.403	-1.275	-3.289	-3.67	-3.63	-4.206	-3.637	-3.772	-3.696	-4.064	-4.196	-3.474	-3.873	-3.961	-3.69	-3.786	-3.887	-2.131	-4.511	-2.361	-3.51	-3.256	-3.507	-3.558	-4.427	-3.714	-3.986	-4.283	-4.002	-3.492	-4.229	-3.162	-4.266	-3.888	-4.191	-2.693	-0.933	-2.452	-3.105	-3.057	-2.925	-2.357	0.607	-0.18	0.026	0.089	0.037	0.099	0.127	0.087	0.059	0.003	-0.038	-5.326	-4.833	-4.959	-4.91	-5.033	-5.104	-4.86	0.048	0.054	0.081	0.063	0.072	0.134	0.182	-0.165	-2.823	-4.145	-3.996	-3.535	-1.622	-2.145	-3.318	-0.067	0.087	-0.036	0.338	0.229	0.161	0.285	-4.281	-4.244	-3.94	-4.732	-0.771	-1.22	-0.78	-1.696	-1.872	-5.968	-6.1	-3.409	-4.813	-1.501	-3.757	-3.385	-2.425
10	H5	good	139	SO_2009	0.439	0.414	0.368	0.198	0.166	0.34	0.289	0.118	0.034	-0.082	0.214	0.154	0.088	0.234	-0.127	0.188	0.116	0.304	0.111	0.028	0.186	-0.145	-0.124	-0.038	0.061	0.349	-0.21	0.037	0.015	-0.101	0.152	-0.101	-0.046	0.03	0.072	-0.046	0.038	0.155	-0.272	-0.645	0.282	0.096	0.242	0.333	0.438	0.223	0.511	0.284	0.005	0.01	-0.171	0.155	-0.185	-0.018	-0.174	-0.021	-0.064	0.383	0.273	0.048	-0.195	0.205	-0.419	-0.302	-0.038	-0.46	0.073	0.22	0.165	0.025	-0.09	0.243	0.478	0.357	0.494	0.886	0.813	0.522	0.6	0.747	0.535	0.431	0.65	0.158	-0.051	0.284	-0.206	-0.089	0.367	-0.032	0.325	-0.436	0.055	-0.417	0.06	0.637	0.434	0.359	-0.214	-0.094	0.008	-0.059	-0.067	-0.105	-0.023	-0.122	0.008	0.154	0.119	0.007	0.203	0.064	-0.174	0.187	0.131	-0.059	0.216	0.518	0.014	-0.14	0.056	-0.208	-0.203	0.013	-0.346	-0.254	0.278	0.272	-0.007	-0.088	0.417	-0.035	-0.116	-0.13	0.019	-0.234	-0.012	-0.172	-0.459	-0.475	0.194	0.141	0.199	0.181	0.164	0.153	0.262	0.141	0.094	0.421	0.228	0.191	0.136	0.217	0.128	0.15	0.243	0.189	0.193	0.217	0.28	0.429	0.439	0.412	0.122	0.15	0.278	0.067	0.395	-2.411	0.098	-0.035	0.191	0.138	0.213	0.022	0.162	0.058	0.106	0.02	0.107	-0.186	-0.017	0.149	-0.126	0.263	0.201	0.197	-0.033	-0.01	0.142	-0.015	0.069	-0.019	-0.074
10	F6	edge	139	SO_0828	-0.066	0.219	0.17	0.017	-0.116	0.288	-0.086	0.073	0.168	0.125	-0.141	0.109	0.046	0.019	-0.064	0	0.029	0	0.094	-0.003	0.035	-0.472	0.055	0.059	0.046	-0.123	-0.148	-0.159	-0.072	-0.02	-0.022	0.142	0.112	-0.297	0.005	-0.001	0.051	-0.033	-0.377	2.604	0.484	-0.244	0.262	0.085	1.448	0.135	0.174	0.507	-0.142	-0.209	-0.245	-0.358	-0.143	-0.034	0.114	0.052	0.08	-0.1	-1.083	0.218	-0.782	-0.999	0.111	0.249	0.323	0.327	0.512	0.465	0.135	0.202	0.569	0.76	0.064	0.162	2.583	1.816	-0.22	-0.099	0	-0.247	-0.293	-0.353	-0.443	0.213	0.528	0.857	0.219	-0.832	0.142	0.165	1.041	-0.839	-0.078	-1.166	-0.485	-0.196	-0.25	-0.366	0.573	-0.033	-0.304	0.247	-0.254	-0.142	0.008	-0.263	-0.135	0.004	-0.012	0.079	0	-0.568	0.086	-0.441	0.04	-0.318	-0.579	-1.157	0.219	0.027	0.273	0.215	0.375	0.322	0.328	-0.025	0.424	0.242	0.369	0.232	0.888	0.425	-0.137	-0.293	-0.163	-0.55	0.191	-0.076	0.494	0.714	-0.129	-0.035	-0.205	-0.222	-0.226	-0.117	0.283	-0.095	-0.081	0.104	0.026	-0.076	-0.037	-0.012	-0.149	0.073	-0.137	-0.231	-0.382	-0.216	-0.186	-0.43	-0.347	-0.646	-0.794	-0.393	0.034	-0.465	0.363	-0.05	-0.505	-0.333	-0.169	-0.679	0.024	-0.368	-0.337	-0.436	-0.059	0.078	-0.555	-0.27	-0.453	-0.343	-0.026	0.008	-0.052	-0.649	-0.386	-0.077	0.09	1.112	-0.067	0.211	0.156
10	F7	edge	139	SO_4596	-0.013	-0.286	-0.203	-0.021	-0.562	-0.155	-0.225	-0.203	-0.27	-0.051	-0.187	-0.206	-0.179	-0.173	-2.236	-0.137	-0.154	-0.239	-0.209	-0.08	-0.156	-0.018	-0.187	-0.237	-0.186	-0.206	-0.291	-0.218	-0.239	-0.102	-0.239	-0.123	-0.28	-0.172	-0.171	-0.213	-0.256	-0.021	-0.133	-0.841	-0.122	-0.688	-0.227	-0.213	-0.403	-0.124	-0.276	-0.278	-0.155	-0.792	-0.685	-0.87	-0.389	-1.396	-0.644	-0.303	-0.221	-0.431	-2.384	-1.294	-0.552	-0.668	-0.105	-0.032	-0.181	-0.21	-0.112	-0.085	-0.011	-0.259	-0.066	-0.129	-0.377	-0.119	0.363	0.113	-0.115	-0.446	-0.49	-0.452	-0.662	-0.586	-0.516	-0.291	-0.281	-0.265	-0.408	-0.162	-0.124	-0.256	-0.213	0.193	-0.181	-0.626	-0.26	-0.465	-0.204	-0.128	0.03	-0.112	0.026	0.045	0.152	-0.04	-0.227	0.049	0.227	-0.207	-0.232	-0.165	-0.206	0.092	-0.111	-0.156	0.057	0.099	-0.084	-0.163	-0.245	-0.399	-0.188	-0.234	-0.307	-0.156	-0.13	-0.373	-0.615	-0.476	-0.459	-0.301	-0.098	-0.47	-0.212	-0.849	-0.162	-0.098	-0.242	-0.035	-0.256	-0.116	-0.001	-0.012	0.02	-0.031	-0.008	-0.105	-0.06	0.014	-0.039	-0.094	-0.045	-0.172	-0.187	-0.099	-0.085	-0.043	0.016	-0.051	-0.059	-0.02	-0.062	-0.277	-0.067	-0.267	-0.148	-0.171	-0.053	0.007	-0.227	-0.03	-0.053	-0.088	-0.212	-0.264	-0.285	-0.149	-0.285	-0.177	-0.269	-0.122	-0.185	-0.084	-0.08	-0.032	-0.243	-0.095	-0.085	0.047	0.081	0.197	0.013	-0.116	0.244	-0.046	0.019
5	A8	edge	139	SO_2550	0.625	0.875	0.035	0.307	0.322	0.427	0.516	0.29	0.484	-0.068	0.197	0.337	0.186	0.101	0.252	0.079	0.392	0.305	0.421	-0.187	0.289	-0.078	0.229	0.303	0.518	0.609	0.588	0.185	0.349	0.291	0.446	0.265	0.469	0.779	0.294	0.355	0.282	0.132	0.129	-0.503	0.063	0.15	0.489	0.335	-0.209	-0.129	0.465	0.511	0.199	0.643	0.351	0.603	0.437	0.47	0.428	0.527	0.48	0.706	-0.684	0.221	-0.57	-0.249	0.78	0.784	0.314	0.631	0.195	0.002	0.273	-0.241	0.607	0.604	0.379	0.779	-1.313	-1.099	1.505	0.993	1.147	1.003	1.85	1.064	1.138	0.677	0.57	0.758	0.484	-0.165	0.213	0.436	0.03	-0.129	-0.035	-0.269	0.31	0.865	1.011	1.119	-0.14	0.305	0.144	0.077	0.085	0.206	0.044	0.192	-0.029	0.221	0.311	0.069	0.24	-0.006	-0.491	0.134	0.197	0.097	0.193	0.89	0.336	0.125	-0.004	0.223	0.292	0.322	-0.386	0.599	0.511	0.798	0.38	0.297	-0.552	0.045	-0.358	0.013	0.075	-0.135	0.286	-0.244	0.654	0.907	0.309	0.146	0.112	0.035	-0.007	0.372	0.848	0.119	0.069	0.326	0.278	0.399	0.383	0.453	0.356	0.278	0.278	0.111	0.214	0.228	0.235	0.79	0.839	0.717	0.397	0.399	0.409	0.122	0.583	0.146	0.039	0.311	0.429	0.103	0.213	0.844	0.793	0.725	1.212	1.201	0.698	0.571	0.525	0.378	0.012	0.13	0.14	0.607	0.333	0.337	0.925	0.691	0.461	0.724	0.871
5	A8	edge	139	SO_2550	0.205	0.384	-0.015	0.185	0.135	0.178	0.244	-0.068	0.276	-0.279	-0.418	0.43	0.124	-0.166	0.001	0.038	0.164	0.316	0.1	-0.285	0.202	0.023	0.332	0.276	0.25	0.199	0.478	0.25	0.217	0.305	0.206	0.253	0.64	0.586	0.286	0.365	0.369	0.117	0.122	-0.25	0.177	-0.363	0.087	0.267	-0.256	-0.736	-0.074	0.183	0.437	0.428	0.544	0.413	0.53	0.119	0.478	0.358	0.374	0.329	3.74	0.36	-0.136	-0.15	1.536	1.89	1.514	0.273	0.531	0.438	0.511	0.697	0.387	0.434	0.284	0.714	-0.927	-0.634	0.616	0.512	0.717	0.511	1.158	0.396	0.721	0.535	0.416	0.514	0.67	0.601	1.11	0.593	0.318	3.687	0.263	-0.134	0.266	0.472	0.449	0.537	0.527	0.431	0.294	0.405	0.354	0.416	-0.09	0.398	0.288	0.078	-0.099	-0.197	-0.138	0.843	-0.58	0.546	1.002	0.421	0.727	0.595	0.39	0.454	0.138	0.625	0.621	0.559	0.116	1.203	0.247	0.351	0.496	0.472	0.116	0.067	0.267	-0.113	0.197	-0.091	0.332	0.086	1.575	1.903	0.324	0.158	0.287	0.214	0.041	0.265	0.45	0.098	0.045	0.173	0.246	0.404	0.393	0.309	0.265	0.204	0.286	0.16	0.217	0.19	0.138	0.152	-0.144	-0.851	0.426	0.305	0.454	0.698	0.46	-0.15	0.509	-0.194	-0.324	-0.592	-0.437	-0.868	-0.422	-0.301	-0.355	-0.057	-0.417	-0.157	0.283	0.253	-0.317	0.048	0.171	-0.112	-0.276	0.244	0.379	0.175	0.092	0.172	0.358
10	C9	edge	139	SO_4514	-0.462	-0.442	-0.152	-0.279	-0.253	-0.368	0.004	-0.23	0.037	-0.007	0.094	-0.147	-0.145	-0.005	-0.135	-0.091	-0.197	-0.196	-0.057	-0.031	-0.14	-0.22	-0.222	-0.311	-0.14	-0.136	-0.09	-0.107	-0.245	-0.118	-0.11	-0.066	-0.101	-0.05	-0.051	-0.048	-0.112	-0.122	-0.335	0.153	-0.043	-0.962	-0.29	-0.116	-0.144	-0.11	-0.25	-0.232	-0.226	-0.203	-0.119	-0.165	-0.106	-0.172	-0.19	-0.094	-0.095	-0.093	-0.225	-0.084	-0.257	0.159	0.108	-0.153	-0.15	-0.113	-0.121	-0.113	-0.001	-0.299	-0.03	-0.09	-0.444	-0.041	-1.876	-1.726	0.145	-0.164	-0.761	-0.148	-0.443	-0.131	-0.328	-0.211	-0.227	-0.692	-0.156	-0.054	-1.045	-0.248	-0.304	-0.663	-0.059	-0.392	0.089	-0.68	-0.185	-0.165	0.443	-0.179	-0.12	-0.08	-0.051	-0.134	-0.162	-0.176	0.062	-0.119	-0.198	-0.117	-0.132	-0.118	-0.414	-0.213	-0.178	0.05	-0.041	0.099	-0.258	-0.33	-0.255	-0.346	-0.405	-0.355	-0.641	-0.125	-0.46	-0.416	-0.462	-0.363	-0.688	-0.496	-0.124	-0.099	-0.32	-0.423	-0.363	-0.137	0.047	-0.318	-0.009	-0.02	0.028	0.011	-0.026	-0.067	-0.11	-0.002	-0.087	-0.123	-0.172	-0.043	-0.199	-0.09	-0.069	-0.018	-0.085	-0.038	-0.062	-0.095	-0.156	-0.198	-0.156	-0.211	-0.07	0.057	-0.086	-0.062	0.025	0.044	0.114	-0.064	-0.058	0.143	-0.164	-0.114	-0.112	-0.072	-0.146	-0.199	0.154	-0.049	0.131	0.09	0.183	0	-0.026	0.209	0.148	0.028	0.013	0.018	0.293	0.016	0.01
10	C9	edge	139	SO_4514	-0.175	-0.148	-0.054	-0.067	-0.016	-0.184	0.073	0.111	0.021	0.053	0.059	-0.135	-0.066	-0.024	-0.046	-0.168	-0.005	-0.09	-0.069	0	-0.046	-0.283	-0.086	-0.074	-0.012	-0.008	0.029	-0.006	-0.024	0.065	0.087	0.125	0.066	0.038	-0.059	-0.068	-0.03	-0.101	0.038	-0.453	-0.006	0.005	0.066	0.063	0.137	0.513	0.023	-0.019	-0.184	-0.247	-0.071	-0.154	-0.162	-0.114	-0.124	-0.114	-0.11	-0.078	0.537	-0.104	0.502	0.633	0.201	0.346	0.38	0.026	-0.392	-0.289	-0.147	-0.074	0.02	-0.062	-0.104	0.047	-0.143	-0.786	-0.501	-0.354	-0.217	-0.46	-0.413	-0.47	-0.408	-0.152	-0.13	-0.674	-0.128	0.915	0.324	0.008	0.156	0.434	-0.354	1.781	0.153	-1.032	-0.234	-0.449	1.816	0	0.065	0.023	0.14	0.02	0.239	0.051	0.225	-0.156	-0.326	-0.008	-0.236	0.394	0.274	0.16	0.307	0.565	0.391	0.188	-0.234	-0.142	-0.121	-0.274	-0.184	-0.109	0.187	0.182	-0.374	-0.372	-0.189	-0.18	-0.283	-0.059	-0.086	-0.074	0.008	-0.129	-0.291	0.254	0.112	0.383	-0.05	-0.034	-0.088	-0.092	-0.109	-0.138	-0.122	-0.116	-0.079	-0.172	-0.032	-0.071	-0.081	-0.091	-0.133	-0.128	-0.122	-0.066	-0.07	-0.031	-0.027	-0.201	-0.351	0.207	0.076	0.096	-0.192	-0.169	-0.136	-0.191	0.065	-0.141	-0.305	0.131	-0.342	-0.065	0.08	-0.336	-0.357	-0.354	0.304	-0.057	-0.102	-0.016	-0.175	0.064	-0.01	0.019	-0.174	0.006	-0.009	0.009	-0.02	0.011	0.029
10	G10	good	139	SO_2563	0.49	0.108	0.177	0.396	0.348	0.13	0.276	0.186	0.318	0.099	-0.169	1.015	0.084	0.04	0.232	0.086	0.486	0.39	0.47	-0.042	0.204	0.467	0.275	0.612	0.145	0.164	0.067	0.241	0.368	0.074	0.09	0.089	0.117	0.166	0.519	0.321	0.307	0.607	0.543	-0.43	0.294	0.471	0.561	0.385	0.097	0.472	0.268	0.39	0.449	0.175	0.182	-0.017	0.209	0.535	0.222	0.319	0.307	0.111	1.364	0.512	0.705	-0.38	0.259	0.256	0.789	1.589	1.714	2.286	0.456	1.232	0.61	0.284	0.287	0.636	0.535	-0.379	-0.906	-0.291	-1.197	-0.709	-0.447	-1.149	-0.561	0.288	0.555	0.293	-0.221	0.424	0.259	0.058	0.212	1.054	0.402	0.051	-0.677	-0.416	-0.429	-0.282	-0.009	0.436	0.176	0.502	0.305	0.326	0.422	0.323	0.36	0.029	-0.049	-0.058	-0.137	1.055	0.936	0.789	0.75	0.813	0.832	0.915	0.182	0.504	0.478	0.454	0.364	0.266	0.403	-0.106	0.011	-0.222	0.345	0.51	0.826	0.183	0.566	0.333	-0.05	0.562	0.291	0.266	-0.091	0.095	0.315	0.35	0.222	0.297	0.226	0.28	0.258	0.033	0.243	0.221	0.182	-0.035	0.136	0.147	0.357	0.221	0.228	0.078	0.22	0.277	0.721	-0.179	-0.491	-0.412	0.312	0.289	0.421	0.568	0.288	0.167	0.33	0.698	0.983	1.046	1.021	-0.004	0.25	-0.543	-0.411	0.252	0.171	0.646	0.444	0.229	0.772	0.034	0.033	-0.365	0.187	-0.257	-0.781	-0.857	-0.274	-0.594	-0.742
10	D10	good	139	SO_0750	-0.219	-0.089	-0.08	-0.042	-0.087	-0.209	-0.006	0.064	0.142	0.065	0.009	-0.085	-0.066	-0.011	-0.054	-0.065	-0.064	-0.077	-0.058	-0.005	-0.069	-0.109	-0.071	-0.02	0.023	-0.119	0.047	0.004	0.017	0.033	-0.046	0.007	0.021	0.035	-0.058	-0.063	-0.037	0.032	-0.042	-0.723	-0.208	-0.126	-0.081	-0.107	-0.099	0.002	-0.161	-0.009	-0.064	-0.221	-0.025	-0.04	-0.061	0.025	-0.074	-0.02	-0.067	-0.058	0.436	-0.072	0.228	0.323	0.543	-0.039	0.064	-0.042	-0.224	-0.15	-0.039	-0.009	0.001	-0.004	-0.113	0.05	0.826	0.601	0.054	-0.007	-0.274	-0.055	-0.071	-0.128	-0.191	-0.096	-0.033	-0.315	-0.092	0.016	0.42	-0.235	0.022	-0.257	0.016	0.113	0.322	-0.466	-0.385	-0.177	-0.058	0.055	0.051	0.01	-0.038	0.046	0.039	0.042	0.111	-0.326	-0.494	-0.449	-0.523	0.687	0.503	0.16	0.555	0.625	0.24	0.52	-0.072	0.03	0.024	0.037	0.102	-0.06	0.19	0.186	-0.322	-0.428	0.002	0.011	-0.294	-0.061	0.142	0.074	-0.047	-0.03	-0.128	0.196	-0.092	-0.084	-0.004	0.01	0.063	-0.01	0.004	0.046	-0.017	-0.042	-0.022	0.116	0.018	0.009	0.006	-0.046	-0.005	0.022	-0.066	-0.04	0	-0.039	-0.019	-0.026	-0.091	-0.035	-0.068	0.002	-0.126	-0.036	-0.407	-0.417	0.019	-0.03	-0.177	0.2	-0.258	-0.127	-0.091	-0.263	-0.261	-0.149	0.014	-0.013	-0.041	-0.11	-0.083	0.008	-0.113	-0.044	0.019	-0.059	-0.064	-0.031	0.007	-0.077	0
10	B11	good	139	SO_0205	-0.028	-0.382	-0.055	-0.078	-0.007	-0.081	0.006	-0.391	-0.318	0.102	0.059	0.072	-0.034	-0.021	0.009	0.028	-0.019	-0.077	0	0.076	-0.099	-0.038	-0.176	-0.166	0.038	-0.049	-0.173	-0.06	-0.095	-0.06	-0.107	-0.069	-0.23	-0.061	0.017	-0.028	-0.111	-0.059	-0.119	-0.122	-0.158	-0.367	-0.12	-0.175	0.961	0.022	-0.237	-0.006	-0.139	0.004	-0.065	-0.301	-0.058	0.016	-0.032	-0.049	0.042	-0.129	-0.405	-0.042	-0.436	-0.21	-0.014	0.004	0.001	0.086	0.124	0.053	0.059	-0.065	-0.014	0.023	0.137	0.241	0.597	0.491	-0.104	-0.386	-0.407	-0.256	-0.305	-0.143	-0.282	0.009	-0.061	-0.048	-0.16	-0.284	-0.303	-0.324	-0.349	-0.252	-0.101	-0.427	-0.11	-0.49	-0.243	-0.012	-0.211	-0.006	-0.117	0.008	0.001	-0.043	-0.077	0.059	0.003	-0.322	-0.324	-0.358	-0.38	0.13	-0.612	-0.115	0.217	0.265	-0.133	-0.109	0	0.039	-0.068	0.112	0.194	0.039	-0.439	0.132	-0.31	-0.37	-0.064	0.072	-0.294	-0.237	0.071	-0.261	-0.044	-0.074	0.015	0.135	0.062	-0.056	-0.09	-0.109	-0.158	-0.207	-0.193	-0.166	-0.05	-0.088	-0.079	-0.066	-0.217	-0.207	-0.208	-0.17	-0.158	-0.145	-0.193	-0.177	-0.183	-0.166	-0.083	-0.304	-0.166	-0.364	-0.328	-0.159	-0.244	-0.234	-0.388	-0.404	-0.218	0.069	0.055	0.205	0.096	0.068	-0.008	-0.003	0	0.121	-0.261	0.042	-0.05	-0.039	-0.065	-0.12	-0.081	0.092	0.055	0.001	-0.126	-0.098	-0.013	-0.111	-0.108
10	G11	edge	139	SO_0198	-0.145	-0.061	-0.186	-0.097	-0.133	-0.259	-0.067	-0.243	-0.062	-0.066	-0.062	-0.152	-0.085	-0.123	-0.158	-0.122	-0.118	-0.226	-0.173	-0.03	-0.124	0.053	0.135	-0.024	-0.195	-0.205	-0.009	-0.047	-0.13	0.077	0.009	0.14	0.141	-0.034	-0.063	-0.13	-0.039	0.031	0.161	2.039	0.875	0.102	0.035	-0.057	0.04	0.125	-0.078	-0.315	-0.031	-0.379	-0.159	-0.1	-0.175	-0.42	-0.173	-0.439	-0.198	-0.019	0.925	-0.102	0.852	0.685	0.308	0.372	0.278	0.242	0.059	0.098	-0.179	0.017	0.069	-0.106	-0.375	-0.826	0.478	0.286	-0.374	0.142	0.298	-0.106	-0.04	0.047	0.018	-0.248	-0.343	-0.685	0.062	0.111	-0.362	0.219	0.345	-0.197	0.314	1.335	0.631	-0.336	-0.227	-0.023	-2.159	-0.02	0.12	-0.04	0.098	-0.013	0.079	-0.057	0.202	-0.091	-0.195	-0.047	-0.194	0.347	0.099	0.116	0.132	0.702	0.752	-0.349	-0.132	-0.204	-0.259	-0.061	-0.082	-0.151	-0.146	-1.033	-0.296	-0.48	-0.131	-0.148	-1.163	0.129	-0.284	0.158	-0.256	0.038	-0.399	0.192	0.157	0.589	-0.005	-0.083	0.052	0.003	0.006	-0.112	-0.167	0	0.001	-0.006	0.012	0.07	0.034	-0.013	-0.157	-0.1	0.023	0.01	-0.048	0.03	-0.11	0.144	0.001	0.025	0.088	0.072	0.003	0.063	-0.287	0.153	0.261	0.074	-0.047	-0.149	-0.087	0.267	0.087	-0.056	-0.004	-0.016	0.251	0.075	0.129	0.291	0.009	0.038	0.058	0.216	-0.006	0.139	-0.014	0.021	0.062	0.059	0.022
10	F12	good	140	SO_A0108	-0.642	-1.017	0.277	-0.06	0.002	-0.768	-0.389	0.043	0.113	0.051	-0.015	-0.66	-0.385	-0.325	-0.391	-0.314	-0.505	-0.449	-0.347	-0.162	-0.042	-0.371	0.242	0.185	-0.198	0.201	0.25	-0.035	0.141	0.157	0.28	0.077	0.257	0.178	-0.03	0.455	0.347	-0.206	0.486	2.442	0.116	0.228	-0.02	0.095	-0.147	-0.091	-0.347	-0.444	0.037	0.286	0.182	0.132	0.027	-0.118	-0.034	0.074	-0.008	0.097	2.469	0.189	0.885	0.838	-0.236	-0.217	-0.088	-0.898	-1.102	-0.988	-0.22	0.004	-0.075	-0.04	-0.739	-0.554	-0.398	-0.791	-0.142	0.065	-0.699	-0.28	-0.427	-0.137	-0.327	0.189	0.204	-2.473	0.21	0.821	-0.118	0.053	0.149	-0.822	0.102	-0.022	0.105	-0.78	-0.405	-0.533	-0.356	0.008	0.111	-0.002	0.151	-0.028	0.121	0.077	0.035	0.177	0.357	0.398	0.331	-0.018	-0.652	0.155	0.094	-0.118	0.192	0.665	-0.106	-0.269	0.058	-0.312	-0.191	-0.19	0.171	0.705	-0.08	-0.102	-0.282	-0.215	-1.294	0.068	-0.166	0.152	-0.349	0.007	-0.087	-0.005	-0.097	-0.298	-0.185	-0.277	-0.202	-0.189	-0.264	-0.319	-0.432	-0.13	-0.076	-0.015	0.049	0.024	0.039	-0.115	-0.171	0.013	-0.27	-0.128	-0.324	-0.333	-0.56	-0.498	-0.369	-0.379	0.169	-0.009	-0.103	0.2	0.086	0.287	0.045	-0.125	-0.334	-0.244	-0.675	0.277	0.132	0.187	-0.051	-0.084	0.269	-0.019	0.898	0.269	0.635	-0.199	-0.174	0.856	0.953	1.077	1.226	6.497	1.227	0.818	1.252
10	C12	good	139	SO_0391	0.122	0.08	0.003	0.047	-0.015	0.164	-0.236	0.041	-1.207	-0.042	-0.065	-2.397	0.001	-0.023	0.001	-0.067	-0.116	-0.147	-0.113	-0.195	-0.326	-0.236	-0.418	-0.035	-0.109	-0.165	-0.117	-0.005	-0.012	-0.327	-0.27	-0.256	-0.463	-0.094	-0.07	-0.274	-0.097	-0.106	-0.471	-1.724	0.038	0.25	0.061	0.004	-0.111	0.737	0.064	0.048	-0.264	-0.123	-0.212	-0.216	-0.191	-0.143	-0.157	-0.297	-0.11	-0.126	-1.754	-0.206	-0.384	-0.693	-0.719	-0.588	-0.502	-0.082	-0.11	-0.119	-0.57	-0.566	-0.904	-0.266	-0.139	-0.524	-2.079	-2.397	-0.545	-0.671	-0.307	-0.306	-0.372	-0.585	-0.227	-0.209	-0.178	-0.962	-0.376	-0.089	-0.276	-0.445	-0.563	-0.467	-1.079	-2.068	-0.064	-0.078	-0.282	-0.437	-3.662	-0.091	-0.038	-0.435	-0.129	-0.08	-0.601	-0.102	-0.041	0.02	-0.078	0.002	-0.075	-0.105	-0.153	-0.284	-0.129	-0.125	-0.249	0.057	-0.255	-0.318	-0.187	-0.427	-0.397	-0.311	-0.395	-0.041	-0.194	-0.171	-0.407	-0.301	0.161	-0.61	-0.565	-1.135	-0.339	-0.5	-0.445	-0.482	-0.122	-0.736	-0.139	-0.161	-0.302	-0.331	-0.558	-0.115	-0.041	-0.13	-0.176	-0.25	-0.284	-0.312	-0.252	-0.107	-0.158	-0.263	-0.145	-0.312	-0.476	-0.429	-0.308	-0.305	-0.385	-0.43	-0.043	0.153	-0.133	-0.058	0.05	-0.012	-0.121	-0.32	-0.372	-0.692	-0.497	-1.142	-1.051	-0.027	-0.257	-0.262	-0.475	0.002	-0.383	-0.449	-0.351	-0.186	-0.225	-0.452	-0.29	-0.326	-0.088	-0.042	-0.013	-0.054	-0.055
11	A1	edge	139	SO_0953	0.135	-0.019	-0.123	-0.133	0.129	-0.098	-0.044	-0.057	-0.069	-0.004	-0.298	-0.116	-0.083	-0.283	-0.084	-0.125	-0.101	-0.09	-0.13	-0.113	-0.132	0.374	0.004	-0.006	0	-0.103	-0.063	0.012	-0.046	-0.035	-0.101	-0.072	0.016	-0.107	-0.009	0	-0.045	0.172	0.251	-0.529	0.016	0.029	0.123	-0.072	0.211	0.375	0.036	0.082	0.11	-0.135	-0.046	-0.16	-0.023	0.004	0.094	-0.134	-0.023	-0.097	-0.322	0.131	0	0.117	0.216	0.003	-0.079	-0.009	-0.01	0.024	0.055	-0.876	0.105	0	0.355	0.071	0.824	0.91	0.347	0.061	0.288	0.078	0.154	0.224	0.106	-0.138	-0.055	0.145	0.037	0.473	0.341	0.091	0.039	1.09	0.333	0.173	1.746	0.383	0.371	0.156	0.032	-0.025	-0.095	0.008	-0.082	-0.014	0.127	-0.008	-0.015	-0.289	-0.197	-0.353	-0.25	0.165	0.325	0.047	0.352	0.416	0.238	0.692	-0.005	0.076	-0.045	0.057	0.109	0.161	0.367	0.26	-0.266	-0.073	0.018	-0.019	0.701	0.446	-0.317	0.597	0.064	0.116	0.031	0.207	0.178	0.295	0.031	0.019	0.035	-0.008	0.02	0.012	-0.085	0	-0.051	-0.038	0.013	-0.041	-0.045	-0.024	-0.028	-0.029	0.027	0.016	-0.045	0	0	-0.044	-0.106	0.043	0.126	0.017	-0.042	0.152	-0.148	-0.13	0.024	-0.002	0.052	0.146	0.007	-0.021	-0.004	0.143	0.205	-0.031	0.024	-0.042	-0.076	-0.087	-0.084	-0.031	-0.055	0.045	0.058	-0.001	0.078	-0.015	0.227	0.016	0.063
11	A1	edge	139	SO_0953	-0.027	0.014	0.178	-0.12	-0.12	-0.031	0.046	0.009	-0.02	0.036	-0.012	0.162	0.038	0.047	0.046	0.037	0.077	0.087	0.033	0.01	0.099	-0.116	-0.07	0.049	0.003	0.047	-0.031	-0.085	-0.036	-0.071	-0.064	-0.136	-0.094	-0.054	0.041	-0.044	0.018	-0.068	-0.115	0.051	0.094	-0.233	-0.131	-0.104	-0.063	0.023	-0.072	-0.003	0.036	0.116	0.099	0.111	0.078	0.01	0.057	0.032	0.124	0.142	-1.089	-0.037	-0.813	-0.527	-0.314	-0.168	-0.104	-0.373	0.054	-0.065	0.138	-0.004	-0.197	0.054	0.153	0.421	-0.012	0.023	0.058	0.105	0.307	0.379	0.155	-0.119	0.086	0.256	0.13	0.449	0.06	-0.082	-0.805	-0.14	0.112	-0.618	-0.339	-0.18	-1.066	0.113	0.284	-0.159	-0.245	0.375	0.273	0.365	0.369	0.428	0.015	0.42	0.171	0.278	0.359	0.256	0.261	-0.286	-0.326	-0.171	-0.131	-0.445	-0.597	-0.097	0.282	0.22	0.195	0.251	0.142	0.217	0.015	-0.6	0.236	0.264	0.241	0.234	0.018	0.242	0.131	-0.18	0.166	-0.148	0.247	-0.062	-0.111	-0.155	-0.039	0.05	0.015	-0.031	-0.048	0.069	0.126	0.088	-0.001	0.061	-0.072	0.01	0.067	0.033	0.038	0.091	-0.001	-0.044	-0.04	-0.063	-0.007	0.093	0.057	-0.326	-0.101	-0.112	0.161	0.059	-0.045	-0.175	-0.198	-0.152	-0.094	-0.544	-0.243	-0.584	-0.561	-0.21	-0.184	-0.215	-0.684	-0.366	-0.002	-0.086	-0.275	-0.139	-0.073	0.038	-0.004	-0.02	0.085	0.12	0.038	0.047	0.11
11	D3	good	139	SO_0884	0.179	0.272	0.133	0.097	0.013	-0.104	-0.073	-0.026	0.026	-0.027	-0.026	-0.412	0.071	-0.003	0.043	0.08	-0.061	0.076	-0.029	-0.003	0.111	0.1	-0.128	-0.137	-0.182	0.006	0.021	0.019	-0.035	0.039	-0.206	-0.048	-0.078	-0.07	-0.023	-0.085	-0.12	-0.017	-0.166	-0.379	-0.67	0.405	0.196	0.076	0.143	0.047	0.081	0.034	-0.173	-0.092	-0.066	0.133	-0.06	0.202	-0.081	-0.037	0.02	0	0.356	-0.144	-0.579	-0.174	1.168	1.34	1.184	0.247	0.12	0.378	-0.009	0.227	0.016	-0.2	-1.024	-0.028	0.243	0.416	0.148	0.072	0.203	0.121	0.337	0.021	0.179	-0.024	0.041	-0.286	-0.113	-0.284	-0.607	0.006	-0.052	0.008	0.088	0.172	0.176	0.224	0.219	0.123	0.23	-0.07	0.11	0.03	0.07	0.071	0	-0.074	0.1	-0.072	0.039	-0.035	-0.064	-0.027	0.369	-0.005	0.002	0.216	0.211	1.43	-0.063	-0.158	-0.055	-0.15	-0.012	0.025	0.395	0.059	-0.158	-0.054	-0.156	-0.149	0.388	0.484	0.384	0.162	0.071	0.577	-0.072	0.253	0.932	0.864	-0.021	0.025	0.025	0.024	0.08	0.069	-0.036	0.069	0.059	0.02	0.023	0.067	0.093	0.137	0.23	-0.111	0.093	-0.01	-0.076	0.01	-0.07	0.273	0.165	0.451	0	0.124	0.083	-0.063	-0.088	0.306	0.35	0.083	0.028	0.165	-0.141	-0.251	-0.086	-0.035	-0.02	0.06	0.362	0.138	0.139	0.139	0.232	0.028	0.084	-0.038	-0.04	0	-0.079	-0.039	0.11	-0.072	0.009
11	D3	good	139	SO_0884	0.049	0.186	0.151	-0.021	-0.03	0.207	0.029	0.067	0.091	0.007	0.146	-0.349	0.07	0.101	0.125	0.063	0.082	0.11	0.109	0.019	0.107	-0.086	-0.15	-0.131	-0.039	0.144	0.095	0.066	0.092	0.058	0.076	0.045	0.052	0.088	0.077	0.012	0.042	0.023	-0.155	-0.174	-0.596	0.124	0.317	0.122	-0.395	-0.425	0.171	0.116	0.004	0.133	0.119	0.144	0.13	0.205	0.046	0.123	0.048	0.132	-1.458	0.005	-0.558	-0.591	0.958	0.973	1.061	0.425	0.326	0.383	0.135	0.07	-0.192	-0.015	0.053	0.151	1.771	1.452	0.308	0.155	0.411	0.022	0.266	0.309	0.077	0.062	0.124	0.142	-0.062	0.343	1.481	-0.302	-0.146	-0.618	-0.166	-0.314	-0.617	0.369	-0.13	0.003	2.269	-0.041	-0.123	0.042	-0.016	0.045	-0.344	-0.014	-0.02	0.072	0.15	0.138	0.156	-0.202	-0.129	-0.171	-0.135	-0.168	-0.268	-0.593	0.188	0.143	0.123	0.055	0.155	0.15	0.444	0.476	0.383	0.284	0.23	0.154	0.382	-0.21	0.001	-0.204	0.017	0.572	0.151	0.003	1.3	1.269	0.053	0.079	0.051	0.07	0.053	0.01	-0.043	-0.033	-0.002	-0.117	0.001	0.125	0.052	0.1	0.101	-0.101	0.001	-0.048	-0.02	-0.023	-0.058	0.123	0.254	0.112	0.009	-0.101	-0.043	-0.103	-0.014	-0.047	-0.074	0.205	0.226	0.177	0.053	0.116	0.275	0.176	0.205	0.265	0.163	0.22	0.103	0.285	0.077	-0.023	0.11	0.05	0.074	0.24	0.127	0.087	0.158	0.182	0.283
11	D4	good	139	SO_4427	-0.222	-0.44	0.938	-0.25	0.036	-0.335	0.168	-0.023	0.07	0.173	0.051	-0.164	0.009	-0.103	0.021	-0.233	0.094	0.079	0.027	0.167	0.002	-0.397	-0.31	-0.193	0.274	0.138	-0.15	-0.062	-0.052	-0.12	-0.144	-0.08	-0.25	-0.061	-0.096	-0.096	-0.145	-0.221	-0.395	-0.993	0.932	0.5	-0.059	-0.15	-0.428	-0.432	-0.427	-0.188	-0.374	-0.046	-0.063	-0.093	-0.122	-1.164	-0.2	-0.075	-0.064	-0.198	0.095	-0.155	-0.762	-0.561	0.111	0.157	0.628	0.23	0.401	0.201	0.277	0.447	0.159	0.12	0.342	0.292	-0.781	-0.976	0.261	-0.327	1.012	-0.61	-0.292	-0.04	-0.175	0.077	0.026	0.133	0.108	-0.042	0.183	-0.032	-0.248	-1.444	-0.398	-1.013	-0.583	-0.338	-0.322	0.245	-0.275	-0.166	-0.207	-0.167	-0.279	-0.217	-0.36	-0.028	-0.145	-0.158	-0.237	-0.235	-0.249	-0.243	-0.046	-0.334	-0.057	-0.53	0.011	-0.525	0.044	0.04	0	0.073	0.305	-0.022	-0.039	0.212	-0.001	0.052	0.073	0.118	0.239	0.17	-0.457	-0.628	-0.118	-0.047	-0.066	-0.247	0.903	0.876	-0.143	-0.073	-0.137	-0.109	-0.017	-0.193	0	-0.083	-0.164	-3.821	-0.224	-0.261	-0.234	-0.155	-0.102	-0.193	-0.239	-0.082	-0.038	-0.138	0.005	-0.24	-0.381	0.126	-0.114	-0.054	-0.179	-0.119	-0.152	-0.853	-0.301	-0.084	-0.099	-0.183	-0.177	-0.215	-0.096	-0.157	0.001	-0.192	-0.158	-0.07	-0.115	-0.155	-0.294	-0.078	-0.097	0.015	0.083	-0.25	-0.1	-0.268	-0.283	-0.117	-0.088
46	D1	edge	139	SO_3019	-3.045	-3.415	-5.093	0.225	-2.206	-3.518	0.229	0.168	-0.088	0.054	0.256	0.098	0.219	0.052	0.155	0.207	0.348	0.221	0.269	0.018	0.153	-5.121	-5.407	-4.996	-3.926	-4.847	-5.097	-3.524	-4.65	-4.143	-4.679	-5.349	-5.615	-4.497	-1.877	-5.267	-4.891	-1.798	-4.942	-3.656	-3.377	-4.898	-2.42	-2.611	-0.861	-1.633	-1.813	-2.102	-3.455	-4.432	-4.216	-3.841	-4.805	-3.578	-3.955	-4.78	-5.013	-5.075	-2.376	-4.387	-2.623	-3.984	0.143	-0.275	-0.029	0.1	0.023	0.117	-5.379	-5.609	-5.104	-5.502	-5.513	-4.988	-4.441	-4.232	-4.281	-4.441	-3.564	-3.525	-1.689	-4.601	-1.795	-5.274	-4.839	-5.533	-5.603	-3.857	-4.804	-5.074	-4.951	-2.816	-4.779	-2.902	-1.152	-2.846	-3.229	-2.401	-3.285	-3.439	-3.256	-4.039	-3.582	-3.577	-3.085	-3.545	-3.732	-2.969	-3.277	-3	-3.019	-2.768	-2.675	-1.837	-3.569	-2.244	-2.938	-3.234	-3.039	-2.464	-3.329	-2.926	-3.869	-3.862	-2.678	-2.818	-3.58	-3.012	-3.234	-3.188	-3.481	-2.533	0.042	-2.208	-2.865	-2.851	-2.476	-2.087	-0.932	-0.883	0.131	0.105	0.076	0.098	0.042	0.141	0.188	-0.024	0.065	-4.702	-4.743	-4.793	-4.888	-4.504	-4.762	-4.691	0.03	0.097	0.154	0.208	0.205	0.006	-0.044	0.192	-2.154	-2.869	-3.044	-2.881	-1.28	-1.508	-2.284	-0.078	-0.202	-0.438	-0.23	-0.306	-0.169	-0.439	-4.155	-4.286	-3.955	-4.218	-0.822	-1.153	-0.119	-2.892	-2.732	-4.806	-4.703	-3.359	-3.948	-3.328	-3.045	-2.783	-2.598
11	H5	good	139	SO_2120	0.145	0.157	-0.176	0.117	0.232	0.082	0.22	-0.031	0.243	-0.069	-0.005	-0.071	-0.049	-0.123	0.012	-0.073	-0.099	-0.103	-0.018	-0.167	0.093	0.181	0.159	0.06	-0.106	0.063	0.176	0.04	-0.016	0.234	0.184	0.149	0.365	0.102	0.164	0.162	0.216	-0.026	0.052	0.778	-0.184	-0.154	0.06	0.039	0.156	-0.067	-0.035	-0.191	0.28	-0.086	0.212	0.229	0.221	0.105	0.238	0.002	0.173	0.266	-0.86	0.216	0.657	0.639	0.169	-0.008	-0.04	-0.409	-0.404	-0.463	0.104	0.504	0.274	0.217	0.612	0.125	-3.313	-3.175	0.344	0.447	0.473	0.384	0.373	0.403	0.339	0.098	0.086	-0.13	0.243	0.133	-0.025	0.223	0.172	0.152	0.388	0.276	0.495	0.16	0.115	0.051	0.863	0.082	0.052	0.18	0.165	0.142	0.232	0.073	0.259	-0.068	-0.067	-0.072	-0.043	0.4	0.145	0.126	0.49	0.455	0.417	0.751	0.207	0.24	0.156	0.173	0.375	0.294	0.37	0.234	0.087	0.186	0.144	0.143	0.707	0.384	0.678	0.615	0.287	0.214	0.153	0.352	0.251	0.458	0.178	0.105	0.242	0.168	0.206	0.162	0.05	0.043	-0.003	0.168	0.218	0.283	0.217	0.177	0.153	0.104	0.198	0.219	0.172	0.175	0.181	0.11	0.12	0.208	0.186	0.137	0.066	0.051	0.122	0.233	0.154	0.297	0.22	-0.111	0.232	0.172	0.235	-0.185	0.293	0.19	0.267	0.457	0.224	0.202	0.246	0.154	0.177	0.314	0.057	0.273	0.398	0.451	0.314	0.242	0.22
11	H5	good	139	SO_2120	0.435	0.305	0.296	0.299	0.467	0.468	0.227	0.226	0.205	-0.167	0.085	0.167	0.148	0.172	0.097	0.177	0.195	0.17	0.194	-0.102	0.215	0.536	0.377	0.371	0.181	0.347	0.279	0.163	0.182	0.234	0.289	0.311	0.281	0.105	0.206	0.201	0.227	0.136	0.499	0.235	0.408	-0.015	0.231	0.293	0.319	0.148	0.193	0.275	0.254	0.256	0.232	0.271	0.127	0.404	0.15	0.218	0.216	0.288	0.717	0.245	0.825	0.282	0.337	0.265	0.526	0.082	0.138	0.167	0.298	0.301	0.146	0.33	0.528	-0.776	0.598	0.233	0.174	0.248	0.306	0.023	0.188	-0.022	0.282	0.328	0.212	0.317	0.234	-0.64	-0.389	0.296	0.194	0.845	0.186	1.144	0.452	0.154	-0.125	0.115	1.943	0.359	0.279	0.393	0.42	0.312	0.389	0.276	0.371	0.419	0.317	0.459	0.212	0.534	0.829	0.382	0.367	0.498	0.614	0.416	0.36	0.437	0.482	0.37	0.467	0.507	0.453	0.524	0.421	0.379	0.429	0.417	0.707	0.315	0.316	0.52	0.764	0.393	0.292	0.572	0.421	0.476	0.18	0.162	0.191	0.212	0.229	0.197	0.216	0.12	0.132	-0.285	0.309	0.259	0.276	0.246	0.279	0.245	0.251	0.193	0.208	0.245	0.243	0.205	0.035	0.286	0.275	0.301	0.09	0.164	0.364	0.282	0.309	-0.009	-0.162	0.059	-0.224	-0.241	0.01	-0.47	-0.154	-0.076	0.012	0.141	0.007	0.111	0.131	0.02	0.081	0.069	0.171	0.103	0.153	0.068	-0.061	0.038	-0.091
11	B6	good	139	SO_3630	-0.032	0.216	0.227	0.011	-0.263	-0.055	0.219	0.065	0.252	0.244	0.218	0.234	0.167	0.088	0.117	0.152	0.17	0.162	0.168	0.152	0.194	-0.276	-0.039	0.048	0.405	0.308	0.174	0.165	0.278	0.02	0.136	0.019	0.079	0.209	0.17	0.218	0.2	-0.043	-0.201	0.902	-0.444	-0.225	0.171	0.02	-0.296	0.057	0.015	0.208	-0.115	0.354	0.22	0.226	0.18	0.243	0.207	0.277	0.282	0.355	-0.722	0.081	-0.672	-0.059	-0.187	-0.613	-0.284	0.092	-0.092	-0.119	0.147	0.351	0.134	0.312	0.579	0.285	-0.81	-0.855	-0.097	0.021	0.238	0.242	0.309	0.052	0.216	0.392	0.294	0.582	0.294	-0.48	-1.421	-0.005	-0.242	-0.528	-0.396	-1.065	-0.86	0	-0.113	-0.091	-0.149	0.116	0.022	0.02	0.061	0.072	-0.121	0.095	-0.079	0.266	0.285	0.33	0.285	-0.54	-0.594	-0.179	-0.328	-0.668	-0.339	-0.655	0.232	0.023	0.122	0.075	0.096	0.159	-0.265	-0.261	0.461	0.286	0.26	0.061	-1.098	-0.163	-0.358	-0.288	-0.221	-0.036	0.257	-0.231	1.382	-0.29	0.016	-0.01	-0.077	-0.045	-0.069	-0.061	0.037	-0.015	-0.035	-0.098	-0.166	0.017	0.029	0	0.024	-0.022	-0.103	-0.097	0.019	-0.049	-0.044	0.052	-0.042	-0.074	-0.044	0.068	-0.031	-0.223	0.214	-0.323	-0.111	-0.002	0.219	-0.004	0.091	0.03	0.076	0	0.119	0.081	-0.092	-0.045	-0.156	-0.159	-0.536	0.068	0.07	-0.442	-0.175	-0.083	-0.088	-0.175	-0.247	-0.096	0.188
11	A6	good	139	SO_1391	-0.063	0.145	0.179	-0.034	-0.334	-0.001	0.123	0.252	0.265	0.107	0	0.072	0.134	-0.055	0.097	0.089	0.095	0.117	0.177	0.02	0.013	-0.419	-0.16	-0.057	0.143	0.122	0.008	0.068	0.08	-0.076	0.005	0.015	-0.047	0.02	0.09	0.11	0.156	-0.142	-0.431	-1.009	-0.308	0.052	0.159	-0.019	-0.301	-0.417	0.076	0.14	0.035	0.312	0.268	0.198	0.266	0.245	0.284	0.364	0.233	0.214	-0.815	0.024	-1.193	-0.328	-0.12	-0.476	-0.097	-0.623	-0.003	0.212	0.297	0.091	-0.096	0.121	-0.086	-0.396	-1.258	-1.248	0.129	0.007	0.248	0.44	0.163	0.582	0.166	0.509	0.375	0.546	0.142	-0.675	-0.814	-0.235	-0.456	-0.751	-0.281	-1.04	1.174	0.033	-0.061	-0.127	0.688	-0.063	-0.205	0.011	-0.145	-0.055	-0.482	-0.103	-0.251	-0.181	-0.124	-0.274	-0.26	-0.063	-1.057	-0.337	0.084	-0.175	-0.245	0.085	0.205	0.247	0.175	0.234	0.194	0.18	-0.018	-0.714	0.126	0.047	0.262	0.237	-0.97	-0.102	-0.454	-1.052	-0.021	-0.151	0.111	-0.309	-0.421	-0.346	0.098	0.056	0.029	-0.006	-0.032	0.038	0.125	-0.037	-0.08	0.117	-0.114	0.068	0.064	-0.002	0.075	0.007	-0.096	-0.045	-0.047	-0.069	-0.02	0.058	0.095	-0.063	-0.069	-0.204	0.041	0.024	-0.168	-0.469	-0.354	0.243	0.357	0.205	0.356	-0.058	0.224	0.345	0.413	0.417	-0.052	0.137	-0.021	-0.163	-0.513	0.007	0	-0.131	-0.261	-0.011	0.179	-0.037	0.101	-0.001	0.379
11	B7	good	139	SO_4088	-0.712	-1.158	-0.941	-0.124	0.113	-0.724	-0.138	0	-0.115	-0.016	-0.286	-0.528	-0.047	-0.145	-0.091	-0.061	-0.169	-0.204	-0.165	-0.058	-0.143	0	-0.09	-0.178	-0.493	-0.222	-0.102	-0.111	-0.125	-0.006	-0.058	-0.066	-0.144	-0.111	-0.034	-0.085	-0.068	-0.163	-0.193	0.165	-3.783	-0.817	-0.206	-0.106	-0.792	0.122	-0.727	-0.055	-0.092	-0.261	-0.153	-0.192	-0.095	-0.1	-0.964	-0.27	-0.081	-0.165	0.049	-0.091	-0.004	0.127	-0.178	-0.641	-0.423	-0.188	-0.182	-0.196	-0.149	0.634	-0.337	-0.269	0.046	-0.318	-0.11	-0.07	-0.606	-0.069	-0.018	-0.789	0.061	-0.522	-0.133	-0.123	-0.117	-0.308	0.04	0.962	0.616	-0.239	0.052	0.253	0.098	0.752	-0.274	-0.016	-0.472	-0.365	0.324	-0.075	-0.129	0.006	-0.08	-0.059	-0.02	-0.033	-0.114	-0.541	-0.431	-0.568	-0.485	0.088	0.032	0.073	0.239	0.353	-0.195	0.399	-0.048	0.046	-0.195	0.147	0.004	0.29	0.439	-0.101	-0.367	-0.399	-0.088	0	0.162	-0.204	0.154	-0.272	-0.041	0.716	-0.008	-0.004	-0.518	-0.37	-0.012	-0.02	-0.094	-0.077	-0.121	-0.006	-0.311	-0.072	-0.102	-0.98	0.066	0.032	-0.105	-0.103	-0.149	-0.127	-0.076	-0.116	-0.278	-0.091	-0.199	-0.168	-0.048	-0.301	-0.103	-0.066	-0.099	-0.296	-0.629	-0.454	0.316	-0.261	-0.524	-0.946	-1.667	-0.387	-0.383	-0.763	-2.21	-0.483	-0.279	-0.355	0.121	0.012	0.264	-0.14	-0.1	-0.146	-0.21	0.062	0.077	0.068	0.365	0.073	0.154
11	B7	good	139	SO_4088	-0.229	-0.698	0.004	0.074	-0.19	-0.643	0.071	0.052	-0.036	0.025	0.15	-0.288	0.098	0.192	0.066	0.096	0.017	0.055	0.002	0.089	0.095	-0.116	-0.025	-0.029	-0.143	-0.103	-0.028	-0.033	-0.097	-0.005	0.075	-0.074	-0.087	-0.097	-0.054	-0.101	-0.107	-0.264	-0.281	0.315	-1.833	-0.925	-0.567	0.153	-0.157	-0.06	-0.385	-0.036	-0.159	-0.381	-0.245	-0.012	-0.201	-0.093	-0.904	-0.104	-0.1	0.026	0.236	-0.208	-0.265	0.397	-0.241	0.653	-0.338	-0.231	-0.041	0.031	0.044	-0.127	-0.338	-0.215	-0.544	-0.252	-0.484	-0.254	0.046	0.248	0.193	0.116	0.157	-0.101	0.155	0	-0.059	-0.261	-0.173	-0.377	-0.937	-0.375	0.35	0.499	0.097	0.936	-0.447	-0.127	-0.253	-0.356	0.025	-0.034	0.09	0.058	0.01	0.009	0.164	0.115	0.102	0.192	0.263	0.307	0.218	-0.46	0.063	0.006	-0.252	-0.115	-0.527	-0.716	-0.238	-0.131	-0.174	-0.202	-0.415	-0.011	-0.193	-0.64	-0.008	-0.023	-0.22	-0.232	-0.03	-0.073	-0.377	-0.734	-0.539	0.311	-0.18	-0.382	-0.577	-0.03	-0.001	-0.003	0.016	0.001	0.041	-0.049	-0.121	0.016	0.071	-0.072	0.057	0.023	-0.093	-0.084	-0.148	-0.067	-0.021	0.036	-0.189	-0.024	-0.126	0.315	0.265	0.271	-0.054	-0.08	0.021	0.122	-0.024	0.299	0.37	-0.176	-0.055	-0.411	-0.321	0.034	0.177	0.05	0.089	0.081	0.018	-0.184	0.161	0.111	0.285	-0.104	-0.061	-0.136	-0.074	0.453	-0.002	0.088	0.058	0.081	0.172
11	D8	good	139	SO_2758	-0.255	0.141	0.228	0.277	0.147	0.093	0.279	0.046	0.231	-0.007	0.125	-0.071	0.004	-0.065	0.035	0.066	0.034	-0.03	0.127	-0.388	0.044	-0.059	0.045	0.011	-0.381	0.098	0.106	0.073	0.077	0.101	0.132	0.063	0.122	-0.115	0.092	0.133	0.198	-0.08	0	1.007	0.204	0.249	0.007	0.073	-0.304	0.052	-0.034	-0.173	0.045	0.071	0.229	0.092	0.051	0.187	0.116	0.088	0.15	0.111	2.477	0.118	0.059	0.186	-0.047	0.093	0.125	-0.118	-0.129	-0.426	0.039	-0.425	0.033	0.151	-0.056	0.012	3.251	2.717	0.029	-0.041	0.083	-0.04	0.146	-0.14	0.066	0.124	0.097	0.157	0.104	0.25	0.2	0.018	0.071	0.213	0.135	-0.175	0.265	-0.217	-0.358	-0.119	0.652	0.15	0.061	0.185	0.163	0.151	0.289	0.128	0.139	-0.129	-0.243	-0.367	-0.44	0.495	0.343	0.19	0.604	0.667	0.676	0.639	-0.035	0.098	0.006	0.098	0.275	0.097	-0.008	0	-0.271	-0.174	0.007	0.037	0.009	-0.026	0.168	-0.409	0.114	-0.14	-0.13	0.186	0.16	-0.002	0.077	0.062	0.053	0.04	0.082	0.063	-0.041	-0.085	-0.082	-0.072	0.011	0.094	0.122	-0.007	0.026	0.007	0.029	0.042	0.019	0.043	0.019	-0.254	-0.132	0.358	-0.091	0.243	0.128	-0.016	0.069	0.021	0.195	-0.203	-0.288	-0.254	-0.534	-0.319	-0.327	-0.696	-0.363	-0.354	-0.627	0.123	0.19	0.092	0	0.101	0.185	0.181	0.077	0.093	0.263	0.216	0.218	0.155	0.221
11	D8	good	139	SO_2758	0.107	0.23	0.351	0.114	0.302	0.223	0.147	-0.064	0.088	-0.077	0.143	0.102	0.133	0.057	0.083	0.161	0.175	0.176	0.138	-0.134	0.18	0.206	0.16	0.191	0.103	0.297	0.119	0.124	0.15	0.09	0.248	0.086	0.188	0.095	0.134	0.131	0.16	0.043	0.195	-0.805	-0.55	-0.274	0.034	0.139	0.477	0.209	0.133	0.174	0.068	0.311	0.193	0.282	0.146	0.265	0.127	0.206	0.195	0.266	4.759	0.173	0.144	0.482	0.349	0.262	0.248	0.078	0.244	0.201	0.2	0.05	0.13	0.12	0.187	0.337	0.077	0.153	0.484	0.152	0.458	0.334	0.331	0.249	0.379	0.271	0.2	0.572	0.121	-1.002	0.165	0.129	0.055	0.46	0.214	0.093	-0.061	0.14	0.383	0.412	-1.207	0.103	-0.056	0.1	0.229	0.1	-0.098	0.111	0.143	0.168	0.231	0.211	0.116	0.122	0.398	0.197	0.194	0.189	0.391	0.334	0.248	0.456	0.406	0.374	0.376	0.469	0.377	-0.11	0.492	0.554	0.424	0.363	0.22	0.339	-0.006	0.292	0.296	0.351	0.45	0.484	0.284	0.392	0.167	0.154	0.176	0.18	0.181	0.173	0.208	0.103	0.069	0.226	0.196	0.193	0.221	0.221	0.347	0.14	0.158	0.117	0.196	0.193	0.176	0.38	0.235	0.772	0.255	0.068	0.1	0.005	0.188	-0.273	-0.006	-0.075	-0.108	-0.006	-0.244	-0.232	-0.058	-0.347	-0.085	-0.004	-0.067	0.014	0.115	-0.006	-0.133	0.23	0.11	-0.011	-0.07	-0.09	0.006	-0.055	-0.103	-0.081	-0.074
11	H9	good	139	SO_3756	-0.372	-0.064	-0.206	-0.003	0.107	-0.409	0.079	0.149	0.065	0.135	-0.086	-0.203	0.033	-0.146	0.004	-0.085	0.026	0.023	0.006	-0.001	-0.015	-0.084	-0.004	0.043	-0.384	0	0.081	0.078	0.138	-0.032	-0.082	0.041	0.027	0.099	0.18	0.151	0.176	-0.006	-0.098	1.889	-1.092	-0.89	0.056	-0.041	-0.29	-0.318	-0.281	0.004	-0.036	0.024	0.158	-0.236	0.151	0.285	0.183	0.142	0.189	0.021	-0.5	0.015	0.25	-0.137	-0.676	-0.486	1.478	0.036	0.023	-0.118	0.162	-1.695	-0.028	-0.08	-0.037	-0.169	0.103	-0.471	-0.94	-0.437	-0.452	-0.458	-0.25	-0.617	-0.444	0.023	0.25	0.112	0.079	0.125	-0.242	-0.053	0.136	0.195	0.051	0.145	-0.917	-0.607	-0.51	-0.503	0.472	-0.025	-0.23	0.064	0.073	-0.048	-0.079	-0.066	-0.098	-0.108	-0.162	-0.108	-0.05	-0.271	-0.068	-0.038	-0.123	0.063	-0.19	-0.689	-0.118	0	-0.044	-0.081	-0.093	-0.126	0.031	-0.503	-0.166	-0.25	-0.016	-0.127	0.175	-0.469	-0.344	0.035	-0.218	0.637	0.043	-0.229	-0.722	-0.465	0.04	0.032	-0.086	-0.028	-0.119	-0.073	-0.236	-0.132	-0.015	-0.636	-0.107	-0.014	0.103	-0.062	0.006	-0.129	-0.113	-0.122	-0.125	-0.151	-0.081	-0.562	-0.369	-0.501	0.051	0.094	-0.073	-0.07	-0.253	-0.292	0.197	0.399	0.356	-0.247	0.206	0.29	0.121	0.125	0.237	0.069	-0.057	0.241	-0.019	-0.02	-0.033	-0.009	0.04	0.116	0.087	0.198	0.367	0.383	0.228	0.298	0.454
11	H9	good	139	SO_3756	-0.161	-0.083	-0.048	-0.025	-0.088	-0.108	-0.17	-0.073	-0.058	0.095	-0.038	-0.176	-0.027	-0.035	-0.024	-0.063	-0.004	-0.07	0.06	0.047	-0.082	-0.154	-0.166	0	-0.041	-0.009	-0.023	-0.038	0.046	-0.054	-0.019	-0.117	-0.041	-0.096	0.014	-0.096	0.034	-0.005	-0.218	-0.654	-0.666	-0.525	0.175	-0.077	-0.062	0.148	-0.049	-0.135	-0.007	-0.038	0.021	-0.021	0.05	0.293	0.115	-0.054	-0.001	-0.058	-0.622	-0.027	-0.396	-0.467	0.992	-0.512	-0.218	-0.334	-0.135	0.004	0.021	0.093	-0.142	-0.266	-0.286	-0.179	-0.643	-0.293	0.03	0.228	0.277	0.269	0.318	0.493	0.261	0.005	0.114	0.149	0.007	-0.596	-1.184	-0.251	0.051	-1.178	-0.079	0.443	-0.444	0.109	0.223	0.201	0.076	-0.109	-0.156	-0.138	-0.278	-0.105	-0.276	-0.184	-0.297	-0.187	-0.122	-0.383	-0.136	-0.148	0.256	-0.107	-0.162	-0.087	-0.318	-0.857	0.052	0.184	-0.089	0.142	0.061	-0.1	0.127	-0.908	0.022	0.018	0.1	0.064	-0.327	-0.478	-0.135	-0.721	0.862	0.78	0.1	-0.155	-0.472	-0.673	-0.015	0.081	-0.003	0.001	0.054	0	-0.096	0.014	0.016	-0.109	-0.047	0.057	0.005	0.05	0.065	-0.01	-0.037	-0.076	-0.092	-0.135	-0.116	0.302	0.294	0.163	-0.082	-0.209	0.074	-0.03	-0.419	-0.22	-0.055	-0.061	0.244	0.115	0.051	0.128	0.195	-0.12	0.19	0.303	-0.074	-0.098	0.092	0	0.165	-0.033	-0.048	0.089	-0.29	0.07	0.133	0.024	0.05	0.009	0.183
46	F6	good	139	SO_3244	0.018	0.911	-0.285	0.567	-0.979	-0.152	0.529	0.145	0.806	0.21	0.028	-0.021	-0.063	-0.009	0.057	0.001	0.177	0.056	0.093	-0.054	0.042	0.415	0.463	-0.052	0.23	0.458	0.683	0.445	0.426	0.406	0.543	0.65	0.709	0.727	0.302	0.385	0.36	0.157	-0.082	2.019	-0.842	-1.158	0.247	-0.855	0.047	-0.729	-0.79	0.039	0.422	0.281	0.711	0.463	0.5	1.053	-0.013	0.277	0.277	0.436	2.5	0.341	2.343	2.766	-5.415	-5.205	-5.124	-6.263	-6.354	-5.994	-0.218	0.735	0.728	0.253	1.13	0.106	3.08	2.809	1.627	1.26	1.334	0.572	1.074	1.415	0.835	0.427	0.668	0.557	0.619	1.949	2.025	0.741	1.235	1.889	1.392	2.339	2.556	0.204	-0.594	0.023	0.293	0.318	0.232	0	0.519	0.269	0.367	0.172	0.018	-0.269	-0.427	-0.618	-0.304	1.688	1.566	1.507	1.726	2.084	1.837	2.258	0	0.692	-0.472	0.214	0.411	0.316	1.178	0.342	-0.437	0.203	0.056	0.274	1.498	1.392	1.899	1.735	0.995	1.063	0.452	1.488	-4.095	-4.331	0.262	0.219	0.325	0.295	0.264	0.13	0	0.059	0.081	0.373	0.46	0.476	0.258	0.288	0.041	-0.002	0.312	0.286	0.179	0.29	0.164	-0.055	0.19	0.619	0.23	-0.363	0.194	0.628	-0.765	0.414	0.81	0.093	0.067	0.331	0.101	-0.04	-0.133	-0.406	0.015	-0.016	0.956	0.236	0.98	0.814	1.622	0.598	0.534	0.377	0.326	0.893	0.324	0.137	0.411	0.073	0.121
46	F6	good	139	SO_3244	-0.353	0.795	-0.344	0.682	-0.592	0.442	0.359	0.094	0.476	0.243	0.233	0.21	0.111	0.373	0.216	0.167	0.404	0.351	0.235	0.109	0.216	0.581	0.448	0.154	0.484	0.603	0.623	0.431	0.525	0.41	0.707	0.721	0.661	0.766	0.366	0.198	0.26	0.54	0.089	2.144	1.86	-0.788	0.013	-0.365	-0.101	1.312	-0.367	0.193	0.378	0.43	0.475	0.437	0.29	0.934	-0.093	0.353	0.202	0.403	4.752	0.212	3.593	2.848	-5.934	-5.733	-5.544	-5.941	-6.832	-6.852	-0.294	0.646	1.034	0.188	0.9	0.869	2.495	1.79	0.818	0.75	0.907	0.504	0.323	0.53	0.162	0.627	0.719	0.111	0.405	1.234	1.882	0.685	0.984	1.867	1.476	1.95	2.862	-0.009	-1.054	0.306	1.473	0.173	0.32	0.016	0.272	0.197	0.504	0.287	0.151	0.421	0.407	0.287	0.324	0.568	1.608	1.404	0.698	1.63	1.583	0.885	0.096	0.591	0.02	0.006	0.131	0.315	1.273	0.819	0.08	0.539	0.017	0.127	1.699	1.554	0.886	2.182	1.264	1.186	0.501	1.295	-3.985	-3.725	0.121	0.161	0.129	0.213	0.163	0.067	0.033	-0.01	0.102	0.712	0.407	0.35	0.251	0.386	-0.091	0.115	0.154	0.232	0.094	0.219	0.149	0	0.188	0.763	0.334	-0.21	0.298	0.251	-0.095	0.625	0.859	0.248	0.353	0.6	0.54	0.307	0.406	0.147	0.522	0.341	1.167	0.743	0.636	0.844	1.521	0.522	0.408	-0.511	0.558	0.687	0.247	0.121	0.18	0.094	0.143
11	A11	good	139	SO_3552	-0.005	0.202	0.495	0.246	0.201	0.227	0.199	-0.101	0.079	0.152	0.008	-0.656	0.184	0.141	0.113	0.082	0.171	0.104	0.109	0.078	0.091	0.172	0.015	0.095	-0.242	0.171	0.073	0.075	0.083	0.087	0.159	0.016	0.004	0.104	0.093	0.106	0.095	0.147	0.131	0.442	0.286	-0.012	0.205	0.14	0.175	0.206	0.15	0.151	0.057	0.07	0.129	0.075	0.088	0.361	0.165	0.151	0.154	-0.002	1.191	0.046	-0.168	-0.121	-0.373	-0.273	-0.268	-0.126	0.051	0.015	0.14	0.552	0.045	0.097	-0.045	-0.02	1.777	1.334	-0.399	-0.078	0.25	-0.091	0.194	0	0.002	0.017	0.217	0.111	-0.115	-0.092	0.096	0.048	0.021	0.588	0.114	0.898	-0.194	0.296	0.072	-0.113	0.64	0.072	0.035	0.04	-0.177	0.092	0.013	-0.074	-0.031	-0.055	-0.118	-0.188	-0.153	-0.044	0.25	0.093	0.013	0.201	0.155	0.47	-0.101	0.082	-0.021	0.046	0.199	-0.086	-0.458	-0.193	-0.026	-0.003	0.064	0.017	0.446	-0.137	0.129	-0.334	-0.09	0.661	-0.094	0.223	-0.304	-0.396	0.107	0.099	0.128	0.109	0.16	0.074	-0.18	0.006	0.091	-0.02	0.137	0.083	0.163	0.153	0.186	0.044	0.056	0.004	0.055	0.101	0.033	-0.018	0.032	0.071	0.077	0.036	-0.001	-0.177	-0.274	-0.14	0.18	-0.174	-0.2	0.074	-0.157	-0.194	-0.092	-0.23	-0.179	-0.11	0.01	-0.081	0.099	0.03	0.256	0.04	0.064	0.051	0.161	0.079	0.036	0.114	0.132	0.089	0.135
11	A11	good	139	SO_3552	0.215	0.136	0.094	0.065	0.298	0.316	0.046	-0.146	0.022	0.023	-0.019	-0.593	0.116	0.067	0.174	0.081	0.193	0.115	0.152	0.141	0.241	0.352	0.165	0.26	-0.008	0.114	0.064	0.045	0.091	0.033	-0.025	0.001	0.024	0.007	0.094	0.037	0.046	0.154	0.166	0.584	0.171	-0.164	0.116	0.189	0.025	-0.117	0.168	0.232	0.112	0.08	0.082	0.065	0.105	0.282	0.157	0.062	0.163	0.107	1.8	0.057	0.22	-0.475	-0.283	-0.279	-0.286	0.243	0.22	0.179	0.037	0.086	-0.14	0.061	0.401	0.685	0.046	-0.091	-0.204	0.183	-0.033	0.345	0.093	0.234	0.1	0.176	0.297	0.358	0.077	-0.74	-0.127	0.026	0.163	0.01	0.265	0.893	-1.234	0.173	0.112	0.162	-0.336	0	-0.07	0.119	-0.021	0.038	-0.288	-0.022	-0.071	-0.059	0.096	-0.041	-0.054	-0.09	0.298	-0.093	0.042	0.016	-0.44	-0.399	0.251	0.321	0.18	0.197	0.224	0.101	0.078	-0.187	0.165	0.124	0.197	0.207	0.76	0.008	0.133	0.184	0.278	0.956	0.28	0.106	-0.371	-0.386	0.062	0.119	0.026	0.148	0.163	0.047	-0.033	0.073	0.057	0.124	0.025	0.029	0.08	0.163	0.048	0.096	0.046	0.037	-0.009	0.083	0.095	0.115	0.187	0.06	0.212	0.1	0.08	0.081	-0.117	0.102	0.123	0.141	0.265	-0.15	0.221	0.15	0.257	0.002	0.276	0.287	-0.096	0.285	0.174	-0.031	0.132	-0.047	-0.026	0.126	0.159	0.078	0.002	0.004	-0.029	-0.022	0.001
275	D2	good	139	SO_2040	-0.522	0.309	0.164	-0.066	-0.093	-0.02	0.234	0.148	0.251	-0.053	-0.084	-0.755	0.003	-0.182	0.012	-0.148	0.139	0.016	0.061	-0.188	-0.05	0.239	0.1	0.1	-0.002	0.146	0.368	0.239	0.222	0.083	0.145	0.215	0.409	0.244	0.104	0.132	0.325	0.048	0.11	0.283	-1.146	0.44	0.277	0.066	0.039	0.266	-0.043	-0.072	0.164	0.209	0.322	0.041	0.351	-0.403	0.122	0.202	0.301	0.343	1.57	0.036	0.955	1.097	-0.6	-0.373	-0.35	-0.403	-0.237	-0.242	-0.13	0.741	0.382	0.249	0.417	-0.053	1.567	1.127	0.25	0.262	0.272	-0.037	0.355	0.291	-0.139	0.111	0.296	0.358	0.292	-0.291	-0.109	0.021	0.251	0.929	0.552	0.717	0.475	-0.239	-0.03	-0.505	1.335	0.003	0.121	0.008	0.253	0.031	0.176	-0.009	0.057	-0.267	-0.159	-0.214	-0.071	0.661	0.904	0.593	0.727	0.861	0.537	1.923	-0.097	0.206	0.085	0.138	0.345	0.215	0.698	0.51	-0.059	0.148	0.012	0.09	1.145	1.269	1.159	1.022	0.53	0.782	0.249	0.622	-0.628	-0.418	0.182	0.09	0.245	0.163	0.164	0.127	-0.044	-0.058	-0.005	-0.052	0.219	0.125	0.214	0.045	-0.081	0.003	-0.004	0.029	-0.066	-0.103	-0.03	-0.521	-0.096	-2.345	0.596	0.598	0.457	0.396	0.321	1.079	0.687	-0.333	-0.548	-0.908	-0.786	-0.165	-0.399	-0.635	-0.527	-0.319	-0.217	-0.547	0.6	0.807	0.51	0.058	0.067	-0.142	0.329	0.139	-0.122	-0.278	0.38	-0.2	-0.269
275	D2	good	139	SO_2040	0.109	0.303	0.211	0.222	0.299	0.394	0.237	0.394	0.311	0.214	0.427	-0.308	-0.016	0.083	0.055	-0.038	0.007	-0.08	0.071	-0.004	-0.101	0.467	-0.017	0.017	0.08	0.264	0.221	0.081	0.206	0.057	0.31	0.251	0.095	0.224	-0.043	0.034	0.125	0.193	0.526	1.837	0.568	0.266	0.253	0.196	0.658	0.955	0.069	-0.032	-0.389	0.151	0.11	-0.035	0.13	0.029	-0.038	0.233	0.119	0.118	3.931	-0.23	1.619	2.042	0.066	-0.09	-0.109	0.586	-0.194	-0.239	-0.06	-0.069	0.175	0.012	0.067	0.257	1.054	0.503	-0.104	-0.165	0.151	0.041	-0.361	-0.136	-0.444	0.179	0.056	-0.06	0.043	0.631	-0.121	0	-0.003	1.473	0.212	1.059	1.581	-0.325	-0.447	-0.579	2.04	0.04	0.408	-0.113	0.079	-0.108	0.843	-0.069	0.202	0.229	0.218	0.362	0.448	0	1.081	0.444	0.001	1.02	1.166	0.24	-0.389	-0.517	-0.136	-0.569	-0.38	-0.265	0.126	0.492	-0.116	0.033	-0.365	-0.522	0.823	0.825	0.454	1.461	0.471	0.529	-0.005	0.652	0.248	1.024	-0.074	-0.101	-0.149	-0.11	-0.165	-0.06	-0.137	-0.182	-0.208	-0.035	-0.021	-0.127	-0.03	-0.112	-0.261	-0.248	-0.285	-0.167	-0.134	-0.142	-0.087	-0.617	-0.299	-0.297	0.343	0.468	0.038	-0.281	0.492	0.603	0.664	-0.238	-0.325	0.435	-0.174	0.722	0.298	0.004	-0.133	-0.2	0.745	-0.002	0.598	0.248	0.595	-0.052	-0.159	0.115	0.267	0.047	-0.123	-0.099	-0.173	-0.24	0.063
12	F1	good	139	SO_1462	0.338	0.479	0.211	0.233	0.332	0.383	0.375	0.232	0.181	-0.066	-0.003	0.327	0.095	0.157	0.074	0.071	0.255	0.291	0.229	-0.261	0.215	-0.008	0.252	0.188	0.269	0.344	0.189	0.155	0.295	0.167	0.263	0.152	0.287	0.278	0.346	0.334	0.348	0.228	0.015	-0.275	0.024	0.758	0.079	0.269	0.377	0.03	0.238	0.197	0.158	0.169	0.182	0.137	0.236	0.242	0.147	0.232	0.203	0.215	-0.717	0.186	-0.188	0.171	0.066	0.239	-0.143	0.013	-0.017	-0.163	0.273	-0.322	0.299	0.326	-0.141	0.344	0.3	0.157	0.161	0.278	-0.033	0.274	0.237	0.091	0.257	0.334	0.306	0.126	0.253	-0.163	0.327	0.235	0.119	0.569	0.184	-0.021	-0.309	0.217	0.053	0.252	0.061	-0.006	0.026	0.063	0.007	0.034	0.043	-0.038	-0.017	-0.112	-0.248	-0.332	-0.254	0.197	-0.439	0.055	0.411	-0.04	0.255	1.812	0.113	0.075	0.009	0.125	0.139	0.035	0.031	0.117	-0.017	0.012	0.149	0.038	-0.351	-0.05	-0.764	-0.695	0.107	-0.026	0.074	-0.136	-0.128	-0.183	0.064	0.065	-0.328	0.089	0.054	0.042	0.027	-0.051	-0.117	0.029	0.062	0.075	0.051	0.043	0.036	-0.022	0.129	-0.216	-0.019	0.027	0.001	0.105	-0.133	-0.649	0.021	0.198	0.185	0.092	0.056	-0.003	0.153	0.116	-0.021	-0.313	-0.425	-0.152	-0.128	-0.072	0.21	-0.215	-0.142	0.152	0.116	0.261	0.069	0.334	0.324	-0.109	-0.103	-0.049	0.077	-0.01	0.053	-0.078	-0.018
12	B1	edge	139	SO_0500	-0.127	-0.222	0.009	-0.341	-0.738	-0.189	-0.251	0.007	-0.128	-0.02	-0.009	-0.103	-0.055	-0.074	-0.115	-0.132	-0.186	-0.227	-0.155	0.048	-0.097	-0.376	-0.344	-0.278	-0.132	-0.206	-0.207	-0.192	-0.171	-0.163	-0.12	-0.161	-0.183	-0.239	-0.16	-0.11	-0.12	-0.246	-0.388	-0.463	0.025	-0.055	-0.276	-0.141	-0.411	-0.137	-0.136	-0.203	-0.261	0.046	-0.062	0.04	-0.076	-0.134	-0.057	-0.083	-0.077	-0.065	-0.848	-0.199	-0.907	-0.213	0.357	0.011	-0.053	-0.301	-0.121	-0.075	-0.035	-0.042	-0.202	-0.087	-0.195	-3.729	-0.255	-0.11	0.173	0.012	-0.199	-0.017	-0.038	0.087	-0.105	0.026	-0.043	-0.085	-0.135	-1.63	-0.234	-0.272	-0.294	-0.204	-0.323	-0.67	-0.83	-0.291	-0.316	0.035	0.356	-0.101	-0.08	-0.097	-0.018	-0.107	-0.28	-0.137	-0.156	-0.147	-0.096	-0.059	-0.193	-0.082	0.049	-0.079	-0.062	-0.282	-0.254	0.09	-0.133	-0.06	-0.059	-0.047	-0.187	-0.08	-0.101	-0.857	-0.252	-0.187	-0.094	-0.118	-0.265	-0.086	-0.488	-0.451	-0.239	-0.159	-0.115	-0.19	-0.011	0.027	-0.084	-0.14	-0.186	-0.11	-0.077	-0.135	-0.019	-0.055	-0.047	-0.057	-0.111	-0.083	-0.102	-0.079	-0.105	-0.077	-0.138	-0.181	-0.111	-0.162	-0.125	-0.14	-0.043	-0.382	-0.091	-0.088	-0.072	-0.087	-0.045	-0.291	-0.228	-0.019	-0.085	-0.002	-0.111	-0.069	-0.293	0.047	-0.225	-0.19	-0.321	-0.163	0.001	0.144	0.085	0.461	0.387	-0.121	-0.006	-0.174	-0.139	-0.115	-0.061	-0.042	-0.051
12	B2	good	139	SO_3745	0.571	0.609	-0.995	0.269	-0.173	0.504	-0.011	-0.212	0.365	-0.183	-0.349	-5.144	-0.203	-0.3	-0.212	-1.847	-0.122	0.008	0.126	-0.258	-0.673	0.652	-0.114	-0.145	-0.061	0.191	0.454	0.29	0.255	0.37	0.352	0.408	0.331	0.641	-0.038	-0.085	-0.197	-0.454	0.441	0.889	-1.936	-0.005	0.772	0.6	0.218	0.434	0.247	0.205	-0.028	0.313	0.483	0.276	0.139	-2.592	-0.36	-0.155	-0.162	0.277	2.022	-0.235	0	0.451	-0.626	-1.433	-1.607	-1.37	-1.392	-1.213	0.487	-0.361	-0.376	0.314	0.933	0.107	0.423	0.471	0.665	0.986	0.537	0.007	0.737	0	0.557	0.198	0.094	0.225	0.611	1.621	2.167	0.673	0.725	0.51	0.169	-0.089	0.74	0.556	0.922	0.189	1.528	0.324	0.182	0.413	0.5	0.297	1.167	0.254	0.512	0.09	0.195	0.133	0.072	1.855	1.48	-0.107	0.495	-0.119	1.161	1.964	0.097	0.151	0.238	-0.024	0.039	0.232	0.801	0.046	-0.187	0.717	0.019	-0.033	1.124	0.526	0.67	0.146	0.328	-0.113	0.323	0.184	-1.012	-1.13	-0.115	-0.251	-0.283	-0.42	-0.48	-0.234	-0.563	-0.136	-0.197	0.393	0.301	0.396	0.393	-0.2	-0.418	0.282	-0.133	-0.115	-0.236	-0.118	-0.138	-0.227	0.107	0.213	0.412	0.089	0.001	0.145	0.346	-0.93	0.277	-0.194	-0.252	-0.906	-0.718	-0.014	-0.108	-0.276	0.551	0.335	0.151	-0.123	0.528	0.63	1.071	0.014	-0.109	1.169	0.99	0.218	0.045	0.093	0.23	-0.055	-0.456
12	H2	edge	139	SO_3497	0.064	-0.023	0.333	0.251	0.079	0.271	0.054	-0.059	-0.002	-0.021	-0.005	0.14	0.111	0.049	0.036	0.037	0.126	0.147	0.162	0.001	0.136	0.185	0.068	0.211	0.164	0.219	0.052	0.119	0.118	0.001	0.063	0.074	0.07	0.021	0.062	0.059	0.074	-0.081	0.208	0.544	-0.343	0.077	0.055	0.01	0.116	0.218	0.047	0.224	0.092	0.138	0.019	0.068	0.053	0.076	0.083	0.083	0.112	0.125	-0.59	0.099	0.123	-0.022	-0.068	-0.021	0.117	0.348	0.449	0.351	-0.037	0.02	0.138	0.181	-0.376	0.731	-0.81	-0.786	1.096	0.539	0.128	0.17	0.08	0.41	0.314	0.144	0.126	0.256	0.036	-0.047	-0.257	0.028	-0.011	-0.527	0.051	-0.293	-0.487	0.128	0.548	0.438	-0.126	0.059	0.02	-0.082	-0.151	0.024	-0.591	-0.001	-0.149	0.071	0.139	0.108	0.026	0.052	-0.967	0.149	0.395	-0.203	-0.026	0.599	-0.003	0.059	0.071	0.035	-0.001	-0.086	-0.496	-0.048	0.128	0.113	0.081	0.038	-0.24	-0.039	0.119	-0.354	-0.18	-0.234	0.003	-0.087	-0.043	-0.098	0.028	-0.006	0.015	-0.008	-0.02	0.044	0.163	0.017	0.061	-0.085	0.074	0.087	0.131	0.069	0.155	0.148	0.013	0.074	0.082	0.03	0.052	0.224	0.031	0.052	0.023	-0.048	-0.075	0.009	0.673	0	-0.084	-0.495	-0.387	-0.222	-0.223	-0.545	-0.317	-0.14	-0.249	-0.201	-0.452	-0.507	-0.04	0.09	-0.196	0.003	0.039	-0.013	-0.101	-0.018	0.073	0.073	0.016	0.043	0.039
12	F3	good	139	SO_4340	-0.084	-0.132	-0.576	-0.224	-0.264	-0.067	0.034	-0.228	0.077	0.064	-0.112	-0.068	-0.179	-0.201	-0.193	-0.115	-0.159	-0.218	-0.23	0.038	-0.095	-0.553	-0.121	-0.222	-0.136	-0.378	-0.052	-0.084	-0.07	-0.099	-0.121	-0.005	0.005	-0.095	-0.064	-0.035	-0.153	-0.302	-0.419	-1.096	0.038	0.142	-0.274	-0.296	-0.68	0.072	-0.442	-0.632	-0.308	-0.011	0.044	0.185	-0.006	-0.125	-0.117	0.004	-0.015	-0.029	1.117	-0.203	-0.326	-0.142	1.368	0.518	0.47	0.022	-0.03	-0.001	0.068	1.043	0.209	0.173	0.535	0.017	0.188	0.418	0.718	0.289	0.504	-0.169	-0.024	-0.009	-0.085	-0.058	-0.089	0.084	-0.201	0.526	-0.293	-0.066	-0.244	-0.825	-0.005	-0.426	-0.291	0.08	0.171	0.149	-0.719	-0.112	-0.05	-0.148	-0.109	-0.106	-0.375	0	-0.094	-0.215	-0.115	-0.065	0.012	-0.324	-0.731	-0.295	-0.067	-0.125	-0.391	-0.039	-0.054	-0.205	-0.229	-0.112	-0.028	-0.178	-0.327	-0.063	-0.089	-0.086	-0.233	-0.07	-0.334	-0.21	-0.479	-0.387	-0.271	-0.099	-0.131	-0.392	0.334	0.34	-0.121	-0.082	0.002	-0.006	0.016	-0.125	-0.042	-0.051	-0.211	-0.391	-0.248	-0.105	-0.133	-0.157	-0.029	-0.159	-0.116	-0.031	-0.07	-0.133	-0.066	-0.069	0.203	0.068	0.135	0.304	0.203	0.122	0.163	0.016	0.167	0.01	0.071	-0.707	0.012	0.181	-0.142	0	-0.299	-0.259	-0.258	-0.169	-0.059	-0.252	-0.329	-0.164	-0.184	0.161	0.026	0.137	-0.122	-0.158	0.073	-0.128	-0.085
12	G3	edge	139	SO_4230	-0.072	-0.002	-0.088	0.037	0.141	0.3	-0.178	-0.268	-0.12	0.038	0.04	-0.61	-0.059	-0.026	-0.056	0.041	-0.136	-0.204	-0.081	0.2	0.061	0.368	0.052	0.058	-0.225	-0.183	-0.14	-0.138	-0.259	-0.066	-0.113	-0.107	-0.146	-0.148	-0.132	-0.157	-0.208	0.207	0.341	0.874	2.13	0.251	-0.252	-0.212	-0.204	-0.215	-0.352	-0.18	0.124	-0.26	-0.256	-0.053	-0.158	-0.352	-0.146	-0.34	-0.17	-0.167	-0.425	-0.049	0.279	-0.703	-0.12	-0.317	-0.306	0.041	0.013	0.168	-0.23	-0.134	-0.235	-0.234	0.194	1.232	0.63	0.92	-0.312	0.566	0.331	0.38	0.305	-1.447	-0.039	-0.395	-0.184	-0.145	-0.065	0.565	-1.014	-0.058	0.157	-0.475	0.257	1.62	0.222	0.412	0.711	0.169	-0.42	-0.095	-0.069	0.016	-0.024	0.044	0.158	-0.101	-0.055	0.05	0.174	0.22	0.122	-0.438	0.566	-0.287	-0.294	-0.065	-0.471	-0.869	-0.034	-0.102	-0.053	-0.075	-0.165	-0.131	0	-1.052	0.004	-0.083	-0.12	-0.155	-0.044	-0.279	-0.152	0.403	-0.287	0.708	0.094	-0.061	-0.153	-0.204	-0.077	-0.105	0.027	0.045	0.066	-0.063	-0.238	0.096	0.034	0.606	0.051	-0.082	-0.06	-0.003	0.019	-0.041	0.05	-0.007	0.029	-0.057	-0.021	0.291	0.874	0.545	-0.004	0.031	-0.062	-0.126	-0.093	0.239	-0.083	0.278	0.477	0.215	0.573	0.667	0.295	0.501	0.338	0.269	0.051	0.1	0.031	-0.298	-0.105	-0.378	-0.097	-0.116	0.194	0.07	-0.307	-0.271	-0.264	-0.213	-0.182
12	F4	good	139	SO_4384	-0.425	-0.185	0.01	-0.136	-0.175	-0.59	-0.13	-0.056	-0.154	0.151	0.086	-0.892	0.048	0.075	-0.047	0.055	-0.016	-0.115	-0.118	0.24	-0.061	-0.311	-0.224	-0.013	-0.431	-0.227	-0.263	-0.171	-0.178	-0.159	-0.286	-0.141	-0.36	-0.162	-0.131	-0.219	-0.142	-0.051	-0.368	-0.977	0.049	0.259	-0.095	-0.112	-0.289	-0.089	-0.232	-0.038	-0.261	-0.122	-0.192	-0.196	-0.161	0.055	0.099	-0.212	-0.166	-0.253	-1.263	-0.195	-0.416	-0.459	-0.51	-0.285	-0.437	0.245	0.334	0.112	-0.089	0.206	-0.421	-0.373	-1.426	-0.204	-0.729	-0.761	-0.746	-0.02	-0.192	0.129	-0.156	-0.324	-0.2	-0.217	0.036	-0.679	-0.148	-0.073	-1.209	-0.21	0.407	-0.386	-0.186	0.742	-0.851	-0.352	-0.015	0.313	-0.988	-0.222	-0.354	-0.098	-0.396	-0.26	-0.318	-0.175	-0.224	-0.124	-0.149	0	-0.139	-0.655	0.624	-0.433	-0.596	-0.368	-0.555	-0.889	-0.056	0.105	-0.012	0.057	-0.118	-0.329	0.067	-0.126	-0.046	-0.174	0.036	-0.028	0.117	-0.376	-0.767	-0.465	-0.39	0.651	-0.004	-0.217	-0.423	-0.704	-0.12	-0.021	-0.144	-0.12	-0.061	-0.079	-0.359	0.058	0.061	0.063	-0.206	-0.178	-0.085	-0.046	0.027	-0.043	-0.141	-0.127	-0.14	-0.117	-0.029	0.032	0.255	0.115	-0.295	-0.224	-0.245	-0.363	-0.488	-0.688	-0.3	-0.122	0.077	0.067	-0.114	0.137	0.018	0.004	0.23	0.086	-0.11	-0.038	-0.012	-0.02	0.157	0.064	0.056	-0.249	-0.273	-0.095	-0.021	-0.049	-0.098	0.049	0.126
12	G4	good	139	SO_3714	0.197	0.161	0.321	-0.074	0.105	0.11	0.016	0.146	-0.034	0.128	0.199	-0.13	0.002	0.104	-0.027	-0.029	0.006	-0.018	-0.053	0.051	-0.021	-0.416	-0.313	-0.339	0.005	0.092	-0.201	-0.113	-0.065	-0.082	0.03	-0.135	-0.187	-0.139	-0.214	-0.002	-0.034	-0.264	-0.446	-0.61	0.973	0.505	0.196	0.082	0.472	0.648	0.265	0.113	-0.168	0.035	0.04	-0.014	-0.099	-0.028	-0.016	0.163	-0.037	0.135	-0.314	-0.191	-0.669	-0.106	-1.605	-1.483	-0.737	-0.943	-0.44	-0.526	0.001	-0.03	-0.146	-0.067	0.362	0.815	1.29	1.024	0.178	-0.069	0.448	0.053	0.142	0.168	-0.048	0.086	0.068	0.31	-0.141	-1.152	-0.822	-0.238	-0.882	-0.65	0.269	-0.265	-0.596	-0.054	-0.765	0.166	0.175	-0.131	-0.233	-0.144	-0.192	-0.191	-0.289	-0.159	-0.32	-0.356	-0.365	-0.428	-0.471	0.074	-0.641	-0.047	0.242	0.044	0.245	-0.541	-0.018	-0.196	-0.238	-0.221	-0.097	0.048	-0.354	0	-0.393	-0.131	-0.255	-0.105	-0.224	-0.364	-0.913	-1.102	-0.527	-0.534	-0.269	-0.38	-0.523	-1.417	0.029	0.004	-0.025	-0.012	-0.027	0.025	0.051	0.002	-0.088	0.19	-0.074	0.037	0	-0.092	-0.468	-0.142	-0.014	0.01	-0.02	-0.139	-0.117	-0.042	-0.251	-0.083	0.061	-0.148	0.156	-0.066	0.092	-0.111	-0.095	-0.001	-0.047	0.024	-0.084	-0.404	-0.088	0.004	-0.233	-0.19	-0.478	-0.066	-0.611	-0.179	-0.067	-0.094	-0.049	-0.324	-0.087	-0.112	0.123	0.017	0.191	0.089	0.193
12	D5	good	140	SO_A0065	0.302	0.065	0.23	0.077	0.031	0.04	-0.034	-0.03	0	0.024	0.036	-0.227	-0.042	0.017	-0.015	-0.021	-0.023	-0.018	-0.019	0.049	-0.018	0.049	0	0.126	0.184	0.153	0.047	0.038	0.143	0.019	0.079	0.162	0.057	0.177	0.045	0.052	0.094	0.021	0.057	0.73	-0.282	0.136	0.101	-0.019	0.114	0.044	-0.028	0.025	0.056	0.162	0.049	0.036	0.037	0.013	0	0.103	-0.034	0.113	-1.085	0.048	-0.151	0.152	0.479	-0.065	0.091	-0.565	-0.755	-0.794	-0.092	0.238	-0.226	0.004	0.088	-0.209	0.043	-0.096	-0.093	0	0.201	0	0.055	0.099	-0.143	0.07	0.014	0.299	0.031	-0.534	-0.43	-0.205	-0.26	-0.07	-0.247	-0.045	0.339	-0.114	0	-0.162	-0.053	-0.143	-0.186	-0.096	0.005	-0.093	-0.182	-0.009	-0.098	0.171	0.422	0.39	0.435	-0.466	-0.277	-0.087	-0.265	-0.311	-0.055	-0.211	0.26	0.127	0.318	0.008	0.15	0.267	0.218	0.362	0.464	0.636	0.126	0.098	1.174	0.496	0.027	-0.415	0.235	0.326	0.207	0.224	0.134	0.157	-0.13	-0.084	-0.135	-0.045	-0.108	-0.073	-0.067	-0.109	-0.034	-0.104	-0.095	-0.017	0.021	-0.07	-0.183	-0.086	-0.073	-0.077	-0.069	-0.122	-0.396	-0.139	-0.039	-0.119	0.079	0.035	-0.053	-0.013	0.154	0.152	-0.049	-0.197	-0.403	-0.466	-0.662	0.083	-0.04	0.01	0.033	-0.155	-0.216	-0.05	0.05	0.139	0.192	0.114	0.114	0.123	0.144	0.298	0.201	0.266	0.228	0.331	0.195
12	D5	good	140	SO_A0065	0.024	-0.143	0.023	-0.088	-0.132	0.057	0.151	-0.006	-0.017	0.186	0.009	0.054	0.191	0.134	0.278	0.273	0.224	0.184	0.072	0.157	0.039	-0.188	-0.149	-0.016	0.327	-0.023	0.037	0.031	0.025	-0.036	-0.037	-0.003	-0.036	-0.055	-0.186	-0.233	-0.24	0.057	-0.168	-0.568	-1.346	0.015	-0.083	-0.178	0.161	-0.144	0.048	0.115	-0.15	0.093	-0.044	0.009	0.064	-0.017	0.132	0.091	0.066	0.011	-0.174	-0.065	-0.445	-0.318	-0.151	-0.452	-0.705	-0.778	-0.536	-0.55	-0.04	-0.161	-0.328	0.027	-0.198	-0.045	-0.481	-0.719	-0.303	-0.128	-0.171	-0.065	0.175	-0.016	-0.156	0.002	-0.083	0.044	-0.15	-1.512	-1.247	-0.28	-0.326	-0.628	-0.309	-0.251	-0.457	0.095	0.152	-0.113	2.56	0.237	0.081	0.119	0.151	0.227	0.037	0.116	0.022	0.079	0.258	0.316	0.041	0.062	0.163	-0.22	-0.001	-0.368	-0.438	-0.275	0.084	0.089	0.207	0.164	0.235	0.038	-0.395	-0.262	-0.115	0.088	0.19	0.207	-0.434	-0.191	-0.196	-0.466	-0.125	-0.25	-0.221	-0.202	-0.118	-0.282	-0.045	-0.036	-0.186	-0.139	-0.11	-0.061	0.011	-0.111	-0.113	-0.001	-0.151	-0.14	-0.057	-0.057	-0.099	-0.127	-0.137	-0.07	-0.083	-0.053	-0.257	-0.167	-0.22	-0.365	-0.215	0.075	-0.053	-0.006	0.086	-0.188	-0.252	-0.363	-0.347	-0.501	-0.332	-0.37	-0.176	-0.581	-0.206	-0.145	-0.485	-0.178	-0.063	-0.114	-0.038	-0.038	-0.127	-0.058	-0.172	-0.149	-0.083	-0.11	0.031	-0.134	0.042
12	G6	good	139	SO_3341	0.268	0.242	-0.214	0.186	-0.008	0.34	0.195	0.11	0.129	-0.038	0.157	0.094	0.042	0.07	0.132	0.071	0.059	0.033	0.158	-0.31	0.08	0.19	0.167	0.214	-0.27	0.197	0.044	0.032	0.176	0.013	0.151	0.053	0.077	-0.045	0.119	0.135	0.206	0.063	0.165	-0.093	0.379	-0.832	0.077	0.042	0.28	0.009	0.04	0.06	0.051	0.207	0.102	0.135	0.117	0.004	0.128	0.167	0.136	0.16	0.52	0.106	0.184	0.036	0.195	0.168	-0.088	0.019	0.015	0.024	-0.02	0.501	0	0.102	0.475	0.125	0.704	0.577	0.14	0.07	0	-0.035	0.096	0.106	0.016	0.042	0.064	0.084	0.117	-0.142	-0.042	0.01	-0.029	0.205	0.106	-0.254	0.434	-0.103	-0.011	0	-0.141	-0.104	-0.007	0.004	-0.029	-0.016	0	-0.002	0.016	0.075	0.128	0.225	0.231	-0.049	-0.326	-0.394	-0.158	-0.156	-0.165	0.076	0.099	-0.055	0.098	-0.078	0.066	0.003	0.102	0.044	0.26	0.229	-0.074	0.004	-0.181	0.275	0.2	0.406	0.168	0.02	0.081	-0.07	0.181	-0.075	0.087	0.048	0.04	0.083	0.09	0.093	0.148	0.066	0.08	0.395	0.101	0.13	0.104	0.139	0.091	0.145	0.1	0.091	0.177	0.064	0.097	0.071	0.161	-0.089	-0.143	-0.02	-0.214	-0.136	-0.083	0	-0.232	0.443	0.313	0.398	0.348	0.408	0.382	0.047	0.333	0.355	0.326	0.38	0.035	0.048	0.009	0.081	0.101	0.176	0.042	0.141	0.338	0.325	0.105	0.273	0.183
12	G6	good	139	SO_3341	0.18	0.108	0.246	0.107	-0.053	0.154	-0.045	-0.045	-0.079	0.027	-0.043	0.034	0.015	-0.041	0.01	0.022	-0.018	0.008	0.09	-0.15	0.094	0.244	0.126	0.086	-0.013	0.125	0.127	0.047	0.124	0.114	0.071	0.135	0.087	-0.014	0.107	0.114	0.123	0.146	0.224	-0.409	0.658	0.368	-0.012	0.113	0.247	-0.064	0.118	-0.002	0.13	0.095	0.105	0.162	0.077	-0.031	0.118	0.021	0.106	0.061	-0.214	0.13	0.149	-0.216	0.24	-0.247	-0.409	-0.162	-0.027	-0.017	0.088	0.196	-0.041	0.186	0.012	1.482	0.43	0.216	-0.005	0.181	0.003	-0.215	0.207	0.26	0.177	0.139	0.151	0.281	0.122	0.323	-0.198	0.072	0.024	0.306	0.059	-0.048	-0.039	0.196	0.161	-0.057	2.801	0.197	0.056	0.297	0.331	0.264	0.11	0.297	0.216	0.174	0.246	0.297	0.095	0.221	0.637	0.084	0.271	0.308	0.065	0.272	0.191	0.165	0.225	0.208	0.267	0.354	0.192	0.625	0.077	0.132	0.151	0.132	0.138	-0.031	-0.002	0.523	0.328	0.168	0.155	0.061	0.173	-0.144	0.065	0.074	0.144	0.091	0.075	0.036	0.105	0.08	0.108	0.01	0.118	0.098	0.1	0.159	0.179	0.061	0.106	0.097	0.092	0.113	0.153	0.058	0.017	-0.093	0.217	0.161	0.1	0.241	0.203	0.055	0.083	-0.16	-0.158	-0.367	-0.295	-0.31	-0.348	-0.357	-0.25	-0.237	-0.291	-0.231	-0.074	0.074	0.142	0.096	0.114	0.028	-0.067	-0.05	0.097	0.082	0.124	0.11	-0.009
12	A7	edge	139	SO_4043	-0.053	0.187	0.112	0.017	-0.182	-0.105	-0.082	0.03	-0.294	0.076	-0.065	0.017	-0.077	0.019	0.051	0.035	-0.012	-0.09	-0.148	0.009	-0.106	0.113	0.178	0.121	0.024	-0.106	0.18	0.021	0.071	0.173	0.138	0.171	0.081	0.062	0.021	-0.049	-0.077	0.12	0.171	0.383	-0.459	0.093	0.062	-0.047	0.015	0.056	0.043	0.068	-0.054	-0.116	-0.062	-0.007	-0.148	-0.307	-0.059	-0.141	-0.136	-0.129	0.951	0.001	-0.36	1.758	-0.246	0.013	-0.005	-0.013	0.094	0.07	-0.192	0.693	-0.246	-0.062	0.757	-0.24	1.46	1.13	-0.131	-0.499	-0.218	-0.094	0.181	-0.241	-0.325	0.005	-0.092	-0.28	-0.191	-0.435	-0.682	-0.176	-0.157	-0.134	-0.133	-0.439	-0.076	-0.081	-0.116	-0.116	1.151	-0.115	0.08	-0.123	0.005	-0.007	0.27	0.08	0.042	0.065	0.054	0.136	-0.163	-0.131	0.122	0.078	-0.074	0.235	-0.162	-0.619	-0.026	-0.096	0.071	-0.121	0	0.248	-0.486	-0.082	-0.033	-0.132	-0.112	-0.08	-0.174	0.169	-0.352	0.104	-0.032	-0.151	-0.112	0	-0.168	0	-0.092	-0.104	-0.157	-0.127	-0.124	-0.122	-0.069	-0.065	-0.09	-0.227	-0.093	-0.206	-0.058	0	-0.057	-0.114	-0.089	-0.032	0.045	-0.039	0.038	-0.056	-0.222	-0.138	0.018	-0.061	0.32	0.071	0.045	0.285	0.245	0.154	0.094	0.023	-0.068	0.149	0.101	0.299	-0.048	0.232	0.03	0.314	0.164	0.171	0.356	-0.035	-0.058	-0.075	-0.245	0.266	0.148	0.189	0.062	0.117	0.109
12	A7	edge	139	SO_4043	-0.404	-0.131	-0.388	-0.076	-0.137	-0.407	-0.036	0.095	-0.05	0.05	-0.201	-0.163	-0.128	-0.339	-0.169	-0.239	-0.137	-0.251	-0.117	-0.133	-0.248	0.048	0.091	-0.102	-0.104	-0.233	0.201	0.07	-0.027	0.092	-0.097	0.118	0.154	0.092	-0.013	0.06	0.109	-0.103	0.082	0.33	-1.341	-0.127	0.038	-0.156	-0.137	-0.162	-0.301	-0.176	0.072	-0.259	0.051	-0.257	0.042	-0.212	-0.045	-0.211	-0.011	-0.248	-0.001	0.017	0.386	1.817	0.094	0.072	0.067	0.043	-0.053	-0.227	-0.353	-0.073	-0.245	-0.057	-0.251	-0.523	-0.435	-0.719	-0.398	-0.413	-0.401	-0.44	-0.085	-0.239	-0.2	-0.283	-0.361	-0.396	-0.037	-0.168	-1.018	-0.058	-0.109	0.233	-0.023	-0.549	0.074	-0.308	-0.062	-0.177	-0.253	-0.037	-0.093	-0.15	0.002	-0.078	0.048	-0.023	-0.033	-0.422	-0.752	-0.732	-0.602	0.856	-0.142	0.47	0.704	1.025	0.409	0.12	-0.161	0.073	-0.162	0.096	0.051	-0.004	0.115	0.173	-0.368	-0.444	-0.034	0.007	0.153	-0.115	0.054	0.283	-0.069	-0.253	-0.088	0.182	-0.043	0.017	-0.087	-0.05	-0.023	-0.071	-0.071	-0.077	-0.08	-0.086	-0.115	-0.389	-0.089	-0.103	-0.046	-0.125	-0.13	-0.107	-0.016	0.008	0.037	-0.039	0.008	-0.378	-0.226	-0.276	-0.049	-0.156	-0.016	-0.262	-0.588	-0.396	0.377	0.266	0.002	-0.306	-0.07	0.234	0.116	-0.056	-0.066	-0.057	-0.078	0.393	0.145	0.01	0.247	-0.017	-0.118	0.083	-0.127	0.262	0.083	0.213	0.089	0.186	0.081
12	F8	good	139	SO_1888	0.564	0.339	0.06	0.484	0.521	0.336	0.238	0.008	0.182	-0.023	-0.099	0.167	0.092	0.027	0.181	0.14	0.117	0.156	0.227	-0.002	0.228	0.863	0.631	0.715	0.389	0.291	0.267	0.245	0.314	0.26	0.226	0.196	0.276	0.195	0.403	0.366	0.327	0.543	0.843	0.561	0.808	0.211	0.433	0.518	0.605	0.056	0.325	0.318	0.743	0.389	0.424	0.205	0.336	0.278	0.496	0.279	0.297	0.39	0.631	0.627	0.823	-0.088	1.273	0.166	0.666	0.06	0.017	0.511	0.105	0	0.155	0.382	-0.183	0.23	-2.47	-2.457	0.14	0.155	0.201	0.465	0.523	0.006	0.32	0.351	0.4	0.07	0.34	0.411	0.564	0.477	0.362	0.991	0.712	0.067	0.636	0.39	0.566	0.54	0.899	0.347	0.128	0.239	0.148	0.229	0.34	0.191	0.238	0.039	0.152	-0.051	-0.048	0.539	-0.411	0.151	0.656	0.684	-0.013	0.463	0.211	0.211	0.122	0.359	0.403	0.196	0.234	-0.145	0.078	0.141	0.34	0.292	0.222	0.491	0.507	0.305	0.249	0.165	0.329	0.22	0.472	0.873	0.22	0.219	0.159	0.187	0.154	0.285	0.237	0.084	0.209	0.587	0.32	0.239	0.32	0.286	0.25	0.27	0.207	0.234	0.263	0.261	0.189	0.121	0.073	0.066	0.148	0.172	0.131	0.246	0.146	-0.171	0.166	0.521	0.505	0.256	0.27	0.617	0.577	0.265	0.888	0.627	0.438	0.504	0.125	0.045	-0.119	0.136	0.168	0.097	0.099	0.2	0.269	-0.052	0	0.177	-0.024
12	D9	good	139	SO_0316	0.158	-0.552	-0.61	-0.204	-0.205	-0.094	-0.255	-0.256	-0.333	0.001	-0.112	-0.931	-0.036	-0.043	-0.112	-0.013	-0.064	-0.138	-0.261	0.243	-0.043	-0.034	-0.126	-0.028	-0.599	-0.366	-0.337	-0.18	-0.167	-0.146	-0.347	-0.263	-0.333	-0.121	0.025	-0.222	-0.206	0.031	-0.112	0.528	-0.216	-0.363	0	-0.106	-0.074	-0.149	-0.017	0.021	-0.008	-0.286	-0.252	-0.227	-0.242	-0.169	0.09	-0.289	-0.098	-0.464	0.598	-0.112	-0.041	-0.39	-0.645	-0.729	-0.067	0.02	0.076	0.162	-0.041	-1.821	-0.198	-0.397	-0.619	-0.388	-0.565	-0.506	-0.943	-0.105	-0.296	0.032	-0.094	-0.444	-0.197	-0.257	0.045	-0.623	-0.215	0.277	-1.043	-0.167	0	-0.286	-0.053	0.792	-0.546	0.274	0.049	0.262	-1.501	-0.203	-0.182	-0.181	-0.376	-0.165	-0.173	-0.101	-0.139	-0.272	-0.175	-0.177	-0.183	-0.326	0.008	-0.349	-0.287	-0.095	-0.498	-0.964	-0.074	0	-0.171	0.079	-0.116	-0.321	0.812	-0.374	-0.2	-0.28	-0.042	-0.132	1.26	-0.347	0.015	-0.468	-0.27	0.445	0	-0.193	-0.76	0.135	-0.154	-0.055	-0.171	-0.101	-0.044	-0.104	-0.367	-0.085	0.011	-0.449	-0.218	-0.296	-0.113	-0.051	-0.009	-0.095	-0.202	-0.185	-0.144	-0.241	-0.106	-0.103	0.121	-0.039	-0.282	-0.216	-0.178	-0.162	-0.349	-0.309	-0.265	0.424	0.485	0.361	0.489	0.485	0.324	0.377	0.207	0.506	0.255	0.377	0.068	0.029	0.056	-0.182	-0.168	-0.17	-0.112	-0.017	-0.119	-0.062	-0.026	-0.068	-0.078
12	D9	good	139	SO_0316	-0.369	-0.191	0.078	-0.383	-0.278	-0.383	-0.202	0.017	-0.076	0.094	0.193	-0.806	-0.104	0.03	-0.025	-0.127	-0.169	-0.196	-0.182	0.079	-0.069	-0.664	-0.528	-0.4	-0.076	-0.127	-0.203	-0.128	-0.172	-0.135	-0.144	-0.127	-0.252	-0.161	-0.141	-0.149	-0.151	-0.369	-0.713	1.26	-0.876	-0.132	-0.169	-0.259	-0.47	-0.432	-0.176	-0.171	-0.329	-0.033	-0.093	-0.117	-0.111	0.127	-0.062	0.02	-0.109	-0.162	-0.718	-0.371	-0.985	-0.565	-1.127	-0.823	-0.376	-0.402	-0.265	-0.364	-0.069	-0.09	-0.343	-0.289	-0.351	0.602	0.472	0.251	-0.472	-0.337	-0.197	-0.225	-0.293	-0.271	-0.459	-0.125	0.043	-0.122	-0.389	-0.569	-2.469	-0.675	0.733	-1.153	-0.38	0.421	-1.396	-0.626	-0.687	-0.419	-1.166	-0.136	-0.2	-0.242	-0.143	-0.199	-0.384	-0.207	-0.121	-0.022	0.131	0.187	0.035	-0.73	-0.319	-0.356	-0.616	-0.653	-0.808	-0.835	-0.208	-0.071	-0.001	-0.2	-0.333	-0.361	0.154	0.045	-0.03	-0.122	-0.179	-0.208	-0.114	-0.478	-0.526	-0.973	-0.589	0.426	-0.173	-0.29	-0.786	-0.57	-0.123	-0.09	-0.152	-0.155	-0.054	-0.16	-0.238	-0.144	-0.119	-0.041	-0.202	-0.097	-0.14	-0.122	-0.167	-0.209	-0.276	-0.237	-0.3	-0.331	-0.273	-0.386	-0.201	-0.251	-0.234	-0.158	-0.086	-0.304	-0.292	-0.146	-0.082	-0.188	-0.12	-0.16	-0.212	-0.285	-0.294	-0.245	-0.264	-0.191	-0.337	-0.277	0.097	0.072	0.17	-0.111	-0.144	0.074	0.032	0.141	-0.146	-0.037	0.025	0.017	0.032
12	G10	good	139	SO_3274	0.88	0.869	1.074	1.103	0.748	0.922	1.026	1.102	1.026	-0.798	-0.448	1.034	1.018	0.836	1.041	0.848	1.043	1.05	1.009	-1.867	0.87	0.481	0.865	0.815	0.586	0.813	0.733	0.496	0.942	0.679	0.665	0.484	0.762	0.588	0.852	1.12	1.013	0.795	0.699	2.183	0.842	1.602	1.051	0.975	0.695	0.941	0.958	1.143	0.875	0.751	0.752	0.495	0.924	0.911	0.88	1.064	1.056	0.883	0.021	0.997	0.419	0.744	0.714	0.501	0.743	1.058	0.833	0.73	1.083	0.492	1.251	1.113	1.339	1.041	0.143	-0.025	0.464	0.475	0.591	0.958	0.79	0.919	0.778	1.076	1.256	0.982	0.992	0.239	0.816	0.81	0.68	1.198	0.9	0.81	0.78	0.752	0.457	0.994	-0.938	0.022	-0.208	0	-0.124	-0.105	-0.054	-0.192	-0.272	-0.107	-0.338	-0.29	-0.331	-0.024	-0.487	0.124	0.36	0	-0.05	-0.155	0.199	0.262	0.158	0.447	0.285	0.137	-0.423	0.31	0.086	0.093	0.346	0.293	0	0.159	0.158	-0.215	0.099	-0.459	0.295	0.095	0.149	0.076	0.097	0.082	-1.259	0	0.005	0.106	0.207	0.027	-0.019	-0.271	-0.013	0.006	-0.016	0.016	-0.044	-0.01	0.042	-0.976	0.08	0.018	0.133	-0.018	-0.059	-0.006	-0.408	-0.177	-0.045	-0.211	-0.124	-0.293	-0.255	-0.377	-0.337	-0.468	-0.404	-0.413	-0.328	-0.443	-0.684	-0.42	-0.948	-0.508	-0.124	0	-0.332	0.351	0.363	-0.091	0.02	-0.015	0.397	0.34	0.089	0.249	0.376
12	G10	good	139	SO_3274	0.27	0.127	0.075	0.191	0.301	0.204	0.014	-0.032	0.006	0.025	0.108	-0.013	-0.027	0.044	-0.034	0.036	0.154	0.113	0.072	0.042	0.099	0.295	0.172	0.167	-0.011	0.125	-0.048	-0.028	0	0.016	-0.037	-0.041	0.031	-0.147	-0.004	0.038	-0.018	0.115	0.321	-0.451	0.194	0.678	0.114	0.207	-0.114	0.07	0.316	0.073	0.104	0.012	-0.039	0.075	-0.077	-0.192	-0.003	0.033	-0.042	0.114	0.027	0.008	0.281	0.675	0.07	-1	-0.463	-0.453	-0.313	-0.132	0.001	-0.042	1.129	0.133	0.29	0.92	0.299	0.363	0.384	0.127	0.269	0.508	0.234	0.571	0.206	-0.038	0.058	0.15	0.092	0.551	0.639	-0.005	0.044	0.308	0.087	0.526	0.428	0.359	0.649	0.314	0.591	-0.06	-0.081	0.042	0.032	-0.009	0.101	-0.117	0.035	0.094	0.143	0.193	0.167	-0.022	0.123	-0.133	0.001	0.212	0.019	-0.12	0.085	-0.074	0.12	-0.037	0.064	0.089	-0.01	-0.821	0.171	0.142	-0.095	-0.055	0.234	-0.033	0.093	0.471	0.177	0.016	0.105	-0.018	-0.163	-0.304	0.089	0.069	0.074	0.034	0.101	0.065	0.136	0.045	-0.001	-0.779	0.152	0.025	0.058	0.058	0.1	0.041	0.134	0.081	0.125	0.154	0.048	0.222	0.26	0.393	0.064	0.083	0.132	0.005	0.238	0.232	0.071	0.449	0.362	0.189	0.347	0.373	0.345	0.321	0.42	0.23	0.289	0.337	0.299	0.098	0.333	0.822	0.887	-0.067	-0.089	-0.162	0.053	-0.001	-0.014	0.05	-0.016
12	G11	good	139	SO_1750	0.556	0.12	0.335	0.252	0.3	0.252	0.108	-0.085	0.083	-0.157	-0.258	0.338	0.199	0.018	0.113	0.168	0.394	0.25	0.19	-0.065	0.128	0.531	0.43	0.353	0.189	0.138	0.012	0.153	0.163	0.163	-0.032	0.115	-0.442	0.081	0.347	0.311	0.154	0.245	0.444	-0.082	1.66	-0.329	0.481	0.225	0.11	0.262	0.45	0.258	0.428	0.063	0.102	0.132	0.179	0.151	0.374	0.206	0.265	0.025	-1.989	0.124	0.475	0.204	-0.089	-0.25	0.458	0.151	0.093	0.196	0.418	-0.566	-1.623	0.233	0.215	-0.133	1.328	1.65	-1.457	0.556	0.57	0.715	0.337	0.637	0.406	0.344	0.381	0.369	0.216	0.573	0.671	0.153	-0.513	-0.026	0.402	0.368	0.029	0.668	0.854	0.825	-0.573	0.162	0.02	-0.103	-0.044	0.03	0.01	0.014	-0.128	-0.453	-0.104	-0.133	0.076	0.035	-2.371	0.158	-1.464	0.134	-0.007	-1.264	0.147	0.06	-0.076	0.203	0.025	-0.699	-1.377	-0.365	0.139	-0.009	0.103	0.121	-2.502	-0.586	-0.002	0.111	-1.148	-0.255	0.07	-0.078	0.152	0.236	0.187	0.254	0.184	0.181	0.148	0.228	0.266	0.244	0.223	0.023	0.171	0.236	0.128	-1.818	-1.509	0.246	0.279	0.232	0.24	0.236	0.263	0.466	0.546	0.425	0.091	-0.003	0.15	-0.678	-0.411	-0.302	-0.338	-0.217	-0.171	-0.242	-0.434	-0.052	-0.058	-0.02	0.234	-2.035	-2.29	-1.746	-0.015	-0.044	-0.121	0.161	0.172	0.019	0.071	0.161	0.31	0.193	0.149	0.239	0.297
12	F11	good	139	SO_4573	-2.803	-0.93	-4.258	-1.097	-1.895	-2.447	-0.381	-0.118	-0.395	-0.032	0.087	-0.338	-0.134	-0.007	-0.203	-0.206	-0.231	-0.298	-0.403	0.077	-0.117	-0.287	-0.205	-0.281	-0.005	-0.116	-0.432	-0.205	-0.295	-0.214	-0.239	-0.278	-0.348	-0.486	-0.28	-0.315	-0.269	-0.35	-0.412	1.938	-3.44	-2.245	-1.031	-1.9	-1.578	-1.695	-1.862	-2.074	-0.322	-0.308	-0.37	-0.358	-0.487	-0.673	-0.316	-0.182	-0.29	-0.232	3.371	-0.172	-0.756	-1.09	-2.874	-3.927	-3.621	-1.795	-1.28	-1.109	0.307	0.365	-0.142	-0.182	-0.496	-0.616	0.817	0.616	-0.784	-1.017	0.241	-3.612	-0.53	-3.649	-0.712	-0.357	-0.164	-0.442	-0.277	0.633	0.647	0.15	0.063	0.158	-0.621	-0.486	-1.403	-0.836	-2.987	-2.014	-3.165	-0.019	-0.195	-0.417	-0.208	-0.155	-0.091	-0.111	-0.258	-0.086	-0.06	0.001	-0.121	-1.031	0.124	-0.516	-0.589	-0.382	-1.073	-0.447	-0.192	-0.348	-0.357	-0.279	0.001	-0.384	-0.992	0.521	-0.146	-0.114	-0.253	-0.144	-1.263	1.459	-1.189	-1.184	-0.865	-0.537	-0.433	0.228	-2.049	-1.934	-0.169	-0.123	-0.071	-0.095	-0.139	-0.149	-0.23	-0.081	-0.099	-2.85	-0.068	-0.114	-0.175	-0.318	-0.246	0.09	-0.259	-0.216	-0.379	-0.316	-0.329	-0.097	-0.114	-0.269	-0.407	-0.311	-0.525	-0.424	-0.254	-0.516	-0.475	-0.25	-0.273	-0.514	-0.411	-0.323	-0.256	0.068	0.053	0.012	-0.335	-0.258	-0.165	-0.293	-0.236	-0.17	-0.159	0.372	-0.134	-0.05	-0.89	-0.359	-0.623	-0.671	-1.455
12	F12	good	139	SO_4340	-0.115	-0.426	-0.699	0.054	0.033	-0.143	-0.447	-0.313	-0.388	0.004	-0.519	-0.062	-0.148	-0.309	-0.12	-0.1	-0.363	-0.287	-0.341	0.005	-0.222	0.35	0.148	0.104	-0.001	-0.472	-0.311	-0.164	-0.28	-0.15	-0.467	-0.234	-0.375	-0.333	-0.003	-0.239	-0.287	0.03	0.191	1.019	1.069	-0.464	0.058	-0.135	0.321	0.326	0.128	-0.098	0.197	-0.506	-0.39	-0.383	-0.273	-0.43	-0.059	-0.404	-0.304	-0.539	-0.223	0.039	0.289	-0.487	0.357	-0.254	0.135	0.244	0.225	0.16	-0.356	-0.885	-0.228	-0.256	-0.572	-0.074	0.699	0.897	0.345	-0.052	-0.347	0.036	-0.233	-0.244	-0.06	-0.269	-0.27	0.08	-0.242	0.62	0.461	-0.042	-0.12	0.584	0.036	0.257	0.349	0.31	0.297	0.236	0.711	0.47	0.601	0.588	0.633	0.557	0.944	0.758	0.723	0.539	0.617	0.585	0.527	0.115	0.408	-0.008	0.044	0.276	-0.255	-0.538	-0.154	-0.143	-0.231	-0.016	-0.004	-0.105	-0.157	0.219	-0.272	-0.265	-0.192	-0.084	0.313	-0.013	-0.351	-0.258	-0.067	-0.077	-0.068	-0.087	-0.245	0.23	-0.081	-0.031	-0.064	-0.123	-0.035	0	0.035	0.044	0.091	-0.403	-0.168	-0.254	-0.169	-0.11	-0.15	0.016	-0.03	-0.014	0.027	-0.027	0	0.146	0.322	0.085	-0.203	-0.297	-0.099	0.167	-0.319	0.068	-0.271	-0.189	-0.133	-0.415	-0.174	0.007	-0.166	0.105	-0.076	-0.133	-0.392	-0.391	-0.235	-0.101	0.04	-0.091	-0.108	0.349	0.088	0.068	0.086	-0.033	0.188	0.122	-0.058
12	B12	good	139	SO_1853	0.265	0.194	0.111	0.396	0.517	0.402	0.025	-0.156	-0.063	-0.259	-0.239	0.196	0.157	-0.031	0.077	0.061	0.019	0.022	0.111	-0.139	0.013	0.591	0.35	0.344	0.226	0.293	0.238	0.154	0.135	0.152	0.163	0.116	0.089	0.176	0.2	0.235	0.191	0.431	0.589	0.421	-0.026	0.051	0.305	0.233	0.384	0.368	0.291	0.392	0.333	0.279	0.111	0.169	0.179	0.529	0.223	0.146	0.259	0.198	0.175	0.311	0.746	0.405	-0.063	-0.048	-0.293	0.191	0.3	0.27	0.204	0.027	-0.083	0.28	0.056	0.969	-0.03	-0.117	0.385	0.167	0.209	0.22	0.144	0.376	0.3	0.276	0.169	0.429	0.22	0.432	-1.45	0.459	0.139	0.624	0.34	0.433	0.622	0.209	0.185	0.211	0.933	0.13	0.139	0.158	0.34	0.221	0.251	0.189	0.048	0.233	0.265	0.315	0.173	0.252	-0.23	0.31	0.404	0.434	0.488	0.219	0.253	0.208	0.272	0.208	0.325	0.363	-0.382	-0.281	0.298	0.297	0.139	0.213	0.398	0.268	0.486	0.395	0.342	0.373	0.222	0.187	0.295	0.38	0.1	0.012	-0.096	-0.077	-0.127	0.043	0.082	-0.03	-0.169	0.14	0.16	0.074	0.145	0.187	0.274	0.121	0.11	0.163	0.172	0.194	0.174	0.072	0.26	0.35	0.18	0.109	0.027	0.254	0.409	0.2	0.137	-0.258	-0.228	-0.225	-0.255	-0.074	-0.361	-0.049	-0.21	-0.113	-0.288	-0.166	0.128	0.108	0.598	0.037	0.144	0.4	0.091	0.246	0.383	0.305	0.259	0.321	-0.002
13	G1	good	139	SO_0431	-0.389	-0.4	0.141	-0.332	-0.573	-0.398	-0.016	-0.037	-0.234	0.089	-0.003	-0.046	-0.093	-0.177	-0.147	-0.135	-0.066	-0.159	-0.235	-0.012	-0.086	-1.311	-0.273	-0.195	-0.913	-1.281	-0.29	-0.202	-0.208	-0.194	-0.299	-0.091	-0.211	-0.261	-0.086	-0.202	-0.147	-0.357	-0.517	-0.804	-0.47	-0.974	-0.304	-0.077	-0.413	-0.392	-0.157	-0.129	-0.142	-0.236	-0.206	-0.189	-0.125	-0.261	-0.096	-0.245	-0.158	-0.263	-1.296	-0.226	-0.347	-0.351	-0.263	-0.337	-0.278	-0.138	-0.085	-0.163	0.026	1.19	0.026	-0.045	-0.917	-0.022	-0.043	0.038	-0.212	-0.017	-0.067	-0.603	-0.088	-0.459	-0.238	-0.124	-0.075	-1.366	-0.064	-0.491	-1.074	-0.246	0.839	-0.736	-0.086	-0.975	-0.178	-0.393	-0.672	-0.014	-0.402	-0.124	-0.133	-0.032	-0.119	-0.15	-0.329	-0.057	-0.063	-0.295	-0.233	-0.095	-0.186	0.013	-0.506	-0.231	-0.077	-0.114	-0.277	0.011	-0.02	-0.089	-0.067	0.029	-0.021	-0.208	-0.177	-0.353	-0.194	-0.379	-0.121	-0.003	-0.179	-0.06	-0.003	0.135	-0.226	-0.369	0.012	-0.201	-0.14	0.101	-0.105	-0.199	-0.23	-0.206	-0.182	-0.238	-0.084	-0.071	-0.167	-0.3	-0.286	-0.233	-0.154	-0.213	-0.282	-0.159	-0.196	-0.15	-0.181	-0.235	-0.212	-0.311	-0.01	-0.523	-0.266	-0.598	-0.252	-0.325	-0.258	-0.525	-0.243	0.453	0.423	0.353	0.276	0.436	0.176	0.36	0.317	0.017	0.24	0.169	-0.121	-0.207	-0.239	-0.108	-0.179	-0.716	-0.208	-0.006	-0.131	-0.091	-0.183	-0.115	-0.069
13	F1	good	139	SO_4512	-0.163	-0.314	-0.157	-0.219	-0.101	-0.112	-0.17	-0.246	-0.212	0.081	-0.064	0.013	-0.137	-0.06	-0.032	-0.011	-0.081	-0.174	-0.137	0.048	-0.186	-0.188	-0.276	-0.253	-0.035	-0.189	-0.211	-0.142	-0.177	-0.136	-0.19	-0.075	-0.194	-0.164	-0.13	-0.143	-0.14	-0.158	-0.242	-0.806	1.035	-0.259	-0.043	0.002	-0.278	0.927	0.014	0.035	-0.194	-0.132	-0.267	-0.272	-0.315	-0.145	-0.226	-0.108	-0.176	-0.286	-0.124	-0.186	-0.041	-0.209	-0.46	-0.462	0.852	-0.268	-0.14	-0.215	-0.262	-0.181	0.707	-0.134	-0.339	0.892	0.89	0.391	-0.286	-0.335	-0.702	-0.428	-0.567	0.06	-0.415	-0.159	-0.261	-0.161	-0.205	0.009	-0.027	-0.396	-0.856	-0.156	-0.495	-1.133	-0.853	-0.455	-0.565	-0.097	-0.076	-0.249	-0.116	-0.254	-0.186	-0.248	-0.393	-0.207	-0.162	-0.126	-0.1	-0.132	-0.036	-0.242	-0.358	-0.196	-0.202	-0.039	-0.258	-0.387	-0.348	-0.455	-0.257	-0.438	-0.504	-0.332	-0.316	0	-0.242	-0.284	-0.378	-0.386	-0.353	-0.458	-0.429	-0.247	-0.374	-0.491	-0.329	-0.433	-0.372	-0.638	-0.244	-0.122	-0.158	-0.184	-0.119	-0.206	-0.09	-0.089	-0.087	-0.293	-0.195	-0.23	-0.212	-0.197	-0.239	-0.141	-0.214	-0.267	-0.182	-0.218	-0.127	-0.379	-0.367	-0.328	-0.129	-0.054	-0.144	-0.184	-0.164	-0.012	-0.286	-0.288	-0.306	-0.268	-0.245	-0.3	-0.377	-0.098	-0.434	-0.449	-0.382	-0.455	-0.093	-0.278	-0.268	-0.293	-0.284	0.066	0.048	-0.149	-0.251	-0.28	-0.06	-0.073	-0.169
13	A2	good	139	SO_3631	-0.092	-0.054	0.278	-0.173	-0.242	0	0.116	-0.224	-0.071	-0.027	0.338	-0.039	-0.12	0.149	-0.079	0.021	-0.088	0.05	-0.056	0.17	0.137	-0.036	-0.053	-0.058	0.04	0.214	0	-0.087	-0.033	0.103	0.121	0.051	0.029	0	-0.051	-0.045	-0.011	-0.282	-0.205	-0.573	0.212	0.273	-0.193	0.048	0.173	-0.888	-0.065	-0.173	-0.071	0.025	0.139	0.382	-0.028	-0.131	0.009	-0.005	0.027	0.32	1.218	-0.015	-0.215	0.13	-0.086	-0.001	0.16	0.049	-0.221	0.089	0.08	1.23	0.185	-0.057	0	0.057	-0.73	-0.134	0.51	0.527	0.539	0.397	0.422	0.609	0.518	0.037	-0.018	-0.064	-0.031	-0.033	0.449	0.064	-0.084	0.168	0.073	0	0.562	0.273	0.306	0.399	-0.628	0.12	0.071	-0.033	-0.03	0.066	-0.048	0.074	-0.019	0.299	0.333	0.497	0.219	-0.441	-0.105	-0.362	-0.364	-0.449	-0.11	-0.681	0.059	-0.074	-0.081	-0.147	-0.088	-0.206	0.059	0.146	0.198	0.309	0.009	-0.074	-0.164	-0.122	-0.07	-0.36	0.205	-0.171	-0.054	-0.303	0.111	-0.013	-0.056	-0.022	-0.062	-0.065	-0.019	0.008	-0.027	0.017	-0.022	-0.088	-0.02	0.093	-0.032	0.046	0.052	0	0	0	0.044	0.072	-0.024	0.247	0.319	0.257	0.316	0.498	0.273	0.17	0.528	0.321	0.674	0.478	0.477	0.281	0.732	0.534	0.521	0.674	0.299	0.274	0.435	0.46	-0.22	-0.149	-0.13	-0.033	0.02	0	-0.18	-0.218	-0.263	-0.176	-0.272	-0.136	-0.228
13	A2	good	139	SO_3631	0.273	0.213	0.147	0.06	0.029	0.337	-0.043	-0.17	-0.208	-0.032	0.034	0.15	0.114	0.103	0.003	0.047	0.071	0.097	-0.002	0.053	0.164	0.605	0.145	0.231	0.162	0.212	0.026	0.028	0.033	-0.003	0.078	0.087	0.066	-0.052	0.085	-0.059	-0.028	0.035	0.439	-0.428	0.661	0.201	-0.102	0.164	0.434	-0.371	0.02	0.17	0.056	0.123	0.033	0.222	-0.131	-0.045	-0.064	-0.107	-0.003	0.14	-0.181	0.013	-0.115	0.001	-0.144	0.2	0.314	0.605	0.553	0.482	-0.104	0.056	0.038	0.12	0.388	0.933	1.066	1.356	-0.056	0.468	0.182	0.592	0.517	0.179	0.657	0.025	0.034	-0.089	0.018	0.03	0.996	0.152	0.156	0.566	0.18	0.474	0.406	0.694	0.495	1.068	-3.389	0.108	0.092	-0.045	-0.037	0.089	0.055	0.075	0.071	0.226	0.334	0.348	0.161	-0.123	-0.136	0.053	-0.108	-0.05	-0.099	0.044	0.128	0.032	0.087	0.003	0.064	-0.026	-0.364	0.492	0.193	0.287	0.074	0.089	0.016	0.046	0.191	-0.323	0.046	0.005	0.033	-0.067	0.481	0.444	-0.038	0.018	0.061	0.04	0.044	0.05	0.135	0.138	0.106	0.165	0.158	0.083	0.06	0.204	0.258	0.135	0.178	0.113	0.193	0.175	0.127	0.594	0.489	0.528	0.305	0.211	-0.018	0.058	0.252	0.236	0.218	-0.218	0.018	0.098	0.227	0.116	0.006	0.247	0.078	0.171	0.049	-0.021	-0.196	0.089	-0.1	-0.034	0.121	0.151	0.253	-0.101	-0.133	-0.15	-0.098	-0.151	-0.095
13	F3	good	139	SO_0937	0.185	0.149	0.167	-0.074	-0.033	0.009	0.06	0.103	0.161	0.208	0.043	-0.84	0.172	0.1	0.22	0.121	0.103	-0.042	0.065	0.126	0.101	-0.149	-0.055	-0.022	-0.415	-0.002	0.033	0.013	0.073	0.04	-0.026	0.031	-0.136	-0.072	0.114	0.116	0.051	0.086	-0.197	-0.224	0.693	-0.29	0.32	0.134	0.35	-0.049	0.216	0	-0.115	0.074	-0.031	-0.033	0.101	0.228	0.239	0.101	0.14	-0.119	-1.4	-0.095	-0.811	-0.514	-0.421	-0.549	0.457	0.029	0.344	0.133	0.126	0.755	0.062	-0.077	-0.12	-0.007	-0.783	-1.22	-0.969	-0.304	-0.484	-0.278	0.015	-0.109	-0.056	0.054	0.366	0.004	-0.01	-0.175	-0.559	-0.177	-0.122	-1.247	-0.085	0.141	-0.95	-0.126	-0.179	-0.128	0.276	0.138	-0.126	0.092	-0.026	0.027	-0.1	-0.106	-0.006	-0.268	-0.441	-0.302	-0.521	-0.246	-0.631	0.191	0.175	0.311	-0.217	-0.448	0.113	0.26	-0.025	0.329	0.197	-0.113	-0.423	-0.279	-0.183	-0.192	0.157	0.267	0.021	-0.25	-0.311	-0.477	0.064	0.937	0.125	-0.116	-0.762	-0.53	-0.053	0.016	-0.077	-0.01	-0.048	-0.025	-0.246	0.025	0.014	-0.719	-0.117	-0.041	0.007	0.059	0.112	-0.068	-0.057	-0.145	-0.064	-0.12	-0.016	-0.406	-0.277	-0.549	-0.085	0.103	0.081	-0.099	-0.357	-0.401	0.165	-0.762	-0.722	-0.99	-1.079	-0.641	-0.855	-1.289	-0.983	-0.715	-1.124	-0.694	0.108	0.093	0.105	-0.036	0.038	0.061	0.011	0.146	0.076	0.091	-0.004	0.118	0.153
13	F3	good	139	SO_0937	0.132	0.059	0.156	0.125	0.378	0.181	-0.027	0.122	0.058	-0.099	0.117	-0.709	0.09	0.24	0.053	0.076	0.026	0.118	0.081	0.056	0.224	0.298	0.171	0.223	-0.047	0.114	0.064	0.017	0.03	0.056	0.147	0.04	0.046	0.007	0.029	0.002	-0.033	0.068	0.207	1.052	1.496	0.355	0.101	0.246	0.739	0.44	0.041	0.005	0.123	-0.012	-0.141	0	-0.074	0.068	-0.079	-0.096	0.045	0.093	-0.416	0.035	0.211	-0.019	0.155	-0.127	-0.395	0.577	0.375	0.244	0.065	-0.118	-0.132	-0.067	0.108	1.214	0.538	0.479	0.177	0.318	0.177	0.175	0.191	0.571	0.311	0	0.048	0.259	0.003	0.67	-0.166	0.052	0.283	0.182	0.324	1.438	-0.666	0.324	0.197	0.289	0.605	0.021	0.119	0.008	-0.002	0.022	0.008	0.084	0.05	0.254	0.259	0.402	0.328	-0.327	0.747	0.025	-0.281	-0.088	-0.282	-0.522	-0.001	0.019	0.062	-0.102	-0.064	-0.132	0.312	-0.187	0.216	0.197	-0.058	0.025	0.061	-0.027	-0.484	-0.325	-0.063	0.801	-0.121	0.18	0.011	0.342	-0.028	0.007	-0.026	0.078	0.109	0.064	-0.095	0.12	0.107	0.277	0.132	0.1	0.063	0.154	0.119	0.055	0.128	-0.004	-0.073	0.016	-0.028	0.075	0.135	0.255	-0.098	-0.067	-0.143	-0.176	0.166	0.176	0.052	0.086	0.078	0.228	0.059	0.006	0.033	-0.093	-0.012	0.047	-0.067	0.157	0.106	-0.041	0.139	0.005	0.027	0.112	-0.062	0.147	-0.056	-0.104	-0.006	-0.078	-0.062
13	B4	good	139	SO_1646	0.216	-0.061	-0.307	0.093	0.11	-0.095	-0.023	-0.239	-0.181	-0.155	-0.239	0.018	-0.019	-0.218	-0.04	0.019	0.084	0.044	-0.059	-0.074	0.042	0.464	0.271	0.218	0.037	-0.088	0.062	-0.015	0.031	0.138	0.049	0.103	0.126	-0.039	0.173	0.048	0.045	0.209	0.423	1	-0.021	0.054	-0.031	0.056	0.069	-0.406	0.069	0.091	0.466	-0.09	0.031	0.079	0.017	-0.093	0.202	-0.019	0.095	-0.033	0.865	0.303	1.013	0.094	-0.019	0.083	0.181	-0.081	-0.034	-0.151	0.11	0.08	0.229	0.14	0.063	0.227	-1.558	-1.343	0.27	0.185	0.265	0.097	-0.011	0.036	-0.003	-0.024	0.128	0.004	0.048	0.481	0.845	0.13	0.196	-0.418	0.475	0.235	0.545	0.173	0.192	0.252	0.465	0.01	0.076	0.148	0.174	0.091	0.257	0.13	0.234	-0.034	0.15	0.093	0.119	0.186	0.62	0.31	0.364	0.428	0.114	0.353	0.11	0.037	0.21	0.09	0.244	0.294	0.102	0.677	-0.079	0.051	0.03	0.088	0.244	0.144	0.422	0.394	0.231	0.177	0.196	0.149	0.235	0.292	0.097	0.076	0.126	0.144	0.126	0.094	0.078	0.083	0.067	0.291	0.165	0.093	0.137	0.166	0.118	0.139	0.151	0.105	0.14	0.19	0.102	0.064	0.202	0.287	0.259	0.169	0.256	0.435	0.16	0.541	0.227	0.016	0.015	-0.176	-0.175	0.127	0.003	0.074	0.076	0.079	0	0.003	0.033	0.071	-0.021	0.03	0.093	0.205	0.036	0.122	0.189	0.091	0.223	0.042	0.026
13	B4	good	139	SO_1646	0.227	-0.053	0.173	0.132	-0.105	0.089	0.115	-0.211	0.099	-0.066	0.016	0.167	0.029	0.059	0.012	-0.002	0.139	0.093	0.105	0.027	0.166	-0.027	0.076	0.12	0.194	0.255	0.128	0.103	0.173	0.123	0.135	0.115	0.205	0.117	0.182	0.084	0.075	0.049	0.014	-0.889	-0.277	-0.313	0.086	0.067	-0.582	-0.216	0.126	0.073	0.132	0.282	0.236	0.405	0.176	-0.042	0.205	0.223	0.282	0.313	-0.629	0.15	-0.443	-0.597	-0.032	-0.211	0.01	-0.28	0.02	0.094	0.249	0.197	0.558	0.315	-0.149	-2.456	-0.201	-0.068	0.56	0.348	0.132	0.349	0.488	0.403	0.439	0.238	0.343	0.276	0.178	0.794	-0.315	0.168	-0.189	-0.005	-0.116	0.314	0.699	0.423	0.311	0.55	-2.945	0.296	0.205	0.198	0.108	0.287	0.01	0.147	0.142	0.119	0.208	0.234	0.08	0.359	-0.674	-0.098	0.315	0.176	-0.006	0.147	0.253	0.309	0.178	0.32	0.391	0.392	-0.098	-0.21	0.3	0.132	0.377	0.282	-0.323	0.226	0.052	-0.382	0.103	-0.019	0.194	0.14	0.065	-0.235	0.111	0.117	0.118	0.139	0.114	0.131	0.185	0.086	0.104	0.201	0.116	0.15	0.132	0.293	0.26	0.148	0.083	0.088	0.128	0.11	0.041	0.309	0.197	0.108	0.086	0.219	0.292	0.389	0.435	0.061	0.147	0.158	0.165	0.111	0.238	-0.092	0.224	0.293	0.239	0.326	0.072	0.212	0.112	0.134	0.128	0.111	0.13	0.137	0.093	0.204	0.145	0.12	0.093	0.132	0.066
13	C5	good	139	SO_0671	0.103	-0.158	-0.04	0.036	-0.022	0.036	-0.204	-0.029	-0.204	-0.032	-0.119	-0.007	-0.081	-0.077	-0.012	-0.066	-0.073	-0.075	-0.175	-0.087	-0.179	0.019	-0.03	-0.114	-0.101	-0.166	-0.294	-0.169	-0.123	-0.13	-0.144	-0.075	-0.255	-0.198	-0.057	-0.07	-0.209	-0.026	-0.037	-0.342	0.278	0.082	-0.043	0.012	0.227	0.273	0.002	0.104	-0.001	-0.26	-0.26	-0.258	-0.272	-0.222	-0.081	-0.148	-0.142	-0.323	-1.269	-0.033	-0.162	0.085	-0.032	0.046	-0.028	-0.087	0.036	0.065	-0.041	-0.438	-0.051	-0.07	-0.286	-0.049	3.064	2.514	-0.263	-0.426	-0.602	-0.322	-0.582	-0.475	-0.592	-0.125	-0.032	-0.177	-0.274	-0.308	0.152	-0.203	-0.178	1.219	-0.094	-0.572	-0.171	-0.317	-0.217	-0.26	0.585	-0.164	-0.139	-0.08	-0.067	-0.14	-0.059	-0.054	-0.023	-0.238	-0.098	-0.199	-0.231	0.019	-0.652	-0.184	0.023	0.111	-0.091	-0.33	-0.095	-0.17	-0.03	-0.054	-0.169	-0.12	-0.017	-0.403	-0.353	-0.384	-0.251	-0.123	0.045	-0.145	0.07	-0.441	0.006	-0.215	-0.158	0.05	-0.059	0.297	0	-0.01	-0.083	-0.048	0	-0.031	0.052	0.047	0	0	-0.072	-0.134	-0.152	-0.021	-0.09	0.031	-0.025	-0.038	-0.041	0.003	-0.054	-0.207	-0.114	-0.383	-0.158	-0.16	-0.106	-0.067	-0.145	0.091	-0.193	0.005	0.005	0	-0.178	-0.117	-0.36	-0.09	-0.274	-0.422	-0.335	-0.018	-0.086	-0.266	-0.268	-0.06	-0.074	-0.046	-0.063	-0.047	-0.075	-0.013	0.086	-0.085	-0.091
13	F5	good	139	SO_4656	-0.21	-0.348	-0.249	-0.227	-0.28	-0.169	-0.149	-0.063	-0.057	0.18	0.068	-0.082	0.015	-0.003	-0.037	-0.048	-0.106	-0.128	-0.147	0.138	-0.167	-0.184	-0.317	-0.077	-0.098	-0.241	-0.197	-0.118	-0.194	-0.167	-0.31	-0.089	-0.315	-0.215	-0.107	-0.216	-0.174	-0.128	-0.184	-0.766	0.603	0.157	-0.352	-0.278	-0.432	0.004	-0.286	-0.146	-0.224	-0.186	-0.101	-0.235	-0.06	0.109	-0.036	-0.154	-0.083	-0.328	-1.308	-0.218	-1.087	-0.356	-0.56	-0.364	0.034	0.327	0.067	0.239	-0.344	-0.328	-0.346	-0.411	-0.169	0.6	-0.565	-0.822	-1.052	-0.244	-0.894	-0.16	-0.289	-0.012	-0.31	-0.313	-0.121	-0.977	-0.226	-0.152	-0.076	-0.399	-0.102	-0.226	-0.085	1.049	-0.781	-0.189	-0.191	-0.111	-0.57	-0.146	-0.308	-0.281	-0.274	-0.131	-0.472	-0.233	-0.258	-0.283	-0.164	-0.326	-0.183	-0.476	-0.6	-0.444	-0.423	-0.473	-0.877	-1.234	-0.317	-0.02	-0.132	-0.06	-0.132	-0.225	-0.412	-0.118	-0.195	-0.229	-0.11	-0.007	0.324	-0.454	-0.073	-0.002	-0.389	0.639	0.052	-0.063	-0.034	0.683	-0.179	-0.063	-0.179	-0.152	-0.114	-0.132	-0.23	-0.089	-0.089	-0.335	-0.213	-0.255	-0.126	-0.209	-0.084	-0.141	-0.196	-0.212	-0.183	-0.248	-0.168	-0.152	-0.118	-0.119	-0.212	-0.314	-0.353	-0.227	-0.772	-0.581	-0.283	0.301	0.365	0.389	0.406	0.247	0.254	0.286	0.3	0.345	-0.011	0.109	0.041	0.009	0.171	-0.134	-0.189	-0.071	-0.019	-0.031	-0.146	-0.065	-0.056	-0.055	-0.025
13	F6	good	139	SO_1374	0.95	0.411	0.48	0.171	0.53	0.901	-0.394	-0.394	-0.45	-0.598	-0.343	-0.136	-0.099	0.235	-0.261	0	-0.246	-0.217	-0.375	-0.326	-0.682	0.464	0.283	0.254	-0.327	0.399	0.15	0.019	-0.013	0.288	0.412	0.244	0.202	0.238	0.048	-0.12	-0.217	0.125	0.075	-0.513	0.638	0.144	0.22	0.494	0.376	0.585	0.516	0.315	0.013	0.088	0.092	0.361	0.071	-0.061	0.282	-0.14	-0.245	0.247	0	0.158	0.197	0.368	1.52	1.634	1.636	0.426	0.3	0.438	0.333	0.502	-0.609	-0.774	0.314	0.443	2.281	2.243	0.06	0.895	-0.006	0.983	0.502	0.651	0.437	0.133	-0.049	0.596	-0.302	1.084	0.123	0.013	0.319	-0.392	0.102	1.592	-0.173	0.475	0.488	0.642	0.236	0.172	0.228	0.064	0.199	0.228	0.149	0.193	0.122	0.33	0.4	0.466	0.363	-0.408	1.601	0.09	0	-0.061	0.063	0	0.029	0.218	0.264	0.027	0.268	0.285	0.441	0.184	0.312	0.657	0.174	-0.093	1.455	-0.313	-0.066	0.214	0.239	0.816	0.067	0.019	1.326	1.243	-0.296	-0.592	-0.94	-1.241	-1.504	-0.025	-0.232	-0.412	-0.971	-0.796	0.213	0.241	0.335	0.299	0.204	0.215	-0.158	-0.097	-0.124	0	-0.087	-0.196	-0.283	-1.247	0.284	0.276	0.289	0.49	0.516	0.632	0.333	0.143	0.278	0.244	0.331	0.231	0.036	0.562	1.334	0.943	1.145	0.725	0.287	0.161	0.615	0.032	0.098	0.686	0.233	-0.215	-0.005	-0.004	-0.083	0.047	-0.049
13	F6	good	139	SO_1374	0.818	0.654	0.218	0.077	0.494	0.788	-0.383	-0.266	-0.525	-0.213	-0.463	-0.102	-0.229	0.002	-0.231	-0.065	-0.271	-0.241	-0.329	-0.349	-0.61	0.375	0.225	0.006	0.387	0.4	0.32	0.148	0.113	0.397	0.356	0.395	0.317	0.269	-0.004	-0.16	-0.146	0.384	-0.053	0.83	-0.356	0.241	0.571	0.482	-0.003	0.134	0.756	0.468	-0.121	0.199	0.297	0.142	-0.032	-0.223	0.222	-0.162	-0.21	0.194	0.301	0.046	0.033	0.687	1.402	1.379	1.485	-0.157	0.289	0.148	0.316	-0.308	-1.336	-0.408	0.259	0.094	1.677	1.234	-0.057	0.55	0.145	0.182	0.524	-0.239	0.272	0.421	0	0.719	-0.037	2.049	-2.218	0.183	0.041	-0.092	0.062	0.905	-0.122	0.616	0.137	-0.094	-2.595	0.484	0.224	0.224	0.588	0.422	0.22	0.439	0.333	-0.01	-0.038	-0.03	-0.33	0.054	1.57	0.28	0.587	0.688	0.461	0.365	0.148	0.472	0.529	0.324	0.819	0.866	1.065	0.443	0.013	0.456	0.546	0.263	2.079	-0.451	0.023	0.096	0.889	1.33	0.434	0.363	1.641	1.536	-0.353	-0.653	-0.962	-1.275	-1.503	-0.113	-0.272	-0.448	-0.974	0.068	0.126	0.228	0.211	0.251	0.095	0.078	-0.202	-0.217	-0.293	-0.191	-0.209	-0.813	-1.016	-1.653	0.251	0.218	0.038	0.344	-0.08	-0.328	0.276	-0.464	-0.636	-0.731	-0.602	-0.896	-1.243	-0.498	-0.725	-0.415	-0.433	-0.358	0.138	0.205	0.284	-0.024	0.096	0.013	0.022	-0.12	-0.02	0.035	0.009	0.027	0
13	F7	edge	139	SO_2455	0.188	0.189	0.331	0.054	0.255	-0.016	0.426	0.258	0.396	0	-0.036	0.18	0.2	-0.041	0.178	0.16	0.324	0.295	0.323	-0.185	0.178	-0.15	0.154	0.125	0.203	0.299	0.346	0.182	0.175	0.206	0.336	0.213	0.35	0.302	0.416	0.319	0.413	0.084	0.008	0	0.158	-1.48	0.121	0.235	0.318	0.034	0.177	0.052	0.174	0.322	0.371	0.286	0.383	0.304	0.332	0.389	0.431	0.326	3.07	0.233	0.311	0.447	0.365	0.026	0.148	0.054	0.153	-0.259	0.497	0.809	0.511	0.494	0.611	0.378	0.196	0.11	0.037	0.188	0.265	0.189	0.25	0.1	0.37	0.396	0.333	0.475	0.493	0.146	0.257	0.364	0.197	-0.156	0.345	2.743	0.252	0.124	0.028	0.278	0.291	0.373	0.072	0.108	0.105	0.348	0.06	0.183	0.168	0.079	-0.261	-0.462	-0.315	0.921	0.497	0.476	0.837	0.779	0.727	1.946	0.252	0.622	0.119	0.548	0.736	0.474	0.271	0.261	0.386	0.259	0.49	0.654	1.382	0.18	0.467	-0.205	0.365	0.143	0.198	0.344	0.109	0.241	0.31	0.245	0.305	0.279	0.248	0.24	0.287	0.085	0.104	0.353	0.333	0.338	0.38	0.314	0.338	0.196	0.244	0.274	0.307	0.314	0.227	0.163	-0.06	0.116	0.189	0.189	0.193	-0.137	0.174	-0.287	0.055	0.506	0.323	0.631	0.346	0.432	0.626	-0.111	0.483	0.195	0.706	0.879	0.137	0.036	0.073	0.174	0.171	0.311	0.223	0.298	0.217	0.11	0.018	0.085	0.23
13	F7	edge	139	SO_2455	0.569	0.347	0.007	0.374	0.531	0.293	0.215	0.139	0.344	-0.166	-0.095	0.28	0.13	0.036	0.197	0.204	0.312	0.216	0.298	-0.263	0.281	0.574	0.481	0.463	0.267	0.403	0.382	0.257	0.232	0.241	0.277	0.182	0.383	0.241	0.351	0.359	0.374	0.368	0.544	-0.25	1.548	0.109	0.14	0.15	-0.026	0.598	0.176	0.35	0.438	0.359	0.365	0.332	0.393	0.31	0.363	0.314	0.388	0.438	0.333	0.394	0.62	0.259	0.384	0.294	0.422	0.384	0.304	0.155	0.141	0.349	0.18	0.472	0.209	-5.124	-0.565	-0.75	0.246	0.384	0.585	0.154	0.335	0.435	0.318	0.41	0.394	0.638	0.443	0.528	0.61	0.395	0.419	0.011	0.274	0.189	-0.07	0.291	-0.147	0.459	1.001	0.298	0.208	0.317	0.393	0.361	0.258	0.288	0.302	0.23	0.281	0.368	0.314	0.479	0.784	0.375	0.559	0.673	0.298	0.649	0.498	0.449	0.581	0.472	0.57	0.594	0.657	0.384	0.408	0.469	0.481	0.398	0.498	0.605	0.304	1.026	0.57	0.403	0.527	0.451	0.594	0.423	0.214	0.184	0.135	0.258	0.171	0.264	0.206	0.09	0.104	0.357	0.315	0.339	0.295	0.358	0.353	0.218	0.247	0.238	0.224	0.266	0.224	0.067	0.215	0.03	0.328	0.196	0.315	0.394	0.255	0.189	0.358	0.27	0.258	0.112	-0.007	0.145	-0.006	-0.493	0.26	0.277	0.116	0.344	0.152	-0.13	0.012	0.158	0.082	0.127	0.311	0.108	0.243	0.141	0.002	0.091	0.159
13	B8	good	139	SO_3168	0.061	0.138	0.097	0.079	0.23	0.045	0.189	0.129	-0.044	0.056	0.055	0	-0.004	-0.093	0.084	-0.023	0.053	0.159	0.091	-0.006	0.085	0.006	0.023	0.055	0.047	0.194	0.059	0.023	0.125	0.064	0.134	0.109	0.092	0.087	0.126	0.13	0.149	-0.026	0.061	0.213	0.102	0.191	0.065	0.141	-0.023	0	-0.12	-0.039	0.117	0.105	0.134	0.133	0.138	0.128	0.119	0.148	0.148	0.182	1.262	0.089	0.343	0.287	0.129	0.03	0.119	-0.115	-0.063	-0.15	0.169	-0.261	0.065	0.242	0.685	0.229	-0.403	-0.788	-0.267	-0.118	-0.147	-0.375	-0.063	-0.131	-0.091	0.132	0.146	-0.222	0.081	0	0.118	0.02	-0.004	0.278	0.148	0.04	0.18	-0.268	0.021	-0.237	-0.158	0.145	0.12	0.128	0.131	0.146	0.101	0.122	0.132	-0.133	-0.329	-0.198	-0.427	0.451	-0.125	0.122	0.564	0.559	0.509	0.675	0.198	0.374	0.169	0.307	0.413	0.281	0.163	0.246	0.012	0.013	0.181	0.311	0.046	0.113	0.776	0.133	0.399	0.267	0.036	0.432	0.25	0.215	0.021	0.001	0.004	-0.017	-0.009	0.103	-0.001	-0.055	-0.1	0.212	0.02	0.08	0.027	-0.001	0.02	0.032	0.024	-0.03	0.019	0.016	-0.004	-0.291	-0.268	-0.347	0.023	0.358	0.219	0.137	0.033	-0.042	0.187	-0.351	-0.586	-0.456	-0.718	-0.495	-0.432	-0.817	-0.478	-0.483	-0.588	-0.164	0.101	-0.04	-0.113	0.037	-0.019	0.124	0.015	0.104	0.08	0.106	0.075	0	0.191
13	B8	good	139	SO_3168	0.36	0.176	0.314	0.249	0.079	0.329	0.146	0.12	0.072	0.034	0.15	0.083	0.08	0.052	0.038	0.059	0.22	0.184	0.19	0.029	0.081	0.043	0.073	0.151	0.174	0.281	0.22	0.203	0.208	0.13	0.251	0.187	0.192	0.135	0.204	0.148	0.162	0.09	0.183	-0.401	0.264	0.355	0.159	0.177	0.003	-0.017	0.296	0.303	0.085	0.153	0.065	-0.014	-0.05	0.127	0.027	0.125	0.108	0.112	1.026	0.11	0.281	0.294	-0.083	-0.617	-0.18	0.021	-0.041	-0.165	-0.046	-0.099	1.1	0.148	-0.387	-0.137	-0.297	-0.829	-0.119	-0.054	0	0.061	-0.213	-0.127	-0.204	0.219	0.12	-0.069	0.003	0.7	0.623	-0.076	-0.317	0.289	-0.402	-0.65	0.053	-0.278	-0.748	-0.402	0.336	-0.004	0.064	0.059	0.129	-0.007	0.032	0.115	0.069	0.196	0.247	0.372	0.355	-0.122	0.304	0.012	-0.063	-0.201	0.052	0.24	0.055	-0.075	0.296	-0.075	-0.098	0.163	0.215	0.675	0.229	0.187	0.04	-0.019	0.286	0.169	-0.097	0.211	0.47	-0.096	0.146	0.045	-0.061	0.11	0.036	-0.001	-0.034	0.01	-0.01	0.081	0.18	-0.027	0.062	0.229	0.094	0.033	0.091	0.13	0.097	0.059	-0.009	0.038	0.038	0.078	0.095	-0.016	-0.101	-0.094	0.227	0.211	0.128	0.19	0.381	0.441	0.048	-0.21	-0.347	-0.622	-0.428	-0.489	-0.395	-0.442	-0.328	-0.321	-0.335	-0.194	0.051	-0.049	-0.064	-0.001	-0.123	-0.013	0.015	-0.08	-0.065	-0.115	-0.11	-0.151	-0.079
13	D9	good	139	SO_1125	-0.232	-0.143	-0.093	-0.042	-0.209	-0.159	-0.073	0.021	0.077	0.082	-0.149	0.076	0.067	0.038	0.092	-0.001	0.004	0.035	0.04	-0.005	-0.113	-0.175	-0.091	-0.003	0.098	-0.096	-0.035	-0.069	-0.062	-0.167	-0.186	-0.121	-0.221	-0.094	0.05	-0.023	0.02	-0.054	-0.107	-0.028	0.454	-0.283	0.081	-0.071	-0.199	-0.004	-0.323	0.002	0.029	0.141	0	0.062	0.067	-1.147	0.089	0.077	0.064	-0.127	-1.105	-0.005	-0.041	-0.301	0.211	0.322	0.143	0.115	0.102	0.141	-0.118	-0.045	-0.294	0.069	-0.568	0.161	0.224	0.02	-0.03	-0.208	-0.277	-0.261	-0.242	0.149	-0.138	0.049	0.045	0.031	-0.015	-0.534	-0.695	-0.27	-0.38	-0.599	-0.452	-0.787	0.062	-0.209	0.11	0.045	0.288	-0.011	-0.206	-0.133	-0.241	-0.102	-0.411	-0.091	-0.294	-0.147	-0.064	-0.158	-0.07	-0.2	-0.911	-0.27	-0.229	-0.291	-0.745	-0.547	-0.14	0.107	-0.027	0.124	-0.029	-0.058	-0.677	0.098	0.078	0.044	0.082	0.141	-0.455	-0.31	-0.179	-0.254	-0.185	-0.151	-0.107	-0.145	0.075	0.679	-0.048	-0.029	-0.078	0.003	-0.028	0.027	0.204	-0.012	0.014	0.192	-0.036	-0.039	0.003	-0.015	-0.035	0.002	-0.086	-0.096	-0.041	-0.16	-0.025	-0.076	-0.061	-0.279	-0.218	-0.294	-0.131	-0.283	-0.3	-0.619	-0.63	0.042	0.06	0.125	0.1	0.047	-0.013	0.138	0.053	0.081	-0.402	-0.24	-0.021	-0.19	-0.273	0.161	0.043	0.067	0.161	-0.138	0.182	0.192	0.225	0.136	0.111
13	H10	good	139	SO_0275	-5.108	-4.305	-5.217	-0.454	-1.857	-4.338	-0.015	-0.373	-0.113	0.261	0.056	0.03	-0.088	0.011	-0.034	0	-0.053	-0.146	-0.076	0.097	-0.093	-5.79	-5.724	-5.392	-4.689	-5.282	-5.528	-4.151	-5.537	-4.373	-5.417	-5.396	-5.613	-5.383	-1.675	-0.856	-0.978	-2.013	-5.66	-3.506	-5.101	-4.649	-3.185	-2.885	-0.971	-0.993	-2.525	-0.239	-0.323	-4.976	-4.065	-3.49	-4.992	-0.26	-4.241	-0.844	-0.824	-5.146	-4.021	-4.796	-2.522	-3.788	0.017	-0.267	-0.086	0.235	0.16	-0.006	-5.384	-4.951	-5.473	-5.395	-5.266	0.037	-3.563	-3.572	-4.548	-4.335	-4.028	-3.107	-2.61	-3.164	-2.214	-5.184	-4.89	-5.739	-5.028	-4.354	-4.461	-5.403	-5.042	-4.319	-3.476	-3.896	-2.842	-2.703	-3.318	-1.504	-4.017	-3.855	-3.924	-4.208	-3.559	-3.856	-3.639	-4.257	-4.284	-3.739	-4.101	-4.384	-4.031	-3.242	-3.309	-2.177	-3.779	-1.263	-2.957	-2.444	-3.638	-3.65	-3.757	-3.641	-4.155	-4.219	-3.642	-3.705	-4.27	-3.096	-4.111	-3.834	-4.03	-2.844	-0.588	-2.803	-3.341	-3.637	-2.684	-2.168	-0.343	-0.307	-0.102	-0.09	-0.16	-0.215	-0.208	-0.145	-0.038	-0.072	-0.103	-5.226	-4.988	-5.022	-4.98	-5.013	-5.068	-4.859	-0.197	-0.16	-0.199	-0.188	-0.125	-0.371	-0.299	-0.61	-2.777	-3.86	-3.871	-3.51	-1.655	-2.15	-3.051	0.356	0.354	0.543	0.543	0.386	0.314	0.476	-3.754	-3.827	-3.347	-4.36	-0.837	-1.11	-0.891	-1.381	-1.026	-5.621	-5.445	-3.765	-0.386	-0.255	-0.083	-0.059	-0.054
13	H10	good	139	SO_0275	-3.831	-3.638	-4.993	-0.331	-1.111	-4.134	-0.246	-0.609	-0.242	0.048	0.05	-0.022	-0.175	-0.121	-0.112	-0.197	-0.163	-0.249	-0.197	0.047	-0.114	-5.522	-5.907	-5.459	-4.252	-5.135	-5.587	-3.855	-5.423	-4.154	-5.508	-5.678	-6.064	-5.045	-1.515	-0.945	-0.974	-1.873	-5.569	-3.983	-3.45	-5.254	-2.978	-2.743	-0.819	-0.027	-1.88	-0.916	-0.249	-5.309	-3.981	-3.515	-5.21	-0.354	-4.204	-0.88	-0.912	-5.418	-2.553	-4.779	-2.968	-3.693	-0.082	-0.22	0.06	-0.044	-0.13	-0.203	-5.724	-5.845	-5.409	-5.736	-5.959	-0.334	-4.731	-4.43	-4.632	-4.776	-3.761	-3.578	-2.574	-4.666	-2.566	-5.731	-5.379	-5.974	-5.801	-4.079	-4.874	-5.051	-4.891	-3.234	-5.015	-3.427	-1.797	-3.49	-3.814	-2.284	-4.028	-4.053	-3.898	-4.461	-4.019	-4.01	-3.945	-3.992	-4.468	-3.825	-4.103	-3.823	-3.938	-3.461	-3.926	-2.172	-4.32	-2.222	-3.941	-4.015	-3.511	-3.692	-4.165	-3.798	-4.324	-4.554	-3.966	-3.381	-4.184	-3.533	-3.927	-3.701	-4.403	-3.055	-0.106	-2.378	-3.232	-4.007	-2.583	-2.023	-0.128	-0.036	-0.146	-0.098	-0.089	-0.149	-0.111	-0.118	-0.024	-0.014	-0.054	-5.157	-5.158	-5.26	-5.25	-5.161	-5.26	-4.96	-0.109	-0.15	-0.074	0.005	-0.073	-0.066	-0.12	-0.01	-2.987	-4.287	-4.094	-3.959	-2.054	-2.144	-3.369	0.154	0.093	0.256	0.094	0.092	0.043	0.162	-4.269	-4.405	-3.951	-4.35	-0.805	-1.273	-0.948	-1.917	-1.562	-5.047	-4.869	-4.177	-0.534	-0.403	-0.124	-0.105	-0.079
13	H11	edge	139	SO_4248	-0.588	0.267	0.049	-0.108	-0.165	-0.316	0.146	-0.025	0.14	0.123	0.111	-0.34	-0.356	-0.323	-0.364	-0.479	-0.508	-0.47	-0.395	-0.21	-0.482	-0.482	-0.269	-0.256	-0.371	-0.238	0.064	0.04	-0.029	-0.137	-0.17	-0.044	-0.106	0.165	-0.139	-0.141	0.022	-0.553	-0.477	1.526	-0.588	-0.793	0.124	-0.345	-0.322	-0.36	-0.524	-0.542	-0.455	0.059	0.134	-0.121	0.103	-0.363	-0.064	0.04	0.002	0	1.869	-0.353	0.319	1.355	0.36	0.192	0.428	-0.36	-0.388	-0.399	-0.687	-0.283	-0.652	-0.058	0.418	-0.799	2.013	1.498	0.156	-0.453	-0.063	-0.879	-0.152	0.055	-0.401	0.015	-0.004	0.048	0.176	-1.047	-1.45	-0.389	-0.169	0.425	-0.141	0.137	-0.266	-0.927	-1.58	-0.958	0.768	-0.17	0.171	-0.186	0.31	-0.069	0.557	-0.12	0.099	-0.372	-0.3	-0.193	-0.098	0.358	0.519	0	0.206	0.061	0.246	0.479	-0.605	-0.4	-0.437	-0.393	-0.366	-0.402	0.049	-0.946	-0.574	0	-0.631	-0.521	-0.009	0.637	0.265	0.126	-0.025	0.214	-0.301	0.505	0.489	0.517	-0.258	-0.38	-0.469	-0.75	-1.178	-0.352	-0.6	-0.443	-0.517	-3.966	-0.225	-0.256	-0.167	-0.379	-0.679	-0.487	-0.41	-0.384	-0.523	-0.553	-0.466	-1.196	-2.68	-4.182	0.008	-0.038	-0.229	0.051	-0.163	0.667	0.564	-0.267	-0.474	-0.192	-0.67	-0.071	-0.675	-0.298	-0.161	-0.184	0.41	0.038	-0.209	-0.239	-0.207	-0.232	-0.152	-0.094	-0.208	0.74	-0.13	0	0.47	-0.192	0.059
13	H11	edge	139	SO_4248	-0.417	0.701	-0.214	0.013	-0.311	0.414	-0.82	-0.525	-0.86	-0.049	-0.317	-0.001	-0.924	-0.494	-0.573	-0.854	-0.814	-0.687	-0.964	-0.344	-0.934	-0.282	0.089	0.021	-0.364	-0.64	-0.245	0.043	-0.046	-0.188	-0.242	-0.453	-0.667	0.134	-0.364	-0.795	-0.585	-0.279	-0.448	0.79	-0.695	-0.359	0.47	-0.145	-0.526	-0.463	0.007	-0.253	-0.41	0.376	0.395	0.34	0.166	-1.443	0.118	-0.682	-0.452	0.2	1.144	-0.215	-0.449	-0.32	0.886	0.975	1.396	0.597	0.424	0.393	-1.236	-1.289	0.797	-0.407	0.802	-0.082	-0.026	0.098	0.615	-1.019	0.197	-0.339	0.396	0.337	0.114	0.126	-0.006	0.132	0.173	-3.377	-3.907	-1.01	-0.896	-0.546	-0.27	0.169	-0.206	0.58	-0.763	-0.26	-0.68	-0.219	0.157	-0.339	-0.248	-0.307	0.135	-0.074	-0.512	-0.033	0.125	-0.162	-0.052	-0.57	-0.76	-0.122	-0.798	-0.547	-0.56	0.155	-0.385	-0.143	-0.08	-0.335	-0.186	-0.108	-0.517	-2.132	0.009	0.257	-0.209	-0.35	-0.201	0.88	-0.214	-0.51	-0.651	-0.293	-0.191	-0.232	1.529	1.82	-0.584	-1.048	-1.525	-1.97	-2.359	-0.627	-1.19	-0.511	-0.877	-2.769	-0.371	-0.253	-0.056	-0.259	-1.12	-0.494	-0.704	-0.834	-0.723	-0.982	-0.88	-0.831	-3.847	-4.05	0.377	0.291	0.114	0.48	0.211	0.261	-0.135	-0.954	-0.943	-1.031	-0.838	-1.095	-1.699	0.23	-0.545	-0.162	0.154	-0.916	-0.007	-0.363	0.017	-0.181	-0.271	-0.563	-0.244	0.227	-0.341	-0.286	-0.429	-0.388	-0.231
13	G12	good	139	SO_4445	-0.004	-0.154	-0.242	-0.22	-0.232	-0.034	-0.404	-0.325	-0.326	-0.011	-0.212	-0.197	-0.162	-0.163	-0.207	-0.161	-0.125	-0.157	-0.348	0.103	-0.109	0	-0.175	-0.178	-0.632	-0.367	-0.318	-0.227	-0.255	-0.139	-0.372	-0.205	-0.243	-0.302	-0.105	-0.263	-0.344	0.051	-0.163	-0.724	-0.396	-1.547	-0.125	-0.04	-0.016	-0.188	0.024	-0.06	0.037	-0.432	-0.344	-0.139	-0.292	-0.152	-0.097	-0.407	-0.321	-0.337	2.563	-0.066	-0.108	-0.329	-0.362	-0.717	-0.201	0.075	-0.067	0.031	-0.004	0.033	-0.032	-0.482	-1.126	-0.119	2.042	2.205	-0.085	0.281	0.109	0.208	0.019	0.178	0.111	-0.327	-0.154	-0.199	-0.356	0.249	0.232	-0.116	-0.294	-0.236	0.07	0.765	-0.699	0.391	0.138	0.561	0.066	-0.348	-0.259	-0.165	-0.306	-0.257	-0.605	-0.237	-0.092	-0.077	0.019	0.154	0	-0.974	0.503	-0.241	-0.678	-0.344	-0.288	-1.568	-0.091	-0.03	-0.116	-0.155	-0.143	-0.179	-0.413	-0.107	-0.204	-0.081	-0.141	-0.133	-0.04	-0.414	-0.185	-0.385	-0.903	0.089	-0.136	-0.244	-0.347	-0.29	-0.079	-0.045	0	-0.081	0.095	-0.105	-0.305	0.024	0.041	-0.282	-0.163	-0.198	-0.181	-0.075	-0.003	-0.092	-0.029	-0.077	-0.136	-0.017	-0.098	0.273	0.374	0.525	-0.002	-0.041	0	0.099	-0.124	0.048	0.02	-0.057	0.077	-0.024	0.078	0.104	0.055	0.054	-0.032	-0.024	0.162	-0.051	-0.012	-0.018	0.049	-0.18	-0.111	-0.064	-0.108	-0.139	-0.167	-0.147	-0.023	-0.099	-0.213
13	G12	good	139	SO_4445	-0.17	-0.064	-0.153	-0.241	-0.27	-0.205	-0.283	-0.103	-0.129	0.073	-0.148	-0.142	-0.112	-0.152	-0.019	-0.141	-0.135	-0.331	-0.161	0.119	-0.106	-0.232	-0.265	-0.141	-0.031	-0.175	-0.169	-0.028	-0.061	-0.119	-0.193	-0.149	-0.203	-0.228	-0.092	-0.134	-0.117	-0.045	-0.299	-0.853	-0.54	-0.876	-0.2	-0.128	0.677	-0.29	-0.194	-0.164	-0.135	-0.111	-0.171	-0.176	-0.114	0.186	-0.078	-0.207	-0.135	-0.219	-0.677	-0.112	-0.608	-0.431	1.22	-0.385	-0.217	-0.005	0.008	0.026	-0.2	-0.128	-0.254	-0.308	-0.433	0.232	0.719	0.635	-0.524	-0.097	-0.302	0.598	-0.118	0.138	-0.093	-0.204	-0.081	-0.1	-0.154	-0.733	0.712	-0.299	-0.34	-1.116	0	1.67	-1.716	-0.053	-0.334	0.001	-1.35	-0.144	-0.133	-0.203	-0.166	-0.148	-0.635	-0.134	-0.204	-0.273	-0.192	-0.333	-0.192	-1.084	-0.148	-0.136	-0.581	-0.577	-0.568	-1.086	-0.15	0.137	-0.167	-0.025	-0.042	-0.2	-0.443	0.254	-0.366	-0.115	-0.078	-0.1	-0.753	-0.266	-0.284	-0.448	-0.176	-0.033	-0.061	-0.143	-0.422	-0.283	-0.181	-0.123	-0.136	-0.102	-0.091	-0.186	-0.234	-0.082	-0.108	0.051	-0.166	-0.091	-0.089	-0.138	-0.098	-0.106	-0.177	-0.15	-0.22	-0.256	-0.158	-0.153	-0.079	-0.257	-0.265	-0.366	-0.223	-0.271	-0.627	-0.337	-0.246	-0.129	-0.002	-0.071	0.066	-0.037	-0.092	0.133	0.005	0.17	-0.208	-0.36	0.07	0.17	0.253	-0.118	0.035	0.095	0.157	0.102	-0.006	0.074	0.131	0.14	-0.022
14	F1	good	139	SO_4105	-0.008	0.046	-0.962	-0.115	-0.629	0.234	-0.088	-0.054	-0.421	0.011	0.056	-0.031	-0.094	0.059	0.016	-0.185	-0.036	-0.067	-0.176	-0.061	-0.08	-0.016	-0.044	-0.157	-0.233	-0.248	-0.457	-0.401	-0.375	-0.265	-0.286	-0.362	-0.459	-0.259	-0.122	-0.216	-0.265	-0.456	-0.081	-2.351	-1.798	-0.298	-0.213	-0.317	-0.838	-1.774	-0.665	-0.055	-0.252	-0.397	-0.301	-0.233	-0.337	-0.385	-0.179	-0.223	-0.295	-0.267	-2.208	-0.161	-0.176	-0.059	-0.37	-0.032	-0.014	-0.016	0.111	0.132	-0.418	-0.867	-0.261	-0.106	-0.42	-0.404	-3.722	-3.255	-2.152	-0.61	-0.54	-0.243	-0.249	-0.41	-0.189	-0.381	-0.431	0.441	-0.515	-1.334	-0.389	-0.551	-0.028	0.048	-0.267	-0.509	-0.436	-0.217	-0.311	-0.081	-1.676	-0.249	-0.311	-0.173	-0.471	-0.35	-0.283	-0.157	-0.17	-0.081	-0.195	-0.16	-0.288	0.067	-0.251	-1.201	-0.508	-0.032	-0.015	0.047	-0.186	-0.318	-0.298	-0.21	-0.352	-0.382	-0.132	0.025	-0.152	-0.115	-0.169	-0.089	-0.156	-0.097	-0.681	-1.346	-0.078	-0.116	-0.346	-0.241	-0.208	-0.098	-0.061	0.035	-0.022	-0.027	0.079	-0.046	-0.008	0.011	0.014	-1.416	0.041	-0.118	-0.137	0.075	0.193	-0.035	0.02	0.078	0.072	0.129	0.118	0.03	0.148	0.746	-0.259	0.031	-0.483	-0.37	0.042	-0.561	-2.746	-0.265	-0.177	0.026	-0.028	-0.194	-0.148	-0.06	-0.216	-0.462	-0.16	-0.009	0.64	0.493	-0.004	0.119	0.14	-0.001	0.032	-0.144	0.102	-0.049	0.283	0	0.117
14	C1	edge	139	SO_1990	-0.161	0.068	0.052	0.014	-0.061	-0.108	0.13	0.138	0.266	-0.075	-0.225	0.121	0	-0.136	0.112	-0.015	0.064	0.074	0.145	-0.154	0	-0.24	-0.025	-0.008	0.163	0.095	0.181	0.062	0.153	0.123	0.103	0.198	0.194	0.203	0.234	0.293	0.332	0.012	-0.104	1.487	-0.938	0.128	0.17	0.053	-0.111	0.173	0.151	0.195	0.296	0.206	0.237	0.096	0.269	0.207	0.269	0.264	0.181	0.087	-0.262	0.082	-0.289	0.169	0.344	0.275	0.152	-0.562	-0.275	-0.166	0.26	0.153	0.069	0.164	0.184	-0.426	-0.616	-0.921	0.308	-0.135	0.075	0.1	-0.123	0.248	-0.105	0.14	0.103	-0.111	0.129	-0.017	-0.201	0.047	-0.087	-0.63	-0.02	-1.062	-0.643	-0.02	-0.304	0.037	-1.406	0.012	-0.088	0.045	0.055	0.047	-0.12	-0.063	0.037	-0.07	-0.113	-0.136	-0.025	0.327	0.356	0.062	0.427	0.075	0.128	0.195	0.261	0.177	0.126	0.144	0.177	0.272	0.027	0.197	0.132	0	0.2	0.109	0.148	0.069	0.032	-0.31	0.132	-0.095	0.186	-0.062	-0.283	-0.246	0.206	0.178	0.153	0.194	0.158	0.162	0.184	0.029	-0.01	0.072	0.136	0.243	0.199	0.154	0.142	0.063	0.109	0.187	0.06	0.067	0.099	0.026	-0.11	-0.294	-0.123	-0.093	0.232	0.244	0.093	0.054	0.033	0.577	0.444	0.261	0.245	0.062	0.27	0.289	0.593	0.58	0.273	0.697	0.058	0.15	-0.011	0.14	0.079	0.145	-0.083	0.084	0.224	0.017	0.075	0.099	0.223
14	A2	edge	139	SO_3595	0.538	0.634	0.562	0.223	0.278	0.219	0.207	0.016	0.073	0.101	0.084	0.262	0.293	0.194	0.38	0.203	0.26	0.186	0.28	0.268	0.235	0.256	0.688	0.499	0.266	0.361	0.395	0.418	0.422	0.393	0.439	0.657	0.689	0.388	0.46	0.376	0.388	0.312	0.355	3.452	-0.923	-0.473	-0.374	-0.512	-0.455	-0.323	-0.054	-0.209	0.253	0.015	0.168	0.089	0.153	0.316	0.092	0.038	0.047	0.33	1.138	0.261	1.212	0.245	0.195	0.279	0.053	-0.354	-0.338	-0.325	-0.184	0.021	0.05	0.079	-0.553	0.012	-0.176	0.456	0.462	0.546	0.405	0.204	0.298	0.348	0.287	-0.161	-0.24	0.128	0.367	0.61	0.629	0.244	0.319	1.164	-0.136	0.09	0.079	0.136	0.187	0.137	-0.685	0.036	0.147	0.234	0.109	0.136	0.016	0.131	0.148	0.193	0.301	0.038	0.384	-0.07	0.225	0.149	0.055	0.015	0.271	0.087	-0.152	-0.136	-0.147	-0.275	-0.141	0.154	0.679	0.253	-0.2	-0.099	-0.167	-0.222	-0.925	-0.481	-0.691	-0.501	-0.079	-0.178	-0.151	-0.359	-0.293	-0.216	0.041	-0.113	0.003	0.056	-0.049	-0.045	-0.069	0.015	0	0.307	0.075	0.265	0.169	0.069	-0.167	0.041	0.062	0.165	0.088	0.065	0.073	0.42	0.187	0.317	-0.142	-0.134	-0.152	-0.13	-0.071	-0.003	-0.044	0.041	-0.042	0.083	0.074	-0.143	0.013	-0.006	0.333	0.435	0.746	0.006	-0.09	0.544	0.42	0.439	0.411	0.019	-0.057	0.083	0.377	0.382	0.118	0.441	0.286
14	D2	good	139	SO_4150	-0.213	-1.129	-0.189	-0.191	-0.279	-0.026	0.015	-0.298	-0.187	0.084	0.027	0.146	0.113	0.192	0.177	0.22	-0.104	0.167	0.071	0.164	0.032	-0.521	-0.459	-0.416	0.1	-0.225	-0.386	0.009	-0.299	-0.297	-0.249	-0.05	-0.344	-0.114	-0.154	-0.485	-0.573	-0.3	-0.598	0.696	-0.383	-1.504	-1.296	-0.773	-0.283	-0.503	0.065	-0.154	-0.681	-0.088	-0.451	-0.335	-0.271	-0.554	-0.282	-0.209	-0.183	-0.2	-0.612	-0.533	-1.279	-0.432	-0.107	0.063	0.659	0.54	0.083	0.125	0.189	-0.298	-0.281	-0.044	-1.172	-2.438	-0.712	-0.713	0	-0.225	-1.103	-0.402	-0.875	-0.097	-0.503	-0.512	-0.55	-0.629	-0.362	0.285	-0.22	-0.114	-0.136	0.331	-0.526	0.32	-0.255	-0.112	0.194	0.148	0.555	-0.02	-0.263	-0.266	-0.198	0.004	-0.34	0.003	-0.11	-0.056	-0.077	-0.068	-0.109	-0.502	-0.759	-0.493	-0.529	-0.809	-0.648	0.065	-0.263	-0.242	-0.26	-0.161	0.084	-0.123	-0.556	-0.852	-0.164	-0.207	-0.032	-0.081	0.209	-0.165	-0.002	-0.487	-0.125	-0.26	-0.316	-0.237	0.227	0.215	-0.26	-0.267	-0.576	-0.526	-0.562	-0.412	-0.224	-0.459	-0.487	-0.585	-0.447	-0.469	-0.483	-0.33	-0.355	-0.457	-0.382	-0.504	-0.358	-0.513	-0.452	-0.472	-0.677	-0.693	0	0.12	-0.097	-0.078	-0.117	-0.524	-0.332	-0.097	-0.209	-0.247	-0.124	-0.066	-0.039	0.241	-0.064	-0.098	0.089	0.07	-0.603	-0.352	-0.525	0.102	-0.087	-0.784	-0.8	-0.824	-0.145	-0.231	-0.034	0.056	0.399
157	B2	good	139	SO_4468	-0.026	-0.709	-0.717	0.02	-0.141	-0.02	-0.264	-0.295	-0.206	0.004	0.018	0.553	-0.092	0.136	-0.005	-0.054	-0.076	-0.137	-0.08	0.242	-0.041	0.06	0.002	0.017	0.339	-0.213	-0.456	-0.211	-0.219	-0.288	-0.388	-0.332	-0.493	-0.268	-0.087	-0.223	-0.182	0.067	0.089	-0.434	0.576	0.563	-0.272	0.005	0.14	-0.015	0.011	0.126	0.061	-0.301	-0.264	-0.167	-0.283	-0.116	-0.088	-0.202	-0.205	-0.278	-0.317	0.113	0.329	-0.136	0.619	0.42	0.604	1.77	1.981	2.354	-0.092	0.403	0.028	0.023	0.486	0.482	1.087	0.969	0.864	-0.171	-0.758	0.032	-0.866	-0.339	-0.532	-0.101	-0.139	-0.533	-0.257	-0.181	0.123	-0.137	-0.017	0.566	0.407	0.337	-0.097	-0.279	-0.012	0.02	-1.789	-0.292	-0.177	-0.296	-0.281	-0.269	-0.221	-0.182	-0.13	-0.028	-0.019	0.157	-0.024	-0.099	-0.364	-0.208	-0.379	0.076	-0.169	1.578	-0.146	-0.37	-0.147	-0.354	-0.566	-0.581	-0.533	-0.516	-0.22	-0.309	-0.384	-0.245	-0.501	-0.092	-0.22	0.477	-0.114	-1.115	-0.308	-0.211	0.509	0.333	0.023	0.043	-0.026	-0.059	0.001	0.038	0.369	0.16	0.165	0.332	0.018	-0.238	-0.227	-0.049	0.052	0.232	-0.008	-0.028	0.02	0.071	0.607	0.102	0.154	0.035	-0.228	-0.089	0.087	0.186	0.308	0.322	-0.429	0.365	0.855	1.479	1.587	0.024	0.069	0.28	0.301	0.305	0.1	-0.093	-0.125	-0.156	-0.384	0.004	0.031	0.024	-0.147	-0.371	-0.024	0.007	0.079	0.07	-0.173
38	A10	edge	139	SO_1796	-1.687	-1.514	-2.283	0.21	-0.871	-1.088	-0.617	-0.244	-3.239	-0.332	-0.428	-4.055	0.447	0.195	0.175	-0.014	-0.082	0.014	-0.009	-0.663	-0.74	-1.595	-0.381	-0.112	-0.707	-0.597	0.553	-0.261	-0.275	0.051	0.177	-0.129	-0.15	0.223	0.36	0.248	0.115	-0.126	-3.068	0.081	-2.598	-1.955	-0.44	0.047	-0.81	-0.448	-1.459	-0.619	0.177	-0.292	-1.141	-0.832	-0.801	-0.881	0.145	0.228	0.239	-0.004	1.331	0.19	0.715	-0.461	-5.432	-5.405	-5.152	-4.694	-4.603	-4.199	-0.998	-2.929	-3.338	-0.041	-5.248	-3.779	-4.204	-3.971	1.639	-0.76	-1.195	-0.756	-0.077	0.009	0.279	-4.147	-1.785	-2.53	-0.805	-3.781	-4.669	-4.109	-0.805	-2.611	-1.138	1.438	1.977	0.336	-0.252	-0.762	0.328	-0.149	0.106	-0.401	-0.061	-0.302	0.268	-0.261	-0.451	0.368	0.075	-0.08	-0.166	0.131	-2.552	-0.02	-0.799	0.664	-2.374	1.49	-0.241	0.017	-0.353	-0.26	0.002	-0.115	0.968	-0.303	0.28	-0.866	-0.085	-0.191	-2.86	-1.091	-0.502	2.385	0.984	-0.077	-0.339	0.107	-3.659	-2.779	-0.238	-0.383	-0.93	-1.199	-1.458	-0.286	-0.853	-0.496	-0.883	-4.783	-0.566	-0.635	-0.222	0.597	-0.293	-0.47	-0.165	-0.337	-1.043	-0.533	-0.818	-0.05	0.025	-1.695	-0.083	-0.181	0.136	-2.834	1.419	1.018	1.054	-1.696	-1.569	-1.466	-1.664	-2.718	-2.737	-0.997	0.179	0.158	0.966	-0.054	2.7	1.639	0.809	-0.094	0.272	-3.282	-4.512	-1.943	-0.314	0.251	-0.152	-0.189	-0.432
15	A4	edge	139	SO_0534	-0.385	-0.369	-0.342	-0.168	-0.312	-0.238	-0.221	0.004	-0.061	-0.032	-0.008	-0.043	0.002	-0.105	-0.064	-0.032	-0.059	-0.151	-0.129	0.025	-0.088	-0.112	-0.157	-0.182	-0.067	-0.168	-0.234	-0.076	-0.117	-0.171	-0.228	-0.119	-0.211	-0.163	-0.077	-0.112	-0.059	-0.237	-0.135	0.575	0.067	0.317	-0.209	-0.107	-0.35	-0.432	-0.147	-0.296	-0.201	-0.103	-0.17	-0.131	-0.179	-0.302	-0.067	-0.108	-0.155	-0.231	2.434	-0.045	0.105	-0.226	0.108	0.119	0.33	0.06	0.051	0.146	0.043	-0.459	-0.071	-0.016	0.452	-0.029	0.909	0.767	-0.285	-0.295	-0.45	-0.028	-0.347	-0.363	-0.357	-0.065	-0.068	-0.214	-0.196	-0.155	-0.197	-0.229	-0.236	-0.247	-0.105	-0.555	-0.256	-0.304	-0.021	-0.052	-0.224	-0.166	-0.035	-0.065	-0.133	-0.157	-0.12	-0.024	0.04	-0.125	0.015	0.047	-0.057	-0.325	-0.346	-0.225	-0.182	-0.256	-0.175	-0.285	-0.156	-0.149	-0.082	-0.16	-0.19	-0.202	-0.264	-0.118	-0.127	-0.146	-0.187	-0.129	-0.188	0.037	-0.333	0.07	-0.187	-0.213	-0.117	0.014	-0.019	0.126	0.019	0.011	0.009	0.002	0.016	-0.033	0.092	0.064	0.059	0.071	-0.016	-0.069	-0.012	-0.001	0	0.042	-0.005	0.103	-0.001	-0.023	0.058	-0.001	0.065	0.082	-0.061	-0.076	-0.023	-0.155	-0.056	-0.075	-0.086	-0.153	-0.043	0.21	0.088	-0.055	-0.074	0.066	-0.138	-0.237	0.017	-0.208	-0.024	-0.093	-0.168	-0.137	-0.143	-0.109	-0.089	-0.007	-0.023	-0.047	-0.041	-0.058	-0.127
15	F4	edge	139	SO_2889	-0.014	-0.115	0.1	-0.381	-0.359	-0.207	0.088	0.438	0.402	0.241	0.252	-0.102	-0.214	-0.345	0.114	-0.061	-0.027	-0.193	0.148	-0.001	-0.28	-0.353	0.028	-0.24	-0.013	-0.006	-0.081	-0.42	-0.224	-0.074	-0.087	-0.173	-0.173	0.008	0.204	0.347	0.294	0.03	-0.088	2.571	-1.033	-0.744	-0.313	-0.185	0.008	0.162	-0.352	-0.133	0.218	-0.065	-0.022	-0.038	0.169	0.574	0.333	0.293	0.182	-0.259	0.767	0.122	0.194	0.441	-0.378	-0.43	-0.63	-0.43	-0.304	-0.439	-0.466	-0.043	0.519	-0.018	0.263	-1.321	-1.401	-1.531	-0.075	-0.084	-0.226	-0.217	-0.382	-0.532	-0.467	-0.06	0.108	0.25	-0.104	-0.257	-0.301	-0.316	-0.069	-0.901	0.115	-0.752	0.758	-0.696	-0.471	-0.111	0.299	-0.08	-0.259	0.011	-0.173	-0.077	0.082	-0.265	-0.139	-0.103	-0.201	-0.027	-0.103	0.351	-0.022	-0.04	0.256	0.576	0.088	-0.464	0.129	-0.008	0.118	0.171	-0.048	-0.143	-0.442	-1.233	0.272	0.052	0.044	0.153	-0.851	-0.022	0.649	0.352	0.2	-0.164	0.078	0.291	-0.443	-0.778	0.168	0.133	0.118	0.148	0.189	0.198	0.121	0.022	0.028	-0.089	-0.038	0.024	-0.006	-0.094	-0.137	0.089	0	0.05	-0.017	-0.02	-0.117	0.029	-0.062	0.079	-0.252	-0.3	0.4	-0.009	0.672	0.411	0.044	0.447	0.418	0.583	0.258	-0.05	0.17	-0.101	0.393	0.279	0.124	0.116	0.029	-0.021	-0.001	0.189	0.101	0.327	0.427	0.015	0.097	0.03	0.038	0.008	0.254
146	D2	edge	139	SO_2942	0.003	-0.078	-0.429	0.019	0.211	-0.032	0.31	0.33	0.337	0.208	0.275	1.388	0.024	0.077	0.102	0.035	0.146	0.14	0.166	0.06	-0.031	-0.084	0.016	0.019	0.392	0.198	0.099	-0.08	-0.002	-0.062	0.034	-0.029	-0.007	0.07	0.03	0.252	0.177	-0.093	-0.011	-0.023	0.322	0.877	-0.038	-0.041	-0.013	0.132	-0.006	0.196	0.073	0.118	0.218	0.05	0.093	0.263	0.018	0.371	0.151	0.033	0.94	0.096	-0.106	0.189	0.466	0.676	0.509	0.908	0.883	1.105	0.252	0.573	0.496	0.45	0.857	0.74	0.436	0.088	-0.124	-0.478	-0.825	-0.521	-0.03	-0.653	0.393	0.259	0.145	0.059	0.041	-0.257	0.585	-0.055	-0.029	0.582	0.181	-1.45	0.054	-0.132	-0.558	-0.161	0.362	0.144	-0.071	0.045	-0.02	0.123	-0.293	-0.096	0.022	-0.152	-0.576	-0.551	-0.756	0.956	-0.039	0.349	0.774	1.047	0.659	0.426	0.161	0.434	0.154	0.355	0.352	0.129	-0.015	-0.354	-0.057	-0.106	0.284	0.374	-0.379	0.405	0.929	0.629	0.639	-0.588	0.022	0.4	0.614	0.383	0.336	0.204	0.381	0.334	0.264	0.127	0.237	0.005	0.015	0.154	0.105	0.017	-0.04	0.025	0.079	0.057	0.283	0.333	0.417	0.304	0.493	-0.002	-0.183	-0.096	-0.028	0.182	0.138	0.092	0.051	-0.375	0.239	0.07	0.168	0.876	0.483	-0.172	-0.041	-0.772	-0.354	-0.357	-0.244	-0.041	-0.244	-0.268	-0.516	-0.287	-0.253	-0.164	0.029	-0.143	-0.083	-0.124	-0.114	-0.175	-0.022
147	D1	good	139	SO_0717	0	-0.065	0.139	-0.094	-0.072	-0.062	-0.049	0.158	0.039	0.051	0.145	0.065	-0.051	0.157	-0.175	0.034	-0.02	-0.001	-0.015	0.021	0.069	-0.105	-0.12	-0.071	0.002	0.029	-0.083	0.001	0.063	0	0.111	0	-0.019	-0.081	-0.02	-0.039	0.014	-0.15	-0.139	-0.344	0.495	-0.301	-0.009	-0.061	-0.141	-0.104	-0.079	0.017	-0.078	-0.099	-0.07	0	-0.118	-0.113	-0.087	0	-0.121	0.022	0.118	-0.02	-0.152	-0.284	-0.113	0.141	0.128	0.169	0.144	0.041	0.063	-0.132	0.847	0.043	-0.612	0.838	-0.53	-0.886	-0.06	-0.281	-0.24	-0.189	-0.162	-0.323	-0.23	0.005	-0.029	0.008	-0.092	-0.048	0	-0.138	-0.089	-0.026	-0.341	-0.562	-0.274	-0.157	0.102	-0.11	-0.908	0.028	0.186	0.067	0.154	0.068	0.128	0.062	0.149	0.216	0.184	0.253	0.093	-0.291	-0.179	-0.228	-0.101	-0.288	-0.124	0.192	0.006	-0.056	0.164	-0.142	-0.188	0.051	-0.26	-0.405	0.147	0.123	-0.005	-0.064	0.878	0.005	-0.239	-0.086	-0.238	-0.269	-0.071	-0.174	-0.003	-0.035	-0.106	-0.065	-0.008	-0.005	-0.049	0.007	0.09	-0.063	0.001	-0.469	-0.067	-0.011	0.018	-0.051	-0.077	0.001	-0.059	-0.021	0	0.002	-0.033	-0.089	-0.111	-0.114	0.015	0.099	0.07	0.101	0.187	0.066	-0.155	-0.089	-0.063	-0.12	-0.074	-0.038	-0.07	0.11	-0.084	-0.061	-0.074	-0.096	-0.201	-0.225	-0.438	-0.006	-0.044	-0.192	-0.217	-0.098	-0.101	-0.073	-0.066	-0.127	-0.046
259	G3	good	139	SO_0542	0.363	0.085	0.053	-0.343	-0.59	-0.234	0.006	0.122	0.157	0.137	0.063	-0.509	0.427	0.491	0.334	0.333	0.378	0.368	0.366	0.53	0.527	0.573	0.506	0.481	-0.202	0.17	0.235	0.312	0.176	0.19	0.276	0.291	0.055	0.589	0.593	0.356	0.282	0.574	0.595	-0.358	-1.534	-0.4	-1.148	-0.961	-1.914	-0.961	-0.802	-0.795	0.176	-0.349	-0.159	-0.116	0.024	-0.065	-0.224	-0.244	-0.094	-0.176	0.583	0.229	1.244	-0.784	0.204	0.169	0.145	-0.335	-0.149	0.094	-0.159	0.308	-0.34	-0.681	-0.622	-0.127	0.158	1.412	0.374	0.684	0.196	0.473	0.536	0.582	0.461	-0.703	-0.711	-0.679	-0.335	-0.766	-0.738	-0.153	-0.518	-0.775	-0.526	1.357	0.129	0.05	0.328	0.279	-0.933	-0.051	-0.212	-0.065	-0.208	-0.168	0.281	-0.276	-0.166	0.255	0.233	0.132	0.263	-0.057	0.513	-0.122	-0.276	-0.049	-0.301	-0.439	-0.196	0.361	-0.198	-0.205	-0.414	-0.482	0.632	-0.215	-0.167	-0.269	-0.171	-0.301	-0.891	-0.514	-0.55	-0.66	-0.267	0.444	-0.152	-0.8	-0.469	-0.368	-0.071	-0.059	0.041	0.146	0.177	-0.025	-0.174	0.086	-0.008	0.027	-0.336	-0.033	-0.159	-0.033	0.135	0.119	-0.098	-0.024	0.051	0.032	0.093	1.424	0.955	1.95	-0.045	-0.084	-0.27	0.168	-0.095	0.271	0.239	-0.03	0.11	0.284	0.314	-0.398	0.167	0.181	0.156	0.155	0.601	0.211	0.404	1.233	1.463	0.891	0.987	-0.315	-0.142	-0.009	0.551	-0.117	0.128	0.75	0.538
14	H8	good	139	SO_0741	-0.094	-0.071	-0.049	0.085	0.107	0.021	-0.017	-0.072	-0.028	-0.124	0.025	-0.659	-0.07	-0.136	-0.197	-0.274	-0.141	-0.089	-0.188	-0.109	-0.287	0.21	-0.036	-0.024	-0.437	-0.168	-0.095	-0.084	-0.159	-0.162	-0.066	-0.045	-0.057	0.019	-0.137	-0.125	0.06	0.01	0.032	2.324	0.159	0.278	-0.101	-0.128	0.382	0.542	-0.152	-0.115	0.05	-0.233	-0.111	-0.246	-0.066	-0.084	-0.158	-0.131	-0.156	-0.155	1.732	-0.079	1.117	0.821	0.231	0.143	0.115	-0.287	-0.319	-0.187	-0.078	-0.02	-0.179	-0.254	-0.075	-0.292	2.619	2.009	-0.218	-0.224	-0.118	-0.534	-0.207	-0.288	-0.41	-0.281	-0.163	-0.523	-0.254	1.08	0.441	-0.214	0.198	1.271	0.463	1.392	0.599	-0.458	-0.271	-0.506	0.576	-0.124	0.183	-0.059	0.162	0.021	0.444	-0.015	0.253	-0.082	-0.045	-0.015	-0.019	0.382	0.75	0.238	0.242	0.647	0.193	-0.982	-0.288	-0.153	-0.158	-0.232	-0.046	-0.172	0.46	-0.075	-0.355	-0.024	-0.454	-0.278	0.917	0.147	1.086	0.677	0.043	0.328	-0.214	0.634	0.066	0.21	0.039	0.012	-0.017	0.006	-0.003	-0.066	-0.238	-0.154	-0.088	-0.158	0.064	-0.018	-0.059	-0.148	-0.175	-0.113	-0.08	-0.025	-0.159	-0.171	-0.12	-0.579	-0.317	-0.198	-0.023	-0.093	-0.165	0.08	-0.119	0.946	0.488	-0.134	-0.223	0.209	-0.296	-0.056	-0.227	-0.144	-0.128	-0.102	0.418	-0.004	0.188	0.083	0.335	-0.067	-0.051	0.364	0.197	0.254	0.046	0.148	0.583	0.107	0.099
14	H8	good	139	SO_0741	0.07	-0.129	-0.045	0.185	0.289	0.254	-0.201	0.222	-0.048	0.115	0.11	-0.728	0.083	0.072	0.144	0.015	0.099	-0.051	0.061	0.131	0.114	0.297	0.062	0.222	-0.013	0.063	-0.032	-0.025	0.06	-0.103	-0.126	-0.112	-0.28	-0.086	-0.006	-0.044	-0.025	0.175	0.19	2.127	0.47	0.393	0.218	0.021	0.25	0.141	-0.008	0.158	-0.045	-0.299	-0.252	-0.316	-0.22	0.081	-0.033	-0.096	-0.081	-0.214	5.298	-0.046	-0.64	0.072	-0.542	-0.397	-0.305	0.401	0.256	0.339	-0.27	-0.156	-0.054	-0.079	0.416	-0.072	0.32	0.067	-0.761	-0.219	-0.168	-0.446	-0.122	-0.511	-0.122	-0.194	-0.005	0.176	-0.115	-0.212	-0.002	-0.165	0.003	-0.079	0.017	0.212	-0.522	0.022	-0.383	-0.044	1.153	-0.119	-0.188	-0.286	-0.285	-0.172	-0.314	-0.164	-0.29	-0.068	-0.005	-0.018	-0.028	-0.481	-0.54	-0.315	-0.406	-0.337	-0.469	-0.913	-0.069	0.033	-0.1	0.018	-0.053	-0.272	-0.262	-0.356	-0.034	-0.007	0.015	-0.054	0.092	-0.358	0.101	-0.199	-0.009	0.826	0.116	-0.089	-0.704	1.279	-0.077	-0.03	-0.071	-0.004	0.052	-0.05	-0.1	0.02	0.056	0.023	-0.026	-0.155	-0.026	-0.063	-0.082	-0.079	-0.006	0.002	-0.07	-0.145	0.015	-0.012	0.184	0.025	-0.033	-0.15	-0.295	-0.371	-0.531	-0.151	-0.333	0.012	0.152	-0.023	0.13	0.133	0.032	-0.004	0.177	-0.027	-0.201	-0.122	0.304	-0.107	0.437	-0.184	-0.216	0.223	0.294	-0.001	-0.081	0.003	-0.068	-0.063	-0.041
14	F9	good	139	SO_3318	0.155	-0.097	-0.097	-0.09	-0.236	-0.072	0.229	-0.022	0.199	0.005	0.015	0.138	0.099	-0.11	-0.13	-0.065	0.078	0.095	0.06	-0.014	0.111	-0.331	0.028	-0.044	0.147	0.033	0.132	0.051	0.049	0.007	0	0.019	0.2	-0.015	0.186	0.18	0.168	-0.087	-0.265	-0.188	-0.505	-0.647	-0.081	0.055	-0.232	-0.296	-0.088	-0.074	-0.02	0.149	0.227	0.211	0.233	0.082	0.229	0.119	0.197	0.234	-0.285	-0.035	-0.238	0.018	0.209	0.222	-0.238	0.022	-0.146	-0.192	0.625	1.004	0.262	0.233	0.708	0.17	-1.997	-1.454	0.417	0.718	0.757	0.772	0.622	0.38	0.548	0.305	0.197	0.403	0.458	0.164	-0.489	0.238	0.087	-0.541	0.087	2.695	0.197	0.502	0.559	0.508	0.145	0.093	-0.115	-0.068	-0.146	0.065	-0.153	-0.048	-0.104	-0.081	-0.178	-0.396	-0.136	0.131	-0.359	0.159	0.239	0.064	0.073	-0.24	0.116	0.28	-0.148	0.128	0.16	0	0.126	-0.355	0.186	0.079	0.213	0.205	-0.38	0.028	-0.305	-0.226	-0.14	-0.158	0.018	0.078	0.565	-0.034	0.155	0.087	0.128	0.104	0.034	0.096	0.055	0.079	0.017	0.582	0.031	0.178	0.113	0.144	0.114	0.009	0.136	0.135	0.139	0.082	0.169	0.344	0.403	0.372	-0.008	-0.001	-0.135	-0.419	0.009	-0.547	-0.302	0.11	0.138	0.165	0.01	0.121	0.218	0.18	0.22	-0.031	0.318	0.111	-0.182	-0.123	-0.157	-0.032	-0.017	-0.117	-0.049	0.06	-0.066	0.014	-0.295	-0.087	0.072
14	F9	good	139	SO_3318	0.251	0.089	0.148	0.262	0.383	0.334	0.127	0.096	0.047	0.006	-0.012	0.124	0.13	0.079	0.091	0.132	0.202	0.112	0.17	0.045	0.162	0.205	0.136	0.157	0.148	0.121	0.149	0.022	0.146	0.037	0.077	0.102	0.082	0.096	0.174	0.064	0.098	0.192	0.303	-0.351	-0.545	0.763	0.108	0.125	0.142	0.242	0.018	0.182	0.117	0.231	0.123	0.104	0.064	0.127	0.146	0.119	0.2	0.086	0.278	0.128	0.132	0.106	0.002	-0.086	0.118	0.105	0.06	0.181	0.308	0.11	0.002	0.277	0.501	0.739	-0.312	-0.384	0.307	0.136	-0.312	0.102	0.011	-0.088	0.07	0.146	0.191	0.192	0.078	-0.089	-0.115	0.104	-0.066	0.424	-0.023	0.048	0.039	0.245	0.304	0.285	0.195	0.028	0.067	0.051	0.069	0.028	-0.135	-0.037	0.043	0.134	0.371	0.339	0.281	-0.14	-0.717	-0.146	-0.126	-0.336	-0.337	0.12	0.097	0.066	0.172	0.008	-0.046	-0.016	0.017	-0.028	0.105	0.096	0.06	-0.029	0.465	0.345	0.139	0.176	0.071	0.05	0.109	0.018	0.117	-0.034	0.09	0.053	0.027	0.057	0.032	0.061	0.16	0.043	0.078	0.302	0.105	0.009	0.101	0.123	0.185	0.063	0.044	0.019	0.06	0.088	0.112	0.101	0.235	0.107	0.019	-0.097	-0.025	0.001	0.024	-0.015	-0.136	0.308	0.372	0.309	0.397	0.397	0.305	0.603	0.468	0.333	0.262	0.341	-0.188	-0.267	-0.208	-0.075	-0.071	-0.04	-0.104	0.033	-0.075	-0.055	-0.122	-0.096	-0.014
14	E11	good	139	SO_4567	-0.386	0.15	-0.025	-0.318	-0.546	-0.409	0.246	-0.046	0.186	0.096	0.07	-0.133	-0.07	-0.102	-0.129	-0.106	-0.063	-0.055	-0.072	-0.012	-0.179	-0.403	-0.253	-0.313	-0.074	-0.066	0.148	0.035	0.002	-0.018	0.009	0.064	0.171	0.13	-0.116	-0.129	0.026	-0.173	-0.413	1.568	-0.44	-0.534	-0.226	-0.435	-0.12	-0.189	-0.37	-0.306	-0.295	-0.078	0.047	-0.096	0.026	-0.092	-0.181	-0.064	0.076	0.076	0.718	-0.34	-0.289	0.255	-0.33	-0.478	-0.224	-0.446	-0.636	-0.461	-0.144	0.297	-0.134	-0.105	-0.032	-0.389	0.561	0.77	-0.223	-0.05	0.036	-0.259	0.022	0.107	-0.235	-0.339	-0.376	-0.464	-0.062	-0.336	-0.328	-0.279	-0.48	-1.156	-0.134	0.668	-0.584	-0.465	-0.247	-0.478	0.849	0.322	0.652	0.436	0.716	0.413	0.871	0.49	0.623	0.175	0.352	0.286	0.381	0.239	-0.294	-0.177	0.283	0.074	-0.077	1.194	-0.339	-0.358	-0.18	-0.352	-0.299	-0.154	0.01	-0.132	-0.495	-0.273	-0.483	-0.303	-0.465	0.248	0.324	-0.173	-0.151	0.398	-0.284	-0.094	-0.117	-0.602	-0.038	-0.148	-0.069	-0.176	-0.152	-0.133	-0.193	-0.293	-0.281	-0.083	-0.176	-0.19	-0.161	-0.281	-0.248	-0.231	-0.302	-0.174	-0.293	-0.335	-0.26	-0.707	-0.629	-2.057	-0.05	-0.09	-0.169	-0.011	-0.165	0.328	0.075	-0.246	-0.279	-0.076	-0.169	-0.207	-0.485	0.108	-0.363	-0.432	-0.007	-0.296	0.2	0.244	0.49	0.186	0.179	0.337	0.072	0.021	-0.011	0.175	0.561	0.175	0.159
14	A11	good	139	SO_4515	0.215	-0.251	-0.366	0.322	0.461	0.36	0.189	0.024	-0.076	-0.055	0.244	0.315	0.211	0.367	0.132	0.188	0.255	0.299	0.011	0.1	0.203	-0.179	-0.077	0.008	0.008	-0.093	-0.058	0.028	-0.205	-0.125	-0.086	0.087	-0.082	-0.124	-0.157	-0.321	-0.305	0.32	-0.083	1.133	0.26	-0.34	-0.478	-0.195	0.538	0.636	0.082	0.087	-0.356	-0.229	-0.326	-0.282	-0.268	-0.076	-0.231	-0.168	-0.134	-0.189	2.523	-0.235	0.413	0.923	0.484	0.578	0.502	0.909	0.337	0.347	0.189	-0.551	-0.032	0.014	0.212	0.955	-0.34	-0.055	-0.236	0.051	0.252	-0.029	-0.337	-0.03	-0.145	-0.204	-0.249	-0.069	-0.044	1.33	0.503	0.131	0.316	1.295	-0.023	1.336	0.932	0.297	0.309	0.341	-0.155	-0.124	0	-0.223	-0.033	-0.149	0.338	-0.179	0.091	0.105	0.187	0.443	0.448	-0.089	0.053	-0.062	-0.192	0.133	-0.096	-0.498	-0.293	-0.418	-0.204	-0.35	-0.474	-0.385	-0.292	0.411	-0.164	-0.055	-0.33	-0.304	0.137	0.15	0.196	0.498	0.498	0.394	-0.214	0.072	0.799	0.847	-0.116	-0.075	-0.259	-0.221	-0.168	-0.126	-0.13	-0.238	-0.279	-0.144	-0.114	-0.271	-0.251	-0.211	-0.217	-0.285	-0.047	-0.038	0.004	0.113	0.137	-0.157	0.409	0.826	-0.033	0.145	-0.31	-0.446	-0.099	-0.101	0.242	-0.187	-0.046	0.435	0.125	0.691	0.291	-0.176	-0.022	-0.155	0.413	0.024	-0.14	0.093	0.225	-0.2	-0.281	-0.498	-0.355	-0.608	-0.389	-0.285	-0.491	-0.344	0.023
14	D12	good	139	SO_1505	-0.003	0.516	0.514	0.445	0.472	0.191	0.182	0.009	0.221	0.006	0.151	-0.641	0.026	0.087	0.064	0.052	0.052	0.001	0.041	0.117	0.031	0.032	0.302	0.119	-0.162	0.15	0.252	0.224	0.131	0.151	0.367	0.335	0.42	0.233	0.174	0.171	0.331	-0.036	0.034	-0.156	0.705	0.925	0.329	-0.008	0.444	0.242	0.004	-0.195	0.046	0.086	0.22	0.023	0.199	0.209	0.094	0.17	0.16	0.36	-0.126	0.036	0.153	0.826	-0.25	-0.249	0.042	-0.319	-0.418	-0.26	0.108	0.564	0.134	0.081	0.223	-0.378	1.923	1.728	0.097	0.251	0.207	-0.157	0.254	0.369	0	-0.004	-0.029	0.227	0.203	2.127	0.029	0.284	1.034	0.749	0.397	2.63	0.122	-0.22	0.099	-0.021	1.089	0.009	0.119	0.003	0.105	-0.082	0.479	0.004	0.135	-0.041	-0.089	-0.094	-0.115	0.462	0.811	0.169	0.454	0.495	0.337	0.809	-0.169	0.281	-0.042	-0.048	0.238	0.215	1.175	0.614	-0.135	-0.033	-0.122	-0.074	0.867	0.393	0.859	0.708	0.17	0.925	-0.121	0.404	-0.248	-0.123	0.137	0	0.076	0.005	0.032	0.04	-0.218	-0.063	-0.079	0.429	0.186	0.183	0.166	0.058	-0.032	-0.018	-0.038	0.004	-0.04	-0.09	-0.091	-0.314	0.063	0.132	0.109	0.107	-0.023	0.041	-0.214	0.466	0.381	-0.214	-0.348	0.036	-0.205	0.021	-0.225	-0.379	-0.027	0.011	0.444	-0.098	0.474	0.563	0.928	0.058	0	0.523	0.341	0.498	0.188	0.321	0.63	0.231	-0.056
14	G12	good	139	SO_4166	0.109	0.135	0.19	0.239	0.386	0.192	0.03	0.213	0.167	0.064	-0.002	0.013	-0.038	-0.002	-0.087	-0.055	-0.055	-0.043	-0.102	-0.071	-0.014	0.261	0.145	0.105	-0.151	-0.01	0.132	0.008	-0.027	0.041	0.06	0.098	0.046	0.062	0.009	-0.012	0.039	0.224	0.259	0.645	1.579	0.273	0.157	0.081	0.426	0.766	-0.036	-0.115	-0.125	-0.063	-0.024	-0.191	-0.006	0.16	-0.05	-0.007	-0.003	-0.142	2.355	-0.004	1.028	1.49	0.314	0.537	0.607	0.633	0.017	0.032	0.144	-0.038	0.282	-0.002	0.11	0.391	1.154	0.615	-0.178	-0.266	-0.003	-0.473	-0.64	-0.364	-0.481	-0.085	-0.098	-0.07	0.131	1.949	0.686	0.16	0.449	1.43	0.19	1.876	1.203	-0.175	0.005	-0.278	1.249	-0.077	0.115	-0.155	-0.044	-0.218	0.64	-0.09	0.123	0.103	-0.078	0.058	0.262	0.448	0.149	0.523	0.319	0.745	0.795	-0.181	-0.42	-0.289	-0.242	-0.343	-0.34	-0.246	0.505	0.147	-0.266	-0.27	-0.296	-0.304	0.244	0.093	0.211	0.803	0.185	0.447	-0.293	0.353	0.627	0.64	-0.082	-0.121	-0.059	-0.066	-0.097	-0.164	-0.227	-0.142	-0.13	-0.085	0.007	-0.127	-0.086	-0.11	-0.105	-0.185	0.001	-0.097	-0.073	0.006	-0.036	-0.342	-0.034	0.863	0.141	0.086	-0.207	-0.3	-0.06	0.174	0.602	-0.161	-0.25	0.401	-0.189	0.423	0.165	-0.21	-0.293	-0.299	0.513	0.046	0.277	0.178	0.383	-0.054	-0.193	-0.058	0.02	-0.223	-0.155	-0.083	-0.206	-0.189	-0.04
37	G10	good	139	SO_1941	-0.005	0.558	0.182	0.24	0.159	0.249	0.169	0.132	0.211	-0.133	0.102	-0.685	0.253	0.127	0.135	0.085	0.001	0.058	0.06	-0.038	0.147	-0.007	0.13	0.095	-0.311	0.249	0.279	0.145	0.156	0.217	0.305	0.108	0.245	0.078	0.228	0.151	0.203	0.229	0.085	1.551	-0.598	-0.209	0.438	0.193	0.188	0.12	0.271	0.004	0.153	0.176	0.223	0.311	0.243	0.51	0.198	0.247	0.241	0.331	1.471	0.138	0.366	1.169	-0.086	-0.061	-0.47	-0.123	-0.108	-0.345	0.119	0.379	0.015	0.089	0.447	-0.324	1.651	1.543	0.095	0.251	0.859	0.066	0.641	0.674	0.537	0.203	0.219	0.37	0.329	0.425	1.749	0.381	0.597	1.199	0.861	1.283	0.449	0.515	0.383	0.415	1.138	0.08	0.08	0.176	0.091	0.131	0.09	0.001	0.108	0.049	0.044	0.046	0.066	1.006	0.627	0.459	-0.078	0.258	0.123	0.082	0.179	0.285	0.245	0.169	0.307	0.252	1.024	0.54	0.282	0.458	0.224	0.23	0.773	0.628	0.499	0.469	0.368	0.916	0.271	0.586	-0.847	-0.422	0.252	0.141	0.268	0.265	0.182	0.182	-0.092	0.013	0.139	-0.208	0.177	0.239	0.223	0.244	0.446	0.026	0.206	0.191	0.009	0.147	-0.042	0.1	-0.175	0.456	0.24	0.179	0.373	0.161	0.005	0.237	0.318	0.118	-0.043	-0.708	-0.796	0.142	0.107	-0.412	-0.453	-0.607	0.118	0.354	0.459	0.219	0.63	0.078	0.072	0.003	0.234	0.07	-0.26	-0.202	-0.062	-0.2	-0.446
43	F9	good	139	SO_3511	0.122	0.048	0.245	0.092	0.137	0.019	0.064	0.132	0.103	0.08	0.307	0.025	0.087	0.17	0.139	0.094	0.1	0.109	0.088	0.075	0.015	0.017	-0.015	0.082	0.107	0.154	0.013	0.016	0.149	0.012	0.181	0.105	-0.018	0.056	0.055	0.079	0.033	0.053	0.055	-0.526	0.333	-0.145	-0.125	-0.028	0.19	0.221	-0.024	0.092	-0.017	0.113	0.03	0.051	0.034	0.19	-0.006	0.146	0.064	0.078	1.699	0.055	0.188	0.18	0.156	-0.251	0.082	0.158	0.145	0.238	0.128	-0.04	-0.071	0.053	-0.001	0.296	-0.214	-0.233	0.078	-0.003	0.139	0.121	-0.101	0.171	-0.048	0.139	0.116	0.09	-0.061	0.221	-0.003	-0.112	-0.042	0.765	-0.112	-0.399	0.384	-0.016	-0.014	-0.119	0.495	-0.12	0.039	-0.03	-0.073	-0.082	-0.106	-0.104	0.026	0.393	0.41	0.56	0.385	-0.427	0.671	-0.278	-0.416	-0.357	-0.17	-0.161	-0.057	-0.19	0.16	-0.265	-0.237	-0.055	-0.05	-0.021	0.259	0.258	-0.07	-0.134	-0.305	0.121	-0.057	0.21	-0.049	0.01	-0.086	-0.014	0.083	0.107	0.003	0.001	-0.054	-0.031	-0.026	0.019	0.043	-0.09	-0.074	0.127	0.029	0.022	0.075	0.001	-0.053	-0.002	-0.048	-0.052	-0.032	-0.051	-0.105	-0.002	-0.028	0.05	-0.145	-0.065	0.186	0.13	0.569	0.517	0.207	-0.09	-0.037	-0.023	-0.014	-0.36	-0.046	0.072	0.072	-0.045	-0.005	-0.079	0.048	0.028	-0.082	0.071	0.036	0.02	-0.025	-0.013	-0.018	-0.121	-0.058	-0.138	-0.282
15	H2	good	139	SO_4548	-0.087	-0.168	-0.327	-0.256	-0.366	-0.313	-0.086	-0.06	-0.213	0.136	0	-0.059	-0.107	-0.1	-0.114	-0.111	-0.174	-0.179	-0.177	0.075	-0.161	-0.325	-0.249	-0.171	-0.038	-0.219	-0.278	-0.053	-0.084	-0.185	-0.199	-0.065	-0.173	-0.039	-0.084	-0.045	-0.028	-0.294	-0.283	-0.516	0.345	-0.344	-0.166	-0.247	-0.516	-0.053	-0.277	-0.418	-0.325	-0.021	0	-0.157	-0.048	-0.051	-0.095	0.048	-0.077	-0.145	-0.839	-0.201	0.066	-0.226	-0.257	-0.118	-0.22	-0.115	-0.059	-0.077	-0.066	-0.05	0.014	0.028	0.501	-0.073	-0.2	-0.452	-0.071	-0.471	-0.559	-0.549	-0.432	-0.651	-0.401	-0.054	-0.091	-0.291	0.003	-0.292	-0.392	-0.248	-0.253	0.38	-0.008	-0.657	-0.421	-0.439	-0.395	-0.459	-0.64	-0.068	-0.272	-0.235	-0.161	-0.105	-0.346	-0.085	-0.107	-0.203	-0.529	-0.555	-0.315	0.036	-0.404	0.045	0.156	0.257	0.101	0.805	-0.243	-0.206	-0.27	-0.154	-0.245	-0.391	-0.055	-0.615	-0.273	-0.278	-0.216	-0.171	-0.302	-0.279	-0.415	-0.258	-0.274	-0.403	-0.364	-0.122	-0.231	-0.132	-0.066	-0.082	-0.109	-0.127	-0.18	-0.176	-0.063	-0.07	-0.107	-0.22	-0.25	-0.192	-0.165	-0.218	-0.213	-0.125	-0.175	-0.079	-0.123	-0.216	-0.034	-0.443	-0.55	-0.648	-0.227	-0.109	-0.247	-0.365	-0.294	-0.455	-0.27	0.048	-0.116	0.159	-0.273	-0.223	-0.21	-0.273	-0.342	-0.307	-0.248	0.004	-0.127	-0.156	-0.382	-0.171	-0.183	-0.028	-0.087	-0.037	-0.233	-0.205	-0.152	-0.031	0.011
15	G2	good	139	SO_2450	0.249	0.289	0.427	0.392	0.561	0.594	0.224	0.109	0.285	-0.077	-0.015	0.271	0.174	0.1	0.219	0.05	0.342	0.416	0.4	-0.079	0.248	0.299	0.364	0.457	0.404	0.406	0.298	0.265	0.351	0.095	0.283	0.148	0.198	0.259	0.308	0.352	0.323	0.358	0.465	3.17	-0.149	0.062	0.338	0.27	0.608	0.111	0.319	0.621	0.381	0.43	0.384	0.3	0.311	0.261	0.427	0.412	0.339	0.282	0.006	0.324	0.06	0.094	0.371	0.048	-0.021	0.327	0.239	0.054	0.296	0.401	0.851	0.531	0.578	0.025	0.136	0.092	0.447	0.281	0.219	0.335	0.314	0.577	0.386	0.39	0.489	0.628	0.272	0.399	0.821	0.242	0.064	-0.028	0.079	-0.245	0.581	0.427	0.3	0.451	0.35	0.233	0.094	0.163	0.059	0.26	0.154	0.187	0.079	0.345	0.38	0.331	0.416	0.209	0.14	0.242	0.115	-0.019	0.116	0.303	0.241	0.3	0.233	0.254	0.407	0.348	-0.062	1.036	0.421	0.434	0.372	0.292	0.022	0.289	-0.035	-0.045	0.188	0.026	0.334	0.293	0.184	0.073	0.182	0.197	0.119	0.136	0.153	0.275	0.365	0.026	0.095	0.204	0.251	0.23	0.415	0.3	0.317	0.22	0.145	0.217	0.254	0.227	0.244	0.399	0.286	0.349	0.214	0.043	0.08	0.048	0.117	-0.001	-0.024	-0.127	-0.067	-0.038	0.063	-0.195	0.089	0.032	0.116	0.121	0.006	-0.15	-0.009	-0.156	-0.019	0.116	0.009	0.235	0.014	0.114	0.344	0.215	0.159	0.163	0.327
15	G3	good	139	SO_1733	0.407	0.325	0.412	0.084	0.092	0.026	0.411	0.243	0.283	0.08	0.431	0.218	0.199	0.204	0.046	0.062	0.251	0.273	0.204	0.034	0.223	-0.313	-0.004	0.048	0.156	0.384	0.157	0.135	0.173	0.184	0.344	0.25	0.149	0.248	0.187	0.151	0.238	-0.141	-0.19	2.637	-0.424	0.407	-0.139	0.111	-0.584	0.131	0.021	0.022	-0.024	0.225	0.215	0.287	0.214	0.204	0.107	0.222	0.24	0.409	-0.156	0.04	-0.131	0.134	0.08	0.495	0.158	-0.075	0	-0.18	0.293	0.388	0.299	0.266	0.342	0.308	0.75	0.609	0.001	0.085	0.252	0.095	0.038	0.048	0.006	0.319	0.246	0.054	0.168	0.057	-0.027	0.097	-0.212	-0.082	-0.139	-0.305	-0.143	-0.216	-0.076	-0.018	0.008	0.064	0.08	0.004	-0.054	0.076	0.045	-0.008	0.003	0.352	0.425	0.536	0.479	-0.45	-0.293	-0.132	-0.272	-0.355	0.105	0.056	0.124	-0.06	0.178	-0.104	-0.104	-0.03	-0.087	-0.046	0.469	0.337	0.122	-0.019	-0.4	-0.093	-0.474	-0.489	-0.104	-0.065	-0.072	-0.407	-0.237	-0.327	0.149	0.118	0.097	0.106	0.038	0.142	0.175	-0.02	0.036	-0.115	0.122	0.241	0.174	0.209	0.16	0.045	0.108	0.062	-0.001	0.107	0.043	0.09	-0.035	0.183	0.514	0.782	0.69	0.49	1.01	0.87	0.473	0.275	0.214	-0.366	0.191	0.127	0.258	0.134	0.602	0.249	0.159	0.408	-0.008	-0.097	-0.236	0.113	0.162	-0.03	-0.037	0.11	-0.012	0.102	-0.206	-0.012	0.175
15	G3	good	139	SO_1733	0.441	0.134	0.449	0.446	0.475	0.489	0.18	0.123	0.181	0.024	0.011	0.295	0.223	0.174	0.203	0.173	0.289	0.333	0.308	-0.001	0.232	0.572	0.453	0.481	0.334	0.389	0.368	0.272	0.272	0.176	0.193	0.184	0.143	0.193	0.263	0.326	0.302	0.436	0.599	-0.015	2.184	-0.309	0.183	0.224	0.413	0.152	0.262	0.366	0.389	0.333	0.233	0.147	0.195	0.226	0.273	0.321	0.279	0.238	-0.089	0.347	0.597	0.072	-0.04	0.195	0.1	0.692	0.507	0.47	0.124	0.189	0.055	0.411	0.505	1.517	0.191	-0.19	-0.162	0.039	-0.006	-0.028	0.055	0.422	0.056	0.258	0.203	0.622	0.372	-0.134	-0.67	0.323	0.141	0.1	0.083	-0.949	-0.314	0.315	-0.082	-0.045	-0.207	0.143	0.044	0.203	0.227	0.137	0.126	0.176	0.079	0.029	0.03	-0.091	-0.059	0.327	0.603	0.197	0.354	0.143	0.304	0.154	0.108	0.211	0.195	0.192	0.317	0.229	-0.045	-0.542	-0.004	0.151	0.217	0.189	0.195	0.026	0.371	0.219	0.202	0.06	0.164	0.077	0.297	0.244	0.077	0.091	0.003	0.098	0.055	0.119	0.194	0.091	0.096	0.509	0.226	0.033	0.241	0.158	0.206	0.149	0.124	0.109	0.118	0.112	0.19	-0.066	0	-0.237	0.12	-0.017	0.009	0.021	-0.063	-0.056	-0.12	0.196	0.216	0.01	0.135	0.102	0.096	0.098	0.086	0.19	-0.236	0.14	0.041	-0.073	-0.086	0.239	0.085	0.073	0.177	0.01	0.028	-0.062	-0.05	-0.066	0.098
16	E4	edge	139	SO_1416	0.32	0.075	0	0.155	0.112	-0.103	-0.022	0.065	0.012	-0.129	0.013	-0.836	0.067	0.064	0.074	0.199	0.128	0.124	0.096	-0.006	0.182	0.217	0.202	0.27	-0.44	0.11	0.021	0.09	0.086	0.109	0.182	-0.026	0.103	0.073	0.19	0.159	0.209	0.231	0.133	3.403	0.512	-0.877	0.182	0.143	-0.43	0.04	0.071	-0.074	0.177	0.01	0.086	0.083	0.17	0.213	0.286	0.096	0.128	0.075	-0.574	0.129	0.61	-0.013	0.017	-0.539	-0.104	0.063	0.091	0.212	0.132	-1.464	0.114	-0.066	0.248	-0.102	1.488	1.432	-0.227	0.194	0.139	0.067	0.177	0.243	0.042	0.026	0.238	0.27	0.097	0.539	-0.296	0.122	0.309	-0.162	0.39	1.048	-0.042	0.103	-0.016	0.174	0.896	0.287	0.226	0.268	0.25	0.298	0.239	0.215	0.365	0.52	0.455	0.47	0.537	-0.213	0.304	0.066	-0.202	-0.138	0.078	0.682	0.072	0.287	0.264	0.104	0.171	0.093	1.39	0.122	0.321	0.363	0.13	0.125	0.89	0.135	0.343	0.025	0.148	0.862	0.207	0.271	-0.404	-0.344	0.125	0.13	0.116	0.205	0.168	0.117	-0.238	0.022	0.021	-0.011	0.12	0.15	0.166	0.207	0.228	0.072	0.112	0.079	0.081	0.04	0.079	0.067	0.261	0.316	0.021	-0.028	-0.042	-0.169	-0.125	0.237	0.03	-0.076	0.01	0.025	-0.052	-0.034	-0.007	-0.377	-0.322	-0.405	-0.118	0	0.23	0.224	0.331	0.045	0.058	0.017	0.061	0.217	0.309	0.217	0.22	0.148	0.026
16	E4	edge	139	SO_1416	-0.217	0.008	0.011	-0.195	-0.091	-0.231	-0.089	0.214	0.278	0.149	-0.082	-0.543	-0.22	-0.28	-0.032	-0.126	-0.036	-0.337	0.049	0	-0.169	-0.142	-0.028	0.024	-0.066	-0.036	0.147	0.005	0.096	0.21	-0.048	0.024	0.127	0.12	0.142	0.238	0.176	0.072	-0.296	1.081	-0.012	-0.075	0.147	-0.048	-0.035	-0.122	-0.168	-0.076	0.206	-0.09	0.086	-0.056	0.208	0.207	0.135	0.06	0.132	-0.043	0.515	0.138	-0.163	0.561	1.014	-0.077	-0.437	-0.54	-0.416	-0.319	-0.118	-0.019	-0.01	-0.202	-0.012	0.261	-1.792	-1.945	-0.408	-0.014	0.009	-0.228	-0.145	0.005	-0.314	-0.08	-0.026	-0.124	-0.018	-0.924	0.257	-0.195	0.105	0.046	0.198	1.056	-0.527	-0.209	-0.254	-0.36	1.26	0.149	0.015	0.08	0.093	0.177	-0.005	-0.055	-0.008	-0.119	-0.265	-0.189	-0.345	0.402	0.511	-0.005	0.364	0.505	0.029	-0.317	0.195	0.318	-0.047	0.199	0.218	-0.029	0.253	-0.309	0.066	-0.098	0.052	0.11	0.061	0.067	0.497	-0.468	0.025	0.867	0.096	0.279	-0.543	-0.754	0.133	0.107	0.198	0.138	0.21	0.082	-0.13	0.033	0.051	-0.004	0	0.118	0.09	0.1	0.06	-0.035	0.058	0.105	-0.009	-0.039	-0.097	-0.182	-0.265	-0.286	-0.005	-0.11	0.274	0.165	0.07	0.189	0.35	0.481	0.28	0.337	0.084	-0.116	-0.072	0.115	0.203	0.277	0.191	0.346	0.344	0.285	0.502	0.144	0.075	0.045	0.062	0.266	0.102	0.121	0.088	0.115	0.048
15	G5	good	139	SO_3974	-0.236	0.01	-0.124	-0.283	-0.193	-0.062	-0.187	-0.201	-0.226	-0.055	0.369	-0.207	-0.291	0.083	-0.26	-0.138	-0.419	-0.273	-0.298	0.177	0.14	-0.214	-0.162	-0.223	-0.182	-0.051	-0.229	-0.262	-0.259	-0.013	0.078	-0.219	0.03	-0.153	-0.197	-0.163	-0.196	-0.433	-0.401	-0.636	0.119	-0.646	-0.166	0.058	-0.54	-0.788	-0.02	-0.408	-0.146	-0.052	-0.108	0.422	-0.143	-0.275	-0.172	-0.303	-0.129	0.313	-1.278	-0.175	-0.512	-0.409	-0.084	0.1	-0.711	0.137	-0.239	0.095	-0.066	0.041	0.035	-0.051	-0.476	0	-0.649	-0.225	-0.069	0.44	0.29	0.149	0.586	0.351	0.404	-0.151	-0.214	-0.472	-0.052	0.034	0	0.158	0.983	-1.099	0.152	-0.126	0.34	0.19	0.275	0.443	-0.858	0.255	-0.047	0.015	0.099	0.236	-0.438	0.254	0.041	0.272	0.028	0.184	-0.009	-0.006	-0.281	-0.083	0.041	-0.168	0.1	-0.636	0.4	0.366	0.113	0.408	0.418	0.375	0.022	-0.176	0.441	0.237	0.392	0.479	0.403	-0.251	0.252	0.211	0.218	0.065	0.275	-0.137	0.228	0.135	-0.111	-0.108	0.068	0.027	0.03	0.075	0.145	0.179	0.007	0.206	0.119	0.205	0.008	0.143	0.12	0.175	0.099	0.065	0.002	0.091	0	0.233	0.141	-0.033	0.426	0.625	0.4	0.404	0.688	0.457	0.379	-0.06	-0.046	-0.583	0.075	-0.217	-0.123	-0.127	-0.098	0.48	-0.452	-0.198	-0.141	-0.374	-0.541	-0.136	-0.109	-0.317	-0.435	-0.296	-0.498	-0.462	-0.551	-0.438	-0.404
15	G5	good	139	SO_3974	-0.044	-0.013	0.04	-0.097	-0.274	-0.065	-0.106	0.037	0.029	-0.013	0.034	-0.058	-0.017	-0.043	-0.088	-0.068	-0.082	-0.038	-0.03	0.056	0.013	-0.292	-0.181	-0.125	0.099	0.003	-0.062	0.068	0.017	-0.001	0.036	-0.037	0.071	0.004	-0.018	0.038	0.026	-0.05	-0.191	0.114	-0.58	0.324	-0.204	-0.033	-0.165	-0.137	0.005	0.015	-0.046	0.056	-0.037	0.109	-0.018	0.063	-0.025	0.019	0.009	0.067	0.603	-0.014	-0.546	-0.054	-0.121	0.202	0.372	0.029	-0.016	-0.031	0.05	0.097	-0.023	0.099	0.037	0.644	0.855	0.743	0.061	-0.057	0.059	-0.126	0.036	0.08	0.008	0.05	0	-0.03	-0.029	0.297	-0.685	-0.007	-0.05	-0.301	-0.071	-0.295	-0.192	-0.02	-0.129	-0.113	0.767	0.08	0.031	-0.003	-0.023	-0.044	-0.164	0.036	0.038	0.098	0.056	0.103	0.04	-0.025	-0.26	0.116	-0.033	-0.144	0.256	-0.048	-0.026	0.069	0.03	-0.046	0.015	0.072	-0.284	0.388	0.034	0.127	0.049	0.05	-0.523	0.015	0.018	-0.527	-0.338	-0.169	-0.128	0.003	-0.15	-0.119	-0.046	0.001	0.015	-0.001	-0.039	-0.018	-0.144	-0.054	-0.063	-0.029	-0.013	0.003	-0.006	0.006	-0.038	0.013	-0.128	-0.03	-0.049	-0.119	-0.064	0.024	-0.218	-0.16	-0.049	-0.137	0.003	-0.297	0.012	0.025	-0.186	-0.275	-0.109	0.166	0.092	-0.248	-0.279	0.239	0.086	0.112	0.125	-0.109	-0.377	0.08	-0.432	-0.085	0.055	-0.135	-0.234	-0.091	-0.312	-0.269	-0.221	-0.234	-0.163
15	D6	good	139	SO_3336	-0.169	-0.23	-0.278	0.252	0.248	0.13	0.152	0.03	0.092	-0.006	-0.29	0.157	0.082	-0.163	0.052	0.085	0.183	0.11	0.068	-0.041	0.007	0.331	0.252	0.34	0.207	-0.027	0.021	0.008	0.121	-0.069	-0.07	0.028	-0.016	0.055	0.211	0.1	0.049	0.294	0.326	3.212	-0.116	1.039	0.21	0.131	0.33	0.081	0.162	0.082	0.295	0.042	0.061	-0.045	0.062	0.131	0.181	0.085	0.136	-0.123	0.103	0.245	0.493	0.011	1.365	0.13	-0.055	0.239	0.195	0.318	0.149	0.249	0.197	0.316	0.682	0.155	0.763	0.688	0.338	0.164	0.038	-0.163	-0.035	0.232	0.143	0.077	0.129	0.165	0.123	0.38	0.368	0.201	0.198	0.796	0.38	0.383	0.68	0.239	0.24	0.4	-0.761	0.098	0.026	0.101	-0.115	0.008	0.106	0.023	-0.117	0.319	0.263	-0.074	0.189	0.144	0.003	0.239	0.117	0.461	-0.085	-0.102	0.244	0.246	-0.011	0.242	0.275	0.106	0.274	0.072	0.177	-0.017	0.183	0.187	0.865	0.117	0.065	0.736	0.224	0.106	0.28	-0.343	0.612	0.249	0.109	0.142	0.027	0.072	0.119	0.101	0.142	0.079	0.139	0.199	0.104	0.024	0.131	0.129	0.078	0.148	0.075	0.126	0.125	0.11	0.223	-0.175	0.218	-0.477	0.115	-0.06	0.014	0.007	-0.075	-0.119	-0.053	0.154	0.063	0.105	0.194	0.574	0.251	0.241	0.1	-0.071	-0.023	-0.095	-0.038	-0.004	0.188	0.013	-0.058	0.18	0.191	0.169	0.353	0.337	0.078	0.286	0.262
15	A6	good	139	SO_3915	-0.198	-0.164	0.077	-0.146	-0.292	-0.227	-0.095	0.034	0.078	0.067	-0.034	-0.116	-0.062	-0.15	-0.052	-0.14	-0.161	-0.102	-0.059	-0.026	-0.129	-0.298	-0.258	-0.157	0.087	-0.058	-0.07	-0.128	-0.161	-0.077	-0.112	-0.142	-0.13	-0.072	-0.046	-0.004	0.048	-0.366	-0.355	-0.916	-0.424	0.247	-0.026	-0.177	-0.265	-0.148	-0.263	-0.102	-0.054	0.07	0.068	0	0.07	0.095	0.084	-0.015	0.061	-0.033	-0.967	-0.088	-0.693	-0.426	1.34	1.458	1.733	0.631	0.497	0.508	-0.083	-0.136	-0.231	-0.077	-0.248	0.026	-0.662	-0.963	-0.134	-0.47	-0.59	-0.303	-0.03	-0.096	-0.174	0.071	-0.005	0.051	-0.018	-0.006	0.029	-0.249	-0.31	-1.1	-0.351	-0.224	-0.85	-0.413	-0.195	-0.501	-1.325	0.17	-0.031	0.114	0.081	0.1	-0.248	0.099	-0.125	-0.126	-0.239	-0.225	-0.371	0.051	-0.196	-0.238	0.212	0.002	-0.242	0.061	0.173	0.322	0.201	0.264	0.314	0.185	0.092	-0.687	0.029	0.022	0.169	0.262	-0.154	-0.065	-0.156	-0.532	-0.214	-0.207	-0.025	-0.348	1.712	2.152	-0.101	-0.068	-0.078	-0.06	-0.162	-0.079	-0.016	-0.077	-0.14	-0.106	-0.15	-0.008	-0.043	-0.1	-0.017	-0.023	-0.128	-0.114	-0.203	-0.264	-0.223	-0.465	-0.611	-0.921	-0.139	-0.002	-0.018	0.288	-0.073	-0.192	0.072	0.303	0.285	0.1	-0.004	-0.282	-0.131	0.197	0.089	0.201	-0.211	0.304	-0.162	-0.312	0.173	-0.019	-0.144	-0.025	0.13	0.003	0.067	0.082	0.119	0.084	0.19
15	H7	good	139	SO_4436	-0.259	-0.195	0.129	-0.067	-0.394	-0.291	-0.236	-0.308	-0.239	-0.016	-0.014	0.015	-0.012	-0.035	-0.077	-0.102	-0.163	-0.147	-0.255	0.114	-0.108	-0.09	-0.172	-0.127	-0.067	-0.203	-0.289	-0.181	-0.221	-0.137	-0.33	-0.174	-0.28	-0.188	-0.161	-0.166	-0.156	-0.139	-0.14	1.58	-0.816	-0.338	-0.12	-0.101	-0.649	-0.139	-0.105	-0.11	-0.045	-0.142	-0.177	-0.143	-0.182	-0.254	-0.061	-0.217	-0.196	-0.173	-0.491	-0.088	-0.317	-0.392	-0.041	-0.406	-0.184	-0.128	0.083	0.052	-0.104	-0.51	-0.198	-0.115	-0.571	-0.098	-0.057	0.016	-0.235	-0.116	-0.206	-0.266	-0.057	-0.196	-0.247	-0.102	-0.102	-0.082	-0.169	-0.07	-0.285	-0.184	0.223	-0.249	-0.264	-0.514	-0.147	-0.151	-0.037	-0.041	0.171	-0.179	-0.314	-0.216	-0.171	-0.1	-0.302	-0.049	-0.073	-0.258	-0.175	-0.162	-0.206	-0.108	-0.003	-0.085	-0.024	-0.021	-0.247	-0.839	0.042	0.119	-0.051	0.202	0.17	0.065	0	0.12	0.02	0.072	0.115	0.182	0.056	0.023	0.037	-0.745	-0.037	0.016	0.163	0.195	0.017	-0.02	-0.208	-0.132	-0.18	-0.207	-0.194	-0.164	-0.136	-0.044	-0.086	-0.328	-0.241	-0.215	-0.178	-0.132	-0.238	-0.107	-0.182	-0.145	-0.182	-0.16	-0.146	-0.114	-0.169	-0.254	-0.129	-0.229	-0.256	-0.351	-0.199	-0.392	-0.351	0.153	0.068	0.138	0.153	0.033	-0.014	0.148	0.175	0.03	0.296	0.036	-0.286	-0.199	-0.256	-0.167	-0.073	-0.259	-0.408	-0.275	-0.397	-0.388	-0.203	-0.314	-0.381
15	A7	good	139	SO_2772	0.447	0.508	0.381	0.226	0.292	0.563	0.075	-0.204	0.01	-0.179	0.123	-0.096	0.039	0.079	0.009	0.125	0.172	0.25	0.098	-0.005	0.331	-0.951	0.68	0.162	-0.776	-0.478	0.285	-0.006	0	-0.143	-0.154	-0.263	-0.19	-0.53	0.126	0.288	0.071	-0.172	-2.71	0.505	-0.176	0.145	0.334	0.294	0.22	-0.118	0.253	0.05	0.295	-1.924	-2.069	-1.489	-2.219	0.233	-0.195	0.389	0.117	-0.142	-0.283	0.072	0.313	0.082	-0.63	0.383	0.01	-0.203	0.006	-0.063	0.332	0.433	1.453	-0.008	0.412	-1.361	0.634	0.993	-0.349	0.588	1.282	0.733	0.642	-0.315	0.816	0.214	0.219	0.609	0.897	0.514	-2.573	1.004	1.628	1.516	0.535	3.009	0.274	0.754	0.863	0.826	2.336	-0.103	-0.073	0.588	-0.443	-0.252	1.27	-2.145	-0.064	0.325	0.093	0.315	-0.015	-0.311	0.727	0.124	-0.412	0.249	0.353	-0.78	0.296	0.288	0.496	0.432	0.76	1.247	1.567	-0.077	0.485	0.568	0.361	0.211	0.773	0.725	0.21	0.484	0.884	0.818	0.177	0.33	-0.151	-0.167	0.186	0.197	0.266	0.348	0.364	0.22	0.01	0.149	0.15	0.633	0.735	0.733	0.463	-0.11	-0.31	0.111	0.268	0.234	0.282	0.35	0.18	0.692	0.565	0.763	-0.131	0.44	0.303	-2.474	-0.212	0.448	0.735	0.074	0.02	-0.21	-0.038	0.182	0.367	-0.094	0.715	0.621	0.938	-0.741	0.393	0.262	0.585	0.37	0.413	0.212	-0.5	0.287	0.171	0.104	0.06	0.04	0.115
15	C8	good	139	SO_2076	0.52	0.468	0.022	0.354	0.284	0.09	0.139	0.383	0.24	0.063	-0.23	0.353	0.121	-0.02	0.351	0.175	0.283	0.234	0.277	-0.091	0.26	0.053	0.432	0.464	0.428	0.272	0.286	0.175	0.268	0.131	0.106	0.091	0.261	0.104	0.405	0.289	0.29	0.185	0.263	-0.219	1.214	0.195	0.626	0.409	0.063	0.239	0.699	0.414	0.42	0.283	0.311	0.362	0.284	0.398	0.547	0.325	0.437	0.284	-0.702	0.397	-0.056	0.094	-0.338	-0.541	0.214	0.222	0.115	-0.285	0.152	0.981	0.13	0.545	0.285	0.797	0.955	1.06	0.378	0.46	0.505	0.44	0.532	0.444	0.568	0.586	0.536	0.386	0.749	0.075	0.797	0.404	0.096	0.513	0.201	0.06	0.03	0.589	0.693	0.686	0.559	0.337	0.081	0.234	0.157	0.133	0.177	0.146	0.047	0.172	0	-0.233	0.08	0.253	-0.569	0.439	0.381	0.496	0.158	2.247	0.208	0.277	0.025	0.436	0.385	0.364	0.335	0.327	0.339	0.122	0.501	0.396	0.193	-0.028	-0.381	-0.064	0.212	0.167	0.382	-0.022	-0.252	1.012	0.275	0.198	0.164	0.207	0.175	0.258	0.457	0.156	0.255	0.345	0.372	0.398	0.352	0.4	0.38	0.336	0.317	0.205	0.331	0.343	0.351	0.423	0.279	0.244	0.169	0.054	0.348	0.08	0.149	-0.126	0.001	-0.644	-0.625	-0.871	-0.76	-0.618	-0.458	-0.924	-0.343	-0.699	-0.722	-0.773	0.126	0.249	0.117	0.169	0.213	0.504	0.346	0.434	0.594	0.589	0.165	0.432	0.452
15	F8	good	139	SO_0387	-0.057	-0.132	-0.314	-0.104	0.041	-0.163	-0.163	-0.101	0.067	0.062	-0.151	-0.199	-0.224	-0.284	-0.205	-0.219	-0.289	-0.293	-0.295	-0.013	-0.157	0.248	0.006	-0.143	-0.147	-0.203	-0.102	-0.153	-0.167	0.009	-0.219	-0.075	-0.016	-0.139	-0.09	-0.087	-0.186	-0.002	0.137	-0.352	-0.871	0.097	-0.156	-0.02	0.165	-0.169	-0.384	-0.236	0.026	-0.283	-0.176	-0.144	-0.099	-0.29	-0.116	-0.266	-0.139	-0.177	0.103	-0.027	0.488	1.615	-0.052	0.227	-0.044	0.267	-0.076	-0.046	-0.091	0.042	0.026	-0.088	-0.106	0.194	-0.004	0.27	0.273	0.139	-0.261	0.018	-0.071	-0.406	0.036	-0.289	-0.308	-0.198	-0.015	0.951	-0.211	0.059	0.117	0.086	0.092	0.342	0.805	0.093	0.156	0.102	0.556	-0.182	-0.1	-0.197	-0.073	-0.22	0.089	-0.287	-0.116	-0.225	-0.153	-0.137	0.015	0.094	-0.212	-0.007	0.107	0.326	0.065	0.056	-0.269	-0.344	-0.347	-0.261	-0.31	-0.285	-0.082	0.232	-0.342	-0.315	-0.34	-0.352	-0.165	-0.168	-0.068	0.637	-0.094	-0.114	-0.183	-0.132	0.11	-0.015	-0.073	-0.006	0.02	-0.071	-0.053	-0.108	-0.061	-0.017	-0.021	0.031	-0.039	-0.092	-0.084	-0.107	-0.09	-0.063	-0.016	-0.031	0.02	-0.039	-0.008	0.012	0.246	0.263	-0.056	0.002	-0.206	-0.275	-0.115	-0.06	0.007	0.073	0.003	-0.143	-0.09	0.3	0.024	0.135	0.024	-0.099	0.054	-0.126	-0.075	-0.164	-0.074	-0.108	-0.145	0.076	0.133	0.054	-0.036	0.06	0.036	0.089	0
15	F9	good	139	SO_3270	0.468	0.959	0.756	0.703	0.183	0.243	0.309	0.001	0.484	0.103	-0.176	0.262	0.359	0.117	0.081	0.196	0.269	0.272	0.06	0.073	0.151	0.36	0.411	-0.211	0.505	0.448	0.435	0.296	0.378	0.297	0.337	0.553	0.585	0.966	0.371	0.233	0.223	0.327	-0.291	2.523	-0.829	0.946	0.545	-0.094	0.426	0.626	-0.026	0.401	0.639	0.495	0.67	0.77	0.34	1.328	-0.119	0.232	0.184	0.4	3.748	0.522	2.244	3.198	-3.839	-2.996	-3.716	-1.612	-2.75	-2.033	0.025	1.69	0.814	0.219	1.394	0.013	3.614	3.345	1.939	1.337	1.526	1.224	1.075	1.573	0.785	0.685	0.845	0.325	0.384	2.368	1.994	0.746	1.398	1.484	1.577	2.718	2.317	0.093	0.094	0.741	0.564	0.21	0.034	-0.209	0.426	-0.017	0.516	-0.058	-0.176	-0.134	-0.021	-0.221	0.32	1.113	1.991	1.655	1.023	1.489	1.747	2.568	0.147	0.866	-0.45	0.015	-0.078	0.377	1.409	0.526	-0.29	0.372	-0.109	0.089	1.544	1.808	1.41	1.175	1.383	1.23	0.655	1.579	-2.902	-2.524	0.185	0.187	0.186	0.181	0.287	0.088	0.112	0.079	0.163	1.131	0.408	0.361	0.119	0.394	0.077	0.047	0.217	0.293	0.059	0.285	0.146	0.094	0.103	0.441	0.226	-0.928	0.47	0.899	-0.731	0.708	0.44	0.078	0.278	0.341	0.179	-0.017	-0.082	-0.02	-0.021	-0.056	0.533	0.439	0.893	0.858	1.285	0.495	0.427	0.519	0.078	0.763	0.483	0.249	0.248	0.219	0.234
15	F9	good	139	SO_3270	0.227	0.483	-0.05	0.508	0.24	0.29	0.204	0.07	0.332	0.185	0.1	0.001	0.064	0.106	0.063	0.018	0.185	0.055	0.121	0.06	0.046	0.318	0.351	-0.054	0.192	0.279	0.419	0.278	0.267	0.223	0.285	0.476	0.374	0.522	0.158	0.219	0.207	0.35	-0.335	2.176	2.02	-0.472	0.298	-0.045	0.751	1.518	-0.201	0.224	0.373	0.147	0.193	0.111	0.17	0.425	-0.073	0.143	0.188	0.156	4.476	0.212	2.761	2.307	-2.355	-3.626	-2.808	-3.263	-2.228	-2.608	-0.117	0.643	0.824	0.221	0.745	0.752	1.789	1.475	0.397	0.686	0.504	0.056	0.258	0.238	0.219	0.176	0.227	0.193	0.252	1.776	1.746	0.614	0.955	1.626	1.389	2.491	3.597	-0.306	-0.766	0.442	1.065	0.166	0.085	-0.016	0.183	0.18	0.416	0.261	0.04	-0.121	-0.417	-0.27	-0.565	1.531	1.604	1.454	1.277	2.468	2.146	1.002	0.157	0.871	-0.065	0.35	0.317	0.363	1.053	0.534	-0.219	0.092	-0.074	0.265	1.805	1.182	1.139	1.721	1.448	1.074	0.482	1.393	-2.737	-2.091	0.086	0.052	0.169	0.147	0.161	0.043	0.062	0.076	0.11	0.659	0.283	0.198	0.158	0.18	-0.165	0.024	0.108	0.199	0.08	0.175	0.041	-0.053	-0.187	0.003	0.317	-0.665	0.332	0.416	-0.492	0.332	0.85	0.512	0.4	0.734	0.464	0.081	0.404	-0.057	0.244	0.314	1.126	0.92	0.821	1.345	2.038	0.786	0.743	-1.05	0.452	0.932	0.478	0.318	0.43	0.347	0.393
43	H8	good	139	SO_4275.1	0.008	-0.099	0.509	0.059	-0.029	-0.09	-0.123	-0.085	-0.101	0.09	0.047	-0.021	0.042	-0.025	-0.05	-0.002	-0.121	-0.026	-0.032	0.037	-0.086	-0.005	-0.107	-0.024	0.053	-0.104	-0.119	-0.088	-0.066	-0.069	-0.068	-0.002	-0.165	-0.119	-0.14	-0.083	-0.134	-0.047	0.046	0.005	-0.092	-0.317	-0.062	-0.075	0.033	-0.02	-0.085	-0.007	-0.056	-0.06	-0.117	-0.17	-0.124	-0.003	-0.071	-0.019	-0.131	-0.177	2.081	-0.029	0.327	0.032	-0.051	-0.281	0.132	0.184	0.124	0.055	-0.119	0.471	-0.239	-0.125	0.085	-0.152	-0.634	-0.946	-0.397	-0.319	-0.344	-0.363	-0.31	-0.444	-0.454	-0.065	-0.094	-0.042	-0.11	-0.023	-0.036	-0.141	-0.164	0.144	-0.131	-0.333	-0.187	-0.235	-0.303	-0.475	-0.424	-0.186	-0.188	-0.073	0.009	-0.156	-0.061	-0.089	-0.081	-0.08	0.036	0.132	0.11	-0.216	-0.54	-0.048	-0.271	-0.043	-0.084	0.093	-0.155	-0.27	-0.021	-0.329	-0.344	-0.121	-0.153	-0.342	-0.142	-0.103	-0.223	-0.285	-0.195	-0.259	0.746	0.104	-0.244	-0.282	-0.196	-0.289	-0.216	0.048	-0.089	-0.003	-0.075	-0.089	-0.072	-0.096	0.01	-0.06	0.003	-0.135	-0.089	-0.092	-0.057	-0.049	-0.099	-0.021	-0.059	-0.062	-0.063	-0.016	0.013	-0.281	-0.133	-0.239	0.018	0.009	0.033	0.148	0.146	0.256	0.012	-0.221	-0.186	-0.276	-0.167	-0.242	-0.342	-0.101	-0.5	-0.46	-0.4	-0.247	-0.054	-0.083	-0.092	0.044	-0.004	-0.163	-0.11	-0.234	-0.103	0.052	0.091	0.071	-0.046
40	C1	good	139	SO_2815	0.114	-0.01	0.128	0.244	0.299	0.193	0.224	-0.035	0.176	-0.049	0.041	0.168	0.081	0.003	0.129	0.096	0.211	0.259	0.226	-0.033	0.106	0.171	0.232	0.302	0.152	0.166	0.14	0.129	0.191	0.11	0.14	0.107	0.186	0.151	0.208	0.175	0.21	0.083	0.243	1.943	0.744	0.44	0.128	0.226	0.159	0.473	0.219	0.243	0.18	0.114	0.158	0.151	0.106	0.282	0.156	0.148	0.215	0.118	0.593	0.226	0.358	0.157	0.29	0.237	0.298	0.441	0.339	0.377	0.07	0.141	0.152	0.298	0.089	0.687	0.156	-0.131	0.064	-0.052	-0.116	0.213	-0.058	-0.057	0.185	0.148	0.166	-0.174	0.181	-0.269	1.239	0.123	0.165	0.493	0.142	3.343	0.337	0.158	0.133	0.346	0.502	0.144	0.058	0.159	-0.016	0.185	-0.112	0.128	0.212	0.182	-0.136	-0.129	-0.019	0.52	0.362	0.313	0.307	0.282	0.49	0.176	0.123	0.342	0.13	0.215	0.278	0.162	0.176	0.094	0.195	0.202	0.289	0.341	0.164	0.064	0.356	0.103	-0.006	-0.038	0.057	0.437	0.383	1.598	0.205	0.158	0.161	0.165	0.186	0.177	0.263	0.136	0.141	0.224	0.229	0.232	0.267	0.213	0.249	0.185	0.189	0.185	0.179	0.243	0.246	0.219	0.004	0.402	0.049	-0.017	-0.059	0.015	-0.05	-0.024	-0.046	-0.061	-0.074	0.238	-0.104	-0.227	0.116	-0.23	-0.066	0.016	0.127	0.235	0.346	0.132	0.065	0.192	0.113	0.273	0.253	0.117	0.341	0.236	0.233	0.266	0.113
15	C11	good	139	SO_1779	0.461	0.139	0.382	-0.24	-0.093	0.147	0.191	0.134	0.015	-0.043	0.074	0.202	0.103	0.182	0.161	0.097	0.317	0.255	0.253	-0.005	0.169	0.361	0.401	0.405	0.368	0.291	0.119	0.154	0.209	0.15	0.297	0.195	0.11	0.114	0.208	0.192	0.159	0.256	0.408	-0.032	0.108	0.239	0.281	0.351	0.524	0.016	0.418	0.345	0.326	0.167	0.157	0.165	0.107	0.271	0.313	0.138	0.129	0.17	2.385	0.389	0.621	1.457	0	0.241	0.546	0.311	0.3	0.238	0.156	-0.239	0.109	0.169	-0.096	0.256	-0.166	-0.362	0.316	0.191	0.025	0.217	-0.284	0.002	-0.178	0.212	0.264	0.054	0.13	0.358	-0.222	0.27	0.572	1.083	0.523	0.112	0.496	0.179	0.028	-0.265	0.185	0.235	0.235	0.146	0.084	0.22	0.398	0.262	0.181	0.274	0.213	0.286	0.133	0.224	0.596	0.153	0.331	0.158	0.422	0.335	0.207	0.243	0.206	0.173	0.325	0.28	0.122	0.087	0.342	0.303	0.279	0.311	0.308	0.346	0	0.206	0.71	0.053	0.11	0.225	0.255	0.269	0.146	0.193	0.168	0.263	0.315	0.258	0.26	0.126	0.256	0.599	0.292	0.257	0.274	0.332	0.373	0.295	0.258	0.241	0.246	0.312	0.288	0.283	0.154	0.535	0.024	0.121	0.124	0.201	0.163	0.086	-0.015	0.107	0.071	0.14	0.018	-0.052	0.243	-0.15	0.152	0.11	0.118	0.264	0.081	0.203	0.056	0.243	0.196	0.292	0.121	0.256	0.537	0.565	0.296	0.403	0.349
15	C11	good	139	SO_1779	-0.06	0.214	0.156	-0.853	-1.112	0.047	0.142	0.036	-0.006	-0.097	-0.006	0.081	0.166	0.065	0.036	0.098	0.249	0.194	0.209	-0.079	0.219	-0.044	0.09	0.133	0.159	0.245	0.161	0.131	0.207	0.135	0.2	0.1	0.1	0.131	0.207	0.152	0.18	0.068	0.027	0.834	0.491	0.192	0.268	0.176	0.053	-0.465	0.122	0.053	0.275	0.257	0.157	0.167	0.2	0.138	0.237	0.202	0.243	0.295	0.089	0.209	-0.077	-0.025	0.044	0.242	-0.408	-0.215	0.082	0.069	0.319	0.233	0.077	0.275	0.405	1.175	0.59	0.802	0.666	0.35	0.201	0.647	0.253	0.223	0.452	0.192	0.184	0.297	0.15	-0.241	-0.365	0.101	0.052	-0.244	0.05	-0.281	0.142	0.356	0.012	0.367	0.672	0.102	0.179	0.072	0.189	0.176	0.006	0.136	0.061	0.383	0.476	0.51	0.453	-0.263	0.143	0.005	-0.114	-0.19	-0.237	0.004	0.145	-0.005	0.053	-0.026	-0.023	0.12	-0.36	0.372	0.401	0.375	0.088	0.035	-0.408	0.069	-0.106	0.294	-0.258	-0.118	0.076	-0.195	-0.371	-0.114	0.125	0.169	0.098	0.144	0.173	0.075	0.14	0.039	0.076	0.05	0.196	0.209	0.219	0.166	0.211	0.108	0.097	0.107	0.149	0.093	0.06	0.202	0.28	0.247	0.073	0.108	0.325	0.361	0.489	0.347	0.129	0.11	0.103	0.062	0.077	0.085	0.05	0.009	0.319	0.244	0.029	-0.026	-0.065	0.019	0.132	0.13	0.049	0.079	0.108	0.127	0.14	0.172	0.067	0.042	-0.158
15	B12	good	139	SO_3357	0.184	0.194	0.176	-0.295	-0.254	-0.134	0.167	-0.038	0.225	-0.027	0.11	-0.233	-0.053	-0.16	0	-0.146	0	0.015	0.029	-0.267	-0.063	-0.437	-0.292	-0.275	-0.55	0.051	0.032	-0.058	0.009	-0.077	0.167	-0.046	0.164	-0.087	-0.061	0.128	0.264	-0.435	-0.36	-0.493	-0.706	0.238	0.098	0	-0.474	-0.61	-0.206	-0.314	-0.061	0.088	0.177	0.2	0.262	0.116	-0.041	-0.07	0.23	0.452	-0.286	-0.181	-0.959	-0.027	0.002	-0.381	0	-0.321	-0.401	-0.38	-0.127	0.736	0.17	0.074	0.118	-0.19	0.501	1.442	0.72	0.581	0.549	0.33	0.724	0.813	0.299	0.002	-0.05	0.201	0.132	-0.429	-0.884	-0.092	-0.296	-0.286	-0.043	-0.381	-0.341	0.004	-0.111	-0.159	0.016	-0.148	0.1	-0.086	0.051	-0.029	-0.101	-0.129	0.014	-0.211	-0.028	-0.151	-0.083	0.202	0.413	0.024	0.266	-0.2	-0.168	0.746	-0.366	-0.296	-0.411	-0.338	-0.283	-0.359	-0.095	-0.446	-0.346	-0.147	-0.374	-0.376	-0.598	0.11	-0.368	-0.569	-0.549	-0.433	-0.341	-0.369	-0.538	-0.365	0.096	0.037	0.131	0.022	0.111	0.07	-0.024	-0.066	-0.1	-0.188	-0.015	0.133	-0.013	-0.024	-0.049	-0.086	-0.134	-0.068	-0.203	-0.236	-0.316	-0.073	0.175	-0.081	-0.23	-0.18	0.049	0.095	0.094	0.603	-0.086	-0.259	-0.148	0.155	-0.198	0.082	-0.042	-0.061	-0.085	-0.17	0.208	-0.409	0.333	0.191	0.391	0.038	0.152	0.171	-0.047	-0.046	-0.146	0.008	0.483	-0.055	-0.173
15	B12	good	139	SO_3357	0.646	-0.017	0.008	0.521	0.788	0.65	-0.037	-0.152	-0.364	-0.129	0.293	-0.107	-0.111	0.306	-0.133	0.017	-0.076	0.159	-0.246	0.08	0.282	0.955	0.457	0.355	-0.337	0.071	-0.035	-0.019	-0.157	0.068	0.361	0.102	0.152	-0.119	-0.131	-0.316	-0.235	0.395	0.913	0.883	1.144	0.383	-0.14	0.302	0.964	0.638	0.305	0.022	0.08	-0.368	-0.497	-0.096	-0.4	-0.43	-0.634	-0.489	-0.388	0.057	1.752	0.188	1.139	0.895	0.456	0.713	0.444	0.711	0.312	0.356	-0.054	-0.014	0.19	-0.064	0.184	0.118	0.591	0.915	0.5	0.696	0.496	0.41	0.28	0.352	0.53	-0.376	-0.583	-0.426	-0.412	1.651	1.061	0.469	0.554	2.133	0.726	1.66	2.316	0.632	0.78	0.616	0.571	0.053	0.307	0.083	0.221	0.081	0.703	0.125	0.391	0.327	0.233	0.467	0.331	0.42	1.221	0.559	0.188	0.874	1.113	0.07	-0.319	-0.342	-0.1	-0.472	-0.34	-0.221	-0.275	-0.663	-0.319	-0.043	-0.423	-0.332	0.532	-0.07	0.328	1.183	0.197	0.062	-0.329	0.344	0.918	0.94	0.001	-0.018	0.172	0.153	0.152	-0.015	-0.056	0.086	0.08	0.222	0.338	0.106	0.036	0.113	0.057	0.081	0.279	0.171	0.146	0.276	0.161	0.415	0.554	1.315	0.611	0.642	0.047	0.342	0.58	1.002	0.626	-0.516	-0.401	0.17	-0.147	0.401	0.382	-0.151	-0.221	-0.256	0.38	0.002	0.127	0.217	0.231	0.045	0.141	-0.046	0.013	0.007	-0.138	-0.1	-0.142	-0.174	-0.165
16	E1	good	139	SO_0653	-0.292	-0.04	-0.421	-0.032	-0.127	0.025	-0.103	0.142	-0.147	-0.015	0.057	0.008	-0.001	0.082	0.093	-0.074	-0.031	-0.114	-0.064	0.02	-0.116	-0.039	-0.041	-0.032	0.068	-0.022	-0.135	-0.057	-0.098	-0.179	-0.057	-0.064	-0.223	-0.103	-0.02	-0.039	-0.005	0.026	-0.008	-0.1	-0.405	-0.041	-0.063	-0.16	-0.156	-0.039	-0.169	0.015	-0.044	-0.104	-0.159	-0.226	-0.15	-0.15	-0.016	-0.148	-0.121	-0.191	0.838	-0.033	0.232	-0.084	0.509	-0.089	-0.055	0.034	0.186	0.204	-0.108	-0.405	-0.149	-0.091	-0.309	-0.103	1.195	0.707	-0.738	-0.468	-0.524	-0.272	-0.461	-0.343	-0.438	-0.071	-0.125	0.056	-0.093	-0.126	0.035	-0.232	0.383	0.138	-0.251	-0.128	-0.476	-0.398	-0.269	-0.084	-0.025	-0.063	-0.102	-0.135	-0.239	0	-0.135	0.028	-0.18	-0.113	-0.47	-0.445	-0.416	0.37	-0.313	0.066	0.248	0.191	0.253	-0.114	-0.28	0.082	-0.172	0.105	0.092	-0.166	-0.178	0.036	-0.167	-0.31	-0.028	0.108	0.041	-0.372	0.179	-0.6	-0.266	-0.295	-0.255	-0.028	0.102	0.156	-0.053	-0.056	-0.117	-0.055	-0.093	-0.056	0.031	0.001	0.061	-0.192	-0.065	-0.118	-0.107	-0.102	-0.069	-0.018	-0.092	-0.077	-0.034	-0.1	0.008	-0.125	-0.411	-0.289	-0.166	-0.145	-0.196	-0.262	-0.311	-0.524	-0.377	-0.137	-0.211	0.252	0.112	-0.219	-0.023	-0.08	-0.343	-0.18	-0.166	-0.034	-0.22	-0.032	-0.091	0	0.016	-0.14	-0.111	-0.046	-0.106	-0.127	-0.072	-0.058	-0.046
16	G1	good	139	SO_4322	0.758	0.197	0.651	0.036	1.262	0.529	0.029	0.859	-0.158	-0.223	-0.359	0.099	0.915	0.225	1.157	0.79	-0.147	-0.263	-0.315	-0.17	-0.38	-0.358	-0.019	-0.568	-0.509	-0.915	-1.091	-0.983	-1.077	-0.953	-1.211	-1.314	-1.35	-0.921	-0.69	-0.961	-0.906	-0.453	-0.682	-1.358	2.379	1.17	0.443	0.626	1.605	1.975	0.678	-0.016	-0.882	-0.378	-0.404	-0.826	-0.798	-0.508	-0.378	-0.675	-0.354	-0.443	-0.297	-0.582	-1.289	-0.2	-4.382	-4.273	-4.08	-3.363	-2.447	-2.415	-0.276	-0.538	-0.573	-0.539	-0.989	-4.035	0.348	0.278	-0.294	0.086	-0.029	0.823	-0.004	-0.336	0.168	-0.782	-0.574	-0.259	-0.373	-0.751	-0.613	-0.634	-0.462	-0.483	-0.336	-0.348	0.15	-0.087	0.573	0.951	-3.9	-1.254	-2.15	-1.32	-1.354	-0.84	-0.823	-0.639	-0.729	-0.904	-0.734	-1.066	-1.069	-0.279	0.139	-0.179	-0.158	-0.584	0.014	-0.54	-0.518	-0.463	-1.737	-0.313	-1.42	-0.382	-2.071	-1.086	-0.885	-0.542	-1.08	-0.382	-0.032	-0.442	0.082	-1.611	-0.622	-0.851	-0.451	-0.758	-3.539	-3.445	-0.104	-0.121	-0.09	-0.108	-0.085	-0.127	-0.029	-0.131	-0.305	-0.097	-0.804	-0.539	-0.72	-1.37	-1.912	-0.214	-0.125	0.074	-0.104	0.093	0.115	-0.156	-0.306	-0.327	-0.254	-0.848	0.021	0.122	-0.243	-0.518	-0.068	-0.203	-0.046	-0.069	0.061	-0.565	-0.502	-0.215	-0.464	-0.817	-1.836	-1.036	-1.03	-0.238	0.175	-0.547	-0.711	-0.403	-0.807	-2.181	-0.629	-0.778	-0.728	-1.026	-1.234
16	G2	good	139	SO_0783	-0.143	-0.058	-0.119	-0.034	0.061	0.047	-0.068	0.199	-0.012	0.054	0.135	-0.128	-0.137	-0.029	-0.065	-0.059	-0.203	-0.206	-0.09	0.004	-0.029	-0.094	-0.137	-0.053	-0.065	0.021	-0.13	-0.06	-0.011	0.024	0.104	-0.005	-0.136	-0.048	-0.006	-0.015	0.027	-0.16	-0.06	0.674	-0.529	-0.742	-0.118	-0.065	-0.11	0.145	-0.035	-0.088	-0.066	-0.147	-0.079	-0.074	-0.099	-0.165	-0.097	0	-0.069	-0.129	2.537	-0.045	-0.038	-0.064	-0.009	-0.053	0.465	-0.123	-0.197	-0.158	-0.109	0.546	-0.159	0	-0.38	-0.007	-0.104	-0.635	-0.456	-0.476	-0.478	-0.413	-0.498	-0.544	-0.769	-0.057	-0.065	-0.347	-0.225	-0.48	-0.476	-0.202	-0.249	0.377	-0.057	-0.789	-0.013	-0.431	-0.432	-0.342	0.144	-0.083	-0.074	0.022	0.029	0.03	-0.081	0.042	0.06	0	-0.011	0.122	-0.137	0.048	0.628	-0.087	0.017	0.233	0.348	0.307	-0.037	-0.016	0.075	-0.089	-0.151	-0.055	-0.324	0.109	-0.108	-0.041	-0.146	-0.09	-0.422	-0.222	0.014	0.245	0.043	-0.232	-0.192	0.042	0.015	-0.003	-0.038	-0.056	-0.048	-0.042	-0.041	-0.1	0.006	-0.007	-0.028	0.126	-0.04	-0.057	-0.055	-0.057	-0.062	-0.067	-0.088	-0.016	-0.001	-0.046	-0.018	-0.2	-0.381	-0.145	-0.04	0.106	-0.046	0.083	0.121	0.271	0	0.397	0.232	0.269	0.136	0.041	0.25	0.278	0.195	0.006	0.344	0.438	-0.017	0.17	0.351	0.043	0.098	0.042	-0.116	-0.071	-0.087	0.021	0.129	0.007	-0.107
16	G2	good	139	SO_0783	0.069	-0.019	0.024	0.098	0.082	0.245	-0.084	0.035	-0.069	0.041	0.154	-0.154	-0.108	0.052	-0.134	-0.03	-0.085	-0.065	-0.094	0.05	0.03	0.466	0.14	0.126	-0.101	0.014	-0.148	-0.075	-0.142	-0.051	0.073	-0.07	-0.167	-0.102	-0.165	-0.061	-0.126	0.113	0.373	0.026	0.664	-0.028	-0.031	0.041	0.296	-0.308	-0.031	0.023	-0.043	-0.117	-0.217	-0.118	-0.185	-0.229	-0.135	-0.147	-0.1	0.004	0.574	0.034	0.638	0.174	0.349	0.049	0.22	0.584	0.252	0.281	-0.093	-0.064	0.038	0.01	0.253	-0.775	0.593	0.635	0.099	0.146	0.26	-0.041	-0.076	0.197	-0.102	-0.151	-0.269	0.005	-0.11	0.282	0.647	0.14	0.137	0.22	0.185	0.521	0.528	0.11	0.28	-0.035	-0.636	-0.074	0.032	0.013	0.096	-0.102	0.277	-0.045	0.031	0.079	0.102	0.204	0.105	-0.048	-0.03	0.061	0.001	0.276	0.271	-0.049	-0.124	-0.177	-0.011	-0.265	-0.187	-0.081	-0.168	-0.322	-0.149	-0.088	-0.217	-0.199	0.053	-0.008	0.057	0.594	0.135	0.113	-0.131	0.061	0.408	0.31	-0.05	-0.093	0.036	0.04	0.067	0	0.028	0.02	0.004	-0.472	0.076	-0.021	-0.055	0.004	-0.005	0.032	0.033	0.024	0.012	0.05	0.04	0.162	0.404	0.551	0.241	0.254	0.023	0.014	0.134	0.328	0.179	0.049	0.05	0.098	0.094	0.45	0.263	0.18	0.073	0	0.271	0.023	0.048	0.579	-0.033	0.019	-0.008	-0.054	0.005	-0.244	-0.098	-0.049	-0.007	-0.036	-0.176
158	D8	good	139	SO_3113	0.184	-0.036	0.521	-0.001	0.077	0.256	0.025	-0.164	-0.044	-0.318	-0.23	0.384	0.112	-0.932	-0.139	-0.286	0.107	0.063	0.084	-0.574	-0.522	-0.77	-1.447	-0.197	-0.245	0	0.016	-0.167	-0.182	-0.009	0.137	-0.018	-0.088	-0.27	0.188	-0.091	-0.029	0.003	-1.575	-2.598	0.155	0.049	-0.291	-0.184	0.055	-0.007	-0.004	-0.22	0.108	-1.488	-0.556	-1.424	-0.505	0.127	-0.011	0.06	-0.005	-0.161	-3.291	0.061	0.226	-0.598	-3.986	-4.07	-4.388	-0.626	-0.189	0.002	-1.045	-3.461	-3.733	-0.447	-3.773	-1.755	-0.12	-0.765	-2.556	-1.006	-0.634	-0.814	-1.289	-0.77	-1.11	-0.457	0.484	-0.746	-2.012	-4.097	-4.466	-0.765	-0.013	-3.678	0.337	-2.196	-0.692	-1.427	-1.141	-0.924	-3.514	-0.01	-0.244	-0.517	-0.355	-0.152	-2.167	-0.432	-0.139	-0.078	0.213	0.38	0.136	-0.64	-1.83	-0.406	-1.326	-0.275	0.307	-2.213	0.142	0.936	-0.093	-0.005	-0.352	0.11	-1.04	-1.923	0.285	0.175	0.216	0.195	-1.126	-1.575	-0.879	-0.036	-1.002	0.753	0.404	0.051	-2.355	-2.826	-0.159	-0.505	-0.85	-1.168	-1.449	-0.283	-1.244	-0.168	-0.254	-1.62	-0.03	-0.104	-0.206	-0.624	-3.674	-0.269	-0.226	-0.393	-0.864	-0.554	-0.261	-0.639	-2.081	-3.985	-0.059	-0.04	-0.036	-1.327	0.427	0.227	0.17	-0.381	-0.408	-0.845	-1.62	-0.548	-0.536	-0.577	-1.451	-1.849	-1.819	-2.011	-0.306	-0.427	-0.306	-0.09	-0.144	-0.193	-1.039	0.567	0.095	0.628	0.148	0.236	0.211
45	H3	edge	139	SO_3356	-0.045	-0.001	0.019	0.059	0.09	-0.145	0.036	0.158	0.081	-0.001	0.062	0	0.067	-0.05	0.03	0.061	0.008	0.021	0.11	-0.028	0.01	0.023	-0.019	-0.003	0.013	0.028	-0.018	-0.021	0.132	0.05	0.053	0.137	0.042	0.06	0.054	0.037	0.053	-0.008	0.108	0.273	0.393	0.284	0.048	0.104	0.029	-0.117	0.024	-0.009	-0.059	0.013	-0.017	0.025	0.052	0.073	-0.02	0.072	0.02	-0.019	-0.454	0.013	0.104	0.089	0.162	-0.005	0.031	0.121	0.055	0.087	0.098	0.15	0.178	0.114	-0.174	0.607	0.375	-0.211	-0.358	-0.346	-0.521	-0.305	-0.299	-0.121	-0.337	0.001	0.082	-0.137	0.019	0.591	0.238	-0.022	-0.424	0.368	-0.239	-0.345	-0.071	-0.392	-0.376	-0.173	0.934	0.044	0.076	0.197	0.197	0.069	-0.04	0.088	0.305	0.093	0.078	0.194	0.025	0.189	0.73	0.083	0.13	0.344	0.028	0.211	0.104	0.092	0.209	0.095	0.135	0.304	0.063	-0.323	0.007	-0.014	0.228	0.053	0.472	0.047	0.455	0.082	0.483	0.245	0.15	0.235	0.905	0.902	-0.014	-0.009	-0.037	0.024	-0.002	-0.005	0.034	-0.021	0.009	0.076	-0.019	-0.057	-0.007	-0.001	0.007	-0.037	-0.067	-0.07	-0.048	0	-0.02	-0.199	-0.23	0.12	0.197	0.247	0.199	0.172	0.255	0.118	0.359	-0.239	-0.328	-0.266	-0.369	-0.301	-0.35	-0.472	-0.39	-0.424	-0.308	-0.169	0.071	-0.177	-0.005	0.093	-0.052	0.01	0.043	-0.056	0.043	-0.094	-0.007	-0.025	0.01
41	H2	good	139	SO_0046	-0.146	-0.236	-0.255	-0.075	-0.566	-0.037	-0.183	-0.711	-0.161	0.049	0.052	0.038	-0.067	-0.086	-0.04	-0.036	-0.154	-0.243	-0.154	0.208	-0.087	-0.263	-0.233	-0.254	0.065	-0.227	-0.272	-0.093	-0.153	-0.112	-0.332	-0.134	-0.186	-0.218	-0.172	-0.112	-0.246	-0.16	-0.299	-0.875	-0.159	0.174	-0.044	-0.164	-0.452	-0.523	-0.146	-0.104	-0.172	-0.112	-0.169	-0.056	-0.151	-0.083	-0.051	-0.177	-0.183	-0.195	0.236	-0.139	-0.115	-0.376	-0.309	-0.246	-0.094	0.302	0.049	0.036	-0.095	-0.425	-0.217	-0.118	-1.016	-0.087	0.65	0.349	-0.238	-0.01	-0.105	-0.039	-0.062	-0.18	-0.172	-0.092	-0.182	-0.091	-0.073	-0.286	-1.069	-0.035	-0.244	-0.197	-0.121	-0.471	-0.263	0	-0.245	-0.005	-0.83	-0.114	-0.124	-0.224	-0.102	-0.095	-0.209	-0.03	-0.013	-0.101	-0.212	-0.095	-0.068	-0.164	-0.456	-0.274	-0.156	-0.2	-0.368	-0.411	0.016	-0.021	-0.183	-0.033	-0.053	-0.136	-0.21	-0.323	0.027	-0.186	-0.015	-0.1	-0.147	-0.407	-0.394	-0.191	-0.253	-0.213	-0.128	-0.103	-0.202	-0.272	-0.218	-0.155	-0.193	-0.177	-0.151	-0.2	-0.109	0	-0.024	-0.099	-0.303	-0.175	-0.262	-0.182	-0.217	-0.049	-0.212	-0.133	-0.159	-0.145	-0.075	-0.228	-0.339	-0.282	-0.223	-0.049	-0.142	-0.213	-0.056	-0.273	-0.326	-0.269	-0.194	-0.448	-0.233	-0.192	-0.356	-0.034	-0.262	-0.378	-0.659	-0.274	-0.276	-0.183	-0.45	-0.147	-0.176	-0.325	-0.24	-0.155	-0.177	-0.222	-0.196	-0.037	-0.082
157	E10	good	139	SO_2700	0.167	0.183	0.112	0.302	0.191	0.181	0.364	0.194	0.328	-0.081	0.106	0.463	0.186	0.246	0.366	0.236	0.51	0.52	0.42	0.145	0.145	0.202	0.298	0.431	0.382	0.429	0.338	0.263	0.366	0.102	0.416	0.216	0.211	0.212	0.405	0.261	0.269	0.387	0.429	-0.381	-0.268	0.74	0.099	0.169	0.112	0.427	0.277	0.283	0.401	0.455	0.368	0.346	0.274	0.515	0.324	0.374	0.285	0.433	3.552	0.375	0.43	0.688	0.494	0.035	0.388	0.422	0.19	0.15	0.328	0.299	1.324	0.459	0.184	1.285	-0.028	-0.288	0.069	-0.176	-0.038	-0.093	0.01	0.329	0.361	0.406	0.437	0.718	0.204	0.24	0.208	0.371	0.055	0.64	0.271	-0.579	0.449	0.005	-0.05	0.399	0.386	0.357	0.19	0.262	0.235	0.313	0.308	0.325	0.285	0.221	0.072	0.205	-0.042	0.476	-0.184	0.269	0.344	0.539	0.328	0.746	0.224	0.533	0.484	0.497	0.509	0.475	0.249	-0.605	0.404	0.342	0.577	0.547	0.188	0.408	1.197	0.025	0.532	0.07	0.439	0.625	0.548	0.565	0.188	0.241	0.174	0.149	0.201	0.239	0.353	0.091	0.125	0.086	0.332	0.301	0.297	0.281	0.379	0.294	0.239	0.136	0.264	0.248	0.123	0.161	-0.144	-0.107	0.076	0	0.096	0.175	0.066	-0.098	-0.137	-0.282	-0.329	0.066	-0.376	-0.409	-0.318	-0.612	-0.221	-0.205	0.097	-0.043	0.059	0.02	-0.139	0.203	0.294	0.011	0.162	-0.011	0.266	0.079	0.125	0.071	-0.093
16	A5	good	139	SO_0273	-0.434	-0.198	-0.2	-0.141	-0.078	0.005	-0.054	-0.518	-0.152	0.195	0.166	0.131	0.1	0.03	-0.034	-0.092	0.017	-0.023	-0.057	0.149	-0.114	-0.352	-0.257	-0.076	0.284	-0.076	-0.268	-0.016	-0.01	-0.122	-0.168	-0.063	-0.188	0.004	0	-0.094	-0.094	-0.162	-0.238	-0.519	-0.994	0.471	-0.099	-0.056	-0.188	-0.059	0.133	0.207	-0.394	-0.013	-0.138	-0.056	-0.164	-0.235	-0.06	-0.111	-0.213	-0.188	-0.067	-0.198	-0.528	-0.55	-0.374	-0.363	-0.393	0.153	0.256	-0.002	-0.135	-1.042	-0.092	0.014	0.478	0.078	-2.48	-2.65	-0.441	-0.382	-0.459	0.004	-0.169	-0.379	-0.242	-0.097	-0.042	-0.078	-0.147	-0.676	-1.084	-0.234	-0.447	-0.041	-0.404	-1.109	-0.99	-0.072	-0.521	-0.338	-0.552	-0.105	-0.06	-0.097	-0.206	-0.065	-0.156	0.119	-0.016	0.143	0.133	0.367	0.195	-0.548	-0.621	-0.394	-0.477	-0.342	-0.295	1.379	-0.097	-0.223	0.004	-0.126	-0.142	-0.129	-0.345	-0.242	0.071	0.163	-0.049	-0.082	-0.477	-0.345	-0.961	-0.403	0.153	-0.2	-0.119	-0.183	-0.092	-0.221	-0.158	-0.098	-0.198	-0.131	-0.093	-0.055	0.018	-0.003	-0.065	-0.362	-0.221	-0.175	-0.173	-0.07	-0.072	-0.002	-0.054	-0.135	-0.092	-0.129	-0.063	0.447	-0.372	0.215	-0.109	0	-0.231	-0.194	0.168	-0.38	-0.461	-0.18	-0.088	-0.113	0.172	-0.91	-0.104	0.133	0	0.093	-0.047	-0.196	-0.218	-0.11	-0.146	-0.05	0.006	-0.125	-0.166	-0.156	-0.094	-0.114	-0.197	-0.048	0.003
16	G5	edge	139	SO_0752	-0.101	-0.338	-0.314	-0.649	-0.159	0.032	-0.159	0.041	0.005	-0.015	0.002	-0.095	-0.079	-0.148	-0.22	-0.101	-0.071	-0.124	-0.045	0.001	-0.066	0.067	-0.032	-0.059	-0.045	-0.097	-0.105	-0.026	-0.043	-0.017	-0.043	-0.025	-0.086	-0.002	-0.096	-0.143	-0.063	-0.12	0.027	-0.219	0.566	-0.092	-0.355	-0.464	-0.426	-0.553	-0.245	-0.303	-0.09	-0.133	-0.023	0.027	-0.029	-0.016	0.019	-0.185	-0.088	-0.029	2.311	-0.075	-0.356	-0.136	-0.751	-0.852	-0.28	-0.239	-0.258	-0.205	0.035	0.473	0.382	0.184	0.347	-4.729	-1.295	-1.427	-0.018	-0.173	-0.046	-0.848	-0.24	-0.643	-0.439	-0.29	-0.254	0.111	0.045	-1.132	-0.213	0.118	0.031	0.446	-0.097	-0.55	-0.052	-0.362	-1.303	-0.527	1.13	-0.111	-0.109	0.034	-0.089	-0.12	-0.214	0.009	-0.044	-0.27	-0.157	-0.196	-0.207	0.023	-0.88	-0.07	0.225	0.088	0.391	0.587	-0.023	-0.005	0.194	-0.024	0.056	0.067	-0.043	0.414	-0.215	-0.104	0.004	-0.028	0.175	-0.089	0.013	-0.006	0.046	-0.224	-0.036	-0.117	0.273	0.259	0.001	0.047	0.113	0.184	0.104	-0.032	-0.007	-0.002	-0.008	0.357	-0.188	-0.105	0	-0.03	-0.006	-0.089	-0.061	-0.384	-0.667	-0.48	-0.491	-0.1	-0.026	0.152	0.029	-0.134	-0.015	0.021	0.029	-0.097	0.034	-0.323	-0.385	-0.838	-0.652	-0.429	-0.579	-0.356	-0.392	-0.442	-0.499	-0.201	-0.126	-0.243	-0.193	0.004	0.011	0.213	-0.012	-0.183	0.083	0.16	0.084	0.115	0.196
16	D6	good	139	SO_4339	-0.164	-0.323	-0.428	-0.014	-0.091	-0.116	-0.23	-0.206	-0.263	-0.023	-0.191	0.032	-0.074	-0.098	-0.088	-0.09	-0.01	0.017	-0.194	0.037	-0.201	0.092	-0.065	-0.038	-0.049	-0.324	-0.383	-0.231	-0.242	-0.204	-0.335	-0.213	-0.36	-0.198	-0.091	-0.134	-0.29	0	-0.078	0.822	-0.426	0.351	-0.063	-0.047	-0.007	-0.175	0.049	-0.005	0	-0.206	-0.291	-0.335	-0.214	-0.313	-0.044	-0.198	-0.217	-0.362	1.026	-0.08	0.438	-0.327	-0.024	0.018	0.086	0.07	0.149	0.165	-0.009	0.2	-0.047	-0.424	0.016	-0.107	-1.221	-1.518	-0.049	-0.924	-0.859	-0.614	-0.726	-0.542	-0.833	-0.275	-0.124	-0.348	-0.191	-0.07	0.39	-0.283	-0.237	-0.075	-0.127	0.829	-0.492	-0.509	-0.242	-0.443	-0.828	-0.254	-0.229	-0.094	-0.136	-0.222	-0.221	-0.008	-0.063	-0.052	-0.029	0.018	0.037	-0.447	-0.826	-0.281	-1.244	-0.335	-0.456	-0.884	-0.032	-0.127	0.005	-0.026	-0.132	-0.096	-0.03	0.108	-0.221	-0.073	-0.081	-0.02	0.111	-0.077	0.21	0	0.129	-0.083	0.019	0.061	-0.327	0.22	-0.103	-0.101	-0.18	-0.169	-0.209	-0.127	-0.045	-0.011	-0.045	0.245	-0.116	-0.205	-0.152	-0.196	-0.099	-0.001	-0.118	-0.163	-0.192	-0.135	-0.072	-0.409	-0.274	-0.394	-0.139	-0.098	-0.137	-0.106	0.094	0.064	-0.304	-0.032	-0.098	-0.145	-0.024	-0.204	-0.295	0.066	-0.171	-0.278	-0.422	-0.187	-0.103	-0.157	-0.121	-0.113	-0.14	0.145	-0.051	-0.028	-0.128	-0.115	-0.07	-0.117	-0.263
16	D6	good	139	SO_4339	0.091	-0.187	-0.241	-0.139	0.036	-0.054	-0.1	-0.201	-0.196	0.051	-0.027	-0.276	-0.165	-0.091	-0.167	-0.089	-0.202	-0.263	-0.265	0.086	-0.078	0.202	-0.042	-0.119	-0.201	-0.187	-0.167	-0.138	-0.22	-0.07	-0.23	-0.051	-0.123	-0.188	-0.158	-0.202	-0.161	-0.049	0.129	0.221	-0.616	0.362	-0.359	-0.078	-0.408	-0.146	-0.203	-0.21	-0.125	-0.279	-0.208	-0.076	-0.19	-0.202	-0.215	-0.257	-0.138	-0.134	-0.497	-0.071	0.301	-0.157	0.168	0.202	-0.039	0.4	0.108	0.069	-0.237	-0.009	-0.064	-0.222	-0.308	-0.585	-0.445	-0.197	-0.107	-0.188	-0.371	-0.039	-0.058	0.351	0.111	-0.415	-0.365	-0.251	-0.106	0.794	-0.571	-0.026	-0.033	0.661	0.107	0.539	0.725	0.035	0.079	0.12	-4.54	-0.044	-0.031	-0.126	-0.06	-0.079	0.067	0.001	-0.032	0.01	-0.031	0.043	-0.09	0.024	-0.395	0.035	-0.749	0.217	-0.256	0.024	-0.109	-0.029	-0.133	-0.094	-0.143	-0.143	-0.122	0	-0.206	-0.139	-0.168	-0.104	-0.231	-0.168	0.154	0.275	-0.125	-0.119	-0.134	0.085	0.281	0.198	-0.089	-0.06	-0.065	-0.058	-0.056	-0.12	-0.076	-0.032	0.004	-0.135	-0.045	-0.093	-0.083	-0.043	-0.04	0.03	0.054	-0.063	-0.053	0.002	-0.003	0.061	0.22	0.26	-0.075	0.021	-0.228	-0.176	-0.017	0.02	-0.208	-0.011	-0.064	0.142	-0.018	0.001	-0.051	-0.021	-0.139	-0.07	0.017	0	-0.077	-0.132	-0.022	-0.218	-0.171	-0.022	0.125	-0.079	-0.092	0.01	-0.009	0.022	-0.22
16	F7	good	139	SO_2385	0.201	0.313	0.551	0.338	0.267	-0.038	0.467	0.239	0.341	-0.105	0.039	0.356	0.294	0.128	0.246	0.203	0.401	0.39	0.384	-0.188	0.294	0.156	0.285	0.34	0.351	0.386	0.386	0.238	0.328	0.317	0.394	0.339	0.453	0.336	0.435	0.418	0.427	0.203	0.256	0.287	-0.094	0.956	0.276	0.283	-0.134	-0.007	0.373	0.304	0.306	0.463	0.497	0.472	0.422	0.322	0.462	0.409	0.384	0.421	0.143	0.334	0.476	0.306	0.357	0.111	-0.372	0.026	-0.064	-0.141	0.51	0.878	0.401	0.485	0.994	0.504	-1.371	-1.157	0.717	0.546	0.616	0.462	0.544	0.575	0.46	0.537	0.532	0.507	0.502	0.314	0.208	0.404	0.175	-0.421	0.285	0.084	0.114	0.384	0.277	0.188	0.788	0.34	0.158	0.247	0.31	0.287	0.191	0.237	0.27	0.303	0.228	0.216	0.265	0.352	-0.116	0.412	0.45	0.289	0.347	1.088	0.394	0.468	0.413	0.486	0.582	0.593	0.298	0.439	0.573	0.408	0.52	0.499	0.555	0.336	0.387	0.236	0.49	0.243	0.434	0.431	0.223	0.229	0.249	0.276	0.234	0.214	0.209	0.251	0.263	0.106	0.125	0.427	0.196	0.36	0.379	0.316	0.316	0.217	0.272	0.277	0.31	0.251	0.196	0.289	0.196	0.236	0.298	0.155	0.223	-0.011	0.365	0.111	0.077	0.225	0.132	0.102	0.117	0.105	0.319	-0.225	0.419	0.691	0.409	0.412	0.231	0.266	0.1	0.271	0.297	-0.142	0.002	0.162	0.13	0.032	-0.081	0.017	0.122
16	F7	good	139	SO_2385	0.419	0.298	0.451	0.469	0.161	0.433	0.366	0.145	0.207	-0.237	0.194	0.236	0.151	0.258	0.185	0.194	0.255	0.406	0.273	-0.129	0.343	-0.014	0.179	0.244	0.208	0.412	0.339	0.187	0.313	0.289	0.513	0.334	0.395	0.223	0.343	0.231	0.251	0.137	0.203	0.2	0.317	0.873	0.156	0.304	-0.043	0.22	0.291	0.303	0.301	0.385	0.223	0.33	0.199	0.219	0.2	0.324	0.242	0.423	-0.119	0.255	0.162	0.305	0.155	0.45	-0.133	-0.436	-0.164	-0.113	0.289	0.316	0.151	0.399	-0.1	-2.92	-0.174	-0.206	0.583	0.528	0.336	0.603	0.263	0.771	0.375	0.275	0.235	0.023	0.214	0.08	0.266	0.222	0.234	-0.234	0.245	1.278	-0.106	0.116	0.332	-0.062	-0.088	0.087	0.227	0.146	0.229	0.163	0.157	0.103	0.203	0.484	0.657	0.806	0.637	-0.244	0.46	0.047	-0.103	-0.094	0.006	0.308	0.288	0.116	0.359	0.019	0.105	0.291	0.036	0.534	0.56	0.488	0.173	0.102	-0.14	0.25	-0.227	0.283	0.101	0.104	0.195	0.042	-0.099	0.083	0.231	0.162	0.233	0.197	0.205	0.219	0.22	0.08	0.061	0.133	0.313	0.271	0.282	0.293	0.311	0.166	0.216	0.197	0.223	0.2	0.062	0.355	0.214	0.352	0.401	0.384	0.575	0.546	0.728	0.849	0.347	0.049	-0.055	-0.179	-0.074	0.015	0.146	-0.08	0.242	0.129	0.156	0.205	0.173	0.109	0.043	0.241	0.179	0.063	-0.102	0.119	0.101	-0.078	0.012	-0.083	0.031
16	E8	good	139	SO_2015	-0.647	0.069	0.22	-0.281	-0.173	-0.504	0.394	0.228	0.358	0.196	0.425	-0.223	-0.077	0.03	-0.197	-0.132	-0.196	-0.268	-0.032	0.015	-0.175	-0.731	-0.6	-0.318	-0.142	0.012	0.036	0.044	0.009	-0.099	0.014	-0.009	-0.107	0.113	-0.046	0.007	0.175	-0.507	-0.787	0.313	-0.086	-0.237	-0.229	-0.201	-0.364	-0.153	-0.568	-0.731	-0.483	0	0.039	-0.112	0.057	0.03	-0.042	0.098	0.117	0.098	1.113	-0.33	0.065	1.205	-0.45	0.234	-0.529	-0.534	-0.53	-0.903	-0.045	-0.593	-0.114	-0.086	0.087	-0.221	1.626	0.983	-0.295	-0.207	-0.152	-0.57	-0.327	-0.046	-0.272	-0.01	-0.114	-0.437	-0.041	-0.156	-0.258	-0.399	-0.234	-0.208	-0.435	-0.484	-0.413	-1.07	-1.518	-1.027	0.325	-0.209	0.079	-0.305	0.104	-0.088	-0.004	-0.217	0.152	-0.237	-0.189	0.055	-0.035	0.04	0.134	-0.121	-0.071	-0.764	0.372	-0.191	-0.478	-0.34	-0.541	-0.52	-0.514	-0.507	-0.495	-0.32	-0.417	-0.086	-0.565	-0.466	-0.48	0.233	0.005	-0.382	-0.259	0.021	-0.389	0.335	-0.331	-0.296	-0.037	-0.144	-0.122	-0.167	-0.261	-0.132	-0.165	-0.278	-0.271	-0.171	-0.166	-0.126	-0.214	-0.291	-0.304	-0.289	-0.211	-0.197	-0.325	-0.434	-0.387	-0.653	-0.759	-0.378	-0.032	0.001	-0.209	-0.359	0.102	0.504	0.329	-0.075	-0.233	0.645	-0.12	-0.173	-0.059	-0.548	0.141	-0.122	0.568	0.132	-0.001	-0.027	-0.025	-0.081	-0.064	-0.119	-0.227	-0.079	-0.115	-0.002	0.331	-0.146	-0.055
16	E8	good	139	SO_2015	0.046	-0.071	-0.044	-0.013	-0.183	0.069	-0.17	-0.111	-0.428	-0.033	-0.046	-0.067	-0.048	0.05	-0.335	-0.227	-0.124	-0.038	-0.066	-0.052	-0.127	-0.044	-0.276	-0.016	-0.106	-0.123	-0.121	-0.063	-0.084	-0.221	-0.143	-0.18	-0.353	-0.06	-0.025	-0.239	-0.162	-0.201	-0.206	-0.1	-0.821	0.459	-0.175	0.006	-0.092	-0.371	-0.14	-0.066	-0.163	-0.129	-0.177	-0.205	-0.223	-0.302	-0.132	-0.165	-0.064	-0.037	-0.474	-0.164	1.791	0.447	-0.214	-0.152	-0.126	0.013	-0.032	-0.039	-0.308	-0.421	-0.526	-0.24	-0.379	-0.484	-0.407	-0.561	-0.263	-0.319	-0.505	-0.298	-0.2	-0.343	-0.085	-0.093	-0.32	-0.322	-0.366	-0.003	0.396	-0.29	-0.259	-0.465	-0.196	-0.207	0.423	-0.172	-0.014	-0.412	-2.23	-0.093	-0.116	-0.399	-0.079	-0.126	-0.31	-0.21	-0.049	-0.022	0.008	-0.126	0.057	-0.205	-0.858	-0.029	-0.117	-0.163	-0.339	-0.143	-0.1	-0.128	-0.103	-0.2	-0.295	-0.14	0.183	-0.501	-0.095	-0.101	-0.248	-0.187	-0.85	-0.273	-0.32	0.07	0.301	-0.102	-0.164	-0.058	0.228	0.108	-0.13	-0.108	-0.179	-0.13	-0.262	-0.084	-0.036	-0.047	-0.065	-0.115	-0.074	-0.194	-0.141	-0.136	-0.09	-0.096	-0.032	-0.112	-0.179	-0.143	-0.124	-0.187	-0.09	-0.073	-0.012	0.097	-0.086	-0.075	-0.021	0.146	0.035	-0.008	0.017	0.091	0.036	0.061	-0.081	0.056	-0.069	-0.186	-0.163	0.174	0.198	-0.041	-0.024	0.001	-0.213	-0.396	-0.289	-0.406	-0.414	-0.334	-0.405	-0.413	-0.256
16	A9	good	139	SO_3675	0.027	0.091	-0.12	0.163	0.141	0.127	-0.035	-0.045	-0.432	-0.248	0.04	-0.027	-0.06	-0.03	-0.099	-0.068	-0.014	-0.057	0	-0.189	-0.029	-0.054	-0.133	0.002	-0.61	-0.165	-0.19	-0.087	-0.039	-0.154	-0.17	-0.225	-0.216	-0.228	0.018	-0.081	0	-0.157	-0.156	1.061	0.284	0.329	0.102	0.017	0.119	0.5	-0.005	-0.104	-0.031	-0.18	-0.137	-0.115	-0.14	-0.111	-0.092	-0.166	-0.102	-0.004	0.605	-0.022	-0.19	-0.037	0.836	0.13	0.198	0.097	-0.03	0.085	-0.288	0.366	-0.426	-0.009	-0.925	-0.489	-1.926	-1.842	0.268	-0.162	-0.092	-0.121	0.011	-0.015	-0.056	-0.145	0	-0.043	-0.221	-0.497	0.655	-0.198	0.076	0.224	0.178	-0.35	0.397	0.09	0.138	0.15	-0.975	0.145	0.284	0.222	0.335	0.278	0.355	0.252	0.381	0.23	0.197	0.232	-0.003	0.125	-0.668	-0.134	-0.006	0.058	0.099	1.334	0.019	-0.107	-0.064	-0.121	-0.133	-0.085	-0.431	-0.097	-0.167	-0.024	-0.208	-0.107	-0.471	-0.193	0.125	0.121	-0.198	-0.165	-0.147	0.09	0.176	0.087	0.017	-0.007	0.077	0.07	0.049	0.009	0.087	0.04	0.001	-0.194	0.078	-0.011	-0.043	-0.006	-0.001	-0.014	-0.009	0.08	0.044	0.034	0.012	-0.058	-0.081	-1.49	-0.167	0.053	0.043	0.025	0	0.104	0.134	0.314	0.224	0.499	0.065	0.24	0.171	0.197	-0.539	0.037	0.191	0.303	0.137	0.108	0.141	-0.039	-0.012	-0.148	-0.034	0.044	-0.09	-0.04	0.016	-0.097	-0.123
16	A9	good	139	SO_3675	0.404	0.055	-0.112	0.242	0.6	0.392	-0.001	-0.136	-0.226	-0.034	-0.009	0.125	-0.041	0.02	0.009	0.096	0.062	0.12	-0.009	0	0.143	0.617	0.276	0.349	-0.128	0.004	-0.057	0.017	0.015	-0.074	0.004	-0.048	-0.059	-0.081	-0.02	-0.079	-0.095	0.149	0.488	-0.633	0.319	0.024	0.091	0.166	0.451	0.36	0.105	0.055	0.078	-0.165	-0.28	-0.115	-0.212	-0.158	-0.128	-0.142	-0.018	0.001	-0.979	0.05	0.838	0.01	0.225	0.386	0.451	0.789	0.332	0.364	-0.283	-0.26	-0.189	0.058	-0.31	-0.18	-0.333	-0.02	0.082	-0.012	0.546	0.268	0.202	-0.005	0.372	-0.637	-0.263	-0.089	-0.022	1.407	1.144	-0.034	0.131	1.07	0.112	0.757	1.048	0.537	0.333	0.427	-2.009	-0.061	0.047	-0.24	-0.09	-0.073	0.238	0.004	0.02	0.076	0.119	-0.006	0.092	-0.141	-0.666	0.059	-0.149	0.253	-0.165	-0.238	-0.046	-0.152	-0.232	-0.109	-0.065	-0.102	-0.111	0.066	0.059	0.09	-0.163	-0.122	0.267	0.167	0.191	0.696	-0.178	0.073	-0.101	0.137	0.435	0.578	-0.057	0.008	0.038	0.009	0.001	0.029	0.082	0.038	0.074	0.121	0.174	-0.003	-0.009	0.024	0.006	0.046	0.152	0.075	0.106	0.158	0.135	0.324	0.275	-0.502	0.128	0.203	-0.131	-0.089	0.155	0.31	0.096	0.296	0.257	0.545	0.326	0.578	0.437	0.425	0.337	0.227	0.396	0.365	0.084	0.03	0.05	0.027	0.007	-0.006	0.195	0.013	-0.048	-0.009	-0.001	-0.043	-0.212
16	C10	edge	139	SO_1223	-4.566	-4.013	-4.812	-0.507	-2.705	-3.92	0.113	-0.121	0.109	-0.062	-0.304	-0.016	-0.069	-0.373	-0.16	-0.017	-0.072	0.007	-0.056	-0.34	-0.029	-5.425	-5.468	-5.167	-4.782	-5.103	-5.045	-4.111	-5.177	-4.353	-4.881	-5.12	-5.147	-5.013	-2.827	-0.794	-0.867	-1.913	-5.435	-3.513	-4.786	-4.559	-3.017	-2.5	-1.002	-0.589	-2.73	-0.893	0.021	-5.153	-5.178	-5.138	-5.226	-0.467	-3.872	-0.979	-0.789	-5.026	-3.542	-4.275	-2.937	-3.516	-0.108	-0.014	-0.079	-0.165	-0.222	-0.26	-4.921	-4.658	-5.127	-4.969	-4.843	-5.212	-3.125	-2.645	-3.755	-3.371	0.462	-2.747	-1.739	-3.501	-1.403	-4.944	-4.951	-5.33	-5.126	-3.862	0.668	-0.087	-4.571	-3.839	-4.493	-3.425	-1.393	-1.243	-4.041	-1.666	-4.259	-3.99	-3.947	-4.251	-3.706	-4.071	-3.747	-4.561	-4.063	-3.57	-3.917	-4.139	-3.573	0.496	-2.86	-1.465	-3.069	-1.837	-0.891	-2.202	-3.213	-4.001	-3.68	-2.884	0.194	0.093	-3.032	-0.303	-3.725	-2.727	-3.751	-3.757	-3.652	-2.745	0.01	0.169	-3.497	-3.096	-3.139	-2.358	0.127	0.119	0.049	-0.038	0.022	0.081	-0.037	-0.024	0.075	-0.085	-0.135	-4.833	-4.576	-4.712	-4.754	-4.852	-4.944	-4.672	0.084	0.18	0.149	0.136	0.13	0.081	-0.872	-1.377	-2.517	-3.358	-3.628	0.213	-1.471	-2.352	0.18	-0.05	-0.163	-0.143	-0.437	-0.169	-0.131	-0.286	-3.941	-3.911	-3.655	-4.618	-1.299	-2.042	-2.294	-4.055	-4.033	-4.829	-5.226	-2.905	-0.881	-0.502	-0.35	-0.289	-0.084
16	C10	edge	139	SO_1223	-3.084	-3.139	-4.791	0.081	-1.328	-3.781	0.022	0.132	0.002	0.027	0.052	0.006	0.094	0.044	0.056	0.024	0.051	-0.017	0.038	-0.078	0	-5.322	-5.521	-5.01	-3.818	-4.84	-4.763	-3.799	-4.957	-4.091	-4.715	-5.097	-5.113	-4.595	-2.609	-0.867	-0.817	-2.215	-5.219	-3.676	-3.492	-4.56	-2.626	-1.924	-0.377	0.171	-1.865	-0.885	-0.116	-4.916	-4.829	-4.565	-4.968	-0.306	-3.808	-0.81	-0.733	-4.904	-2.374	-4.096	-2.025	-4.017	0.149	-0.356	0.442	0.115	0.113	0.01	-5.175	-4.682	-4.279	-5.198	-5.448	-5.094	-4.275	-4.15	-4.565	-4.402	-0.215	-3.937	-2.107	-4.565	-2.051	-5.428	-5.006	-5.23	-5.422	-3.504	0.497	-0.384	-4.576	-2.794	-4.455	-3.042	-0.955	-2.283	-3.271	-2.07	-3.738	-3.509	-3.674	-4.006	-3.604	-3.565	-3.331	-3.752	-3.848	-3.046	-3.4	-3.393	-3.317	0.015	-3.268	-1.997	-3.778	-3.13	-0.976	-3.785	-3.273	-3.839	-3.801	-3.412	-0.24	0.06	-3.894	0.61	-3.757	-3.251	-3.905	-3.783	-3.895	-3.079	-0.25	-0.14	-3.424	-3.518	-3.463	-2.907	0.193	0.199	0.06	0.014	-0.018	0.011	0.01	0.01	0.163	0.011	0.04	-4.708	-4.596	-4.607	-4.566	-4.532	-4.668	-4.463	0.045	0.187	0.191	0.215	0.252	-0.082	-1.017	-1.062	-2.594	-3.227	-3.386	0.703	-1.555	-1.995	0.373	-0.226	-0.382	-0.733	-0.317	-0.133	0.068	-0.497	-4.095	-4.218	-4.134	-4.082	-1.598	-2.077	-2.221	-3.626	-3.363	-4.435	-4.485	-3.447	-1.038	-0.422	-0.37	-0.167	0.093
16	B11	good	139	SO_0297	-0.431	-0.161	-0.795	-0.258	-0.232	-0.263	-0.55	-0.27	-1.185	0.124	-0.155	-0.003	-0.166	-0.135	-0.018	-0.452	-0.448	-0.306	-0.697	0.156	-0.214	-0.058	0.017	-0.055	0.122	-0.21	-0.12	-0.095	-0.08	-0.066	-0.286	-0.129	-0.12	0.049	-0.033	0.122	-0.029	-0.343	-0.167	-0.166	-0.04	0.343	-0.058	-0.111	-0.453	-0.556	-0.29	-0.347	-0.068	0.186	-0.04	0.042	-0.062	-0.101	-0.007	-0.013	-0.033	-0.153	-0.258	-0.053	-0.363	-0.269	-0.561	-0.926	-1.402	-0.238	-0.087	-0.149	-0.183	0.55	-0.1	0.167	-0.024	-0.252	0.481	0.559	0.218	-0.162	-0.083	-0.226	0	-0.176	0.105	0.106	-0.047	-0.517	0.128	-0.831	-0.7	0.035	-0.374	-2.255	-0.053	-0.665	-0.339	0.03	-0.395	-0.189	-0.303	-0.125	0.22	-0.206	-0.111	-0.161	-0.203	-0.003	-0.2	-0.31	-0.298	-0.394	-0.146	-0.104	-0.503	-0.251	0.107	-0.211	-0.307	1.728	-0.016	-0.251	-0.212	-0.054	-0.148	-0.124	-0.015	0.212	-0.235	-0.171	-0.151	0.034	-0.447	-0.482	-0.516	-0.044	-0.227	-0.416	0.005	-0.46	-1.157	-1.258	-0.212	-0.237	-0.335	-0.297	-0.42	-0.294	-1.922	-0.053	-0.123	-0.091	-0.327	-0.225	-0.187	-0.3	-0.595	-0.109	-0.229	-0.143	-0.321	-0.272	-0.107	-0.308	-0.302	-1.167	-0.348	-0.375	-0.347	-0.246	-0.284	-0.69	-0.413	-0.023	0.132	-0.357	0.152	0.357	0.159	0.171	-0.242	-0.164	-0.875	-0.52	-0.279	-0.188	-0.531	-0.132	-0.153	-0.368	-0.474	-0.207	-0.245	-0.039	-0.379	-0.138	-0.131
16	E11	good	139	SO_0549	0.011	-0.066	-0.04	-0.202	-0.128	-0.125	-0.125	-0.001	-0.079	0.004	0.09	-0.203	-0.243	-0.084	-0.137	-0.126	-0.191	-0.085	-0.224	-0.004	-0.078	-0.167	-0.17	-0.218	-0.167	-0.091	-0.116	-0.143	-0.185	-0.039	-0.009	-0.079	-0.094	-0.151	-0.169	-0.117	-0.103	-0.318	-0.287	-0.647	1.293	0.365	-0.332	-0.069	0.073	-0.22	-0.137	-0.219	-0.054	-0.164	-0.185	-0.044	-0.175	-0.184	-0.162	-0.161	-0.208	-0.118	-0.183	-0.107	-0.205	0.031	-0.002	-0.273	-0.039	-0.073	-0.085	-0.059	-0.165	-0.085	-0.113	-0.167	-0.067	-1.109	0.654	0.673	0.185	0.047	0.047	0.224	-0.079	0.195	-0.128	-0.26	-0.244	-0.225	-0.187	0.091	0.162	-0.108	-0.131	0.429	-0.107	-0.273	0.262	-0.14	-0.079	-0.094	0.209	-0.076	0.081	0.004	0.008	-0.065	-0.078	-0.05	0.003	0.147	0.154	0.152	0.068	-0.117	0.022	-0.101	-0.171	-0.034	-0.014	-0.085	-0.048	-0.069	-0.03	-0.177	-0.237	-0.086	-0.4	0.127	0.065	0.005	-0.181	-0.146	-0.302	-0.217	-0.219	0.141	-0.44	-0.151	-0.136	-0.188	-0.327	-0.446	-0.048	-0.08	-0.07	-0.085	-0.029	-0.082	-0.061	-0.051	-0.102	-0.42	-0.052	-0.058	-0.012	-0.082	-0.076	-0.027	-0.097	-0.065	-0.112	-0.089	-0.119	0.058	0.008	-0.017	0.004	0.127	0.207	0.194	0.312	0.486	-0.06	-0.173	-0.185	-0.263	-0.093	-0.097	-0.137	-0.049	-0.157	-0.065	-0.18	-0.221	-0.319	0.083	-0.173	0.073	0.046	-0.103	-0.148	-0.023	0.077	0.14	0.147	0.155	0.177
16	H12	good	139	SO_0532	-0.11	-0.277	-0.187	-0.027	-0.012	-0.092	-0.222	0.027	-0.18	0.021	-0.08	0.133	0.057	-0.024	-0.032	-0.05	0.003	-0.021	-0.141	0.053	-0.049	0.082	-0.055	0.001	0.011	-0.255	-0.238	-0.172	-0.134	-0.192	-0.256	-0.14	-0.292	-0.175	-0.065	-0.149	-0.142	-0.01	0.102	0.233	0.369	0.981	0.009	-0.004	0.309	0.262	0.17	0.052	-0.073	-0.169	-0.205	-0.222	-0.274	-0.227	-0.046	-0.128	-0.192	-0.293	2.291	-0.087	0	-0.312	-0.518	-0.643	-0.644	0.061	-0.1	0.167	-0.115	-0.521	-0.147	-0.075	0.065	0.072	-1.193	-1.391	-0.399	-0.439	-0.425	-0.425	-0.518	-0.366	-0.465	-0.11	-0.018	0.212	-0.154	-0.605	-0.372	-0.318	-0.421	0.345	-0.564	-0.567	-0.33	-0.417	-0.197	-0.13	0.107	-0.181	-0.17	-0.25	-0.129	-0.19	-0.131	-0.049	-0.232	-0.037	0.037	0.156	-0.012	-0.456	-0.01	-0.325	-0.285	-0.376	-0.299	-0.283	-0.133	-0.218	-0.063	-0.153	-0.315	-0.183	-0.185	-0.052	-0.129	-0.009	-0.204	-0.192	-0.154	0.053	-0.408	-1.4	-0.081	-0.276	-0.118	-0.139	-0.464	-0.025	-0.133	-0.109	-0.229	-0.149	-0.16	-0.146	-0.05	-0.03	-0.008	0.232	-0.227	-0.251	-0.044	-0.113	-0.093	-0.031	-0.09	-0.129	-0.155	-0.123	-0.061	-0.271	-0.227	-0.412	-0.045	-0.045	-0.051	0.09	0.108	0.023	-0.234	0	0.028	-0.09	-0.346	-0.051	-0.098	0.177	-0.147	-0.139	-0.395	-0.105	-0.374	-0.028	-0.158	-0.089	-0.089	0.063	0.004	-0.013	-0.067	-0.018	0.048	0.044	-0.056
16	H12	good	139	SO_0532	-0.128	-0.03	-0.177	0.012	0.01	-0.033	-0.167	-0.102	0.022	0.024	-0.213	0.015	-0.149	-0.219	-0.037	-0.063	-0.128	-0.187	-0.067	0.065	-0.142	0.209	0.066	0.051	0.028	-0.181	-0.074	-0.035	-0.072	-0.095	-0.186	-0.066	-0.106	-0.057	-0.115	-0.083	0.018	0.001	0.133	-0.565	-1.488	0.282	-0.055	-0.068	-0.181	0.5	-0.106	-0.118	0.023	-0.046	-0.102	-0.225	-0.071	-0.075	0.015	-0.086	-0.018	-0.178	-0.575	0.008	0.141	-0.047	0.069	-0.374	0.106	0.524	0.192	0.159	-0.109	0.009	-0.202	0.003	0.165	0.206	0.27	0.208	-0.206	-0.232	0.007	-0.271	-0.092	0.086	-0.119	-0.11	-0.163	0.24	0.074	0.379	0.313	-0.015	-0.137	-0.015	0.115	-0.332	0.214	-0.073	-0.167	0.116	-0.685	0.313	0.24	0.338	0.451	0.417	0.444	0.381	0.228	0.357	0.389	0.159	0.406	0.074	-0.357	-0.038	0.031	0.13	-0.326	-0.212	-0.074	-0.016	-0.027	0.02	0.074	0.04	0	-0.281	-0.076	-0.054	-0.098	0.04	0.728	0.001	0.139	0.201	0.231	0.049	0.06	-0.282	0.316	0.748	-0.1	-0.103	-0.182	-0.127	-0.175	-0.125	-0.06	-0.057	-0.008	-0.449	-0.085	-0.141	-0.101	-0.137	-0.128	-0.038	-0.095	-0.078	-0.152	-0.198	-0.048	-0.273	-0.074	-0.308	-0.053	-0.154	-0.134	-0.165	-0.159	-0.211	-0.146	0.202	0.274	0.297	0.41	0.619	0.325	0.578	0.199	0.283	0.105	0.208	-0.065	-0.234	-0.266	-0.055	-0.176	0.068	0.025	-0.125	-0.093	-0.024	0.047	0.048	-0.136
17	C1	good	139	SO_0646	-0.174	-0.172	-0.305	-0.048	-0.193	-0.153	-0.034	0.204	0.18	0.129	0.051	0.093	0.057	-0.021	-0.044	-0.007	-0.073	-0.106	-0.126	0.052	-0.058	-0.4	-0.206	-0.117	-0.428	-0.077	-0.015	0	0.017	-0.075	-0.043	-0.003	-0.085	-0.124	-0.021	-0.034	0.023	-0.153	-0.389	1.856	1.256	0.055	-0.146	-0.141	-0.238	-0.274	-0.162	-0.113	-0.221	-0.101	-0.03	-0.204	0.036	0.228	-0.005	0.067	0.014	-0.102	0.937	-0.132	-0.027	-0.094	-0.435	-0.507	-0.103	-0.126	0.066	-0.277	0.06	-0.208	-0.087	-0.115	-0.888	-0.098	0.626	0.43	-0.394	-0.034	-0.229	-0.366	-0.206	-0.338	-0.161	-0.042	0.034	0.072	0	0.082	-0.272	-0.138	0.041	0.113	-0.039	0.343	-0.787	-0.303	-0.311	-0.391	-0.338	-0.15	-0.28	-0.081	-0.173	-0.161	-0.273	-0.25	-0.107	0.007	-0.039	0.011	0.171	-0.539	-0.216	-0.273	-0.564	-0.329	-0.255	-1.086	-0.129	-0.003	-0.013	-0.136	-0.19	-0.207	0.314	-0.415	0.113	-0.028	-0.001	-0.146	0.231	-0.329	-0.662	-0.282	-0.325	0.45	-0.022	0.022	-0.786	-0.616	-0.048	-0.029	-0.069	-0.04	-0.086	-0.052	-0.261	-0.085	-0.052	-0.28	-0.144	-0.103	-0.042	-0.093	-0.023	-0.172	-0.063	-0.044	-0.085	-0.14	-0.044	-0.249	-0.074	-0.104	-0.164	-0.084	-0.177	-0.411	-0.336	-0.149	-0.108	0.142	0.111	0.202	0.063	0.168	0.061	-0.11	-0.084	0.169	0.167	0.213	0.152	0.082	0.111	-0.082	-0.035	-0.037	-0.061	0.018	-0.087	-0.018	-0.069	-0.05	0.01
17	C1	good	139	SO_0646	-0.069	-0.044	0.057	-0.079	-0.028	0.007	-0.14	0.048	0.044	-0.013	0.107	0.163	0.068	0.135	-0.027	-0.055	0.006	-0.012	-0.083	0.111	0.061	0.047	-0.05	0.05	-0.057	-0.04	-0.03	-0.067	-0.053	-0.057	-0.094	-0.033	-0.162	-0.067	0.007	-0.074	-0.077	0.017	-0.054	-0.307	0.668	0.541	0.037	-0.052	0.067	-0.031	-0.005	-0.166	-0.038	-0.063	-0.053	-0.105	-0.09	0.17	-0.016	-0.011	-0.022	-0.097	0.526	-0.081	0.117	-0.296	-0.209	-0.24	-0.618	0.232	0.009	-0.004	0.042	-0.057	-0.217	-0.19	-0.698	-0.427	0.109	0.021	-0.322	0.103	-0.403	0.046	-0.098	-0.333	-0.049	-0.169	-0.014	-0.138	-0.117	-0.326	-1.346	-0.183	0.06	0.304	-0.031	1.121	-0.437	-0.088	0.212	-0.105	-2.725	-0.076	-0.048	-0.067	-0.112	-0.017	0.043	-0.108	-0.095	0.189	0.329	0.318	0.261	-0.661	-0.341	-0.25	-0.594	-0.582	-0.472	-0.725	-0.107	-0.034	0.002	-0.157	-0.209	-0.225	0.046	-0.148	-0.003	0.027	-0.161	-0.205	-0.506	-0.307	0.052	-0.215	-0.415	0.555	-0.107	-0.142	-0.445	-0.676	-0.044	-0.054	-0.041	-0.04	0.022	-0.092	-0.154	0.001	0.052	0.127	-0.071	-0.059	-0.008	0.015	-0.022	-0.044	-0.03	-0.028	-0.106	-0.117	-0.097	0.023	0.055	0.028	0.026	0.055	-0.008	0.063	0.175	0.33	0.136	0.053	0.056	-0.091	0.086	-0.001	0.054	0.072	0.052	0	-0.019	0.056	0.009	-0.04	0.105	-0.146	-0.183	-0.009	0.028	0.022	-0.235	-0.159	-0.113	-0.15	-0.105
17	D2	edge	139	SO_1496	0	-0.027	-0.258	-0.008	-0.078	-0.196	0.129	0.054	0.271	0.055	-0.132	-0.013	-0.037	-0.23	0.046	-0.088	0.027	0.036	0.066	-0.035	0.014	0.129	0.068	-0.027	0.143	0.063	0.081	0.025	0.054	0.058	-0.106	0.086	0.152	0.085	0.261	0.103	0.116	0.047	0.002	2.677	0.509	-0.498	-0.068	0.029	-0.19	-0.443	-0.027	-0.061	0.019	0.124	0.088	0.104	0.195	-0.032	0.145	0.055	0.16	0.059	0.269	-0.02	0.142	0.003	0.118	0.095	0.031	0.086	0.02	-0.002	-0.034	1.934	0.63	-0.119	0.659	0.345	-0.875	-0.623	0.248	0.312	0.315	0.205	0.208	0.263	0.033	0.177	0.189	0.321	0.14	0.033	-0.693	0.021	-1.045	-1.382	0.219	-0.567	0.111	-0.238	0.053	0.183	-0.487	0.007	0	0.021	0.071	0.032	-0.049	-0.095	0.009	-0.241	-0.086	-0.309	0.029	0.212	0.496	0.177	0.349	0	0	0.296	0	-0.543	0.103	0.004	0.033	0.065	0.566	0.094	-0.432	-0.041	-0.011	0.044	-0.053	0.07	-0.102	-0.115	0.015	0.004	0.249	-0.09	0.032	-0.016	0.075	0.058	0.06	0.02	0.014	0.078	0.044	-0.015	0.007	-0.046	0.058	0.053	0.064	0.104	0.14	0.062	0.078	0.052	0.111	0.069	0.031	0	0.193	0	0.003	0.016	0.165	-0.106	-0.138	-0.121	0.064	0.373	0.402	0.115	0.233	0.566	0.425	0.214	0.489	0.401	0.508	0.327	-0.061	-0.328	-0.587	0.147	0.141	0.113	0.278	0.231	0.105	0.044	0.005	-0.002	0.158
17	C2	good	139	SO_2697	-0.011	0.103	0.265	0.106	0.392	-0.026	0.15	-0.078	0.028	-0.033	-0.197	0.158	0.038	-0.148	0.029	-0.029	0.312	0.261	0.284	0.25	0.086	0.182	0.168	0.187	0.208	0.201	0.246	0.185	0.163	0.071	0.137	0.121	0.17	0.103	0.293	0.211	0.254	-0.001	0.144	-0.65	0.566	-0.252	-0.042	0.162	-0.216	-0.242	0.127	0.188	0.338	0.365	0.361	0.316	0.304	0.287	0.254	0.317	0.379	0.257	-0.414	0.256	-0.033	0.078	0.446	0.032	0.132	0.166	0.342	0.314	0.197	0.372	0.115	0.369	-0.186	-0.056	-0.263	-0.253	0.459	0.36	0.076	0.426	0.12	0.742	0.58	0.312	0.277	0.389	0.336	0.003	-0.34	0.226	0.014	-0.523	0.097	-0.231	-0.075	0.179	0.523	0.336	-1.228	0.067	-0.094	-0.038	0.029	0.03	-0.132	0.033	-0.112	0.189	0.12	0.059	0.264	0.173	-0.721	0.191	0.194	0.07	-0.049	-0.056	0.346	0.335	0.01	0.245	0.268	0.229	0.037	0.69	0.434	0.349	0.27	0.324	-0.337	0.715	0.609	0.257	-0.091	0.045	0.278	0.065	0.075	0.394	0.25	0.193	0.083	0.173	0.131	0.183	0.313	0.066	0.051	0.333	0.216	0.243	0.278	0.251	0.198	0.164	0.183	0.187	0.182	0.14	0.114	0.178	0.053	-0.088	0.089	-0.072	0.083	0.173	0.347	-0.013	-0.198	0.305	0.114	0.115	0.313	0.046	0.232	0.445	0.339	0.438	0.036	0.131	0.087	-0.032	-0.283	0.009	0.099	-0.132	-0.068	0.054	0.129	0.043	-0.072	-0.008	0.143
17	A3	good	139	SO_0845	-0.128	-0.096	0.025	-0.089	0.186	-2.301	-0.012	0.017	-0.055	0.186	0.101	-0.023	-0.012	0.019	-0.061	0.022	-0.061	-0.008	-0.247	0.083	0.106	-0.021	0.037	-0.049	0.058	0.062	-0.1	-0.096	-0.043	0.026	-0.008	-0.02	-0.014	-0.104	-0.021	-0.032	-0.078	-0.17	-0.195	-0.517	0.317	0.68	-0.161	-0.048	0	-0.082	-2.25	-0.819	-0.097	-0.046	-0.133	0.129	-0.019	0	0.004	-0.011	-0.046	0.17	-0.085	0.043	0.044	0.055	-0.697	-0.216	-0.663	-0.101	-0.054	-0.159	0.025	-0.268	-0.078	0.01	-1.229	-0.009	-3.217	-3.035	0.387	0.457	0.471	0.094	0.176	0.394	0.144	0.028	-0.015	-0.134	-0.035	0.159	0.513	0.043	-0.089	-0.55	0.008	0.055	0.428	-1.278	-3.215	0.174	-0.178	-0.008	-0.125	-0.02	-0.037	-0.058	-0.069	-0.058	-0.114	0.105	0.139	-0.056	0.15	-0.252	-0.133	-0.135	-0.101	-0.381	-0.09	-0.015	0.045	0.036	0	-0.02	-0.087	0.026	-0.103	0.038	0.201	0.158	0.071	0	-0.085	-0.085	0.118	0.057	0.043	0.001	0.117	-0.085	0.018	-0.108	-0.114	-0.15	-0.131	-0.102	-0.083	-0.14	-0.057	-0.024	-0.001	-0.194	-0.105	-0.002	-0.012	-0.027	-0.086	0.029	-0.008	-0.036	-0.05	-0.092	-0.107	0.148	0.231	0.305	0.007	0.063	-0.053	-0.184	-0.047	0.08	-0.186	0.073	0.178	0.014	0	0.175	0.183	0.113	0.062	0.19	-0.193	0.021	-0.115	-0.309	-0.558	-0.09	-0.117	-0.069	-0.207	-0.065	-0.197	-0.157	-1.621	-0.16	-0.052
17	A3	good	139	SO_0845	-0.332	-0.052	-0.017	-0.098	-0.309	-2.492	-0.007	0.101	-0.012	0.095	0.003	-0.069	-0.039	-0.124	-0.11	-0.058	-0.12	-0.127	-0.171	-0.013	-0.051	-0.347	-0.194	-0.135	0.091	-0.07	-0.003	-0.003	0.013	-0.036	-0.004	0.025	0.028	0.035	-0.022	0.071	0.058	-0.3	-0.314	-0.511	0.952	-0.615	-0.126	-0.081	-0.154	-0.055	-2.021	-2.035	-0.101	0.053	0.067	0.052	0.038	0.08	0.049	0.075	-0.016	-0.041	0.581	-0.099	-0.418	0.323	-0.403	-0.287	-0.123	-0.639	-0.412	-0.228	0.032	-0.052	-0.042	-0.014	-0.173	-1.28	-0.138	-0.313	-0.163	-0.197	-0.048	-0.431	-0.239	-0.211	-0.229	0.074	0.09	-0.081	-0.044	0.013	0.368	-0.258	-0.195	-0.336	-0.199	-0.414	-0.718	-2.994	-3.351	-0.52	-0.202	0.216	0.191	0.121	0.191	0.183	0.065	0.198	0.128	0.094	-0.012	-0.033	0.03	0.245	-0.811	0.151	0.311	0.018	0.053	0.079	-0.073	0.066	-0.011	0.019	0.033	0.032	0.238	0.399	-0.033	-0.169	0.002	0.023	-0.501	-0.107	-0.175	-0.615	0.038	-0.189	-0.201	-0.083	-0.209	-0.226	-0.001	-0.03	-0.058	-0.097	-0.097	-0.107	-0.021	-0.062	-0.054	0.025	-0.091	-0.018	-0.015	-0.103	-0.103	-0.116	-0.16	-0.077	-0.118	-0.156	-0.08	-0.232	-0.387	-0.174	-0.019	-0.013	-0.033	-0.072	-0.07	-0.301	-0.227	0.18	0.08	0.18	-0.035	-0.217	0.075	0.085	-0.096	-0.022	0.076	-0.017	-0.177	-0.201	-0.264	-0.086	-0.095	-0.042	-0.031	0.022	-0.125	-0.109	-2.662	-0.058	0.076
14	C4	good	139	SO_3339	-0.887	-0.394	-1.027	-0.109	-0.649	-0.484	0.207	0	0.174	0.023	0.032	0.033	-0.028	-0.13	-0.015	0.009	-0.002	-0.056	0.013	0	0.103	0.105	0.27	0.315	0.16	0.056	0.134	0.101	0.136	0.036	0.075	0.004	0.048	0.128	0.289	0.22	0.261	0.178	0.185	0.047	-1.17	-0.62	-0.271	-0.336	-0.301	-0.566	-0.387	-0.236	0.233	0.097	0.159	0.076	0.215	0.151	0.33	0.181	0.24	0.129	-0.141	0.14	0.247	-0.126	-0.503	-0.756	-0.617	-0.109	0.071	0.045	-0.012	-0.603	0.175	0.375	0.388	0.226	1.164	0.962	0.367	-0.18	0.211	-0.358	0.082	0.109	0.087	0.331	0.345	0.379	0.39	0.036	1.392	0.338	0.151	0	0.36	-0.263	0.203	-0.068	-0.438	0.143	0.618	0.644	0.532	0.593	0.6	0.614	0.604	0.712	0.554	0.616	0.411	0.414	0.431	0.396	0.344	0.415	0.626	0.442	0.357	0.426	0.09	0.304	0.089	0.243	0.391	0.248	0.303	0.275	0.239	0.297	0.264	0.286	0.291	0.313	0.365	0.219	0.27	-0.014	0.183	0.211	-0.349	-0.535	0.084	0.075	0.078	0.027	0.068	0.122	0.108	0.061	0.147	0.255	0.024	-0.101	0.023	-0.452	-0.91	-0.02	0.037	0.157	0.216	0.104	0.168	-0.048	-0.183	-0.162	-0.001	-0.07	0	0.051	-0.038	-0.113	-0.053	-0.357	-0.332	-0.174	-0.39	-0.26	-0.154	-0.99	-0.762	-0.667	-1.626	-0.734	0.145	0.102	0.032	0.05	0.106	-0.178	0.089	-0.113	-0.02	-0.035	-0.266	-0.038	-0.091
14	G4	edge	139	SO_2849	0.266	0.149	0.296	0.288	0.245	0.258	0.236	-0.091	0.107	0.05	0.153	0.182	0.006	0.124	0.026	0.001	0.198	0.277	0.121	-0.059	0.097	0.238	0.17	0.19	0.254	0.292	0.197	0.131	0.149	0.151	0.317	0.165	0.146	0.117	0.135	0.106	0.13	0.188	0.266	2.275	0.053	0.392	0.081	0.202	0.297	0.908	0.238	0.261	0.128	0.165	0.116	0.031	0.029	0.028	0.042	0.138	0.1	0.171	-0.302	0.132	0.372	0.335	0.141	0.229	0.351	-0.083	0.006	0.009	0.079	-0.019	-0.02	0.212	0.311	-0.769	1.091	0.5	-0.135	-0.053	-0.169	0.038	-0.215	0.038	-0.147	0.106	0.03	0.167	0.012	-0.221	0.332	0.033	0.019	0.212	-0.038	-0.39	-0.005	-0.175	0.179	-0.329	0.221	0.071	0.217	0.181	0.267	0.124	0.208	0.141	0.197	0.358	0.453	0.646	0.468	-0.046	0.196	0.042	-0.018	-0.168	0.262	0.232	0.076	-0.017	0.387	-0.115	0.032	0.251	0.111	0.512	0.188	0.338	0.054	-0.011	0.056	0.218	-0.334	0.277	0.289	0.063	0.079	0.092	0.209	0.015	0.134	0.118	0.109	0.111	0.097	0.113	0.188	0.025	0.036	0.165	0.203	0.111	0.22	0.169	0.17	0.063	0.128	0.072	0.186	0.119	0.085	-0.086	-0.069	0.163	0.443	0.309	0.159	0.226	0.599	0.428	0.266	-0.367	-0.378	-0.584	-0.444	-0.339	-0.043	-0.404	-0.353	-0.351	-0.265	-0.18	-0.077	-0.17	-0.135	0.08	0.022	0.165	0.029	0.086	0.277	0.176	0.138	0.116	0.176
[truncated: 9,763,504 more chars]
