# Supplementary material for: Evidence-Based Annotation of Gene Function in Shewanella oneidensis MR-1 Using Genome-Wide Fitness Profiling across 121 Conditions
Source: PLoS Genet. 2011 Nov 17;7(11):e1002385. doi: 10.1371/journal.pgen.1002385 (PMC3219624; doi:10.1371/journal.pgen.1002385)
Supplement: Table S6 — Gene fitness values for 195 MR-1 fitness experiments. (XLSX) [file pgen.1002385.s014.xlsx]

## Sheet: GeneFitnessData
gene	good	sysName	description	NCBI.GI	Feature.ID	Subsystem	1	2	3	6	7	9	12	14	15	17	18	19	20	21	22	23	25	26	27	28	29	30	31	32	34	35	36	37	38	39	40	41	42	43	44	46	47	48	49	50	52	53	54
199199	TRUE	SO_0002	proton/peptide symporter family protein (NCBI ptt file)	gi|24371602	fig|211586.1.peg.2	- none -	-0.164271	-0.0220113	-0.174691	-0.168544	-0.208422	-0.100514	-0.287716	-0.448613	-0.340894	0.042341	0.15789	-0.0699395	-0.117938	-0.0413929	-0.0671149	-0.0616859	-0.312069	-0.304988	-0.249873	0.128128	-0.183595	-0.182001	-0.356223	-0.229228	-0.0182101	-0.201126	-0.324973	-0.120997	-0.195644	-0.154434	-0.222705	-0.166931	-0.327828	-0.202574	-0.229494	-0.263965	-0.211001	-0.20055	-0.285319	-0.402544	-0.209119	-0.3085	-0.22643
199200	TRUE	SO_0003	tRNA modification GTPase TrmE (NCBI ptt file)	gi|24371603	fig|211586.1.peg.3	Cell Division Subsystem including YidCD; <br>YgfZ; <br>RNA modification and chromosome partitioning cluster; <br>Universal GTPases; <br>RNA modification cluster	-3.04718	-0.968306	-3.73852	-2.60564	-2.73603	-2.76226	-2.30516	-2.19817	-2.91799	-1.73942	-2.20981	-1.0454	-2.68873	-1.93527	-2.16786	-2.85103	-2.45725	-2.75976	-2.81985	-2.6837	-3.81871	-3.80166	-2.70754	-2.64398	-3.25521	-3.43331	-2.71104	-2.46001	-2.75738	-2.42946	-2.54308	-2.88003	-3.22467	-3.04936	-1.28599	-2.20833	-2.14724	-2.70246	-3.91621	-1.68261	-2.90047	-3.32834	-0.307382
199201	FALSE	SO_0004	inner membrane protein, 60 kDa (NCBI ptt file)	gi|24371604	fig|211586.1.peg.4	Cell Division Subsystem including YidCD; <br>CTP synthase (EC 6.3.4.2) cluster; <br>RNA modification cluster	-0.154698	-0.0367956	-0.15421	-0.326549	0.0211389	-0.0707735	-0.338557	-0.714875	-0.392818	0.120306	-0.15251	-0.076335	-0.0986843	-0.195207	-0.141703	-0.183945	-0.220282	-0.298796	-0.267968	0.196008	-0.00970783	0.337855	0.0392609	-0.196898	-0.155643	-0.289637	-0.338787	-0.269547	-0.38363	-0.0448383	-0.359962	-0.186817	-0.278868	-0.381175	-0.374008	-0.336738	-0.55781	0.077461	0.226131	-0.664296	-0.489346	0.300905	0.130217
199207	TRUE	SO_0010	DNA replication and repair protein RecF (NCBI ptt file)	gi|24371610	fig|211586.1.peg.10	Cell Division Subsystem including YidCD; <br>DNA repair, bacterial RecFOR pathway; <br>DNA replication cluster 1; <br>Hypothetical Coupled to RecF	-0.0363009	-0.178715	-0.154499	-0.140025	-0.123202	-0.22203	-0.597089	-0.679502	-1.5645	-0.0220681	-0.163323	-0.0906984	-0.22721	0.00121132	-0.0668542	-0.139561	-0.539342	-0.294917	-0.383933	-0.210224	-0.662276	-0.961994	-0.957041	-0.267664	-0.419903	-0.678676	-0.635548	-0.238955	-0.324533	-0.86096	-0.907764	-0.831116	-1.08261	-0.415131	-0.289904	-0.812414	-0.333553	-0.353877	-1.49333	-0.163947	0.594178	0.370816	-0.145592
199209	TRUE	SO_0012	glutathione S-transferase family protein (NCBI ptt file)	gi|24371612	fig|211586.1.peg.12	- none -	-0.0411483	-0.0210164	-0.298724	-0.174196	-0.42328	-0.108067	-0.247927	-0.505723	-0.284282	0.0800566	-0.0483953	-0.187186	-0.126128	-0.113792	-0.188161	-0.066827	-0.187565	-0.186486	-0.243573	0.10835	-0.0674818	0.0636307	-0.0414928	-0.099878	-0.163265	-0.301871	-0.21424	-0.0808318	-0.188023	-0.0899187	-0.248314	-0.134874	-0.133668	-0.148738	-0.196947	-0.285833	-0.250829	-0.0288987	-0.0264935	1.51168	0.669299	0.184402	0.133759
199210	TRUE	SO_0013	hypothetical protein (NCBI ptt file)	gi|24371613	fig|211586.1.peg.13	- none -	-0.303722	-0.283478	0.2197	-0.173209	0.00205815	-0.0726587	-0.108468	-0.501914	-0.250448	0.0334777	0.188029	-0.0740405	-0.0691951	0.0445398	-0.106325	-0.106151	-0.121663	-0.138566	-0.20618	0.173946	-0.111779	-0.161529	-0.174383	-0.16521	-0.0235013	-0.141719	-0.242497	-0.219689	-0.232832	-0.174098	-0.191316	-0.211516	-0.307159	-0.191542	-0.170749	-0.205849	-0.149016	-0.0928147	-0.170298	-0.277228	-0.00445929	-0.417455	-0.174784
199214	TRUE	SO_0017	hypothetical amidohydrolase (NCBI ptt file)	gi|24371617	fig|211586.1.peg.17	- none -	-0.619882	-0.627526	-0.434699	-0.524027	-0.468518	-0.708633	-0.267134	-0.555692	-0.273525	0.0525683	-0.0454024	0.205878	-0.162945	-0.185895	-0.196169	-0.153409	-0.303958	-0.217114	-0.262228	0.142183	-0.189583	-0.509484	-0.387986	-0.43593	-0.00420696	-0.449939	-0.381141	-0.202919	-0.311245	-0.250656	-0.457874	-0.296613	-0.27355	-0.10427	-0.181613	-0.189906	-0.16538	-0.409548	-0.513242	-0.554402	-0.244758	-0.1264	-0.515465
199215	TRUE	SO_0018	conserved hypothetical protein (NCBI ptt file)	gi|24371618	fig|211586.1.peg.18	- none -	-0.5472	-0.428451	-0.0834249	-0.360269	-0.352876	-0.141648	-0.352703	-0.585799	-0.257934	0.0959646	0.0425796	-0.304451	-0.170852	0.0268101	-0.0360838	-0.0683374	-0.297318	-0.262951	-0.263478	0.298317	-0.0990211	-0.0698629	-0.22026	-0.183808	-0.139323	-0.271895	-0.275461	-0.180609	-0.298093	-0.190437	-0.372257	-0.220847	-0.253609	-0.311673	-0.284185	-0.313245	-0.341663	-0.217421	-0.111408	-0.127002	0.216313	-0.776324	-0.167439
199217	TRUE	SO_0020	fatty oxidation complex, beta subunit (NCBI ptt file)	gi|24371620	fig|211586.1.peg.20	Polyhydroxybutyrate metabolism; <br>Polyhydroxybutyrate metabolism; <br>Biotin biosynthesis; <br>Isoleucine degradation; <br>Fatty acid metabolism cluster; <br>Acetyl-CoA fermentation to Butyrate; <br>Butyrate metabolism cluster; <br>Isoprenoid Biosynthesis; <br>Serine-glyoxylate cycle; <br>Serine-glyoxylate cycle	-0.261594	-0.316158	-0.224529	-0.131836	-0.202772	-0.301948	-0.0230172	-0.300074	-0.0172285	0.119978	0.145595	0.212319	-0.109549	0.015366	-0.0829096	-0.0785873	-0.122195	-0.0923605	-0.100488	0.0625765	-0.181535	-0.556773	-0.174135	-0.25977	-0.135695	-0.261208	-0.264323	-0.129499	-0.237716	-0.171202	-0.195422	-0.126105	-0.272502	-0.0981564	-0.186924	-0.111026	-0.119373	-4.57227	0.0542064	-0.809481	-0.349998	-0.377665	-0.356513
199218	TRUE	SO_0021	fatty oxidation complex, alpha subunit (NCBI ptt file)	gi|24371621	fig|211586.1.peg.21	Polyhydroxybutyrate metabolism; <br>Polyhydroxybutyrate metabolism; <br>Polyhydroxybutyrate metabolism; <br>Isoleucine degradation; <br>Isoleucine degradation; <br>Fatty acid metabolism cluster; <br>Fatty acid metabolism cluster; <br>Fatty acid metabolism cluster; <br>Valine degradation; <br>Valine degradation; <br>Acetyl-CoA fermentation to Butyrate; <br>Acetyl-CoA fermentation to Butyrate; <br>…	-0.0275271	-0.0900443	-0.330695	-0.210137	-0.242574	0.00344638	-0.223047	-0.438671	-0.200817	-0.000640801	0.00689199	0.170654	-0.194948	-0.0618676	-0.162119	-0.0570747	-0.251854	-0.335833	-0.27161	0.0393863	-0.179398	-0.513012	-0.309905	-0.465769	-0.331478	-0.390823	-0.2387	-0.300549	-0.40496	-0.147454	-0.273704	-0.20177	-0.22402	-0.00160827	-0.176096	-0.173516	-0.115611	-5.19922	-0.0535989	0.521724	-0.168515	0.22122	-0.132229
199219	TRUE	SO_0022	prolidase (NCBI ptt file)	gi|24371622	fig|211586.1.peg.22	Cluster co-expressed with butyrate metabolism cluster; <br>Dipeptidases (EC 3.4.13.-); <br>At4g38090	-0.131438	-0.124472	-0.154551	-0.179068	-0.204198	-0.041028	-0.233759	-0.598691	-0.292131	0.0298138	0.141867	-0.0777571	-0.248063	-0.0025776	-0.180748	-0.187429	-0.227359	-0.227373	-0.207558	0.100881	-0.149084	-0.211017	-0.319307	-0.345253	-0.110114	-0.226942	-0.359297	-0.228149	-0.262986	-0.214535	-0.229198	-0.192048	-0.304088	-0.145963	-0.185824	-0.173631	-0.212563	-0.300758	-0.296548	0.200998	-0.241892	-0.179454	-0.290609
199220	TRUE	SO_0023	conserved hypothetical protein TIGR00257 (NCBI ptt file)	gi|24371623	fig|211586.1.peg.23	Cluster co-expressed with butyrate metabolism cluster; <br>Transport system clustering with HemG; <br>At4g38090; <br>YebC	-0.105911	-0.156662	-0.319137	-0.340735	-0.0711296	-0.226733	-0.225728	-0.489041	-0.11233	-0.0130773	-0.160961	-0.527288	0.160881	-0.102757	-0.160915	0.0506871	-0.175584	-0.234206	-0.220731	0.077649	-0.129231	-0.112092	-0.177703	-0.0954682	-0.0738492	-0.27256	-0.0616496	-0.0487503	-0.154518	-0.101118	-0.204939	-0.101375	-0.078959	-0.0818516	-0.23267	-0.174723	-0.12289	0.00887343	-0.250358	-1.07447	0.832737	-0.235593	-0.060241
199221	TRUE	SO_0024	potassium uptake protein TrkH (NCBI ptt file)	gi|24371624	fig|211586.1.peg.24	Cluster co-expressed with butyrate metabolism cluster; <br>Transport system clustering with HemG	0.839297	0.772936	-0.150687	0.100489	0.161038	0.859117	-0.476532	-0.574555	-0.293244	-0.0960848	-0.248625	-0.424814	-0.475735	-0.254795	-0.456686	-0.284555	-0.425433	-0.442802	-0.335517	-0.0722049	-0.502704	0.106154	-0.436919	-0.323722	-0.157318	-0.309813	-0.480929	-0.299895	-0.434944	-0.354214	-0.610945	-0.528137	-0.71212	-0.305294	-0.21652	-0.0343831	-0.111035	-0.153238	-0.0649652	0.557448	-0.896113	-0.0114634	0.17057
199222	TRUE	SO_0025	hypothetical flavodoxin (NCBI ptt file)	gi|24371625	fig|211586.1.peg.25	Cluster co-expressed with butyrate metabolism cluster; <br>Transport system clustering with HemG; <br>Heme and Siroheme Biosynthesis; <br>At4g38090	0.125192	0.166286	-0.157429	0.0115484	-0.132537	0.34586	-0.330336	-0.799466	-0.335408	-0.102212	-0.159889	0.190564	-0.502752	-0.142125	-0.437247	-0.190369	-0.328402	-0.278682	-0.252746	-0.114338	-0.515782	-0.201913	-0.138745	-0.208417	-0.0613811	-0.345218	-0.211658	-0.20594	-0.265839	-0.182609	-0.253332	-0.0548779	-0.151327	-0.226928	-0.194124	-0.0589875	-0.227807	-0.196377	-0.287886	0.761955	0.792058	0.128691	0.144017
199223	TRUE	SO_0026	transcriptional regulator, ArsR family (NCBI ptt file)	gi|24371626	fig|211586.1.peg.26	- none -	0.381055	0.36739	-1.82811	-0.0384887	-0.923528	0.500783	-0.420029	-0.645553	-0.749212	-0.158744	-0.3457	-0.320246	-0.0418778	-0.339814	-0.319785	-0.190748	-0.372256	-0.285396	-0.405691	-0.0126198	-0.439808	-0.406047	-0.141824	-0.149638	-0.0279808	-0.333051	-0.45167	0.0338279	-0.154915	-0.284683	-0.433188	-0.322736	-0.464554	-0.184705	-0.301449	-0.302888	-0.331186	0.0755071	-0.562022	2.07215	-2.9939	-2.36235	0.339661
199224	TRUE	SO_0027	protoporphyrinogen oxidase, putative (NCBI ptt file)	gi|24371627	fig|211586.1.peg.27	Cluster co-expressed with butyrate metabolism cluster; <br>Transport system clustering with HemG; <br>Heme and Siroheme Biosynthesis; <br>At4g38090	-0.172649	-0.193446	0.626076	-0.106569	-0.0799656	-0.280812	-0.137891	-0.487467	-0.0895466	0.108611	-0.0834595	0.0115831	-0.0151705	-0.0848629	-0.0326942	-0.102637	-0.0322179	-0.110609	-0.154461	0.0455486	-0.195563	-0.117513	-0.197115	-0.135024	-0.0368411	-0.247292	-0.171443	-0.0758151	-0.137741	-0.167686	-0.278834	-0.0888685	-0.282515	-0.111302	-0.128068	-0.127044	-0.152559	-0.0426273	-0.140285	-0.232473	0.0104856	0.14243	-0.10946
199225	TRUE	SO_0028	potassium uptake protein TrkH (NCBI ptt file)	gi|24371628	fig|211586.1.peg.28	Hyperosmotic potassium uptake; <br>Potassium homeostasis	0.387612	-0.309184	-1.88483	0.210878	0.052518	0.53017	-0.137895	-0.495424	-0.120471	0.0943954	0.0740564	-0.0129939	0.0165056	0.047757	-0.0956593	-0.0253855	-0.126332	-0.160874	-0.160487	0.0948194	-0.0761292	-0.268212	-0.132045	-0.0909715	-0.120403	-0.201684	-0.220463	-0.155553	-0.227658	-0.114651	-0.194851	-0.10829	-0.209029	-0.190984	-0.158368	-0.244556	-0.237984	-0.055937	-0.0556271	-0.0338657	-1.82204	-1.00292	-0.242084
199226	FALSE	SO_0029	potassium uptake protein TrkA (NCBI ptt file)	gi|24371629	fig|211586.1.peg.29	Bacterial RNA-metabolizing Zn-dependent hydrolases; <br>Hyperosmotic potassium uptake; <br>Conserved gene cluster associated with Met-tRNA formyltransferase; <br>Potassium homeostasis; <br>Glutathione-regulated potassium-efflux system and associated functions	-2.41976	-3.50705	-4.08258	-0.335725	-2.86498	-1.67591	-1.65995	-1.8309	-3.48859	-3.48931	-3.3686	0.214317	-2.20188	-2.71356	-2.49534	-1.75261	-3.75109	-3.42813	-3.65456	-4.0153	-4.23349	-3.96074	-3.29676	-2.89648	-3.17941	-3.65465	-3.64736	-2.81884	-3.16384	-2.37398	-2.87551	-3.36049	-4.13606	-1.5636	-1.81564	-3.01924	-3.29714	-2.11476	-3.248	-2.50947	-2.55823	-2.99031	-3.23341
199227	TRUE	SO_0030	sun protein (NCBI ptt file)	gi|24371630	fig|211586.1.peg.30	RNA methylation; <br>Conserved gene cluster associated with Met-tRNA formyltransferase	0.317481	-0.127349	-0.88014	0.142817	0.0438699	0.355677	-0.431649	-0.902172	-0.651018	-0.161292	-0.132623	0.243728	-0.199628	0.0413886	-0.152126	-0.150292	-0.404337	-0.502177	-0.393254	-0.0248341	-0.443332	0.164942	-0.600054	-0.259441	0.0458539	-0.162986	-0.745251	-0.303639	-0.469228	-0.400479	-0.656841	-0.72694	-1.07398	-0.43352	-0.328702	-0.411324	-0.420901	-0.0859115	0.0480271	-1.76889	-0.259313	0.0998156	-0.620139
199228	FALSE	SO_0031	methionyl-tRNA formyltransferase (NCBI ptt file)	gi|24371631	fig|211586.1.peg.31	Conserved gene cluster associated with Met-tRNA formyltransferase; <br>Folate Biosynthesis; <br>Translation initiation factors bacterial	0.422788	-0.00106424	-0.292932	0.295668	0.314778	0.384584	-0.181998	-0.520569	-0.420226	-0.133854	0.0569314	-0.341427	-0.101619	0.0657351	-0.161389	-0.0576031	-0.254304	-0.360627	-0.263317	0.0665331	-0.202593	0.427655	-0.3547	-0.0868052	-0.0255505	0.0552413	-0.447694	-0.171664	-0.359815	-0.138435	-0.233209	-0.418081	-0.673681	-0.210441	-0.137794	-0.301582	-0.352628	0.0993799	0.406498	-1.17828	-1.05181	-0.0462365	-0.459472
199229	TRUE	SO_0032	polypeptide deformylase (NCBI ptt file)	gi|24371632	fig|211586.1.peg.32	Bacterial RNA-metabolizing Zn-dependent hydrolases; <br>Translation termination factors bacterial; <br>Conserved gene cluster associated with Met-tRNA formyltransferase; <br>At5g63420	0.908592	0.67464	-0.747295	0.257209	0.0694733	1.06163	-0.508817	-1.05247	-0.882932	-0.54671	-0.685892	0.438737	-0.641399	0.0274546	-0.276632	-0.313395	-0.582171	-0.487208	-0.402838	-1.11224	-1.58295	0.237518	-0.157722	-0.0455666	0.221472	0.0556294	-0.365259	-0.0377696	-0.105809	-0.190613	-0.325698	-0.370193	-0.565487	0.2011	-0.287716	-0.563867	-0.660478	-0.0800034	0.20974	0.0188257	-0.100253	-0.175227	0.0521862
199230	TRUE	SO_0033	LysM domain protein (NCBI ptt file)	gi|24371633	fig|211586.1.peg.33	Conserved gene cluster associated with Met-tRNA formyltransferase	-0.676714	-0.328479	-0.428106	-1.10611	-0.981398	-0.816842	-0.266678	-0.913801	-0.120501	0.0139617	-0.229885	-0.250745	-0.224538	-0.249424	-0.299262	-0.146949	-0.336296	-0.195277	-0.342429	0.0816119	-0.0792651	-0.183294	0.130624	-0.356735	-0.36233	-0.556447	-0.234062	-0.145016	-0.311816	-0.0815237	-0.410704	-0.29151	-0.0218742	-0.0670607	-0.018577	-0.16853	-0.133843	-0.25732	-0.291002	-1.10398	-0.399142	-1.66	-0.198876
199231	TRUE	SO_0034	DNA processing protein DprA, putative (NCBI ptt file)	gi|24371634	fig|211586.1.peg.34	Conserved gene cluster associated with Met-tRNA formyltransferase; <br>YrdC-YciO-Sua5 protein family	-0.433428	-0.22765	-0.273401	-0.36036	-0.260388	-0.299994	-0.288175	-0.477821	-0.0761153	0.192905	0.0619202	-0.58142	-0.16205	-0.117639	-0.0503787	-0.112557	-0.228119	-0.327935	-0.192757	0.173465	-0.202264	-0.252981	-0.214196	-0.149787	-0.184628	-0.280416	-0.245831	-0.111838	-0.199102	-0.133943	-0.305932	-0.185489	-0.250294	-0.172342	-0.140861	-0.0895033	-0.0872966	-0.0894175	-0.318897	-0.192123	-0.437705	-0.501205	-0.135191
199232	TRUE	SO_0035	smg protein (NCBI ptt file)	gi|24371635	fig|211586.1.peg.35	Conserved gene cluster associated with Met-tRNA formyltransferase	-0.776037	-0.782467	-0.786306	-0.125915	-1.24114	-0.732909	-0.225856	-0.982687	-0.251108	-0.0242192	-0.293883	-0.0141027	-0.0477051	-0.164995	-0.293041	-0.133601	-0.188962	-0.148759	-0.24348	-0.0122549	-0.249479	-1.08959	-0.512467	-0.403534	-0.311124	-0.703268	-0.336491	-0.475974	-0.523942	-0.553702	-0.720097	-0.588805	-0.624102	-0.373271	-0.215493	-0.280982	-0.272073	-0.350988	-1.53456	-0.514023	-1.42372	-0.0853697	-0.243245
199233	TRUE	SO_0036	topoisomerase DNA-binding C4 zinc finger domain protein (NCBI ptt file)	gi|24371636	fig|211586.1.peg.36	Conserved gene cluster associated with Met-tRNA formyltransferase	-1.31423	-0.394463	-0.176426	-0.405086	-0.515851	-0.803496	-0.0990098	-0.537891	-0.00210887	0.350995	0.00700856	-0.570057	-0.289399	-0.192761	-0.148948	-0.0264907	-0.301724	-0.318907	-0.141772	0.247877	-0.248849	-0.431631	-0.493863	-0.324141	0.150034	0.0423823	-0.0762343	-0.0258352	-0.14597	-0.0322792	-0.292099	-0.0616496	-0.232576	0.0683618	-0.139288	-0.128558	-0.117428	-0.0229051	-0.65969	-1.17708	-1.61448	-0.678118	-0.213078
199236	TRUE	SO_0039	hypothetical globin (NCBI ptt file)	gi|24371639	fig|211586.1.peg.39	Bacterial hemoglobins	-0.0862467	-0.124322	-0.14941	-0.153516	-0.047716	-0.0516335	-0.074233	-0.464083	0.00604351	-0.0523517	0.189487	-0.213034	-0.142854	0.0308131	-0.21192	-0.0616174	-0.205897	-0.196078	-0.186577	0.0215425	-0.175429	-0.127263	-0.202596	-0.256494	-0.210029	-0.189612	-0.211846	-0.152663	-0.195316	-0.124621	-0.0335868	-0.115122	-0.140149	-0.0705076	-0.162445	-0.0732932	-0.058042	-0.156487	-0.19565	-0.523257	-0.261707	0.261614	-0.318555
199237	TRUE	SO_0040	shikimate 5-dehydrogenase (NCBI ptt file)	gi|24371640	fig|211586.1.peg.40	Common Pathway For Synthesis of Aromatic Compounds (DAHP synthase to chorismate); <br>Chorismate Synthesis	-3.66126	-4.29574	-5.06908	-1.12945	-2.76096	-3.51761	-0.318285	-1.10938	-0.586032	-0.186997	-0.287461	0.0780506	-0.948412	-0.26578	-0.49106	-0.343123	-0.204041	-0.265027	-0.677172	-0.291247	-0.705021	-5.33488	-5.50176	-5.18945	-4.79842	-5.10095	-5.29772	-4.28992	-5.33092	-4.32217	-5.18672	-5.31003	-5.33859	-5.32416	-3.74948	-4.83033	-4.5572	-1.98346	-5.41221	-3.66792	-4.21865	-4.26703	-2.24817
199238	FALSE	SO_0041	conserved hypothetical protein (NCBI ptt file)	gi|24371641	fig|211586.1.peg.41	- none -	-0.239491	-0.017891	-0.18385	-0.294024	-0.209212	-0.252721	-0.40483	-0.788958	-0.240997	0.194346	-0.0917785	-0.290818	-0.141312	-0.149979	-0.195998	-0.208562	-0.325704	-0.450561	-0.306103	0.10259	-0.255302	-0.276559	-0.191342	-0.321491	-0.206128	-0.411519	-0.406331	-0.229868	-0.42792	-0.303346	-0.515618	-0.292566	-0.46686	-0.373366	-0.386767	-0.317846	-0.32977	-0.318441	-0.33558	-0.961537	0.187023	-1.51572	-0.0673168
199239	TRUE	SO_0042	carbonic anhydrase, family 3 (NCBI ptt file)	gi|24371642	fig|211586.1.peg.42	- none -	0.0381379	0.064438	-0.315698	-0.136516	-0.382034	0.0351672	-0.202875	-0.684304	-0.244209	0.0543418	0.145673	0.00325862	-0.0435538	0.0493308	-0.020826	-0.0370508	-0.166446	-0.177515	-0.151044	0.197652	-0.0938368	-0.197398	-0.319508	-0.187878	-0.0978367	-0.202022	-0.362718	-0.135808	-0.221413	-0.171407	-0.182611	-0.179164	-0.31565	-0.235824	-0.172225	-0.204329	-0.220306	-0.30455	-0.260403	-0.329689	0.314506	0.265195	0.03127
199241	TRUE	SO_0044	conserved hypothetical protein (NCBI ptt file)	gi|24371644	fig|211586.1.peg.45	- none -	-0.744835	-0.281532	0.0174006	-0.388279	-0.448126	-0.353403	-0.30009	-0.603128	-0.267669	-0.0944506	0.166887	-0.237424	0.239378	0.334236	0.124736	-0.0319548	-0.116894	-0.0286759	-0.18239	0.281228	0.0644591	-0.595819	-0.479578	-0.245782	-0.167187	-0.18738	-0.362203	-0.135714	-0.222598	-0.196402	-0.148343	-0.102468	-0.186716	-0.293382	-0.441727	-0.361401	-0.419306	-0.25931	-0.665865	0.71967	-0.893254	-0.238188	0.00796166
199242	TRUE	SO_0045	Rrf2 family protein (NCBI ptt file)	gi|24371645	fig|211586.1.peg.46	Nitrosative stress; <br>Rrf2 family transcriptional regulators; <br>Oxidative stress	0.113974	-0.190414	-0.441314	-0.0846612	-0.259591	0.0567946	-0.104964	-0.473591	-0.206184	0.136731	0.13748	-0.0380787	-0.0131997	0.0534858	-0.0196703	-0.0742657	-0.136502	-0.160913	-0.143899	0.126687	-0.192961	-0.0282069	-0.297089	-0.166476	0.11096	0.00747575	-0.178677	0.0152134	-0.0365331	-0.0523819	-0.100027	-0.0223741	-0.202227	-0.115419	-0.121967	-0.175512	-0.19248	-0.0574753	-0.160643	0.369616	-1.84031	-0.716419	-0.195293
199243	TRUE	SO_0046	conserved hypothetical protein (NCBI ptt file)	gi|24371646	fig|211586.1.peg.47	CBSS-224911.1.peg.435; <br>Phosphoglycerate mutase protein family	-0.151542	-0.240362	-0.266791	-0.0797995	-0.570122	-0.0421479	-0.18353	-0.715498	-0.159693	0.0509877	0.0592557	0.0439718	-0.0701834	-0.0827504	-0.0397592	-0.0383891	-0.159713	-0.247485	-0.158278	0.213999	-0.0934224	-0.26419	-0.23983	-0.266803	0.0634249	-0.235249	-0.283175	-0.0964071	-0.159926	-0.118413	-0.336905	-0.138753	-0.19913	-0.222114	-0.176281	-0.112208	-0.248724	-0.162643	-0.301281	-0.972934	-0.168172	0.181574	-0.0534182
199244	TRUE	SO_0047	carboxyl-terminal protease, putative (NCBI ptt file)	gi|24371647	fig|211586.1.peg.48	CBSS-224911.1.peg.435; <br>Phosphoglycerate mutase protein family	-0.389014	-0.240807	-0.159784	-0.293238	-0.267728	-0.300558	-0.161867	-0.503429	-0.107521	0.0858759	0.100009	-0.30026	-0.100843	0.0705924	-0.0596356	-0.0833297	-0.149818	-0.177423	-0.135625	0.111496	-0.10432	-0.456563	-0.425134	-0.325926	-0.107003	-0.192047	-0.298986	-0.187813	-0.199386	-0.206015	-0.222856	-0.137529	-0.292983	-0.165003	-0.203158	-0.192932	-0.174854	-0.302649	-0.480236	0.691625	0.188095	-0.106162	-0.192302
199245	TRUE	SO_0048	peptidase, M23/M37 family (NCBI ptt file)	gi|24371648	fig|211586.1.peg.49	CBSS-224911.1.peg.435; <br>Phosphoglycerate mutase protein family; <br>Glutaredoxins	0.452614	0.288269	0.0515976	0.0490539	0.186461	0.225958	-1.22775	-0.441063	-2.01849	0.0930905	0.22742	-0.812888	-0.0171197	0.0307202	-0.0325952	0.0532907	-0.731538	-0.362504	-1.02042	0.169028	-0.0629344	0.460165	-0.0698384	0.0308991	0.0501734	0.105111	0.17001	0.0148369	-0.0591335	0.0943856	0.159632	0.191857	0.0491375	0.0666814	-0.130393	-0.211119	-0.139168	0.227562	-0.00164252	0.678965	-0.558926	-0.501367	0.174016
199251	TRUE	SO_0054	conserved hypothetical protein TIGR00275 (NCBI ptt file)	gi|24371654	fig|211586.1.peg.55	- none -	-0.537251	-0.150618	-0.408625	-0.244027	-0.124107	-0.383832	-0.118628	-0.306348	-0.0348361	0.194973	-0.139656	0.0451099	-0.176204	-0.256392	-0.0748003	-0.191104	-0.185416	-0.219828	-0.182346	0.0402545	-0.245112	-0.185208	-0.18767	-0.10864	-0.024321	-0.325197	-0.128103	-0.0379442	-0.153442	-0.191771	-0.29998	-0.160237	-0.123759	-0.0237878	-0.0972243	-0.0672068	0.00375582	-0.077513	-0.0663712	-0.194106	0.25657	0.259469	-0.0914163
199252	TRUE	SO_0055	conserved domain protein (NCBI ptt file)	gi|24371655	fig|211586.1.peg.56	- none -	-0.276453	-0.104081	-0.181458	-0.185423	-0.295945	-0.281461	-0.124676	-0.373168	-0.086008	0.090842	0.204152	-0.0656727	-0.10338	-0.0199999	-0.054284	-0.0938726	-0.179306	-0.151089	-0.128619	0.1646	-0.113463	-0.411184	-0.291465	-0.220045	-0.0620607	-0.0857505	-0.242197	-0.073723	-0.170007	-0.13699	-0.125783	-0.0830489	-0.204393	-0.0773663	-0.158197	-0.142622	-0.104596	-0.20706	-0.403083	0.368218	-0.116999	0.224924	-0.207125
199253	TRUE	SO_0056	transporter, putative (NCBI ptt file)	gi|24371656	fig|211586.1.peg.57	- none -	-0.000242853	-0.198031	-0.124752	-0.12129	-0.152367	-0.0476201	-0.242198	-0.432871	-0.177422	0.0168211	0.0123845	-0.0253226	-0.151809	-0.0945722	-0.0962379	-0.140064	-0.237808	-0.231604	-0.26002	0.125446	-0.179149	-0.0387176	-0.13013	-0.132869	-0.187591	-0.237843	-0.305248	-0.137529	-0.231578	-0.138385	-0.278356	-0.143411	-0.243781	-0.193763	-0.199062	-0.220579	-0.27689	-0.072351	-0.0697334	-1.00357	0.247481	0.107322	-0.0506345
199254	TRUE	SO_0057	potassium uptake protein, Trk family (NCBI ptt file)	gi|24371657	fig|211586.1.peg.58	Hyperosmotic potassium uptake; <br>Potassium homeostasis	-0.0975874	-0.279302	-0.151937	-0.114844	-0.149241	-0.0247794	-0.13658	-0.398577	-0.14336	0.0206654	0.0513459	-0.0049039	-0.0829682	-0.0164722	-0.0721117	-0.0818311	-0.0902289	-0.107496	-0.142407	0.104134	-0.10837	-0.124192	-0.191248	-0.171695	-0.0553111	-0.128941	-0.250252	-0.0925891	-0.182115	-0.153505	-0.205536	-0.128743	-0.210013	-0.161576	-0.156824	-0.151988	-0.192193	-0.0543793	-0.149611	0.188548	0.0335848	0.12982	-0.211445
199255	TRUE	SO_0058	potassium uptake protein, putative (NCBI ptt file)	gi|24371658	fig|211586.1.peg.59	Hyperosmotic potassium uptake; <br>Potassium homeostasis	-0.324938	-0.259796	-0.166156	-0.213507	-0.204138	-0.354577	-0.17489	-0.363825	-0.107092	-0.00890282	-0.079444	-0.0575048	-0.168241	-0.159944	-0.15625	-0.140211	-0.175359	-0.174084	-0.171668	-0.00136606	-0.128871	-0.19189	-0.2327	-0.210127	-0.0492819	-0.212781	-0.192236	-0.123076	-0.164722	-0.115117	-0.193113	-0.13194	-0.256051	-0.110623	-0.128704	-0.0744824	-0.0979457	-0.10118	-0.276251	0.40615	-0.32287	-0.316569	-0.20081
199256	TRUE	SO_0059	transcriptional regulatory protein KdpE (NCBI ptt file)	gi|24371659	fig|211586.1.peg.60	- none -	-0.32106	-0.225871	0.197897	-0.396283	-0.426561	-0.378816	-0.192811	-0.338567	-0.160694	0.163283	0.230282	-0.239482	-0.125272	0.0762148	-0.0199384	-0.103533	-0.241815	-0.191721	-0.195573	0.166658	-0.0832456	-0.562271	-0.25832	-0.421586	-0.292045	-0.352935	-0.383529	-0.250197	-0.274309	-0.191749	-0.279106	-0.250107	-0.293199	-0.135609	-0.186814	-0.204992	-0.24892	-0.425261	-0.421986	-0.1763	-0.532639	0.0817399	-0.12072
199257	TRUE	SO_0060	sensor histidine kinase (NCBI ptt file)	gi|24371660	fig|211586.1.peg.61	Potassium homeostasis	-0.292587	-0.21822	-0.162562	-0.0972114	-0.0825448	-0.139997	-0.118246	-0.250611	-0.203087	0.0583675	0.102473	0.0272187	-0.0967488	-0.0202754	-0.0522362	-0.0536957	-0.101907	-0.155927	-0.132577	0.116916	-0.0752739	-0.0481002	-0.200587	-0.145473	-0.0651584	-0.177775	-0.255041	-0.144619	-0.169648	-0.204992	-0.240208	-0.166067	-0.289989	-0.156312	-0.102543	-0.131036	-0.12636	-0.0454662	-0.10359	0.0923239	0.80425	-0.224492	-0.174023
199258	TRUE	SO_0061	lipoprotein, NLP/P60 family (NCBI ptt file)	gi|24371661	fig|211586.1.peg.62	- none -	0.0843455	0.0518009	-0.0736963	-0.0296162	-0.19054	0.129339	-0.162936	-0.579772	-0.202563	-0.0655681	0.00293979	0.346535	0.088242	0.176492	0.0520397	0.0265461	-0.0473575	-0.0532962	-0.0642867	-0.13803	-0.00516192	-0.0445664	-0.132013	-0.108223	0.0638342	-0.0815632	-0.271417	-0.101907	-0.163216	-0.181331	-0.19757	-0.167002	-0.187084	-0.0861112	-0.142133	-0.0827405	-0.15396	-0.043563	-0.12357	0.191599	-0.299509	-0.851846	0.0858834
199259	TRUE	SO_0062	hypothetical protein (NCBI ptt file)	gi|24371662	fig|211586.1.peg.63	- none -	0.00917951	0.404932	-0.886378	0.00932122	-0.614376	0.0779429	-0.155658	-0.353426	-0.197594	0.0936972	0.0367531	0.0751371	-0.0911958	-0.170319	-0.095555	-0.0511246	-0.0733363	-0.0727733	-0.185455	0.0193297	-0.225013	-0.908311	-1.24399	-1.35298	-0.450618	-0.80145	-1.62622	-0.979979	-1.17827	-1.18669	-1.46569	-1.87617	-2.8436	-0.56876	-0.628346	-0.902267	-0.588716	-0.830515	-1.55858	-3.44437	-0.51175	-1.29357	0.486779
199260	TRUE	SO_0063	conserved hypothetical protein (NCBI ptt file)	gi|24371663	fig|211586.1.peg.64	- none -	-0.236831	-0.223564	-0.12614	-0.258009	-0.23705	-0.173599	-0.315692	-0.503565	-0.146584	0.0859292	-0.0379482	-0.15437	-0.117959	-0.0803265	-0.0897824	-0.0862364	-0.196219	-0.247265	-0.155285	0.16396	-0.141446	-0.17642	-0.175054	-0.109057	-0.114758	-0.270701	-0.241648	-0.129631	-0.221117	-0.186042	-0.314221	-0.145822	-0.299552	-0.216346	-0.195091	-0.140166	-0.200912	-0.161605	-0.229196	-0.466683	0.342183	-0.658983	0.0191567
199262	TRUE	SO_0065	molybdenum cofactor biosynthesis protein Mog (NCBI ptt file)	gi|24371665	fig|211586.1.peg.65	- none -	-1.91882	-3.43796	-5.73547	-0.680017	-2.2811	-4.18626	-0.220808	-0.320646	0.0156524	-0.0371353	-0.0125862	0.0474369	0.0704204	0.0545227	-0.06858	-0.0268394	-0.0489581	-0.173824	-0.280719	0.0361056	-0.322051	-1.07897	-0.282427	-0.182357	-0.269443	-0.374309	-0.33971	-0.0714352	-0.114798	-0.17739	-0.164955	-0.110122	-0.237056	-0.0911829	-0.152335	-0.166734	-0.154784	-0.491129	-0.0820419	-1.71249	-3.41797	-4.06334	-3.20386
199263	TRUE	SO_0066	conserved hypothetical protein (NCBI ptt file)	gi|24371666	fig|211586.1.peg.66	- none -	-0.534642	-0.451732	-0.213544	-0.292638	-0.381477	-0.320751	-0.277915	-0.454046	-0.157325	0.115885	-0.0964714	-0.0704568	-0.130085	-0.0686101	-0.0794358	-0.143923	-0.239313	-0.2994	-0.147357	0.144548	-0.213132	-0.20335	-0.284526	-0.14651	-0.107758	-0.352077	-0.332704	-0.116015	-0.20529	-0.267055	-0.318872	-0.226905	-0.347075	-0.22334	-0.139776	-0.169089	-0.235692	-0.135922	-0.226192	-0.262916	-0.0822348	-0.568365	-0.264591
199264	TRUE	SO_0067	penicillin-binding protein 1C, putative (NCBI ptt file)	gi|24371667	fig|211586.1.peg.67	Type IV pilus; <br>Peptidoglycan Biosynthesis	-0.150201	-0.114906	-0.137679	-0.307593	-0.208621	-0.32656	-0.191214	-0.30471	-0.0597424	0.0677701	0.0578443	0.449426	-0.217258	-0.170956	-0.147846	-0.207281	-0.259706	-0.168303	-0.183959	0.0402148	-0.210273	-0.204893	-0.263236	-0.346896	0.102879	-0.185067	-0.259372	-0.144855	-0.254932	-0.0977091	-0.240593	-0.188841	-0.261755	-0.118609	-0.170323	-0.16154	-0.105629	-0.304011	-0.232107	-0.155532	-0.350986	-0.0460854	-0.307946
199266	TRUE	SO_0069	transport protein, putative (NCBI ptt file)	gi|24371669	fig|211586.1.peg.69	CBSS-211586.1.peg.69	-0.181589	-0.224366	-0.1008	-0.208904	-0.231061	-0.157665	-0.121397	-0.257982	-0.123957	0.00022268	0.0474789	-0.370321	-0.172624	-0.141209	-0.184615	-0.145513	-0.249224	-0.27837	-0.241043	-0.0191554	-0.177781	-0.0669224	-0.109287	-0.248343	-0.193352	-0.218243	-0.174019	-0.0778876	-0.217755	-0.0242462	-0.160735	-0.0884123	-0.153394	-0.120506	-0.138238	-0.128297	-0.128023	-0.0382081	-0.145097	-0.126209	-0.186555	0.0252981	-0.286393
199267	TRUE	SO_0070	ATP-binding transport protein NatA (NCBI ptt file)	gi|24371670	fig|211586.1.peg.70	CBSS-211586.1.peg.69	-0.500439	-0.314143	-0.282829	-0.487969	-0.344138	-0.375093	-0.100042	-0.327775	-0.0999419	0.206322	0.253199	-0.154909	-0.140855	0.0276591	-0.0347425	-0.140005	-0.172061	-0.154929	-0.162112	0.241137	0.0208457	-0.515061	-0.377857	-0.314452	-0.120006	-0.271257	-0.347251	-0.163256	-0.284407	-0.225309	-0.308677	-0.301178	-0.324453	-0.330503	-0.29133	-0.232537	-0.208526	-0.383547	-0.482441	-1.08593	1.07746	-0.065236	-0.269051
199268	TRUE	SO_0071	hydrolase, alpha/beta hydrolase fold family (NCBI ptt file)	gi|24371671	fig|211586.1.peg.71	CBSS-211586.1.peg.69	-0.261716	-0.26134	-0.250803	-0.259416	-0.0529903	-0.243847	-0.177354	-0.295411	-0.288026	0.0131897	0.127206	-0.193589	-0.136305	-0.000192357	-0.102007	-0.127897	-0.183175	-0.182833	-0.176981	0.109328	-0.0847506	-0.181402	-0.206281	-0.251714	-0.209288	-0.2746	-0.317453	-0.195892	-0.282315	-0.195127	-0.250098	-0.214197	-0.320155	-0.28523	-0.195129	-0.260926	-0.195017	-0.194376	-0.179947	0.23596	-0.390909	0.390141	-0.300009
199270	TRUE	SO_0073	ABC transporter, ATP-binding protein (NCBI ptt file)	gi|24371673	fig|211586.1.peg.73	- none -	-0.292936	0.023514	-0.00896701	-0.0703868	-0.147108	0.0293385	-0.114598	-0.241287	-0.102741	0.106878	0.203628	-0.40838	-0.0425164	0.173339	0.149677	0.0543183	-0.068209	-0.0988131	-0.0645343	0.153654	0.0479276	-0.133331	-0.0425148	-0.00825851	0.137099	0.0895136	-0.104104	-0.0443083	-0.0613942	-0.0237263	0.00177301	0.0279501	-0.14075	-0.18529	-0.28763	-0.270579	-0.259955	-0.0776217	-0.174043	-0.605109	-0.426434	0.867089	0.258165
199271	TRUE	SO_0074	hypothetical protein (NCBI ptt file)	gi|24371674	fig|211586.1.peg.74	- none -	-0.136952	-0.217765	-0.0660622	-0.104193	-0.15813	-0.114579	-0.167365	-0.302974	-0.138139	0.0361284	0.0745433	0.221568	-0.0479914	0.00943973	-0.0970888	-0.0345315	-0.0931712	-0.0842545	-0.110445	0.129979	-0.0774021	-0.119777	-0.12996	-0.068395	0.0249969	-0.138795	-0.311186	-0.1558	-0.221555	-0.181211	-0.22291	-0.217573	-0.299357	-0.242928	-0.190704	-0.204016	-0.146271	-0.0526355	-0.102946	-0.101393	0.896402	0.150109	-0.161747
199272	TRUE	SO_0075	AMP-binding family protein (NCBI ptt file)	gi|24371675	fig|211586.1.peg.75	Biotin biosynthesis; <br>Fatty acid metabolism cluster; <br>Unsaturated Fatty Acid Metabolism	-0.864063	-0.897469	-0.338675	-0.217644	-0.242037	-0.790866	-0.21203	-0.326492	-0.306482	-0.0300282	0.192637	-0.648903	-0.0121067	0.144995	0.000983228	0.0118935	-0.154909	-0.123764	-0.173323	0.158873	0.00241344	-0.128464	-0.171265	-0.0987401	-0.427703	-0.103475	-0.367045	-0.134633	-0.202449	-0.179215	-0.172297	-0.197796	-0.273658	-0.182842	-0.205062	-0.22693	-0.282434	-0.41267	-0.211595	-0.961532	0.813969	-0.389519	-0.234221
199273	TRUE	SO_0076	hypothetical protein (NCBI ptt file)	gi|24371676	fig|211586.1.peg.76	- none -	0.0987183	-0.00817732	-0.178185	-0.170651	-0.363167	-0.146704	-0.0949045	-0.307059	-0.0391209	0.100665	0.0734232	0.109224	-0.0194755	0.0299742	-0.039803	-0.0253307	-0.0461005	-0.0451796	-0.109726	0.169863	-0.0203292	0.155785	-0.236675	-0.0144095	0.0304665	-0.0917816	-0.288328	-0.00593732	-0.0998188	-0.165026	-0.197723	-0.137581	-0.212884	-0.00499931	-0.0893527	-0.0862178	-0.101079	0.0159115	0.0924906	-0.0414021	-0.00201337	-0.15354	-0.218073
199274	TRUE	SO_0077	hypothetical 4-hydroxybenzoyl-CoA thioesterase (NCBI ptt file)	gi|24371677	fig|211586.1.peg.77	- none -	-0.149091	-0.169026	-0.266346	-0.182739	-0.109949	-0.0889802	-0.180668	-0.320929	-0.245648	7.58662e-05	0.0483257	-0.168751	-0.127572	0.0282553	-0.0828944	-0.0683339	-0.153737	-0.180401	-0.162036	0.138815	-0.102099	-0.0127109	-0.744712	-0.118812	-0.179951	-0.17066	-0.455687	-0.119273	-0.195714	-0.300166	-0.347354	-0.25241	-0.36765	-0.106445	-0.166741	-0.188654	-0.139451	-0.0371866	0.0625883	1.00853	-0.894478	-0.640135	-0.12164
199275	TRUE	SO_0078	hypothetical protein (NCBI ptt file)	gi|24371678	fig|211586.1.peg.78	- none -	-0.337382	-0.207666	-0.125543	-0.268637	-0.289893	-0.327022	-0.220248	-0.297453	-0.0582778	0.0301405	-0.0471017	-0.19279	-0.129862	-0.130885	-0.133261	-0.130712	-0.192923	-0.249991	-0.276705	0.04427	-0.187317	-0.304656	-0.299054	-0.351846	-0.0876156	-0.215332	-0.252554	-0.171978	-0.258346	-0.131566	-0.300026	-0.164155	-0.202679	-0.178552	-0.238889	-0.253318	-0.203311	-0.200203	-0.360293	-1.08596	-0.502845	-0.0243549	-0.180931
199276	TRUE	SO_0079	conserved hypothetical protein (NCBI ptt file)	gi|24371679	fig|211586.1.peg.79	- none -	0.163048	-0.141042	-0.041302	-0.0874778	-0.223748	-0.00539	-0.184909	-0.494465	-0.202808	0.129726	0.0366123	0.045087	-0.107267	-0.151099	-0.0470407	0.00493703	-0.134408	-0.247684	-0.286269	0.171427	-0.0536794	0.201878	0.0745315	-0.0716841	-0.0626208	-0.182863	-0.245813	-0.164878	-0.27589	-0.162177	-0.314407	-0.148791	-0.342636	-0.241772	-0.262985	-0.342947	-0.275194	-0.139041	0.0245648	1.29226	0.0359325	0.335104	-0.178135
199278	TRUE	SO_0081	conserved hypothetical protein (NCBI ptt file)	gi|24371681	fig|211586.1.peg.81	- none -	-0.304727	-0.153089	-0.239019	-0.274259	-0.2249	-0.300203	-0.0912069	-0.338286	-0.124029	0.133715	0.149082	-0.129062	-0.219511	0.0356622	-0.234088	-0.153907	-0.230692	-0.239013	-0.236017	0.121554	-0.160013	-0.426171	-0.380128	-0.326291	-0.106207	-0.121212	-0.26398	-0.159739	-0.271441	-0.150355	-0.138228	-0.173104	-0.213849	-0.200542	-0.329599	-0.234571	-0.247253	-0.321181	-0.398987	-1.05364	0.0431145	-1.32247	-0.161682
199279	TRUE	SO_0082	transcriptional regulator, MerR family (NCBI ptt file)	gi|24371682	fig|211586.1.peg.82	Cobalt-zinc-cadmium resistance	-0.448509	-0.326555	-0.367373	-0.153659	-0.146955	-0.402073	-0.148416	-0.077247	-0.0435093	0.112491	0.0220198	0.00971033	0.0207532	0.00317405	-0.0405886	-0.109335	-0.145747	-0.136334	0.0196626	0.105497	-0.166247	-0.297039	-0.184595	-0.0916185	0.0603097	-0.118094	-0.0895679	-0.0237081	-0.0728148	-0.1847	-0.201521	-0.118884	-0.200316	-0.0467101	-0.0698265	-0.0257896	-0.0580773	-0.0610344	-0.129652	-0.697273	-0.18344	0.353917	-0.0600665
199280	TRUE	SO_0083	carboxymuconolactone decarboxylase family protein (NCBI ptt file)	gi|24371683	fig|211586.1.peg.83	- none -	-0.286293	-0.240384	-0.265894	-0.0675044	-0.182059	-0.0617134	0.0617684	-0.0587924	-0.0349942	0.089063	0.193876	0.0275205	0.0330433	0.1566	0.034228	0.0782153	0.0413942	0.0821465	-0.0314168	0.145461	-0.0527783	-0.262291	-0.231019	-0.189571	-0.113846	-0.172018	-0.24196	-0.0921054	-0.166119	-0.151488	-0.0706809	-0.102399	-0.241217	-0.128456	-0.150359	-0.23255	-0.188831	-0.0781033	-0.173278	-0.0804956	-0.063244	0.0279227	-0.242656
199281	TRUE	SO_0084	HAD-superfamily hydrolase, subfamily IA, variant 1 family protein (NCBI ptt file)	gi|24371684	fig|211586.1.peg.84	- none -	-0.245216	-0.236018	-0.197874	-0.519221	-0.776489	-0.570598	-0.322417	-0.0840348	-0.0207248	0.0758226	0.0298479	-0.300362	-0.273064	-0.250535	-0.122419	-0.134526	-0.422609	-0.508219	-0.235454	0.0522332	-0.402628	-0.634865	-0.246979	-0.244216	-0.304156	-0.49121	-0.137731	-0.187195	-0.174401	-0.0760909	-0.21494	-0.171667	-0.188895	-0.659702	-0.123285	-0.138531	-0.0618668	-0.276557	-0.367157	-1.31254	-0.685134	-0.0780203	-0.162854
199282	TRUE	SO_0085	hypothetical protein (NCBI ptt file)	gi|24371685	fig|211586.1.peg.85	- none -	0.0664382	-0.127697	-0.547036	-0.223573	0.0641082	-0.29964	-0.310966	-0.418692	-0.438468	-0.13809	-0.54714	-0.0254928	-0.155901	-0.387134	-0.266495	-0.312092	-0.262352	-0.281284	-0.194768	-0.116683	-0.162938	0.0909104	0.200697	-0.0667265	0.186381	-0.496345	-0.00338409	-0.0305715	-0.299142	-0.0685398	-0.32901	-0.206843	0.0258458	-0.0436619	-0.0962791	-0.0268815	-0.0878405	-0.00247868	-0.0473543	-0.344286	0.410797	0.379839	-0.162339
199284	TRUE	SO_0087	hypothetical protein (NCBI ptt file)	gi|24371687	fig|211586.1.peg.87	- none -	-0.27414	-0.251049	-0.483398	-0.256196	-0.265139	-0.25636	-0.237143	-0.245496	-0.450902	0.0348949	0.00408324	-0.220851	-0.107069	-0.00641002	-0.0617288	-0.112799	-0.146827	-0.161655	-0.0846255	0.151128	-0.120194	-0.271493	-0.281237	-0.221025	-0.139929	-0.226964	-0.204726	-0.124044	-0.268948	-0.181094	-0.275594	-0.188977	-0.318472	-0.163316	-0.193533	-0.183832	-0.205048	-0.266088	-0.213551	0.742028	0.0604908	-0.646277	-0.208015
199285	TRUE	SO_0088	hypothetical protein (NCBI ptt file)	gi|24371688	fig|211586.1.peg.88	- none -	-0.1742	-0.289611	-0.118752	-0.16555	-0.110105	-0.150573	-0.235041	-0.244311	-0.159714	0.0660727	0.0643048	0.106088	-0.0348061	-0.026621	-0.0250135	-0.0424372	-0.0936039	-0.0946262	-0.0758477	0.164246	-0.0671371	-0.0763927	-0.173841	-0.0808038	0.03394	-0.166913	-0.294789	-0.151667	-0.142986	-0.172164	-0.206819	-0.144701	-0.251547	-0.191973	-0.147398	-0.141414	-0.175481	-0.0631703	-0.0829254	0.623553	-0.262117	-0.212774	-0.205187
199287	TRUE	SO_0090	hypothetical protein (NCBI ptt file)	gi|24371690	fig|211586.1.peg.90	- none -	-0.416514	-0.302452	-0.246849	-0.321922	-0.377632	-0.457844	-0.195963	-0.334788	-0.117022	0.0823665	-0.0363861	0.143316	-0.100749	-0.0798746	-0.0942246	-0.143351	-0.186655	-0.18656	-0.189111	0.151073	-0.20175	-0.393864	-0.285182	-0.237406	-0.143241	-0.314087	-0.350562	-0.218932	-0.320291	-0.26626	-0.40732	-0.322618	-0.34754	-0.133313	-0.182181	-0.142357	-0.0818717	-0.35345	-0.428377	0.126173	-0.0348585	-0.0851011	-0.370742
199288	TRUE	SO_0091	hypothetical protein (NCBI ptt file)	gi|24371691	fig|211586.1.peg.91	- none -	-0.133528	-0.261486	-0.485128	-0.191484	-0.222542	-0.120993	-0.243049	-0.369785	-0.292293	0.0242252	-0.162727	-0.0584538	-0.0932631	-0.143695	-0.12545	-0.0929977	-0.14196	-0.137899	-0.182954	0.155345	-0.127008	-0.0894802	-0.0927105	-0.0834903	0.088859	-0.26819	-0.327782	-0.134791	-0.19898	-0.200223	-0.41158	-0.21158	-0.283338	-0.193442	-0.160268	-0.166241	-0.220245	-0.0285527	-0.137418	-0.516965	0.135439	0.280605	0.142023
199289	TRUE	SO_0092	purine nucleoside phosphorylase (NCBI ptt file)	gi|24371692	fig|211586.1.peg.92	Nucleoside Catabolism cluster; <br>Adenosyl nucleosidases; <br>Purine conversions; <br>Deoxyribose and Deoxynucleoside Catabolism; <br>pyrimidine conversions	-0.202617	-0.154978	-0.264402	-0.230745	-0.228869	-0.214686	-0.260952	-0.345436	-0.227412	-0.00972997	-0.170426	-0.0145821	-0.0389533	-0.202769	-0.179687	-0.212378	-0.151815	-0.129091	-0.150915	0.103275	-0.216386	-0.229313	-0.276209	-0.178585	0.0297382	-0.340025	-0.270994	-0.183646	-0.307552	-0.269042	-0.377171	-0.19624	-0.275207	-0.221335	-0.223833	-0.176784	-0.217276	-0.291489	-0.306644	-0.839711	-0.787371	0.25359	-0.0615686
199290	TRUE	SO_0093	NupC family protein (NCBI ptt file)	gi|24371693	fig|211586.1.peg.93	Nucleoside Catabolism cluster; <br>Deoxyribose and Deoxynucleoside Catabolism	-0.334994	-0.246479	-0.306478	-0.449954	-0.259698	-0.297889	-0.258804	-0.307885	-0.200415	0.0996623	-0.0502623	-0.64582	-0.121229	-0.0612284	-0.161488	-0.188565	-0.276353	-0.349135	-0.258793	0.0882358	-0.106599	-0.353182	-0.296458	-0.328835	-0.200467	-0.358574	-0.319467	-0.194045	-0.319022	-0.163053	-0.392968	-0.32183	-0.345198	-0.233618	-0.162855	-0.237349	-0.199651	-0.262925	-0.459372	-0.445415	-0.316296	-0.135219	-0.267959
199291	TRUE	SO_0094	hypothetical protein (NCBI ptt file)	gi|24371694	fig|211586.1.peg.94	- none -	0.0891452	-0.141863	-0.125807	0.0097605	-0.234611	0.0479506	-0.0924699	-0.207311	-0.144606	-0.101514	0.127828	0.00576641	-0.185252	-0.0314521	-0.142584	-0.0841694	-0.129433	-0.196619	-0.149281	0.0768901	-0.0815875	0.087492	-0.187576	-0.147283	-0.0375841	-0.189807	-0.195477	-0.166826	-0.224847	-0.142341	-0.0828362	-0.165767	-0.170328	-0.127267	-0.231754	-0.180566	-0.164389	-0.239132	-0.0821575	-0.366868	-0.433518	0.0323328	-0.211385
199292	TRUE	SO_0095	imidazolonepropionase (NCBI ptt file)	gi|24371695	fig|211586.1.peg.95	Histidine Degradation	-0.521086	-0.365638	-0.267873	-0.471007	-0.37242	-0.3992	-0.194525	-0.260166	-0.490535	0.144888	0.153058	-0.784991	-0.0182268	-0.0526108	-0.0302345	-0.152985	-0.287854	-0.27283	-0.254365	0.149502	-0.236638	-0.148158	-0.221487	-0.16375	-0.0949427	0.00672001	-0.238682	-0.0608063	-0.0980894	-0.125119	-0.177035	-0.059933	-0.320973	-0.00687045	-0.116387	-0.391659	-0.427613	0.0482859	-0.176697	-0.440837	0.199074	-0.432309	-0.152741
199293	TRUE	SO_0096	histidine utilization repressor (NCBI ptt file)	gi|24371696	fig|211586.1.peg.96	Histidine Degradation	-0.185789	-0.095821	-0.294396	-0.223371	-0.155744	-0.235732	-0.0107613	-0.0924531	-0.191241	0.0874094	0.132124	-0.207852	-0.110465	-0.120466	-0.139965	-0.114172	-0.18402	-0.220575	-0.242383	0.00651829	-0.222071	-0.498052	-0.28482	-0.286773	-0.382256	-0.464365	-0.100883	-0.100113	-0.13814	-0.080937	-0.0893104	-0.0402977	-0.0719375	-0.074159	-0.203788	-0.33483	-0.0812462	-0.277926	-0.387189	-0.0219177	-0.893268	-0.197655	-0.0611349
199294	TRUE	SO_0097	urocanate hydratase (NCBI ptt file)	gi|24371697	fig|211586.1.peg.97	Histidine Degradation	-0.283575	-0.159495	-0.255321	-0.203183	-0.0550472	-0.019762	-0.136611	-0.196618	-0.345972	0.176414	0.176123	-0.130296	-0.00127911	0.0985828	-0.0582796	-0.0106763	-0.141205	-0.0929732	-0.150906	0.234443	-0.00260653	-0.147518	-0.0718759	-0.0887948	-0.407744	-0.407151	-0.133025	-0.0972398	-0.174417	-0.0891622	-0.147751	-0.11044	-0.197984	-0.122115	-0.0945157	-0.351244	-0.106442	-0.222209	-0.0703255	0.225886	0.416971	0.372082	-0.300347
199295	TRUE	SO_0098	histidine ammonia-lyase (NCBI ptt file)	gi|24371698	fig|211586.1.peg.98	Histidine Degradation	-0.188419	-0.345332	-0.0131647	-0.00421596	0.26957	-0.0588799	-0.0409284	-0.0228141	-0.328121	0.0794684	0.267772	0.120683	-0.0584389	0.143793	0.018701	0.0123937	-0.0792495	-0.0539212	-0.00649568	0.160093	-0.0925632	0.153609	-0.091362	-0.0592507	-0.521994	-0.533708	-0.178061	-0.133362	-0.283405	-0.19489	-0.161726	-0.103886	-0.304156	-0.10429	-0.00591062	-0.299606	-0.100629	-0.121202	0.234922	-1.09578	-0.355931	0.249112	-0.264991
199298	TRUE	SO_0101	selenium-containing formate dehydrogenase, nitrate inducible, alpha subunit (NCBI ptt file)	gi|24371701	fig|211586.1.peg.99	Selenocysteine metabolism; <br>Formate hydrogenase; <br>Formate dehydrogenase	-0.188209	-0.241716	-0.0529576	-0.145547	-0.0650223	-0.10619	-0.168908	-0.205332	-0.158558	0.0492812	0.165423	-0.373728	-0.0986302	0.107617	-0.0443796	-0.0396945	-0.132881	-0.142433	-0.140193	0.162421	-0.0167721	-0.14128	-0.17661	-0.133347	-0.255259	-0.15172	-0.329108	-0.186887	-0.274006	-0.146272	-0.140433	-0.183771	-0.276958	-0.226395	-0.240555	-0.185624	-0.203204	-0.162228	-0.143937	-0.397247	0.474242	0.277808	-0.0726091
199299	TRUE	SO_0102	formate dehydrogenase, nitrate-inducible, iron-sulfur subunit (NCBI ptt file)	gi|24371702	fig|211586.1.peg.101	Formate hydrogenase; <br>Formate dehydrogenase	-0.377397	-0.123586	-0.0130707	-0.292785	-0.358549	-0.285546	-0.0752375	-0.0830069	0.0102587	0.0542603	0.303272	-0.62472	-0.0464412	0.14886	-0.0573393	-0.00567845	-0.174245	-0.0967235	-0.115453	0.0794781	-0.0350409	-0.604046	-0.371484	-0.263274	-0.317847	-0.0836864	-0.156019	-0.0840417	-0.0954288	-0.154854	-0.0854052	-0.111866	-0.176095	-0.0682181	-0.149404	-0.110224	-0.0482852	-0.284897	-0.520477	0.242406	-0.0763628	0.0771186	-0.0519126
199301	TRUE	SO_0104	fdhE protein (NCBI ptt file)	gi|24371704	fig|211586.1.peg.103	Formate hydrogenase	-0.146934	-0.13078	-0.23826	-0.117808	-0.0451239	-0.134069	-0.0893967	-0.0907927	-0.061909	0.0715663	0.138621	0.102905	-0.0908666	0.0200983	-0.0791073	-0.0632494	-0.102296	-0.107689	-0.100982	0.0110255	-0.0501562	-0.0704048	-0.129767	-0.128811	-0.0251111	-0.131852	-0.177823	-0.09762	-0.121612	-0.0980566	-0.0923379	-0.0723494	-0.140917	-0.0875254	-0.138579	-0.0889778	-0.0546445	-0.149957	-0.0533484	-0.164969	0.142649	-0.323729	-0.17685
199302	TRUE	SO_0105	L-seryl-tRNA selenium transferase (NCBI ptt file)	gi|24371705	fig|211586.1.peg.104	Selenocysteine metabolism	-0.325607	-0.436158	-0.164966	-0.272102	-0.158816	-0.0716885	-0.319867	-0.290396	-0.15717	0.198582	0.0517611	-0.139278	-0.131765	-0.0764096	-0.0659639	0.000636922	-0.18278	-0.315743	-0.0580718	0.27484	-0.114708	-0.252347	-0.208092	-0.0561273	-0.0170014	-0.168218	-0.283288	-0.0526426	-0.149436	-0.226303	-0.333357	-0.211321	-0.254211	-0.110753	-0.174576	-0.113463	-0.190506	0.0188786	-0.112812	0.264063	-0.265149	0.119934	-0.159136
199303	TRUE	SO_0106	selenocysteine-specific translation elongation factor (NCBI ptt file)	gi|24371706	fig|211586.1.peg.105	Selenocysteine metabolism	-0.1947	-0.25845	-0.236534	-0.269762	-0.218111	-0.254643	-0.0474158	-0.180037	0.0524146	0.162579	0.17615	0.388046	-0.0710678	0.0179317	-0.0491215	-0.0485467	-0.0795904	-0.0673687	-0.0680033	0.150195	-0.105728	-0.309242	-0.127552	-0.137674	0.144869	-0.116101	-0.15746	-0.0529998	-0.111244	-0.149484	-0.186574	-0.113528	-0.121148	-0.00591761	-0.118052	-0.036228	0.0220407	-0.125752	-0.249077	-0.541111	0.637137	0.298077	-0.256268
199304	TRUE	SO_0107	formate dehydrogenase accessory protein FdhD (NCBI ptt file)	gi|24371707	fig|211586.1.peg.106	Formate hydrogenase	-0.614909	-0.696962	-0.474251	-0.388067	-0.32309	-0.604813	-0.0690496	-0.129647	0.00563967	0.055565	-0.107008	-0.048372	-0.107653	-0.154515	-0.0805274	-0.105804	-0.174352	-0.195689	-0.146065	-0.0676015	-0.241988	-0.448204	-0.260059	-0.228521	-0.0461258	-0.290423	-0.202433	-0.0987062	-0.160884	-0.164947	-0.270755	-0.134497	-0.165911	-0.0568094	-0.137026	-0.060369	-0.0323641	-0.270258	-0.365825	-0.764596	-0.221519	-0.613548	-0.329854
199305	TRUE	SO_0108	hypothetical transporter component (NCBI ptt file)	gi|24371708	fig|211586.1.peg.107	- none -	-0.114405	-0.185194	-0.239843	-0.291613	-0.117002	-0.307061	-0.00895605	-0.260104	-0.0325667	-0.00737974	-0.0239134	-0.115422	-0.14423	-0.179483	-0.259834	-0.191195	-0.249153	-0.231631	-0.161866	0.0525552	-0.156537	-0.0720494	-0.168362	-0.324485	-0.0526097	-0.253499	-0.0802719	-0.0961274	-0.283759	-0.0629718	-0.151102	-0.093364	-0.0374026	0.0199299	-0.12328	-0.0218927	0.0030945	-0.25966	-0.231392	0.324419	-0.480579	-0.265155	-0.424561
199306	TRUE	SO_0109	conserved hypothetical protein (NCBI ptt file)	gi|24371709	fig|211586.1.peg.108	- none -	-0.495785	-0.490623	-0.320731	-0.175752	-0.11811	-0.247049	-0.103787	-0.14219	-0.0234306	-0.00458756	-0.017029	0.0302833	-0.0587465	0.0028679	0.00684468	-0.0529012	-0.135478	-0.0260426	-0.0703681	0.0862939	-0.031768	-0.151528	-0.122118	-0.0381707	-0.106935	-0.246057	-0.168864	-0.0645655	-0.102667	-0.16897	-0.226329	-0.104492	-0.170422	-0.0581485	-0.0191795	-0.00995207	-0.0380425	-0.11921	-0.099928	-0.57542	-0.884004	-0.0734738	-0.323745
199307	TRUE	SO_0110	hypothetical protease (NCBI ptt file)	gi|24371710	fig|211586.1.peg.109	- none -	-0.338288	-0.287098	-0.146981	-0.270276	-0.24301	-0.349733	-0.190662	-0.188292	-0.126816	0.0912594	0.0533338	-0.725669	-0.0225964	0.0557501	-0.0309328	-0.0990831	-0.12269	-0.12727	-0.211755	0.151984	-0.0952454	-0.264917	-0.288753	-0.278673	-0.344949	-0.288541	-0.191786	-0.195764	-0.235922	-0.148581	-0.261592	-0.171654	-0.306757	-0.234441	-0.177655	-0.257123	-0.195375	-0.195019	-0.344824	-0.898128	-0.358869	-0.502802	-0.154726
199308	TRUE	SO_0111	hypothetical protein (NCBI ptt file)	gi|24371711	fig|211586.1.peg.110	- none -	-0.2011	-0.192722	-0.0581494	-0.234684	-0.137543	-0.17193	-0.132585	-0.167654	-0.104334	0.0546792	0.266299	-0.527403	-0.0743671	0.0930618	-0.0549726	-0.0522161	-0.211744	-0.141263	-0.188606	0.118362	-0.0201554	0.0460741	-0.206974	-0.165566	-0.148951	-0.0626576	-0.185335	-0.0952867	-0.204593	-0.0768189	0.00293607	-0.0866972	-0.195447	-0.136322	-0.175107	-0.226999	-0.147027	-0.0543614	-0.098525	1.30322	-0.408659	0.317207	-0.331447
199309	TRUE	SO_0112	conserved hypothetical protein (NCBI ptt file)	gi|24371712	fig|211586.1.peg.111	- none -	0.0505837	-0.311069	-0.0793252	-0.020475	-0.134652	0.175043	-0.173719	-0.227204	-0.285472	0.0360733	0.216197	0.504882	-0.210421	0.082667	-0.107038	-0.192568	-0.187933	-0.139246	-0.21459	0.0720222	-0.19324	0.0293963	-0.291918	-0.254318	0.184215	-0.150509	-0.375824	-0.250711	-0.24179	-0.196179	-0.13221	-0.154586	-0.354097	-0.171173	-0.258683	-0.27795	-0.29092	-0.137651	0.0719222	0.0910352	-0.034635	0.532235	-0.21806
199310	TRUE	SO_0113	conserved hypothetical protein (NCBI ptt file)	gi|24371713	fig|211586.1.peg.112	- none -	0.136541	-0.075852	-0.00703391	0.135084	0.159289	0.175736	-0.167887	-0.186811	-0.209647	0.0466766	0.150774	0.0130403	-0.0299988	0.11004	-0.0433675	0.0407972	-0.106958	-0.115806	-0.120466	0.11834	-0.035031	0.299847	-0.0283772	0.00156023	-0.0312225	-0.0500136	-0.203148	-0.0981287	-0.165597	-0.0601158	-0.0937546	-0.0257918	-0.236815	-0.168623	-0.143356	-0.18567	-0.201772	0.108229	0.260901	-0.187965	0.419617	0.495611	-0.127643
199311	TRUE	SO_0114	conserved hypothetical protein (NCBI ptt file)	gi|24371714	fig|211586.1.peg.113	- none -	-0.0773831	0.0414419	-0.137028	-0.0558222	-0.0727833	-0.000235599	-0.0966918	-0.118047	0.00900386	0.116946	0.318239	-0.283176	-0.0982094	0.0620976	-0.0126448	-0.0975036	-0.195414	-0.262153	-0.119836	0.0431066	-0.033364	-0.187845	-0.197186	-0.153247	-0.073357	0.0549414	-0.182969	-0.110703	-0.144952	-0.117092	-0.0497268	-0.0464271	-0.164169	-0.0728221	-0.175314	-0.145967	-0.0896883	-0.195053	-0.217722	-0.382349	-0.0240462	0.287909	-0.142774
199312	TRUE	SO_0115	hypothetical protein (NCBI ptt file)	gi|24371715	fig|211586.1.peg.114	- none -	-0.254226	-0.191708	-0.105359	-0.258766	-0.203333	-0.380274	-0.137849	-0.134342	-0.0255009	0.138177	0.0927533	-0.262828	-0.181467	-0.0671975	-0.0784012	-0.100539	-0.196105	-0.17925	-0.111151	0.110711	-0.148583	-0.228419	-0.208613	-0.156222	-0.123685	-0.192099	-0.13937	-0.100509	-0.157256	-0.121033	-0.210289	-0.149002	-0.207409	-0.0370823	-0.0582406	-0.031055	-0.0441311	-0.213596	-0.254958	0.734999	-0.370519	-0.368188	-0.330089
199313	TRUE	SO_0116	hypothetical protein (NCBI ptt file)	gi|24371716	fig|211586.1.peg.115	- none -	-0.357176	-0.294928	-0.215957	-0.290211	-0.192663	-0.29747	-0.251713	-0.373348	-0.198348	-0.0249823	-0.0374046	-0.174503	-0.226071	-0.0496259	-0.233839	-0.146535	-0.267329	-0.174288	-0.264471	0.084077	0.0247686	-0.112773	-0.244264	-0.219466	-0.333727	-0.323911	-0.360827	-0.168217	-0.205679	-0.158137	-0.33308	-0.246414	-0.267593	-0.100789	-0.262973	-0.147687	-0.185778	-0.183806	-0.180072	1.17485	0.0996953	0.155183	-0.246036
199315	TRUE	SO_0118	hypothetical protein (NCBI ptt file)	gi|24371718	fig|211586.1.peg.116	- none -	-0.480826	-0.295795	-0.332697	-0.347224	-0.233645	-0.4009	-0.181686	-0.245445	-0.0364247	0.140965	-0.0977576	-0.178755	-0.108856	-0.201487	-0.111114	-0.103572	-0.232021	-0.315316	-0.179101	0.162416	-0.238702	-0.245442	-0.260907	-0.263806	-0.181658	-0.410986	-0.279664	-0.157911	-0.188662	-0.287753	-0.424613	-0.309627	-0.313883	-0.205531	-0.101485	-0.0856166	-0.0856676	-0.208637	-0.224498	-1.06022	1.07492	-0.41187	-0.321108
199316	TRUE	SO_0119	conserved hypothetical protein (NCBI ptt file)	gi|24371719	fig|211586.1.peg.117	- none -	-0.0843717	-0.0397515	-0.134773	-0.0964198	-0.132778	0.130072	-0.24904	-0.310912	-0.137836	0.123055	0.181993	-0.165992	-0.155397	0.0357226	-0.151162	0.0232097	-0.238803	-0.183623	-0.215615	0.265323	-0.0378095	0.037602	-0.109788	-0.235363	-0.134887	-0.157808	-0.311837	-0.180555	-0.253884	-0.125149	-0.297281	-0.198862	-0.248092	-0.216356	-0.222823	-0.238526	-0.227485	-0.109928	-0.102257	-0.488447	-0.0273148	0.0373066	-0.147037
199317	TRUE	SO_0120	hypothetical protein (NCBI ptt file)	gi|24371720	fig|211586.1.peg.118	- none -	-0.277361	-0.136574	-0.318742	-0.245808	-0.292906	-0.218216	-0.163601	-0.240287	-0.103639	0.0571331	0.0259268	-0.431845	-0.144667	-0.0799563	-0.119235	-0.10686	-0.225957	-0.215897	-0.248666	0.0694288	-0.161577	-0.0978514	-0.200602	-0.262868	-0.267123	-0.259412	-0.209064	-0.13936	-0.218648	-0.145909	-0.224107	-0.141341	-0.179149	-0.161294	-0.166688	-0.202253	-0.178961	-0.147664	-0.243197	-0.406864	-0.241264	0.274861	-0.180961
199318	TRUE	SO_0121	hypothetical Small-conductance mechanosensitive channel (NCBI ptt file)	gi|24371721	fig|211586.1.peg.119	- none -	-0.269749	-0.390968	-0.415817	-0.132443	-0.104406	0.0555026	-0.593262	-0.252281	-0.209935	0.0068723	-0.129034	-0.0167174	-0.130938	-0.0993264	-0.151299	-0.150448	-0.126029	-0.117187	-0.205565	0.117298	-0.134238	0.0967174	-0.0879543	-0.128087	-0.0524281	-0.288827	-0.228977	-0.14322	-0.233681	-0.206182	-0.299368	-0.186866	-0.159787	-0.18493	-0.0758101	-0.156584	-0.170239	-0.0154969	-0.0304135	0.818403	0.721225	0.107333	-0.174036
199319	FALSE	SO_0122	transporter, LysE family (NCBI ptt file)	gi|24371722	fig|211586.1.peg.120	- none -	-0.180429	-0.192731	-0.443576	-0.393863	-0.264029	-0.378117	-0.285855	-0.332596	0.0365612	0.107443	-0.245657	-0.153751	-0.190071	-0.311191	-0.249944	-0.0894612	-0.292578	-0.297141	-0.36397	0.115187	-0.159067	-0.059935	-0.116199	-0.16071	-0.215125	-0.596034	-0.195029	-0.258526	-0.378273	-0.145676	-0.488158	-0.251731	-0.164257	-0.175107	-0.193022	-0.194787	-0.252136	-0.0154087	-0.258525	0.429072	-0.0368637	-0.90939	-0.324475
199320	TRUE	SO_0123	acyltransferase family protein (NCBI ptt file)	gi|24371723	fig|211586.1.peg.121	- none -	-0.224083	-0.00561446	0.0695272	-0.413117	-0.513432	-0.358647	-0.198892	-0.154353	-0.161509	-0.0518766	0.213596	0.0541802	-0.199229	0.0520839	-0.0605155	-0.117815	-0.252525	-0.148469	-0.184738	0.126795	-0.111565	-0.724837	-0.552265	-0.496542	-0.0260634	-0.0767154	-0.297525	-0.174493	-0.177169	-0.123351	-0.16478	-0.171825	-0.275604	-0.102544	-0.210345	-0.19417	-0.162637	-0.609789	-0.718614	-1.19174	-0.127027	-0.140129	-0.475426
199322	TRUE	SO_0125	conserved hypothetical protein (NCBI ptt file)	gi|24371725	fig|211586.1.peg.122	Glutamine, Glutamate, Aspartate and Asparagine Biosynthesis; <br>Iojap	-0.165339	-0.17709	-0.270794	-0.189034	-0.257329	-0.227382	-0.25383	-0.286717	-0.253567	0.0123557	0.0616777	0.0568599	-0.0783538	0.0336702	-0.0427008	-0.00716021	-0.0916429	-0.0544619	-0.177741	0.144334	-0.07155	-0.163355	-0.337802	-0.206577	-0.0339491	-0.158651	-0.343339	-0.128461	-0.168429	-0.117329	-0.15617	-0.171712	-0.379524	-0.221288	-0.189181	-0.135681	-0.261656	-0.0509307	-0.153632	0.160166	0.436857	-0.0488926	-0.00782499
199323	TRUE	SO_0126	conserved hypothetical protein (NCBI ptt file)	gi|24371726	fig|211586.1.peg.123	- none -	-0.647263	-0.413729	-0.683908	-0.247567	-0.27115	-0.327845	-0.204974	-0.257122	-0.078972	-0.0140528	-0.223378	0.0767912	-0.0911946	-0.195066	-0.124061	-0.0922353	-0.161958	-0.192017	-0.11607	0.064311	-0.201054	-0.130465	-0.218085	-0.0940553	0.0608095	-0.274107	-0.157554	-0.0509791	-0.197332	-0.203983	-0.327545	-0.224682	-0.258435	-0.107381	-0.0543419	-0.0537364	-0.100791	-0.123675	-0.112218	-1.84838	0.0329351	-0.504806	-0.21512
199324	TRUE	SO_0127	hypothetical protein (NCBI ptt file)	gi|24371727	fig|211586.1.peg.124	- none -	0.110632	-0.0136507	-0.47322	-0.12242	0.0882255	0.0864036	-0.16246	-0.269314	0.122958	0.121342	0.142152	-0.0450358	0.0912139	0.0365281	-0.203728	-0.572116	-0.104946	-0.135954	-0.195825	0.359753	-0.00733636	-0.0590765	-0.200973	-0.247096	-0.111992	-0.123977	0.00112666	-0.045576	-0.181391	-0.0660325	-0.225239	-0.188323	-0.26465	-0.0217343	-0.472528	-0.480973	-0.390057	-0.151331	-0.0671061	-3.33715	0.452427	-0.275853	-0.156287
199325	TRUE	SO_0128	hypothetical protein (NCBI ptt file)	gi|24371728	fig|211586.1.peg.125	- none -	-0.269728	-0.264201	-0.252614	-0.135121	-0.0296533	-0.161565	-0.0639768	-0.199513	-0.126787	0.113261	0.16077	-0.223554	-0.116875	0.0507051	-0.129904	-0.310369	-0.152518	-0.137326	-0.149688	0.190569	-0.00303282	-0.0984763	-0.148851	-0.207951	-0.189147	-0.217968	-0.186201	-0.154313	-0.340674	-0.118447	-0.173034	-0.106509	-0.206406	-0.17136	-0.191834	-0.237965	-0.203531	-0.262031	-0.0558472	-0.922166	0.0410559	-0.620901	-0.235713
199326	TRUE	SO_0129	conserved hypothetical protein TIGR00427 (NCBI ptt file)	gi|24371729	fig|211586.1.peg.126	- none -	-0.424194	-0.307362	0.125859	-0.501974	-0.4473	-0.576763	-0.10494	-0.322957	-0.0470091	0.0988969	0.0173744	-0.062024	0.0451544	-0.0342561	-0.0854049	-0.0165843	-0.047711	-0.0948955	0.0043898	0.167439	-0.0740595	-0.459222	-0.332234	-0.220188	0.0300291	-0.191282	-0.166555	-0.00784511	-0.0968556	-0.205877	-0.197186	-0.0704378	-0.199278	-0.102242	-0.109168	-0.131887	-0.0628309	-0.125946	-0.395156	0.508908	-0.75882	0.419682	0.00546235
199327	TRUE	SO_0130	protease, putative (NCBI ptt file)	gi|24371730	fig|211586.1.peg.127	- none -	-0.213415	-0.26946	-0.430121	-0.292072	-0.238834	-0.295031	-0.244964	-0.318409	-0.176593	0.0343741	0.0673612	-0.0599739	-0.194557	-0.0127845	-0.172445	-0.090919	-0.272425	-0.26136	-0.221865	0.0544604	-0.0715249	-0.035206	-0.203036	-0.142839	-0.114994	-0.260114	-0.270186	-0.181036	-0.170601	-0.155857	-0.125282	-0.196406	-0.171702	-0.141582	-0.192931	-0.190294	-0.227835	-0.144109	-0.155268	-0.644806	-0.499706	-0.0418669	-0.206386
199328	TRUE	SO_0131	hypothetical chorismate pyruvate lyase (NCBI ptt file)	gi|24371731	fig|211586.1.peg.128	COG3146 experimental; <br>Ubiquinone Biosynthesis; <br>Experimental-Ubiquinone BiosynthesisVDC	0.0946468	0.135917	-0.107929	-0.101352	-0.167871	-0.02767	-0.111239	-0.169108	-0.128628	0.0392317	0.0319456	-0.0389664	-0.0414692	-0.000221409	0.00353355	-0.0845575	-0.129405	-0.136439	-0.0992317	0.0232608	-0.12747	-0.14175	-0.27975	-0.12278	-0.0388912	-0.112752	-0.134549	-0.0664052	-0.143094	-0.266243	-0.298205	-0.377183	-0.506425	-0.0387527	-0.198623	-0.423423	-0.211529	-0.0672509	-0.296008	-1.2371	-0.618976	-0.0499013	0.0899022
199329	TRUE	SO_0132	flagellar protein FliL, putative (NCBI ptt file)	gi|24371732	fig|211586.1.peg.129	Flagellum	0.0681436	-0.156973	0.40599	0.0762562	0.352751	0.00698022	-0.0796215	-0.134868	-0.0066056	0.0575965	-0.238589	0.647186	0.301614	-0.0234189	0.124665	0.00671001	0.020923	-0.0188513	-0.162372	-0.119865	-0.155719	0.160119	0.0556983	-0.220478	-0.0539754	-0.140959	-0.143427	-0.138466	-0.126011	-0.178285	-0.266162	-0.101745	-0.124124	0.307096	-0.0723676	-0.0734693	-0.0774806	0.156406	-0.0164001	0.299161	1.24908	0.512397	-0.0259386
199331	TRUE	SO_0134	putative SAM-dependent methyltransferase (RefSeq)	gi|24371734	fig|211586.1.peg.130	RNA methylation	-0.160544	-0.16722	-0.0776157	-0.0118763	-0.101607	-0.117772	-0.129409	-0.0844728	-0.0607939	0.0420496	0.086006	-0.00641953	-0.0361137	-0.00456255	-0.0317258	-0.114385	-0.134804	-0.134732	-0.138861	-0.0206561	-0.0890886	-0.200831	-0.225606	-0.20287	-0.0888761	-0.142368	-0.185383	-0.103576	-0.169386	-0.131218	-0.0975938	-0.0188583	-0.162981	-0.115557	-0.168579	-0.115924	-0.0695478	-0.176172	-0.211019	-0.427849	-0.160026	-0.27251	-0.171414
199334	TRUE	SO_0137	molybdopterin biosynthesis MoeB protein (NCBI ptt file)	gi|24371737	fig|211586.1.peg.133	- none -	-2.71659	-3.63437	-5.75917	-0.818689	-3.19538	-4.6889	-0.122322	-0.283526	0.149796	0.0291822	0.0542503	-0.0704252	0.00717704	0.0657598	-0.0650937	-0.0208637	-0.127839	-0.18106	-0.301745	0.0108146	-0.295634	-1.61427	-0.371153	-0.263358	-0.408877	-0.467954	-0.382945	-0.154956	-0.179291	-0.23629	-0.226801	-0.155406	-0.293096	-0.195164	-0.190112	-0.226233	-0.177642	-0.777477	-0.323078	-2.4667	-4.18832	-4.56973	-3.45317
199335	TRUE	SO_0138	molybdopterin biosynthesis MoeA protein (NCBI ptt file)	gi|24371738	fig|211586.1.peg.134	- none -	-1.50319	-1.74527	-3.48089	-0.448208	-1.47725	-2.88107	-0.211092	-0.253398	0.00714404	-0.0593406	0.0146764	-0.144446	-0.0747997	0.0784768	-0.098554	-0.00225123	-0.159123	-0.193934	-0.244189	0.0150373	-0.191943	-1.16822	-0.17522	-0.189928	-0.311837	-0.365317	-0.355836	-0.136968	-0.147481	-0.165993	-0.180535	-0.0932829	-0.189594	-0.122282	-0.203656	-0.163837	-0.120748	-0.555627	-0.0823212	-0.913958	-2.45758	-3.3106	-1.72913
199338	TRUE	SO_0141	sensory box protein (NCBI ptt file)	gi|24371741	fig|211586.1.peg.137	- none -	0.108115	0.117387	0.761922	-0.285315	0.551948	0.168957	-0.303547	-0.23676	-0.346466	0.1152	0.0753809	-0.198657	-0.0519689	0.0136235	-0.000949503	-0.011747	-0.199906	-0.166604	-0.132701	0.287341	-0.0584695	-0.303113	-0.265239	-0.0651373	-0.135957	-0.238796	-0.251219	-0.155011	-0.162356	-0.196809	-0.326121	-0.200045	-0.306934	-0.218446	-0.26336	-0.164662	-0.158878	-0.231284	-0.321068	-0.6423	0.972496	0.805502	0.074356
199339	TRUE	SO_0142	3,4-dihydroxy-2-butanone 4-phosphate synthase (NCBI ptt file)	gi|24371742	fig|211586.1.peg.138	Riboflavin, FMN and FAD metabolism in plants; <br>Riboflavin, FMN and FAD metabolism; <br>riboflavin to FAD	-1.34802	-1.72837	-0.494226	-0.19834	-0.137781	-0.457475	-0.00670311	-0.088839	0.02889	0.140963	0.235721	0.0454734	-0.13062	0.0294659	-0.0784709	-0.0230019	-0.128961	-0.203096	-0.11288	-0.0717254	-0.0906971	-0.552914	-0.338148	-0.186131	-0.173223	0.0108777	-0.122444	-0.0893348	-0.0294609	-0.118989	-0.0433486	-0.033004	-0.0858267	-0.110455	-0.0927518	-0.0509344	0.0423111	-0.210764	-0.358622	-0.921243	-0.815705	-1.90321	-1.95846
199341	TRUE	SO_0144	protease II (NCBI ptt file)	gi|24371744	fig|211586.1.peg.139	- none -	-0.233882	-0.113499	-0.118256	-0.279271	-0.0668607	-0.323482	-0.0651781	-0.135035	-0.0283866	0.226407	0.284827	0.027554	-0.039801	0.145912	-0.0016927	-0.0117449	-0.142346	-0.0638313	-0.0514639	0.162556	-0.0760135	-0.348094	-0.317479	-0.219448	-0.0422337	-0.176601	-0.315768	-0.123432	-0.185092	-0.252219	-0.195373	-0.241829	-0.33706	-0.08829	-0.150221	-0.10227	-0.110608	-0.2135	-0.3458	-0.921471	-0.104453	0.360556	-0.150194
199342	TRUE	SO_0145	hypothetical URI domain endonuclease (NCBI ptt file)	gi|24371745	fig|211586.1.peg.140	- none -	-0.198162	-0.33985	-0.0832659	-0.190947	-0.224286	-0.163588	-0.220954	-0.30206	-0.246698	0.0232741	-0.048689	0.0888237	0.000274273	0.0333823	-0.0326875	-0.0413849	-0.0629039	-0.0360244	-0.0156439	0.0822831	-0.123866	-0.145894	-0.337703	-0.0870665	0.0189553	-0.20098	-0.359769	-0.121789	-0.183943	-0.321942	-0.374473	-0.291607	-0.402754	-0.11777	-0.107348	-0.152161	-0.220939	-0.073037	-0.257422	-1.1467	-0.0981368	-0.171492	-0.182845
199343	FALSE	SO_0146	ISSod3, transposase (NCBI ptt file)	gi|24371746	fig|211586.1.peg.141	- none -	-0.450523	-0.306295	-0.292913	-0.223166	-0.21672	-0.225701	-0.155873	-0.25516	-0.109876	0.0311386	-0.0657374	0.0698609	-0.0969295	-0.0880173	-0.0991519	-0.149656	-0.101313	-0.0732405	-0.115412	0.049947	-0.176159	-0.239213	-0.17078	-0.214787	-0.0418254	-0.237702	-0.251101	-0.145619	-0.193948	-0.185607	-0.356715	-0.212313	-0.314823	-0.148541	-0.192034	-0.127206	-0.151208	-0.157239	-0.204319	-0.0115392	0.321152	0.491503	-0.281244
199344	TRUE	SO_0147	hypothetical protein (NCBI ptt file)	gi|24371747	fig|211586.1.peg.142	- none -	-0.267503	-0.0274943	-0.00656584	-0.141809	-0.179144	-0.104247	-0.0440805	-0.145944	-0.082661	0.00493365	0.15843	-0.374344	-0.0351409	0.0276051	-0.0504242	-0.0499725	-0.0975874	-0.0935608	-0.0741592	0.0460636	-0.0800774	-0.268423	-0.259602	-0.198257	-0.166472	-0.106179	-0.161637	-0.0694471	-0.0724155	-0.0713025	-0.0848987	-0.064242	-0.100237	-0.0538134	-0.0842849	-0.0520751	-0.0384587	-0.136032	-0.288966	-0.423411	-0.542794	-0.150381	-0.166928
199345	TRUE	SO_0148	hypothetical protein (NCBI ptt file)	gi|24371748	fig|211586.1.peg.143	- none -	-0.427785	-0.262022	-0.140184	-0.297953	-0.197569	-0.193887	-0.137289	-0.252113	-0.189667	0.104574	0.185828	0.0391061	-0.12335	0.0810867	-0.0676754	-0.0921372	-0.125136	-0.200544	-0.178594	0.170254	-0.096298	-0.409853	-0.407859	-0.334036	0.0241662	-0.077979	-0.313648	-0.166543	-0.168632	-0.155258	-0.133629	-0.130807	-0.19565	-0.155855	-0.226045	-0.141237	-0.159119	-0.260081	-0.344783	-1.02739	0.95859	-0.104887	-0.185613
199347	TRUE	SO_0150	lipoprotein, putative (NCBI ptt file)	gi|24371750	fig|211586.1.peg.144	- none -	-0.519299	-0.252196	0.0411948	-0.404902	-0.0682359	-0.271273	-0.0948322	-0.063077	0.141188	0.199087	-0.0496324	0.436226	-0.196412	-0.109375	-0.140512	-0.0938442	-0.163199	-0.155716	-0.139808	0.0754647	-0.174637	-0.186796	-0.12395	-0.160335	-0.10283	-0.324291	-0.245262	-0.142401	-0.214786	-0.208213	-0.270226	-0.236929	-0.117937	-0.0801356	-0.131145	-0.0373931	-0.0120033	-0.164341	-0.153507	-0.350784	0.66865	-0.0788086	-0.319747
199348	TRUE	SO_0151	hypothetical SAM-dependent methyltransferase (NCBI ptt file)	gi|24371751	fig|211586.1.peg.145	- none -	-0.202486	0.0258202	0.081598	-0.278428	-0.0425557	-0.099635	-0.210957	-0.402385	-0.114117	0.0720557	0.00758504	-0.118079	-0.0146852	0.0122419	-0.0717891	-0.0788906	-0.100831	-0.0417848	-0.157856	0.197561	-0.042318	-0.0477626	-0.16719	-0.0808671	-0.0135692	-0.154517	-0.183724	-0.0712841	-0.193967	-0.118598	-0.212992	-0.143624	-0.191316	-0.150927	-0.185146	-0.215852	-0.228376	-0.13879	-0.0803279	0.0267216	-1.2861	-0.213529	-0.0193505
199349	TRUE	SO_0152	hypothetical carboxypeptidase (NCBI ptt file)	gi|24371752	fig|211586.1.peg.146	- none -	-0.0552105	-0.0212186	-0.265383	-0.315187	-0.181683	-0.060899	-0.251771	-0.30763	-0.21868	0.0140587	0.0185834	-0.277211	-0.188833	-0.156634	-0.185352	-0.149419	-0.274722	-0.295715	-0.268362	0.0690425	-0.0828086	-0.0816098	-0.186746	-0.209607	-0.169243	-0.255442	-0.202268	-0.130468	-0.211233	-0.10401	-0.245525	-0.108542	-0.159984	-0.135655	-0.173919	-0.187048	-0.208786	-0.0601833	-0.220894	0.89236	-0.646588	-0.376083	-0.16229
199351	TRUE	SO_0154	conserved hypothetical protein (NCBI ptt file)	gi|24371754	fig|211586.1.peg.147	- none -	-0.187456	-0.0798457	-0.376537	-0.259537	-0.249335	-0.355089	-0.23936	-0.338258	-0.194159	0.0372868	-0.0640549	0.0899279	-0.14053	-0.103321	-0.0980169	-0.183141	-0.211301	-0.268946	-0.116001	-0.0185189	-0.156934	-0.0909783	-0.148138	-0.164019	-0.0925858	-0.268842	-0.283249	-0.147227	-0.238234	-0.213744	-0.429352	-0.226912	-0.24099	-0.209378	-0.217083	-0.171945	-0.1548	-0.186914	-0.139495	-0.290041	0.147032	-0.175568	0.0460496
199354	TRUE	SO_0157	proton/glutamate symporter (NCBI ptt file)	gi|24371757	fig|211586.1.peg.148	Glutamate and Aspartate uptake in Bacteria; <br>ZZ gjo need homes; <br>ZZ gjo need homes	0.0239431	-0.117995	-0.00302587	-0.0270797	0.0226641	-0.0781658	0.0152565	-0.160047	0.0532215	0.0648983	0.0302954	-0.00582965	0.0190571	0.0499974	0.0100936	-0.0457405	0.0347577	0.0295945	0.0784187	0.0505844	-0.0846134	-0.151623	-0.076835	-0.130471	-0.106468	-0.133427	-0.123821	-0.01081	-0.134017	-0.133576	-0.0842304	-0.151414	-0.133529	-0.065654	0.049309	-0.071436	0.0237327	0.000829577	-0.105865	-0.218856	0.298593	0.471799	-0.039872
199356	TRUE	SO_0159	hypothetical protein (NCBI ptt file)	gi|24371759	fig|211586.1.peg.149	- none -	0.136756	0.0252274	-0.0570118	-0.151477	-0.30848	-0.0760956	-0.130436	-0.290386	-0.48148	0.11821	0.125202	-0.0782323	-0.0599669	0.0267855	0.0203309	-0.013266	-0.121783	-0.181116	-0.124506	0.280796	-0.046312	-0.205711	-0.142873	-0.130932	-0.0258488	-0.13007	-0.234992	-0.0964128	-0.196387	-0.205036	-0.196704	-0.228405	-0.24233	-0.163103	-0.213433	-0.210053	-0.167507	-0.0493202	-0.223604	-0.234471	-0.601839	0.209784	-0.0372853
199357	TRUE	SO_0160	transporter, putative (NCBI ptt file)	gi|24371760	fig|211586.1.peg.150	- none -	-0.206099	-0.24091	-0.266961	-0.106596	-0.162067	-0.147199	-0.260085	-0.352258	-0.198568	0.0288028	-0.0838428	-0.0899499	-0.0790001	-0.0349485	-0.0404304	-0.0569165	-0.0815261	-0.0953668	-0.159391	0.178847	-0.0755814	-0.037369	-0.0861025	-0.0172659	-0.047837	-0.233249	-0.234799	-0.119881	-0.180475	-0.145219	-0.192175	-0.134367	-0.233896	-0.183435	-0.186184	-0.241962	-0.228831	-0.0947011	-0.0531586	1.54226	0.169338	0.369617	0.0363307
199359	TRUE	SO_0162	phosphoenolpyruvate carboxykinase (ATP) (NCBI ptt file)	gi|24371762	fig|211586.1.peg.151	CBSS-584.1.peg.3382; <br>Pyruvate metabolism I: anaplerotic reactions, PEP; <br>Serine-glyoxylate cycle	-0.234109	-0.0822949	-0.102935	-0.24552	-0.25246	-0.319199	-0.243479	-0.406948	-0.241643	-0.033592	0.00335694	-0.272702	-0.149767	-0.080213	-0.171527	-0.113745	-0.285212	-0.292922	-0.281235	0.120186	-0.157047	-0.182953	-0.299126	0.00910992	-0.0301409	-0.0638466	-0.116214	0.197786	0.125278	-0.0326925	-0.063344	-0.00311966	-0.0308242	0.00839474	-0.185147	-0.226594	-0.204646	-0.343129	-0.113453	0.539193	-0.056753	-0.349506	-0.166493
199360	TRUE	SO_0163	chaperonin HslO (NCBI ptt file)	gi|24371763	fig|211586.1.peg.152	CBSS-584.1.peg.3382	0.459447	0.524594	-0.0179841	-0.0473334	0.0516059	0.47032	-0.265789	-0.420268	-0.355644	-0.22592	-0.392283	0.324609	0.01454	-0.102314	-0.177118	0.0407243	-0.273255	-0.364696	-0.217774	-0.383715	-0.829052	-0.299739	-0.137572	-0.208007	0.0887831	-0.0398687	-0.00165077	-0.108576	-0.187235	-0.121012	-0.188555	-0.194175	-0.237687	-0.135959	-0.279765	-0.167195	-0.364072	-0.145061	-0.574795	0.234765	0.387117	0.0937059	0.188486
199361	TRUE	SO_0164	heat shock protein 15 (NCBI ptt file)	gi|24371764	fig|211586.1.peg.153	CBSS-584.1.peg.3382; <br>Heat shock dnaK gene cluster extended; <br>Cell division-ribosomal stress proteins cluster	0.38652	0.491737	0.1513	0.101603	0.273429	0.541966	-0.235749	-0.298728	-0.310213	-0.0959097	-0.163643	0.508478	0.164626	0.0660856	-0.0505447	0.100246	-0.137622	-0.172025	-0.138338	-0.0977024	-0.617466	-0.276468	-0.148396	-0.00278322	0.155503	0.0371601	-0.0427599	-0.119403	-0.104512	-0.214972	-0.174283	-0.174563	-0.302679	-0.0159086	-0.186386	-0.229335	-0.305265	-0.134272	-0.307342	-0.222833	0.492066	0.989479	0.2714
199362	TRUE	SO_0165	general secretion pathway protein C (NCBI ptt file)	gi|24371765	fig|211586.1.peg.154	General Secretion Pathway	-0.734464	2.4993	-4.17278	-2.32346	-2.91732	0.450489	-1.45284	-1.49118	-2.07585	-0.67413	-0.870563	-0.344511	-1.87715	-0.762124	-0.0186724	-0.270688	-1.45584	-1.45149	-2.15294	-1.078	-2.35492	1.56604	1.65298	0.92948	1.22882	0.829593	1.18843	0.917547	0.897853	1.37189	1.58631	1.71174	1.80874	1.16668	-1.65112	0.232349	-0.395838	-0.543891	0.418805	3.06843	-2.88625	-3.56008	2.31699
199363	TRUE	SO_0166	general secretion pathway protein D (NCBI ptt file)	gi|24371766	fig|211586.1.peg.155	General Secretion Pathway	-2.11068	1.68729	-4.40849	-2.12155	-2.89635	-0.545353	-1.47336	-1.33943	-2.05574	-0.724272	-1.04921	-0.376005	-1.99331	-0.869443	-0.0614832	-0.438727	-1.40889	-1.62482	-2.22877	-1.31811	-2.23639	1.31626	1.35826	0.580548	0.835323	0.45935	0.922382	0.694632	0.593531	1.16548	1.06351	1.3982	1.49891	0.901461	-1.599	0.161673	-0.516511	-0.682609	0.280126	2.35778	-2.90256	-3.30538	1.65583
199364	TRUE	SO_0167	general secretion pathway protein E (NCBI ptt file)	gi|24371767	fig|211586.1.peg.156	General Secretion Pathway	-1.49753	1.97104	-3.72066	-2.35678	-2.50993	-0.565616	-1.41822	-1.17853	-1.5904	-0.54874	-1.0751	-0.560986	-1.63196	-0.939815	0.0951555	-0.288558	-1.34254	-1.41837	-1.99249	-1.02342	-2.0747	1.23943	1.50111	0.655092	0.403122	0.323233	0.958841	0.662005	0.541299	1.06174	0.837987	1.36769	1.4857	0.749261	-1.46721	0.199514	-0.317132	-0.779939	0.259442	4.19421	-2.5814	-3.42394	1.90271
199365	TRUE	SO_0168	general secretion pathway protein F (NCBI ptt file)	gi|24371768	fig|211586.1.peg.157	General Secretion Pathway	-2.39424	1.68206	-4.38258	-2.30443	-2.98721	-0.556365	-1.41884	-1.20135	-1.86639	-0.648293	-0.823683	-0.137642	-1.72554	-0.71722	0.110463	-0.276406	-1.45678	-1.45188	-2.0867	-1.06608	-2.08265	0.993707	1.00387	0.520738	0.553051	0.295472	0.709631	0.534247	0.481349	0.799135	0.743311	1.17648	1.12759	0.761995	-1.46748	0.155251	-0.380212	-0.792763	0.196129	1.87214	-2.63075	-3.44986	1.5726
199366	TRUE	SO_0169	general secretion pathway protein G (NCBI ptt file)	gi|24371769	fig|211586.1.peg.158	General Secretion Pathway	-1.67383	1.48982	-5.02066	-2.29539	-3.26773	-0.454616	-1.43913	-1.24328	-1.82681	-0.575965	-0.776796	-0.399313	-1.71378	-0.685844	0.0918366	-0.287775	-1.3242	-1.37207	-2.12897	-0.996103	-2.09241	0.976046	1.01747	0.58616	0.537148	0.286006	0.630763	0.458618	0.455907	0.68979	0.689754	1.03988	1.03352	0.659147	-1.52344	0.125551	-0.449834	-0.629154	0.196442	1.53967	-3.0304	-3.9465	1.45075
199367	TRUE	SO_0170	general secretion pathway protein H (NCBI ptt file)	gi|24371770	fig|211586.1.peg.159	General Secretion Pathway	-1.94597	1.6797	-4.35171	-2.74071	-2.87735	-0.672382	-1.71193	-1.33026	-2.13425	-0.610823	-0.868457	-0.0480647	-1.94489	-0.98737	-0.0339335	-0.411161	-1.61545	-1.81209	-2.28696	-1.05559	-2.39024	1.22091	1.22551	0.555814	0.639227	0.325678	0.910977	0.533142	0.540555	1.07356	0.953627	1.32297	1.40503	0.824459	-1.61623	0.148606	-0.449882	-0.848982	0.471807	2.01496	-2.53443	-3.6964	1.72483
199369	TRUE	SO_0172	general secretion pathway protein J (NCBI ptt file)	gi|24371772	fig|211586.1.peg.161	General Secretion Pathway	-2.65301	2.09876	-4.40401	-2.78597	-2.85229	-0.895373	-1.37229	-1.1243	-1.69683	-0.638434	-0.504883	-0.866981	-1.70179	-0.438761	0.113965	-0.258957	-1.69584	-1.52528	-2.1421	-0.900946	-2.08372	0.696172	0.885213	0.357718	0.641737	0.662504	0.863271	0.680779	0.634356	1.08781	1.20777	1.43265	1.34064	0.843204	-1.65019	0.092603	-0.49625	-1.03693	-0.30046	2.63665	-3.11396	-3.76572	1.83559
199370	TRUE	SO_0173	general secretion pathway protein K (NCBI ptt file)	gi|24371773	fig|211586.1.peg.162	General Secretion Pathway	-2.62836	1.82602	-4.52358	-2.40174	-3.1213	-0.500697	-1.68578	-1.27534	-1.97228	-0.627715	-0.826693	-0.216227	-1.9722	-0.681895	0.0324457	-0.303586	-1.4537	-1.49138	-2.21512	-1.02702	-2.10593	1.231	1.14319	0.50743	0.595599	0.367831	0.782309	0.568952	0.518382	0.936829	0.894648	1.29003	1.28476	0.783393	-1.7322	0.131502	-0.461995	-0.595463	0.394962	1.94935	-3.35145	-3.29532	1.66991
199372	TRUE	SO_0175	general secretion pathway protein M (NCBI ptt file)	gi|24371775	fig|211586.1.peg.164	General Secretion Pathway	-1.53005	2.19512	-3.74274	-2.65871	-2.75848	-0.599793	-1.23915	-1.10664	-1.81905	-0.47283	-0.439124	0.126111	-1.7477	-0.785859	0.0234249	-0.374459	-1.50204	-1.55372	-1.95811	-1.08583	-2.2184	0.360634	0.854536	0.144811	0.590634	0.422858	0.842187	0.523097	0.450969	0.993963	0.999799	1.36771	1.34424	0.820917	-1.63619	0.171849	-0.434283	-1.06733	-0.368699	1.51298	-2.45382	-3.27369	1.85183
199373	TRUE	SO_0176	general secretion pathway protein N (NCBI ptt file)	gi|24371776	fig|211586.1.peg.165	General Secretion Pathway	-2.01432	0.722059	-5.23333	-2.08284	-2.68733	-0.159439	-0.828028	-0.877434	-1.10587	-0.282225	-0.426086	0.239522	-0.996685	-0.308297	0.138727	-0.221213	-0.706299	-0.862014	-1.22456	-0.536849	-1.50846	0.318782	0.515561	0.316704	0.202688	-0.0574828	0.143769	0.151748	0.101793	0.385639	0.294742	0.574059	0.470986	0.226407	-0.564624	0.134325	-0.160676	-0.231755	0.0529116	1.52239	-3.38338	-3.84978	0.542952
199374	TRUE	SO_0177	HAD-superfamily hydrolase, subfamily IA, variant 3 protein family (NCBI ptt file)	gi|24371777	fig|211586.1.peg.166	- none -	-0.0187468	-0.0768752	0.118746	-0.156981	-0.150955	0.112864	-0.173591	-0.397082	-0.289706	0.156204	0.198653	0.0536057	-0.0924423	0.161019	-0.0458847	-0.0479708	-0.13214	-0.0736945	-0.130243	0.202749	0.0233615	-0.0472163	-0.197781	-0.166348	-0.00181539	-0.00544209	-0.290987	-0.0915774	-0.172288	-0.182337	-0.16803	-0.178828	-0.31187	-0.0919751	-0.227185	-0.226273	-0.239725	-0.140509	-0.0751175	0.802017	0.25807	0.271136	-0.0537907
199377	TRUE	SO_0180	hypothetical protein (NCBI ptt file)	gi|24371780	fig|211586.1.peg.168	- none -	-0.186021	-0.190527	-0.134311	-0.231237	-0.269806	-0.313618	-0.127758	-0.17595	-0.0692155	0.175965	0.162939	-0.0252353	-0.135491	-0.0578735	-0.0777553	-0.108247	-0.179838	-0.219375	-0.169906	0.156782	-0.127518	-0.252943	-0.239606	-0.183282	-0.0153444	-0.153871	-0.237238	-0.101695	-0.164378	-0.163406	-0.253422	-0.149012	-0.250781	-0.106046	-0.140162	-0.122461	-0.113399	-0.162686	-0.268633	-0.613323	0.18373	-0.197519	-0.204715
199378	TRUE	SO_0181	hypothetical protein (NCBI ptt file)	gi|24371781	fig|211586.1.peg.169	- none -	-0.11789	-0.290507	-0.162642	-0.244563	-0.299609	-0.28675	-0.233751	-0.483414	-0.181855	0.0787187	-0.0196348	0.211754	-0.15836	-0.188016	-0.161847	-0.106485	-0.273274	-0.26872	-0.284061	0.180344	-0.137364	-0.165998	-0.211255	-0.217477	-0.136954	-0.304264	-0.301591	-0.209736	-0.245405	-0.200928	-0.367978	-0.199488	-0.278542	-0.269235	-0.212204	-0.202344	-0.250968	-0.186312	-0.204757	0.0703186	-0.113554	0.380285	-0.172693
199379	TRUE	SO_0182	hypothetical protein (NCBI ptt file)	gi|24371782	fig|211586.1.peg.170	- none -	-0.174936	0.0132995	-0.179976	-0.450966	-0.310823	-0.469783	-0.104315	-0.302751	-0.0142179	0.278952	0.0546676	-0.230963	-0.243926	-0.235339	-0.163144	-0.0103981	-0.247612	-0.238989	-0.28652	0.204632	-0.0911795	-0.411755	-0.247538	-0.430167	-0.279883	-0.335453	-0.182433	-0.137014	-0.236575	-0.0791061	-0.263308	-0.162764	-0.0823157	-0.0944733	-0.223958	-0.109737	-0.152712	-0.273894	-0.543404	-0.337763	-0.237134	-0.68366	-0.137573
199380	TRUE	SO_0183	acetyltransferase, GNAT family (NCBI ptt file)	gi|24371783	fig|211586.1.peg.171	- none -	-0.704308	-0.137039	-0.059555	-0.245367	-0.205825	-0.542745	-0.0360582	-0.0766942	0.0253375	0.116786	0.267822	-0.562742	0.0324787	0.124436	0.0895111	0.0250048	0.0520758	-0.0354126	0.00322121	0.0606381	-0.103714	-0.188389	-0.140589	-0.13966	-0.00355515	-0.0886561	-0.137797	-0.0171662	-0.063935	-0.112961	-0.0717189	-3.8838e-05	-0.154186	-0.000473663	-0.077438	-0.0607174	-0.0173543	-0.11572	-0.134716	-0.47414	-0.238236	-0.0190807	-0.0015633
199381	TRUE	SO_0184	hypothetical microcystin dependent protein (NCBI ptt file)	gi|24371784	fig|211586.1.peg.172	- none -	-0.0444168	-0.139989	0.0697619	0.0230876	0.0596757	-0.0689721	-0.155748	-0.180233	-0.509523	0.0872323	0.158289	-0.170289	-0.0467976	0.104792	-0.00627921	-0.0560488	-0.0822339	-0.137868	-0.0619841	0.143499	-0.137536	0.118397	-0.0812206	-0.047493	-0.0497916	-0.045747	-0.125142	-0.0497049	-0.103842	-0.0213533	-0.0334339	-0.0130473	-0.142667	-0.106147	-0.129511	-0.118539	-0.155794	0.13636	0.165031	0.912638	0.0151534	0.260058	-0.0999221
199382	TRUE	SO_0185	hypothetical microcystin dependent protein (NCBI ptt file)	gi|24371785	fig|211586.1.peg.173	- none -	-0.176661	-0.143004	-0.0445259	-0.254808	-0.369141	-0.297969	-0.378157	-0.397205	-0.217903	0.122077	-0.047682	0.0326369	-0.246425	-0.189924	-0.0480581	-0.126977	-0.34351	-0.330602	-0.153939	0.232045	-0.187912	-0.287104	-0.353175	-0.115526	-0.00331788	-0.199314	-0.386925	-0.289427	-0.299428	-0.235885	-0.418254	-0.348899	-0.437626	-0.19567	-0.213142	-0.118427	-0.198308	-0.143184	-0.261366	-1.16225	-0.070098	-0.549037	-0.0352496
199383	TRUE	SO_0186	hypothetical microcystin dependent protein (NCBI ptt file)	gi|24371786	fig|211586.1.peg.174	- none -	-0.235617	-0.132802	-0.0881877	-0.112058	0.134012	-0.0779811	-0.0839363	-0.281351	-0.0835449	0.178852	0.23823	0.0226713	-0.0597862	0.124548	-0.00695222	0.0299929	-0.0843114	-0.0946584	-0.0940601	0.260549	0.0153438	0.0827591	-0.019088	0.0131531	0.00339208	-0.0659476	-0.238252	-0.0496976	-0.0635409	-0.13714	-0.15423	-0.121089	-0.205241	-0.118691	-0.127156	-0.134871	-0.176408	0.0178365	0.119658	0.745298	0.439264	0.604596	-0.077152
199384	TRUE	SO_0187	serine protease, subtilase family (NCBI ptt file)	gi|24371787	fig|211586.1.peg.175	- none -	-0.296131	-0.30387	-0.187291	-0.251267	-0.180604	-0.199942	-0.0595897	-0.320282	-0.0111142	0.0643466	0.158302	0.0904542	-0.156603	-0.0152687	-0.112386	-0.149763	-0.163249	-0.14426	-0.106781	0.0770911	-0.132208	-0.360722	-0.339247	-0.273218	-0.133676	-0.204973	-0.407016	-0.118754	-0.171811	-0.255392	-0.19962	-0.225647	-0.297365	-0.00754194	-0.225906	-0.115936	-0.0769849	-0.322867	-0.404057	-0.4208	1.0064	-0.761794	-0.496217
199385	TRUE	SO_0188	hypothetical protein (NCBI ptt file)	gi|24371788	fig|211586.1.peg.176	- none -	-0.476883	-0.420599	-0.216601	-0.440729	-0.523265	-0.305734	-0.372125	-0.542747	-0.308169	0.0725557	-0.0785825	0.368193	-0.0478467	-0.108016	-0.0683801	-0.081634	-0.0935346	-0.147153	-0.155687	0.0941265	-0.244799	-0.337433	-0.480009	-0.224231	0.0942372	-0.307201	-0.492782	-0.233825	-0.300484	-0.440459	-0.396766	-0.411617	-0.630438	-0.330575	-0.194024	-0.230195	-0.21024	-0.26435	-0.399128	-0.717658	0.889794	-0.0521051	-0.111224
199386	TRUE	SO_0189	fibronectin type III domain protein (NCBI ptt file)	gi|24371789	fig|211586.1.peg.177	- none -	0.0245126	-0.0762139	-0.23475	-0.118274	-0.129708	-0.0961139	-0.15704	-0.36627	-0.111885	0.0767632	0.0365184	-0.0874111	-0.0789757	-0.0558254	-0.0507517	-0.0391903	-0.173387	-0.16786	-0.145365	0.176231	-0.0717549	0.00133883	-0.0772304	-0.0415508	-0.0819624	-0.212847	-0.222509	-0.0923521	-0.168961	-0.128149	-0.241138	-0.118541	-0.180029	-0.112838	-0.0789232	-0.119308	-0.122308	-0.0218253	-0.0549428	0.0794402	-0.472203	-0.171278	-0.18747
199387	TRUE	SO_0190	MutT/nudix family protein (NCBI ptt file)	gi|24371790	fig|211586.1.peg.178	Nudix proteins (nucleoside triphosphate hydrolases)	-0.0842266	-1.15341	-0.230881	-0.298043	-0.353596	-0.140904	-0.0710067	-0.358092	-0.291476	0.138486	-0.0899975	0.484508	-0.226153	-0.261403	-0.143735	-0.179279	-0.147163	-0.287342	-0.156897	0.130748	-0.322547	0.193732	-0.251318	-0.330899	0.0374665	-0.399239	0.260933	-0.151518	-0.233627	-0.0992104	-0.320861	-0.164821	-0.230975	-0.326049	-0.333656	-0.11437	-0.0923052	-0.270705	-0.20595	0.148784	0.625009	-0.080076	-0.710458
199388	TRUE	SO_0191	cysQ protein (NCBI ptt file)	gi|24371791	fig|211586.1.peg.179	Inorganic Sulfur Assimilation	0.575359	0.137564	-0.124139	0.0576069	-0.22217	0.264485	-0.231357	-0.439885	-0.205041	0.00736107	-0.00824884	-0.539624	0.0549071	0.245363	0.101751	0.0817677	-0.0213935	-0.00626346	-0.0605453	0.276261	0.0249686	0.443645	-0.219516	-0.0969229	-0.398835	-0.338227	0.440922	-0.0452169	-0.233215	0.0305809	-0.0129055	-0.0869327	-0.443708	-0.473389	-0.305117	-0.114022	-0.155275	-0.0127671	-0.112726	-1.31255	0.557833	-0.0546158	-0.413423
199389	TRUE	SO_0192	acetyltransferase, GNAT family (NCBI ptt file)	gi|24371792	fig|211586.1.peg.180	- none -	-0.803897	-0.508782	-0.0107449	-0.25442	-0.212992	-0.494141	-0.0758972	-0.195089	0.0783498	0.0513981	-0.00601772	-0.635998	0.00990551	0.140191	0.100045	0.007992	-0.00470025	-0.0253722	0.00832911	0.229488	-0.0181537	-0.421443	-0.29811	-0.261527	-0.270441	-0.27439	-0.195879	-0.10871	-0.186915	-0.212804	-0.270524	-0.104512	-0.282519	-0.055966	-0.0101872	-0.0775299	-0.044113	-0.239107	-0.438442	0.102058	0.433438	-0.320719	-0.232397
199390	TRUE	SO_0193	transcriptional regulator, TetR family (NCBI ptt file)	gi|24371793	fig|211586.1.peg.181	- none -	-0.233553	-0.248122	-0.194331	-0.330594	-0.230744	-0.324687	-0.182936	-0.364673	-0.120739	0.11579	0.0484277	-0.0351087	-0.166596	-0.176938	-0.109543	-0.121339	-0.20645	-0.307	-0.136558	0.145743	-0.252726	-0.290935	-0.211161	-0.232774	-0.057702	-0.194042	-0.192765	-0.111836	-0.177001	-0.192101	-0.20283	-0.133462	-0.10919	-0.0837539	-0.0903916	-0.0622974	-0.0825733	-0.227843	-0.271391	-0.265899	-0.0574	0.113317	-0.143491
199391	TRUE	SO_0194	acyltransferase family protein (NCBI ptt file)	gi|24371794	fig|211586.1.peg.182	- none -	-0.230845	0.0339339	-0.243912	0.00412491	-0.0164812	-0.0879475	-0.225085	-0.382719	-0.323751	0.226646	-0.057999	0.0632552	0.0136746	0.0552188	0.0946678	-0.113557	-0.0742537	-0.16564	-0.00409993	0.206302	-0.0765929	-0.0265563	-0.278551	-0.162922	0.1212	-0.121835	0.0418169	0.0113812	-0.0889869	-0.059369	-0.161269	0.131297	-0.106702	0.0781788	-0.112197	0.046435	-0.0664344	0.0167792	0.0496919	0.559297	-0.796191	-0.184789	0.294021
199392	TRUE	SO_0195	ybbB protein (NCBI ptt file)	gi|24371795	fig|211586.1.peg.183	Selenocysteine metabolism	0.0379155	-0.286106	-0.144335	-0.107834	-0.0734128	-0.0981743	-0.368814	-0.687237	-0.446008	0.0605699	-0.0724061	0.0765983	-0.235757	-0.0802942	-0.104578	-0.0686676	-0.245571	-0.139769	-0.261434	0.19172	-0.0766538	0.129499	-0.0368938	-0.0503709	0.42734	-0.120727	-0.286469	-0.203516	-0.155326	-0.00795677	-0.143573	-0.16804	-0.171071	-0.195118	-0.187122	-0.172693	-0.256232	0.107118	0.00291865	-1.18159	0.409179	-0.122862	-0.0752945
199393	TRUE	SO_0196	selenide, water dikinase (NCBI ptt file)	gi|24371796	fig|211586.1.peg.184	Selenocysteine metabolism	0.0855181	-0.114246	0.0801934	-0.153316	0.0932189	-0.0422647	-0.227608	-0.522646	-0.237986	0.0179317	-0.0760391	0.157729	0.0635276	0.090401	0.0261217	-0.00811095	-0.00560257	-0.0158572	-0.0464222	0.254627	-0.0720576	0.0776071	0.0328134	0.121275	0.158988	-0.0983137	-0.253164	-0.03576	-0.186443	-0.163477	-0.337142	-0.138009	-0.28073	-0.0307529	-0.0149585	-0.0789778	-0.102735	0.0824404	0.170279	0.471968	-0.262795	-0.330699	-0.393239
199394	TRUE	SO_0197	fatty acid desaturase, family 1 (NCBI ptt file)	gi|24371797	fig|211586.1.peg.185	Unsaturated Fatty Acid Metabolism; <br>Glutathione-regulated potassium-efflux system and associated functions	-0.181818	-0.0471694	-0.311305	-0.455688	-0.247898	-0.177171	-0.19098	-0.54903	-0.103064	-0.0101378	0.109262	-0.568726	-0.315251	-0.110846	-0.231456	-0.22261	-0.268679	-0.328948	-0.176155	0.0598558	-0.190648	-0.34245	-0.432136	-0.291455	-0.045399	-0.112861	-0.0209315	0.0364886	-0.0615769	-0.0131384	0.0032295	0.0796042	-0.0179369	0.0903102	-0.221574	-0.212896	-0.158013	-0.271892	-0.386804	-1.11992	-0.614287	-0.0231735	-0.190759
199395	TRUE	SO_0198	transcriptional regulator, TetR family (NCBI ptt file)	gi|24371798	fig|211586.1.peg.186	Unsaturated Fatty Acid Metabolism	0.198709	0.0918531	-0.390178	0.289602	0.568563	0.512841	-0.261714	-0.576833	-0.261931	-0.0641552	-0.124571	0.000913136	-0.466001	-0.408653	-0.425811	-0.374674	-0.34207	-0.215204	-0.713743	-0.0993265	-0.450358	1.19018	0.598498	0.284212	-0.439827	-0.493038	-0.199695	-0.317045	-0.416424	-0.024742	-0.228005	-0.0918787	0.149936	-0.464649	-0.364975	-0.388849	-0.353377	0.673119	1.05213	2.01785	0.60033	0.358877	0.374517
199398	TRUE	SO_0202	conserved hypothetical protein (NCBI ptt file)	gi|24371801	fig|211586.1.peg.188	- none -	-0.245831	0.0432703	-0.199054	-0.317175	-0.29549	-0.477753	-0.179169	-0.589814	-0.371258	0.13645	0.153541	-0.272989	-0.100064	-0.0448839	-0.119344	-0.0915703	-0.174173	-0.237921	-0.192864	0.181676	0.0144431	-0.326526	-0.15848	-0.30747	-0.274533	-0.209496	-0.194666	-0.0969264	-0.291436	-0.0852758	-0.304902	-0.0746387	-0.122987	-0.107448	-0.149674	-0.166463	-0.208482	-0.376075	-0.484528	-1.1406	0.671496	0.187337	-0.194942
199399	TRUE	SO_0203	hypothetical protein (NCBI ptt file)	gi|24371802	fig|211586.1.peg.189	- none -	-0.111125	-0.0596251	-0.26346	-0.195151	-0.0772358	-0.0236679	-0.0915281	-0.436442	-0.0818549	0.00325475	0.0136261	-0.0938507	-0.168332	-0.077868	-0.127703	-0.0966812	-0.165022	-0.14758	-0.20252	0.0564486	-0.120199	-0.139207	-0.15788	-0.184404	-0.0353975	-0.153372	-0.159194	-0.0837493	-0.0904772	-0.0783899	-0.10213	-0.0769143	-0.072754	-0.102341	-0.131804	-0.0683942	-0.0749208	-0.166212	-0.143711	-0.0794265	-0.0524113	-0.00941071	-0.157205
199400	TRUE	SO_0204	hypothetical protein (NCBI ptt file)	gi|24371803	fig|211586.1.peg.190	- none -	-0.19026	-0.33843	-0.179913	-0.16952	-0.197474	-0.176796	-0.154041	-0.607839	-0.114763	0.0632602	0.0530972	-0.0977697	-0.134492	-0.0109588	-0.0801335	-0.0655175	-0.145204	-0.129026	-0.14197	0.242208	-0.0758723	0.0681789	-0.0501932	-0.0751103	-0.099387	-0.202832	-0.227199	-0.0983709	-0.193693	-0.187496	-0.227433	-0.148475	-0.181215	-0.0719001	-0.13604	-0.141887	-0.0989127	-0.0357864	-0.0787538	-0.0397186	0.111895	-0.0601589	-0.276267
199401	TRUE	SO_0205	hypothetical protein (NCBI ptt file)	gi|24371804	fig|211586.1.peg.191	- none -	-0.0355724	-0.199951	-0.0664631	-0.0682089	-0.0112691	-0.0220372	-0.0886235	-0.415962	-0.269697	0.0747145	-0.00698634	0.178501	-0.0199377	-0.0274617	0.00671564	0.0518763	-0.0498991	-0.0565154	-0.0233663	0.132794	-0.0642765	0.052687	-0.0594589	-0.0389995	0.155968	-0.0739551	-0.167627	-0.0441144	-0.0726473	-0.0841088	-0.112746	-0.052786	-0.162039	-0.0294118	0.0220962	-0.0172157	-0.0491095	0.0424328	0.029309	0.766273	0.283855	-0.0350804	-0.0625311
199402	TRUE	SO_0206	tRNA (uracil-5-)-methyltransferase (NCBI ptt file)	gi|24371805	fig|211586.1.peg.192	RNA methylation	-0.103446	0.235808	0.139168	-0.180124	-0.108395	0.0939401	0	-0.436897	-0.0516531	0.108301	0.276844	-0.0437473	-0.0795514	0.0231507	0.0703958	-0.0241261	-0.0378189	-0.019924	-0.00244688	0.155972	-0.199548	-0.48278	-0.411657	-0.198623	0.0551541	0.05559	-0.178116	-0.0598863	-0.174545	-0.246052	-0.241119	-0.187008	-0.367534	-0.10199	-0.222912	-0.0941706	-0.202746	-0.187676	-0.515597	-0.380724	0.452266	0.268375	0.225148
199404	TRUE	SO_0208	RNA-binding protein (NCBI ptt file)	gi|24371807	fig|211586.1.peg.194	- none -	0.199847	0.742834	-0.699954	-0.35819	-0.970492	-0.852536	-0.304481	-0.622855	-0.357713	0.0868279	0.0729775	-0.3313	0.0556947	-0.0218422	0.168675	-0.138257	-0.105688	-0.316054	-0.227749	0.121724	-0.226586	-0.575514	0.384434	0.1894	-0.333404	-0.611719	-0.0652005	0.126484	-0.0132089	0.126149	0.0664771	0.518527	0.533936	0.197735	-0.284937	-0.279121	-0.35272	-0.405857	-0.713583	0.346393	-0.436258	-1.12669	0.71782
199406	FALSE	SO_0211	ISSod10, transposase OrfA (NCBI ptt file)	gi|24371809	fig|211586.1.peg.196	- none -	-0.193193	-0.419657	-0.0976803	-0.616235	-0.364102	-0.199725	-0.430142	-1.16618	-0.394244	-0.145354	-0.045469	-0.401495	-0.319012	-0.211664	-0.321174	-0.216231	-0.456103	-0.286838	-0.410169	-0.0465318	-0.0737453	-0.267404	-0.321301	-0.533556	-0.396193	-0.505875	-0.480767	-0.359169	-0.506419	-0.134947	-0.475001	-0.454339	-0.109085	-0.207374	-0.276314	-0.389059	-0.421159	-0.356131	-0.625731	-0.650741	-1.41491	-0.300832	-0.852697
199412	FALSE	SO_0217	translation elongation factor Tu (NCBI ptt file)	gi|24371815	fig|211586.1.peg.201	Universal GTPases; <br>Translation elongation factors bacterial; <br>Virulence operon involved in protein synthesis (SSU ribosomal proteins)	1.26985	1.6012	1.14666	0.659709	0.554335	1.24012	-0.0892786	-0.406036	-0.147041	-0.309161	-0.231103	0.213709	0.22627	-0.0816174	-0.10548	0.372476	-0.0298228	-0.236587	-0.0688047	-0.289899	-0.59404	-0.685563	-0.032577	0.00748503	-0.150257	-0.0256387	0.128984	-0.214015	-0.196264	-0.235104	-0.0865584	-0.0366512	-0.0674341	0.0317647	-0.227754	-0.135951	-0.378367	-0.122353	-0.777591	1.97762	2.03409	0.802905	1.65036
199424	TRUE	SO_0229	translation elongation factor Tu (NCBI ptt file)	gi|24371827	fig|211586.1.peg.213	Universal GTPases; <br>Translation elongation factors bacterial; <br>Virulence operon involved in protein synthesis (SSU ribosomal proteins)	1.65964	1.73731	1.39245	0.668513	0.701169	1.73605	-0.4236	-1.07224	-0.794989	-0.836293	-0.9587	0.406585	0.128117	-0.229655	-0.17696	0.349487	-0.467431	-0.645644	-0.365962	-1.12896	-2.02444	-1.41063	0.0525849	-0.351426	-0.220938	-0.485733	-0.0498867	-0.910465	-1.05912	-0.757748	-0.825098	-0.529563	-0.529855	-0.0107738	-0.588478	-0.636856	-0.956986	-0.351073	-1.52807	1.8499	2.36227	1.38084	1.76741
199453	FALSE	SO_0258	hypothetical protein (NCBI ptt file)	gi|24371856	fig|211586.1.peg.242	- none -	-0.510771	-0.0180256	0.0329836	-0.828883	-1.02888	-0.73266	-0.240426	0.238215	0.426211	0.483013	0.500768	-0.0183101	-0.813727	-0.42643	0.0209412	-0.204526	-0.631498	-1.10784	-0.0571947	0.274446	-0.912582	-1.26637	-0.404086	-0.442902	0.229156	0.0221535	-0.0238833	-0.175567	0.0575491	0.13732	0.0374337	-0.113973	0.178175	0.219135	0.178048	0.355603	0.425007	-0.358686	-1.45035	0.0751154	0.15516	-0.657973	-0.132308
199456	TRUE	SO_0261	heme exporter protein CcmC (NCBI ptt file)	gi|24371859	fig|211586.1.peg.246	Biogenesis of c-type cytochromes	-4.76551	-4.83982	-4.56153	-2.56494	-3.2314	-4.86979	-1.74909	-1.53182	-1.64696	-0.715635	-1.23079	-1.22355	-0.960255	-1.40344	-0.696322	-1.18422	-1.68052	-1.40089	-1.35987	-0.919033	-2.85103	-1.95847	-2.09017	-1.86274	-0.634878	-1.33166	0.357635	-0.488554	-0.92292	-0.040348	-0.327755	-0.25667	-0.603796	-0.049019	-1.99811	-1.31317	-1.10391	-1.13328	-3.05033	-3.00989	-1.98927	-4.3383	-3.95664
199457	TRUE	SO_0262	heme exporter protein CcmB (NCBI ptt file)	gi|24371860	fig|211586.1.peg.247	Biogenesis of c-type cytochromes	-3.8443	-3.90016	-3.80425	-2.99559	-2.88455	-4.00757	-1.69777	-1.33638	-1.45492	-0.541369	-1.35128	-0.863917	-1.08508	-0.923033	-0.509247	-0.90287	-1.54256	-1.60037	-1.71209	-0.892089	-2.61523	-1.33432	-1.69021	-0.979659	-0.622735	-1.34792	0.725398	-0.365149	-0.693175	0.203506	-0.140779	0.0145331	-0.327479	0.137836	-1.63263	-1.15579	-1.0802	-0.488951	-2.24424	-2.8185	-2.99644	-3.69615	-3.18668
199458	FALSE	SO_0263	heme exporter protein CcmA (NCBI ptt file)	gi|24371861	fig|211586.1.peg.248	Biogenesis of c-type cytochromes	-4.15423	-4.62818	-4.46996	-2.88613	-3.01804	-4.46527	-1.7533	-1.52543	-1.53955	-0.586533	-1.14364	-0.768215	-0.877218	-1.08957	-0.641715	-0.830094	-1.4312	-1.31592	-1.73731	-0.89022	-2.809	-1.5243	-1.99316	-1.27147	-0.501195	-1.13864	0.586313	-0.452891	-0.758556	0.382407	0.0348783	0.00791501	-0.22441	0.124448	-1.76143	-1.17485	-1.16755	-0.716676	-2.44233	-3.14135	-3.70415	-4.32914	-2.86234
199459	TRUE	SO_0264	cytochrome c (NCBI ptt file)	gi|24371862	fig|211586.1.peg.249	- none -	0.561876	0.295866	-0.0476725	-0.127427	-0.0614723	0.20751	-0.584001	-1.17424	-0.489673	-0.250268	-0.825915	0.228044	-0.929847	-0.483114	-0.587752	-0.71664	-0.684976	-0.676891	-0.644887	-0.532974	-1.42581	-1.14066	-0.977274	-0.892403	-0.375595	-1.064	-0.324117	-0.659367	-0.883615	-0.412452	-0.695004	-0.703763	-0.670463	-0.224314	-0.36391	-0.458677	-0.381923	-0.198645	-1.65086	-1.50814	1.1596	0.788275	0.293744
199460	TRUE	SO_0265	conserved hypothetical protein (NCBI ptt file)	gi|24371863	fig|211586.1.peg.250	Biogenesis of c-type cytochromes; <br>Copper homeostasis	-0.804541	-0.484746	-0.631892	-0.533702	-1.104	-1.70854	-0.142082	-0.622478	-0.196644	0.166707	0.0167848	0.0158837	-0.117042	-0.133261	-0.213977	-0.0518753	-0.23455	-0.258657	-0.0740283	0.120073	-0.151014	-0.105813	-0.297749	-0.101151	0.215366	-0.0192821	-0.0103321	0.0513767	0.00672715	-0.055297	-0.0302832	0.0402725	-0.0105972	0.185197	-0.159228	-0.0612176	-0.0561111	-0.15245	-0.134226	0.3706	-1.86492	-2.69606	-0.471292
199461	TRUE	SO_0266	cytochrome c-type biogenesis protein CcmF (NCBI ptt file)	gi|24371864	fig|211586.1.peg.251	Biogenesis of c-type cytochromes; <br>Copper homeostasis	-3.70457	-4.06047	-3.61815	-2.46991	-2.79008	-3.64231	-1.80821	-1.32852	-1.50405	-0.735156	-1.34681	-1.12318	-1.2737	-1.86983	-0.892229	-1.25519	-1.74221	-1.55199	-1.70636	-1.0809	-2.88603	-1.88924	-1.87479	-1.53589	-0.607972	-1.51449	0.891078	-0.59522	-0.839615	0.257213	0.017878	-0.0050753	-0.194222	-0.129598	-2.09003	-1.36245	-1.34294	-1.15783	-2.83009	-1.99407	-1.49232	-3.47261	-3.55131
199462	FALSE	SO_0267	thiol:disulfide interchange protein DsbE (NCBI ptt file)	gi|24371865	fig|211586.1.peg.252	Biogenesis of c-type cytochromes; <br>Copper homeostasis; <br>Periplasmic disulfide interchange	-3.99316	-4.00264	-4.16336	-2.89217	-3.50973	-4.15727	-1.56236	-1.14679	-1.19866	-0.364608	-1.23587	-0.705293	-0.896108	-0.956704	-0.662535	-0.898225	-1.38881	-1.46268	-1.66055	-0.99289	-2.72285	-1.88774	-2.24125	-1.42306	-0.601255	-1.36309	0.392708	-0.574794	-0.927416	0.0660029	-0.199155	-0.143489	-0.54744	-0.0733999	-1.37864	-0.992074	-1.07815	-0.77432	-2.68514	-2.6074	-3.46022	-3.99823	-3.54248
199463	TRUE	SO_0268	cytochrome c-type biogenesis protein CcmH (NCBI ptt file)	gi|24371866	fig|211586.1.peg.253	Biogenesis of c-type cytochromes; <br>Copper homeostasis	-4.72922	-5.6476	-5.71293	-2.11158	-3.40709	-5.05082	-0.828931	-0.734346	-0.529235	-0.403414	-0.501948	-0.217306	-0.75298	0.0459151	-0.212958	-0.470827	-0.921764	-0.919655	-1.25379	-0.901598	-2.04062	-1.24246	-1.82954	-0.890669	-0.316698	-0.492482	0.479291	-0.178927	-0.349528	0.305693	0.238087	0.193476	0.0414058	0.473423	-0.865513	-0.383378	-0.393043	-0.554133	-2.00588	-4.51877	-5.96328	-5.57406	-2.32265
199464	TRUE	SO_0269	thioredoxin, putative (NCBI ptt file)	gi|24371867	fig|211586.1.peg.254	Periplasmic disulfide interchange	-0.487002	-0.0912748	-0.31385	-0.571206	-0.736415	-0.402879	-0.105363	-0.824618	-0.159769	-0.0353449	-0.125414	-0.31488	-0.131016	-0.178383	-0.224057	-0.0898859	-0.24301	-0.212533	-0.203714	0.106714	-0.00961317	-0.769236	-0.372851	-0.338194	-0.195152	-0.271686	-0.0951387	-0.0353169	-0.0976402	-0.0673378	-0.175145	-0.140668	0.0161472	-0.0643785	-0.118441	-0.0832522	0.00381086	-0.333871	-0.823075	-0.516032	-0.158177	-0.524276	-0.23029
199468	TRUE	SO_0273	conserved hypothetical protein (NCBI ptt file)	gi|24371871	fig|211586.1.peg.256	- none -	-0.438802	-0.201805	-0.211855	-0.145831	-0.0819032	0	-0.0550195	-0.522498	-0.150891	0.197078	0.17247	0.136604	0.0967803	0.0330331	-0.0332076	-0.0950175	0.011403	-0.0271871	-0.0605073	0.155311	-0.121032	-0.353182	-0.263483	-0.0891976	0.281804	-0.0843784	-0.27921	-0.0197173	-0.0169912	-0.128797	-0.173661	-0.0676914	-0.200267	0	-0.00471789	-0.0936983	-0.0965408	-0.164862	-0.240159	-0.617413	-1.00272	0.479492	-0.108364
199469	TRUE	SO_0274	phosphoenolpyruvate carboxylase (NCBI ptt file)	gi|24371872	fig|211586.1.peg.257	Pyruvate metabolism I: anaplerotic reactions, PEP; <br>Serine-glyoxylate cycle; <br>Fermentations: Mixed acid	-4.46116	-3.90165	-5.41781	-1.50323	-2.88543	-4.62178	-0.145889	-0.487885	-0.272193	0.150865	0.18476	0.0742978	-0.0650188	0.151821	0.0494355	0.0206429	-0.0902513	-0.0666948	-0.0653378	0.229166	-0.0109049	-5.76719	-5.54984	-5.32819	-4.22988	-5.41728	-5.49865	-3.99128	-5.2086	-4.3143	-5.29287	-5.60771	-5.73246	-4.91417	-2.60002	-0.425305	-0.520911	-3.54234	-5.67485	-3.81693	-4.29665	-4.82747	-3.24724
199470	TRUE	SO_0275	N-acetyl-gamma-glutamyl-phosphate reductase (NCBI ptt file)	gi|24371873	fig|211586.1.peg.258	Arginine Biosynthesis extended	-4.29184	-4.09175	-5.10025	-0.3353	-1.58181	-4.28872	-0.159329	-0.49086	-0.21539	0.0791001	-0.0213552	-0.0825359	-0.0567195	-0.0251106	-0.0799682	-0.0609572	-0.0973115	-0.182108	-0.107977	0.138392	-0.10061	-5.51649	-5.63659	-5.33369	-4.42802	-5.203	-5.45252	-4.05236	-5.35883	-4.35552	-5.32709	-5.42343	-5.64289	-5.13227	-1.61625	-0.88237	-0.956944	-1.9242	-5.36347	-3.66536	-4.02459	-4.65663	-3.26899
199471	FALSE	SO_0276	acetylglutamate kinase (NCBI ptt file)	gi|24371874	fig|211586.1.peg.259	Arginine Biosynthesis extended	-4.09694	-3.5563	-5.55818	-0.130999	-1.37197	-3.83503	-0.0783444	-0.283325	-0.192965	0.0956582	0.114916	-0.12913	-0.0954651	-0.0293777	-0.0778263	-0.104218	-0.0875687	-0.118903	-0.12489	0.0562202	-0.132056	-5.72967	-5.64339	-5.32753	-4.05126	-5.36477	-6.11533	-3.7475	-5.52899	-4.12844	-5.77086	-5.92171	-6.16698	-5.47948	-1.25511	-0.751337	-0.795909	-1.6791	-5.65624	-4.17126	-4.11816	-4.91541	-2.77378
199472	TRUE	SO_0277	ornithine carbamoyltransferase (NCBI ptt file)	gi|24371875	fig|211586.1.peg.260	Arginine and Ornithine Degradation; <br>Arginine Biosynthesis extended; <br>Arginine Deiminase Pathway	-3.36081	-3.63848	-5.19788	-0.131667	-1.2634	-4.05179	-0.121894	-0.172478	0.00857456	0.140163	0.0734183	0.0347859	-0.0431876	0.00627988	0.0821395	0.0293453	-0.0752038	-0.214162	-0.037497	0.0910467	-0.125231	-5.42345	-5.68937	-5.11218	-4.32122	-5.30125	-5.55164	-4.38395	-5.42012	-4.35344	-5.52744	-5.72062	-5.97445	-5.51025	-1.92307	-0.839591	-0.961194	-1.74869	-5.29035	-4.11967	-3.30895	-4.71006	-3.16643
199473	TRUE	SO_0278	argininosuccinate synthase (NCBI ptt file)	gi|24371876	fig|211586.1.peg.261	Arginine Biosynthesis extended	-4.70608	-4.19798	-5.15056	-0.23151	-1.65376	-3.72464	-0.191994	-0.447963	-0.211269	0.0963022	0.0881373	0.0761901	-0.151526	0.020798	-0.0468102	-0.0633108	-0.175294	-0.174029	-0.132473	0.182257	-0.0698722	-5.23614	-5.33971	-5.14712	-4.25707	-5.205	-5.39289	-4.10399	-5.28079	-4.33584	-5.27908	-5.39916	-5.5557	-5.15188	-2.0599	-0.943952	-1.1176	-1.86956	-5.05174	-3.60702	-3.82662	-4.01628	-2.5645
199474	TRUE	SO_0279	argininosuccinate lyase (NCBI ptt file)	gi|24371877	fig|211586.1.peg.262	Arginine Biosynthesis extended	-4.08469	-3.88241	-4.4059	-0.576307	-1.71424	-3.62227	-0.143938	-0.439454	-0.111619	0.148004	-0.155519	-0.575737	-0.129172	-0.245931	-0.0551789	-0.190581	0.0574668	-0.0432863	-0.10713	0.274864	-0.0833301	-4.5697	-4.68375	-4.44608	-3.99241	-4.35239	-4.51155	-3.7741	-4.44536	-3.88692	-4.40584	-4.51864	-4.50506	-4.34119	-1.9471	-1.14574	-1.12856	-1.83261	-4.58777	-2.90223	-4.229	-3.83664	-2.08086
199475	TRUE	SO_0280	penicillin-binding protein 1A (NCBI ptt file)	gi|24371878	fig|211586.1.peg.263	Type IV pilus; <br>Peptidoglycan Biosynthesis	-1.17238	-2.52818	-2.79802	-1.86747	-2.6356	-1.77633	-1.58191	-0.94943	-2.13186	-0.67424	-0.925689	-3.07782	-2.27468	-2.27359	-0.817732	-1.13514	-2.12434	-1.81932	-2.20437	-1.4081	-2.9663	-2.57904	-2.02201	-2.08531	-2.04526	-2.29219	-0.333723	-1.20424	-1.66012	-0.436513	-0.825046	0.0561555	-0.778876	0.346866	-0.431456	-0.0422243	-0.353211	-1.66291	-1.68238	-1.2625	-2.26325	-2.8494	-1.33042
199476	TRUE	SO_0281	type IV pilus biogenesis protein PilM (NCBI ptt file)	gi|24371879	fig|211586.1.peg.264	Type IV pilus	0.0239027	-0.0382564	-0.190941	-0.229157	-0.232063	-0.115841	-0.186872	-0.316196	-0.126336	0.101062	0.0579888	-0.00507396	-0.0158217	-0.038025	-0.0625001	0.00395459	-0.116746	-0.0593519	-0.0599054	0.134731	-0.130147	0.0155422	0.020996	-0.118249	0.00110299	-0.077514	-0.0986053	-0.0548795	-0.149548	-0.077038	-0.148887	-0.0451384	0.0159985	0.0175774	-0.0795971	-0.0743996	-0.0509777	-0.0279521	-0.180025	2.97116	0.221463	-0.19701	-0.0972903
199477	TRUE	SO_0282	type IV pilus biogenesis protein PilN (NCBI ptt file)	gi|24371880	fig|211586.1.peg.265	Type IV pilus	-0.0055602	-0.148421	-0.127119	-0.0394191	-0.0166614	-0.18809	-0.186687	-0.241453	-0.111782	0.147351	0.151918	-0.188603	-0.0780854	0.0715766	0.0130417	-0.0482961	-0.104461	-0.148442	-0.0493119	0.170908	-0.0549539	0.0503207	0.129753	-0.0477075	-0.0485593	-0.0638224	-0.159062	-0.101259	-0.115513	-0.104488	-0.111927	-0.0626393	-0.216842	-0.0652118	-0.115264	-0.0716499	-0.153634	-0.105332	-0.0575822	-0.298745	0.23434	-0.109386	0.0102016
199478	TRUE	SO_0283	type IV pilus biogenesis protein PilO (NCBI ptt file)	gi|24371881	fig|211586.1.peg.266	Type IV pilus	-0.294824	-0.318054	-0.483733	-0.258194	-0.0936091	-0.368442	-0.168871	-0.44788	-0.109167	0.00231746	-0.175269	-0.0743248	-0.245245	-0.303476	-0.228728	-0.118189	-0.271292	-0.374088	-0.22996	0.117112	-0.197329	0.0789466	0.160054	-0.270364	-0.123429	-0.318164	-0.137157	-0.0646416	-0.178118	-0.115089	-0.27371	-0.107167	0.0792561	-0.0608717	-0.120984	-0.0876346	-0.0661499	-0.120477	-0.0553204	-0.602141	-0.41569	-0.36745	-0.442958
199479	TRUE	SO_0284	type IV pilus biogenesis protein PilP (NCBI ptt file)	gi|24371882	fig|211586.1.peg.267	Type IV pilus	-0.202469	-0.228217	0.0370262	-0.183807	-0.0197688	-0.345276	-0.200815	-0.303991	-0.276024	0.030466	-0.0397144	-0.536494	-0.0487564	-0.0143283	-0.0322842	-0.0156337	-0.124525	-0.0714775	-0.146245	0.146344	-0.0768149	-0.0191134	-0.0436467	-0.160998	-0.256123	-0.311612	-0.304771	-0.13517	-0.227055	-0.260128	-0.339069	-0.26025	-0.302306	-0.226123	-0.0977689	-0.1718	-0.153767	-0.00944842	-0.150047	0.00749955	-0.145715	0.0959904	-0.322994
199480	TRUE	SO_0285	type IV pilus biogenesis protein PilQ (NCBI ptt file)	gi|24371883	fig|211586.1.peg.268	Type IV pilus	-0.44326	-0.324074	-0.146929	-0.280304	-0.192995	-0.432093	-0.116464	-0.190179	-0.0221399	0.102277	-0.00733183	-0.730324	-0.0587659	-0.0662748	-0.0751586	-0.0378807	-0.146243	-0.189388	-0.123089	0.0974697	-0.0745014	-0.20262	-0.0377816	-0.235038	-0.264046	-0.26229	-0.155164	-0.111545	-0.14507	-0.0923461	-0.232689	-0.0713893	-0.179397	-0.0700914	-0.0294595	-0.126508	-0.1059	-0.1314	-0.366384	-0.38407	-0.709302	0.130404	-0.182295
199481	FALSE	SO_0286	shikimate kinase (NCBI ptt file)	gi|24371884	fig|211586.1.peg.269	Common Pathway For Synthesis of Aromatic Compounds (DAHP synthase to chorismate); <br>Chorismate Synthesis; <br>Shikimate kinase containing cluster	-5.74316	-5.16572	-5.86013	-2.01186	-2.70369	-4.87859	-2.20665	-1.98483	-4.55981	-1.90379	-2.71455	-3.25004	-0.481536	-0.402331	-1.07648	-1.50702	-1.98947	-1.84782	-1.30936	-3.70674	-4.53909	-5.32334	-5.79247	-5.3761	-4.32555	-5.58212	-5.76108	-4.37506	-5.55525	-4.9323	-5.71419	-5.78315	-5.87784	-5.69433	-3.36518	-5.45237	-4.69296	-1.58024	-5.63903	-3.81018	-2.3535	-4.43885	-2.91345
199482	TRUE	SO_0287	3-dehydroquinate synthase (NCBI ptt file)	gi|24371885	fig|211586.1.peg.270	Common Pathway For Synthesis of Aromatic Compounds (DAHP synthase to chorismate); <br>Chorismate Synthesis; <br>Shikimate kinase containing cluster; <br>Type IV pilus	-4.43726	-4.25967	-5.22047	-1.16496	-2.98906	-3.5123	-0.494562	-0.637371	-0.426772	-0.206723	-0.487919	0.5421	-0.987476	-0.433369	-0.541969	-0.354662	-0.356107	-0.392373	-0.779039	-0.355591	-0.862929	-5.3018	-5.44576	-5.23529	-4.69812	-5.04196	-5.5118	-4.4966	-5.38522	-4.89368	-5.36273	-5.47811	-5.65844	-5.14595	-3.75983	-4.9189	-4.48748	-2.32669	-5.40279	-4.25261	-4.12454	-4.42462	-3.28362
199483	TRUE	SO_0288	damX domain protein (NCBI ptt file)	gi|24371886	fig|211586.1.peg.271	Shikimate kinase containing cluster	-0.0357121	-0.0772382	0.33892	0.116222	0.253431	-0.182993	-0.0616426	-0.256952	-0.0385133	0.117226	0.183173	-0.285341	-0.0328696	0.0952187	-0.0454954	0.0164696	-0.102691	-0.128908	-0.138786	0.158965	-0.00726819	0.0608712	-0.0607438	-0.142768	-0.229328	-0.0788197	-0.105839	-0.134038	-0.0855398	-0.0857951	-0.118868	-0.107252	-0.19847	-0.141495	-0.131696	-0.183722	-0.205653	0.0209635	-0.186179	-0.0657676	-0.0240811	0.337161	0.0201631
199485	TRUE	SO_0290	hypothetical protein (NCBI ptt file)	gi|24371888	fig|211586.1.peg.273	- none -	0.0748486	0.0826326	-0.0554743	-0.0597463	0.063931	0.060674	-0.127942	-0.155317	-0.0557042	0.0582538	0.0647781	-0.0606412	-0.0908118	-0.0494781	-0.0687506	-0.0583909	-0.0744669	-0.0562527	-0.0467453	0.0563585	-0.11502	0.151114	0.0408619	-0.0540356	-0.00241224	-0.113249	-0.0941205	-0.0397897	-0.0161639	-0.0150751	-0.0747887	-0.0330074	-0.0312692	-0.00345219	-0.0630585	-0.0334186	-0.0570518	0.061692	0.0654295	-0.330679	-0.21153	0.187594	0.120294
199486	TRUE	SO_0291	hypothetical protein (NCBI ptt file)	gi|24371889	fig|211586.1.peg.274	- none -	-0.648373	-0.526696	-0.271076	-0.418286	-0.527397	-0.722463	-0.22053	-0.237239	-0.178602	0.0645142	0.306084	-0.40761	-0.0339021	0.172644	-0.0382381	-0.0435458	-0.190288	-0.0602875	-0.281876	0.179833	-0.127085	-0.38936	-0.569854	-0.38589	-0.0431093	0.00329975	-0.373506	-0.232579	-0.245031	-0.333147	-0.148603	-0.319683	-0.561608	-0.0190302	-0.225548	-0.272894	-0.226174	-0.319096	-0.623097	-0.711348	-1.82952	-1.47097	-0.366177
199488	TRUE	SO_0293	phosphoglycolate phosphatase (NCBI ptt file)	gi|24371891	fig|211586.1.peg.276	2-phosphoglycolate salvage; <br>Glycolate, glyoxylate interconversions	-3.23137	-3.0609	-3.50138	-0.312583	-2.04606	-3.46426	-0.398912	-0.677794	0.0219108	0.0013549	-0.735714	-0.0962388	-0.166744	-0.420153	-0.348852	-0.221974	-0.423393	-0.30649	-0.625713	0.163858	-0.406875	-3.68651	-3.8456	-3.71045	-3.46488	-3.66609	-3.83617	-3.36889	-3.68561	-3.58713	-3.56259	-3.90596	-4.06156	-3.72175	-2.33498	-0.217889	-0.172212	-1.92695	-3.59869	-1.73582	-2.01635	-3.13643	-2.70197
199490	TRUE	SO_0295	transcriptional regulator, LysR family (NCBI ptt file)	gi|24371893	fig|211586.1.peg.278	- none -	0.0552661	-0.00861382	0.117116	0.0672154	0.0396547	0.116781	0.00578894	0.0581393	-0.0212998	0.141362	0.386284	0.462859	0.0495021	0.189681	0.028974	-0.0143963	0.0536721	-0.0550366	-0.0609138	0.112594	-0.127405	0.112562	-0.152397	-0.0271976	-0.00984966	0.0609194	-0.168701	-0.0226322	-0.0501178	-0.0534871	0.0583203	0.0247043	-0.181934	-0.0269218	-0.0301418	-0.0851372	-0.0366738	-0.118803	0.121399	0.366741	-0.208647	0.701939	-0.119988
199491	TRUE	SO_0296	integral membrane domain protein (NCBI ptt file)	gi|24371894	fig|211586.1.peg.279	- none -	-0.117303	-0.0222659	0.0296776	-0.0818345	-0.129761	0.0142732	-0.197884	-0.233009	-0.276556	0.0539673	0.147231	-0.485241	-0.0383198	0.0817858	-0.0382443	-0.0397792	-0.143869	-0.141252	-0.19133	0.122098	-0.000234582	0.0654617	-0.072234	-0.113569	-0.191125	-0.0523975	-0.201378	-0.156539	-0.15967	-0.0791595	-0.0784787	-0.0666222	-0.159013	-0.141778	-0.171262	-0.14278	-0.188271	-0.0256517	0.00358704	0.921747	-0.0809305	-0.11051	-0.0025335
199492	TRUE	SO_0297	lipoprotein, putative (NCBI ptt file)	gi|24371895	fig|211586.1.peg.280	CBSS-160492.1.peg.550	-0.0339854	0.0673731	-0.421532	-0.210349	-0.17481	-0.149883	-0.373901	-0.160426	-0.963734	0.173172	0.0621716	-0.196011	-0.0973387	-0.059419	-0.0124674	-0.33626	-0.350572	-0.275004	-0.618631	0.194024	-0.185922	-0.142712	-0.205309	-0.161534	-0.00267107	-0.170145	-0.00270025	-0.0718173	-0.10762	-0.0165391	-0.131248	-0.0190375	-0.116892	0.109065	-0.0433933	0.0845863	-0.00294867	-0.141299	-0.150558	-0.949601	-0.428691	0.190869	0.0822836
199494	TRUE	SO_0299	conserved hypothetical protein TIGR00252 (NCBI ptt file)	gi|24371897	fig|211586.1.peg.282	CBSS-160492.1.peg.550	0.190478	0.262679	0.190757	-0.0982729	-0.191799	-0.0517169	-0.278397	-0.237159	-0.450464	-0.0361662	-0.101355	0.691114	-0.0278097	0.106352	-0.125993	0.0458704	-0.224444	-0.0143761	-0.244517	-0.0387996	-0.173409	0.0251689	-0.00304763	-0.12187	-0.00590204	-0.091493	-0.0863736	-0.0968852	-0.0740149	0.0219328	-0.0671185	0.00156431	-0.154867	-0.0363407	-0.00220191	-0.15452	-0.178117	-0.00258316	-0.096701	-0.173989	-0.178595	-1.16658	-0.00290188
199495	FALSE	SO_0300	lipoprotein, putative (NCBI ptt file)	gi|24371898	fig|211586.1.peg.283	CBSS-160492.1.peg.550	-0.176825	-0.00772248	0.113527	-0.0915335	0.0279567	-0.451787	-0.0266797	-0.221854	0.00580456	-0.0634993	-0.0799446	-0.617178	-0.313875	0.0567171	-0.187096	-0.028458	-0.130825	-0.247421	-0.0697643	-0.33137	-1.51522	-0.33046	-0.289888	-0.264706	-0.205137	-0.244838	-0.276079	-0.242441	-0.277516	-0.168937	-0.129165	-0.197228	-0.251537	-0.164602	-0.147974	0.0382236	-0.00492212	-0.333464	-0.198908	0.845579	-0.231303	-0.415668	-0.226835
199496	TRUE	SO_0301	hypothetical methyltransferase (NCBI ptt file)	gi|24371899	fig|211586.1.peg.284	Heat shock dnaK gene cluster extended; <br>CBSS-160492.1.peg.550; <br>16S rRNA modification within P site of ribosome	-0.930111	-0.462623	-0.707139	-0.290129	-0.215451	-1.03157	-0.37328	-0.213501	-0.767494	-0.164901	-0.120926	0.104212	-0.230123	-0.138265	-0.163847	-0.257006	-0.585268	-0.485194	-0.633554	-0.197951	-0.335021	-0.209325	-0.868444	-0.61827	-0.226373	-0.354851	-0.335461	-0.331034	-0.436559	-0.317221	-0.571179	-0.626839	-1.02436	-0.318132	-0.262695	-0.185519	-0.173627	-0.314158	-0.692996	1.09999	-0.481935	-1.73783	-0.684544
199497	TRUE	SO_0302	hypothetical protein (NCBI ptt file)	gi|24371900	fig|211586.1.peg.286	- none -	-0.325525	-0.265083	-0.100549	-0.307667	-0.285121	-0.37805	-0.244851	-0.162687	-0.176287	0.0802939	-0.115615	-0.242473	-0.114401	-0.133245	-0.0981648	-0.117939	-0.241274	-0.245261	-0.188686	0.0847313	-0.17994	-0.2299	-0.19364	-0.207379	-0.0761136	-0.244111	-0.121823	-0.0638134	-0.159311	-0.107876	-0.262315	-0.0932788	-0.146731	-0.133397	-0.182717	-0.14157	-0.139348	-0.0939596	-0.206833	-0.254956	-0.0854856	-0.545898	-0.228331
199499	TRUE	SO_0304	hypothetical endonuclease (NCBI ptt file)	gi|24371902	fig|211586.1.peg.287	- none -	-0.172499	0.0295123	0.00539376	-0.452072	-0.497536	-0.320253	-0.0417872	-0.135784	-0.0621663	0.220672	0.259857	-0.17593	0.13865	0.319091	0.138671	0.0992194	-0.0455017	-0.00750394	0.013651	0.42438	0.267021	-0.120349	0.00613993	0.00878018	-0.113278	0.0295076	-0.0606668	0.0120285	-0.0592883	-0.0494044	-0.00942936	0.0285025	-0.0169459	0.0322876	-0.017443	-0.0485335	-0.0337635	-0.166276	-0.142627	-1.20315	-1.2315	0.0196232	-0.591815
199501	TRUE	SO_0306	hypothetical protein (NCBI ptt file)	gi|24371904	fig|211586.1.peg.289	- none -	-0.108821	-0.19956	0.104442	-0.286009	-0.0516621	-0.513687	-0.142199	-0.0980887	-0.30538	0.00956274	0.0592454	-0.0609214	0.00365371	0.108458	-0.0222329	0.0224106	-0.0761636	-0.0583941	-0.0868806	0.140003	-0.0648621	0.0676919	-0.0597771	0.02079	0.0285359	0.030719	-0.146791	-0.00362598	-0.106177	-0.0592375	-0.0915457	-0.0116977	-0.224826	-0.0691505	-0.0321367	-0.106939	-0.0962141	-0.0442825	0.0759659	-0.567322	-0.00404464	-1.48137	-0.210399
199503	TRUE	SO_0308	conserved hypothetical protein (NCBI ptt file)	gi|24371906	fig|211586.1.peg.290	- none -	-0.319132	-0.304524	0.305607	-0.272313	-0.181116	-0.507806	-0.0218585	-0.0343448	0.105609	0.14299	-0.0219915	0.0240478	-0.014895	-0.119164	-0.00279627	-0.0221961	-0.100869	-0.0819692	-0.129435	0.181171	-0.156567	-0.271586	-0.118007	-0.217508	0.0310175	-0.172465	-0.148343	-0.0775086	-0.116646	-0.164798	-0.178583	-0.138306	-0.129247	-0.0719791	-0.102342	-0.0908385	-0.0128909	-0.194688	-0.265794	-0.555749	-0.0603539	-0.350744	-0.204765
199504	FALSE	SO_0309	conserved hypothetical protein (NCBI ptt file)	gi|24371907	fig|211586.1.peg.291	- none -	-1.08117	-0.229862	-0.310928	-0.271678	-0.140708	-0.517938	-0.129279	-0.0651317	-0.065884	0.0652194	0.0901901	-0.0149181	-0.0319549	0.0589828	-0.0569461	-0.0550811	-0.110105	-0.0720833	-0.0809562	0.129809	-0.0940454	-0.234968	-0.263612	-0.196344	-0.0249475	-0.160351	-0.175414	-0.126086	-0.132674	-0.157532	-0.180569	-0.104731	-0.237491	-0.0949025	-0.123903	-0.0899915	-0.132583	-0.156395	-0.143115	0.483727	0.0382421	-0.499209	-0.342795
199506	TRUE	SO_0311	hypothetical Fe-S oxidoreductase (NCBI ptt file)	gi|24371909	fig|211586.1.peg.292	- none -	-0.17784	-0.048545	0.018842	-0.178958	-0.269882	-0.0788951	-0.347059	-0.23628	-0.38293	0.0298985	-0.173172	-0.452426	-0.10309	-0.0843115	-0.113109	-0.0157811	-0.148029	-0.123752	-0.157135	0.199219	-0.053044	-0.0476182	-0.0249812	-0.066385	-0.164156	-0.24404	-0.215912	-0.0946184	-0.150393	-0.154879	-0.28115	-0.206113	-0.122386	-0.131884	-0.173522	-0.173341	-0.182674	-0.0484671	-0.181812	1.08186	0.00181152	0.329526	-0.0072429
199507	TRUE	SO_0312	outer membrane porin, putative (NCBI ptt file)	gi|24371910	fig|211586.1.peg.293	- none -	-0.222282	-0.410104	-0.149243	-0.242861	-0.128282	-0.226129	-0.195029	-0.14176	-0.210837	0.0571518	-0.00382923	-0.740445	0.0455936	0.0818123	0.0725396	0.0397861	-0.0559347	-0.0628423	-0.114278	0.153267	-0.0157578	-0.041953	-0.123525	-0.109212	-0.244477	-0.189363	-0.197895	-0.100928	-0.135661	-0.0850238	-0.2186	-0.169199	-0.292807	-0.176433	-0.0960424	-0.147078	-0.170912	-0.0607103	-0.105894	-0.65801	0.639021	0.609557	-0.124945
199508	FALSE	SO_0313	putrescine-ornithine antiporter (NCBI ptt file)	gi|24371911	fig|211586.1.peg.294	Polyamine Metabolism	-0.210076	-0.288065	-0.117673	-0.181048	0.386408	-0.302856	-0.254013	-0.308873	-0.062316	0.0996241	-0.151179	-0.186034	-0.110527	-0.258845	-0.331538	-0.136963	-0.163834	-0.202266	-0.212107	0.173971	-0.181694	0.0106198	-0.096686	-0.0389482	-0.0892804	-0.299299	-0.226377	-0.00675295	-0.130609	-0.215228	-0.389984	-0.142842	-0.0441474	-0.111841	-0.0452034	-0.108256	-0.0745609	0.10996	0.0954936	0.139062	-0.495274	0.562296	-0.250453
199509	TRUE	SO_0314	ornithine decarboxylase, inducible (NCBI ptt file)	gi|24371912	fig|211586.1.peg.295	Arginine and Ornithine Degradation; <br>Polyamine Metabolism	0.0777775	0.492656	0.182158	0.161921	0.0584499	0.284908	-0.0332655	0.0244948	0.043264	0.144423	0.155158	-0.154264	-0.0303002	0.0478352	0.00554225	-0.0873966	-0.0863269	-0.142897	-0.114382	0.118177	-0.0949477	0.180215	0.104022	-0.0103865	0.326616	0.267613	0.0208807	0.211952	0.149948	0.145033	0.153621	0.235568	0.0810622	0.0194938	-0.135463	-0.081996	-0.0767832	0.144781	-0.0533011	1.65636	0.100969	-0.0522715	0.288005
199511	TRUE	SO_0316	hypothetical phosphatidylethanolamine-binding protein (NCBI ptt file)	gi|24371914	fig|211586.1.peg.296	- none -	-0.110851	-0.375445	-0.278439	-0.298279	-0.245515	-0.243793	-0.229507	-0.124069	-0.203623	0.0491788	0.0472372	-0.862407	-0.0727473	-0.00386201	-0.0680539	-0.0724384	-0.122638	-0.171143	-0.225455	0.167119	-0.0624302	-0.350555	-0.334003	-0.226677	-0.339354	-0.25494	-0.281424	-0.157851	-0.176784	-0.146486	-0.25058	-0.199649	-0.305282	-0.145604	-0.0622216	-0.185221	-0.180737	-0.171522	-0.414569	0.795595	-0.555023	-0.239553	-0.0942635
199512	TRUE	SO_0317	transcriptional regulator, AraC/XylS family (NCBI ptt file)	gi|24371915	fig|211586.1.peg.297	- none -	-0.537705	-0.335278	-0.23568	-0.191116	-0.230807	-0.326221	-0.279186	-0.110069	-0.109479	0.0160304	-0.177046	-0.0063838	-0.0491096	-0.098292	-0.0996093	-0.0551543	-0.127917	-0.0907948	-0.134209	0.0569836	-0.20218	-0.187671	-0.162533	-0.116534	-0.0773003	-0.278094	-0.207677	-0.120462	-0.141002	-0.136189	-0.255106	-0.17999	-0.235173	-0.0986845	-0.105393	-0.147582	-0.125464	-0.093146	-0.073687	1.54838	0.806491	-0.279891	-0.178196
199513	TRUE	SO_0318	conserved hypothetical protein (NCBI ptt file)	gi|24371916	fig|211586.1.peg.298	- none -	-0.4005	-0.34026	-0.109198	-0.181056	-0.166194	-0.28957	-0.152371	-0.101866	-0.334732	0.0754005	-0.113319	-0.0940896	-0.0425259	-0.0833329	-0.133624	-0.0874124	-0.0991951	-0.127861	-0.130307	0.0712728	-0.16997	-0.159848	-0.161408	-0.117818	-0.107054	-0.24686	-0.165502	-0.0927128	-0.188369	-0.168757	-0.228489	-0.134553	-0.181618	-0.0661186	-0.116665	-0.0485227	-0.0615793	-0.0758842	-0.0529338	-0.0740441	0.421722	0.350905	-0.185
199514	TRUE	SO_0319	conserved domain protein (NCBI ptt file)	gi|24371917	fig|211586.1.peg.299	- none -	-0.156875	-0.113489	-0.153641	-0.123975	-0.194292	-0.136114	-0.144809	-0.0689365	-0.199616	0.0250416	0.288791	-0.171872	-0.140724	0.158301	0.000555449	-0.0268473	-0.150012	-0.179259	-0.20858	0.167576	-0.0908572	-0.125754	-0.266459	-0.193793	-0.0748852	-0.10154	-0.45265	-0.297911	-0.231954	-0.245316	-0.174603	-0.216782	-0.359168	-0.177405	-0.194846	-0.232957	-0.215626	-0.259685	-0.0704212	1.59842	-0.00486127	0.0305157	-0.293982
199515	TRUE	SO_0320	conserved domain protein (NCBI ptt file)	gi|24371918	fig|211586.1.peg.300	- none -	-0.401725	-0.332189	-0.511516	-0.24403	-0.434556	-0.833727	-0.198907	-0.160263	-0.0585275	0.00143999	-0.0395693	-0.059554	-0.155416	-0.114729	-0.076808	-0.0798101	-0.149178	-0.15105	-0.182796	0.00291968	-0.312535	0.0825373	-0.376756	-0.22302	0.103012	0.00574194	-0.249549	-0.0881625	-0.180368	-0.160641	-0.215852	-0.206775	-0.295841	0.0515329	-0.188244	-0.125709	-0.137549	-0.133848	-0.210014	-1.16505	-0.79126	-0.390957	-0.0762946
199517	TRUE	SO_0322	hypothetical protein (NCBI ptt file)	gi|24371920	fig|211586.1.peg.302	- none -	-0.513905	-0.293412	-0.316881	-0.347596	-0.314895	-0.36852	-0.172005	-0.173901	-0.0294159	0.0700823	-0.116626	-0.223569	-0.149681	-0.160093	-0.158244	-0.164685	-0.239398	-0.278925	-0.217315	0.0778651	-0.095013	-0.242586	-0.171748	-0.273841	-0.163977	-0.313544	-0.140231	-0.163036	-0.248679	-0.0774624	-0.288224	-0.174881	-0.140817	-0.147431	-0.156898	-0.149511	-0.12898	-0.286681	-0.37746	-0.706099	-0.262375	-0.214495	-0.339955
199518	TRUE	SO_0323	hypothetical protein (NCBI ptt file)	gi|24371921	fig|211586.1.peg.303	- none -	0.0382217	-0.0889818	-0.230603	-0.0842611	-0.0826049	-0.124137	-0.24318	-0.20524	-0.314782	0.0101814	-0.0194753	0.0540823	-0.114364	-0.0749501	-0.136913	-0.119331	-0.162132	-0.182582	-0.233947	0.072418	-0.136886	0.0306205	-0.154213	-0.114312	0.124792	-0.173834	-0.182264	-0.117906	-0.213176	-0.12634	-0.241485	-0.144468	-0.208635	-0.12271	-0.102763	-0.0978737	-0.239603	-0.088653	0.0431172	-0.0917899	0.0204162	-0.368043	-0.198762
199519	TRUE	SO_0324	conserved hypothetical protein (NCBI ptt file)	gi|24371922	fig|211586.1.peg.304	- none -	-0.324975	-0.325531	-0.300873	-0.135069	-0.122639	-0.332586	-0.0834158	0.0176812	-0.193345	0.00168773	0.0976008	-0.0989283	-0.130459	-0.0284311	-0.105016	-0.118255	-0.139915	-0.125062	-0.211101	-0.0234222	-0.171236	-0.11308	-0.275499	-0.297109	-0.142605	-0.141148	-0.17713	-0.0605752	-0.162462	-0.135305	-0.0486184	-0.107108	-0.168585	-0.126047	-0.132925	-0.146518	-0.0712936	-0.0649849	-0.0367074	0.0688484	-0.156056	-0.331149	-0.293621
199520	TRUE	SO_0325	dsrE-related protein (NCBI ptt file)	gi|24371923	fig|211586.1.peg.305	- none -	-0.184742	-0.129188	0.239484	-0.288101	-0.369213	-0.188184	-0.259924	-0.0830457	-0.245729	0.138658	0.230612	-0.0824472	0.0547758	0.178615	0.0464379	-0.0200777	-0.117907	-0.104467	0.0298193	0.345228	-0.0152803	-0.225795	-0.191948	-0.0591458	0.0541093	0.043552	-0.18707	-0.0897031	-0.0930942	-0.16114	-0.189078	-0.171694	-0.235159	0.0890925	-0.139926	0.0209801	0.0272864	-0.108289	-0.0232804	0.836777	-0.987377	-1.07474	-0.323012
199521	TRUE	SO_0326	hypothetical protein (NCBI ptt file)	gi|24371924	fig|211586.1.peg.306	- none -	0.176603	0.0546282	0.0769617	0.337893	0.513853	0.432563	-0.0360515	0.0159876	-0.316953	0.108025	0.279528	0.0264323	0.0090892	0.273421	0.0246098	0.0555547	0.0814483	0.0827469	-0.0157964	0.237892	0.172998	0.492567	0.105218	0.206332	-0.039008	0.128075	-0.12647	-0.0392515	-0.0413899	-0.106333	-0.0361678	-0.0457946	-0.191563	-0.183946	-0.0845676	-0.24151	-0.174756	0.192613	0.401329	-1.0311	0.971381	0.0820522	0.185751
199524	TRUE	SO_0329	hypothetical protein (NCBI ptt file)	gi|24371927	fig|211586.1.peg.307	- none -	-0.254962	-0.178829	-0.217778	-0.296154	-0.281233	-0.362677	-0.228884	-0.212573	-0.170911	-0.0867243	-0.138128	-0.5191	-0.23441	-0.104055	-0.164053	-0.152224	-0.31234	-0.211413	-0.273185	-0.0257576	-0.20943	-0.390514	-0.177764	-0.349109	-0.344332	-0.40206	-0.351387	-0.354726	-0.366594	-0.119597	-0.281782	-0.305806	-0.316641	-0.46688	-0.250368	-0.263274	-0.264619	-0.0981942	-0.256598	-3.03955	-0.838574	-0.170512	0.0509013
199525	TRUE	SO_0330	conserved hypothetical protein (NCBI ptt file)	gi|24371928	fig|211586.1.peg.308	Peptide methionine sulfoxide reductase; <br>Methionine sulfoxide reductases; <br>Selenoprotein O	0.0843848	-0.00484003	-0.0129146	-0.179505	-0.200337	0.00662466	-0.118411	0.152455	-0.157937	0.149897	0.326847	0.147904	-0.394597	-0.00186933	-0.0328912	-0.0908635	-0.251371	-0.368053	-0.185539	0.157244	-0.24878	-0.500506	-0.322784	-0.273176	-0.117123	-0.0507148	-0.397758	-0.306049	-0.205873	-0.162102	-0.0624735	-0.262165	-0.299407	-0.237385	-0.0811776	-0.0678636	0.0238516	-0.129524	-0.501444	-3.35145	0.564183	0.378365	-0.167068
199526	TRUE	SO_0331	conserved hypothetical protein (NCBI ptt file)	gi|24371929	fig|211586.1.peg.309	- none -	0.172993	0.0207073	-0.0963316	-0.0157603	0.012971	0.30052	-0.17166	-0.130865	-0.236437	0.0395558	0.125007	0.174726	-0.0715836	0.0449683	-0.0658257	0.000160304	-0.141432	-0.0556671	-0.128668	0.121504	-0.0814446	-0.0663025	-0.190336	-0.142639	0.143471	0.0111471	-0.206229	-0.0921607	-0.0956253	-0.0338265	-0.072931	-0.0258639	-0.210948	-0.058946	-0.118385	-0.159522	-0.190757	-0.0825847	-0.0673452	-0.773708	0.662247	0.66173	-0.0508124
199527	FALSE	SO_0332	hypothetical kinase (NCBI ptt file)	gi|24371930	fig|211586.1.peg.310	- none -	-0.230699	-0.121553	-0.169685	-0.220964	-0.179776	-0.217748	-0.164286	0.06539	0.022657	0.252946	0.187313	-0.0771356	-0.080178	-0.022252	-0.0602751	-0.0802176	-0.125677	-0.166204	-0.109791	0.174196	-0.100054	-0.158539	-0.202136	-0.157167	-0.0143105	-0.104376	-0.206792	-0.14791	-0.13055	-0.138453	-0.200136	-0.138695	-0.198979	-0.00152256	-0.164732	-0.0685816	-0.0539484	-0.135623	-0.0683749	-0.359597	0.630442	-0.0602196	-0.18963
199528	TRUE	SO_0333	thiol:disulfide interchange protein DsbA (NCBI ptt file)	gi|24371931	fig|211586.1.peg.311	Biogenesis of c-type cytochromes; <br>Periplasmic disulfide interchange	0.231374	0.141962	0.153128	-0.486997	-1.19564	-0.655511	-0.076302	-0.181857	-0.0811559	0.159982	0.112906	0.0601995	-0.173797	0.183062	-0.018116	-0.411266	-0.201259	-0.0231475	-0.24996	0.161869	0.145631	-0.528628	-0.265107	-0.357598	-0.0851111	-0.200294	-0.242861	-0.188478	-0.240888	-0.188279	-0.176455	-0.0557741	-0.25232	-0.0840788	-0.222502	-0.373656	-0.424546	-0.461601	-0.303303	-0.0807206	1.61268	0.695347	0.627421
199531	TRUE	SO_0336	hypothetical Na+/H+ antiporter (NCBI ptt file)	gi|24371934	fig|211586.1.peg.314	ZZ gjo need homes	-0.0620752	-0.128799	-0.0826515	0.00778793	0.0858089	0.0165523	-0.0754207	0.0262918	-0.00421762	0.0342148	0.00389313	0.0366072	-0.0556502	-0.00718815	-0.0667526	-0.0591785	-0.0758118	-0.0783492	-0.0901798	0.0161549	-0.175141	0.0990047	-0.0422167	-0.0112464	-0.0750504	-0.141432	-0.0912933	-0.0667255	-0.0673248	-0.0974365	-0.138354	0.00267727	-0.125873	-0.0304713	-0.0206545	-0.0478371	-0.0579599	0.0324284	0.144646	0.293219	0.533358	-0.100845	-0.0707788
199532	TRUE	SO_0337	hypothetical translation initiation inhibitor, yjgF family (NCBI ptt file)	gi|24371935	fig|211586.1.peg.315	- none -	-0.307762	-0.273836	-0.212026	-0.212597	-0.28098	-0.107296	-0.189961	-0.0680929	-0.261312	0.145188	0.139406	-0.0106568	-0.153336	-0.0428638	-0.153288	-0.179754	-0.193456	-0.199847	-0.0914681	0.0334675	-0.17794	-0.0360764	-0.247288	-0.169973	0.0161351	-0.150008	-0.229842	-0.102211	-0.17301	-0.127198	-0.170776	-0.121807	-0.340573	-0.0793538	-0.166515	-0.100722	-0.117403	-0.0734972	-0.0639141	-0.965067	-0.11186	-0.768912	-0.0804702
199533	TRUE	SO_0338	hypothetical protein (NCBI ptt file)	gi|24371936	fig|211586.1.peg.316	- none -	-0.626234	-0.210144	0.0194935	-0.307456	-0.336688	-0.273891	-0.224801	-0.00218368	-0.0849655	0.177505	0.00710491	-0.185438	-0.0399524	0.0926539	-0.0461336	-0.110489	-0.0899679	-0.110305	-0.114289	0.302556	-0.0190169	-0.539771	-0.321535	-0.167569	-0.0239591	-0.201801	-0.21687	-0.048046	-0.0410328	-0.18132	-0.254407	-0.184458	-0.297534	-0.0853633	-0.0974345	-0.13784	-0.107393	-0.20121	-0.364755	2.48411	-0.569714	-0.0895131	-0.193854
199535	TRUE	SO_0340	branched-chain amino acid aminotransferase (NCBI ptt file)	gi|24371938	fig|211586.1.peg.318	Leucine Degradation and HMG-CoA Metabolism; <br>Isoleucine degradation; <br>Alanine biosynthesis; <br>Pyruvate Alanine Serine Interconversions; <br>Leucine Biosynthesis; <br>Valine degradation; <br>Branched-Chain Amino Acid Biosynthesis; <br>HMG-CoA	-3.8574	-3.69161	-3.74922	-1.24305	-1.03403	-4.03836	-0.182863	0.110121	-0.177336	0.117991	0.329577	-0.014443	0.144794	0.266593	-0.095246	-0.0234177	-0.0538235	-0.0445597	-0.0931003	0.190716	-0.0260785	-4.44077	-2.28669	-2.4163	-2.63186	-4.00357	-2.18137	-1.67963	-2.19447	-1.948	-2.01283	-4.00336	-4.7207	-2.3666	-3.6562	-0.116703	-0.135228	-0.794266	-4.37943	-3.24103	-2.92582	-4.66265	-3.49387
199536	TRUE	SO_0341	sensory box protein (NCBI ptt file)	gi|24371939	fig|211586.1.peg.319	- none -	-0.0611329	-0.124094	-0.537565	-0.339475	-0.245253	-0.215561	-0.249078	-0.291129	-0.256276	0.0511477	-0.22096	-0.0652762	-0.243472	-0.31334	-0.273763	-0.157834	-0.253854	-0.239472	-0.274753	0.0526531	-0.100799	-0.0109907	-0.0128028	-0.233201	-0.0720468	-0.380465	-0.204849	-0.15804	-0.282088	-0.0802087	-0.358184	-0.180333	-0.097116	-0.169611	-0.14286	-0.197939	-0.262816	-0.211941	-0.180921	0.68007	0.205145	-0.372977	-0.194715
199537	TRUE	SO_0342	conserved hypothetical protein (NCBI ptt file)	gi|24371940	fig|211586.1.peg.320	Methylcitrate cycle; <br>Propionate-CoA to Succinate Module	-1.21321	-2.05055	0.0478411	-0.142952	2.19376	-2.10409	-0.842295	-0.463372	-0.732735	-0.12822	-0.878962	0.0355688	0.167288	-1.36433	-0.313551	-0.354875	-0.721307	-0.606947	-0.652096	0.0127695	-1.53227	-5.15345	0.504461	-1.3495	-3.77957	-3.96151	-0.280271	-2.42719	-2.63073	-0.571624	-0.649341	-0.513784	-0.40095	-3.23062	-0.978888	-1.59228	-0.908299	-1.8014	-4.66359	-3.23524	0.724214	-1.22214	-1.49408
199538	TRUE	SO_0343	aconitate hydratase 1 (NCBI ptt file)	gi|24371941	fig|211586.1.peg.321	Methylcitrate cycle; <br>Propionate-CoA to Succinate Module	-2.01752	-2.28154	-1.01482	-0.65145	2.05277	-2.28571	-0.910978	-0.700433	-0.93384	-0.238494	-0.986172	0.388042	-0.126201	-1.69134	-0.614138	-0.618243	-0.729099	-0.773159	-0.840692	-0.09847	-1.54444	-4.52744	0.443084	-2.30529	-2.875	-3.27806	-0.326877	-3.01411	-3.37213	-0.534084	-0.616911	-0.622452	-0.387309	-3.49257	-1.11032	-1.45164	-0.862353	-2.1937	-4.18152	-1.86449	1.15278	-1.60111	-1.85741
199539	TRUE	SO_0344	methylcitrate synthase (NCBI ptt file)	gi|24371942	fig|211586.1.peg.322	Methylcitrate cycle; <br>Propionate-CoA to Succinate Module	0.15438	0.447974	-0.136334	-0.0519334	-0.0325843	0.29869	-0.0813114	-0.0366825	-0.0562591	0.208341	0.157897	0.0642995	-0.113909	-0.120851	-0.0240948	-0.0670485	-0.0707673	-0.190504	-0.126313	0.253926	-0.0125771	0.477877	0.0467889	0.0665975	0.501688	0.480767	0.0853413	0.0808707	0.00940976	0.0571803	0.0455835	0.0583429	-0.0794527	0.0863202	-0.187508	-0.115813	-0.101543	-0.0793308	0.32908	0.870649	-0.322199	0.0567724	0.244126
199540	TRUE	SO_0345	methylisocitrate lyase (NCBI ptt file)	gi|24371943	fig|211586.1.peg.323	Methylcitrate cycle; <br>Propionate-CoA to Succinate Module	-0.592099	-0.322172	-0.337909	-0.496672	-0.716164	-0.458656	-0.208262	-0.0643778	-0.182506	0.0878558	-0.0541812	-1.14023	0.10924	-0.0809988	-0.0190692	0.0749768	-0.10077	-0.08325	-0.148571	0.132606	0.0360842	-0.566426	-0.251789	-0.286536	-0.552976	-0.376277	-0.365438	-0.188346	-0.232264	-0.343427	-0.373761	-0.300005	-0.231702	-0.4447	-0.257784	-0.350856	-0.233796	-0.265643	-0.83912	-1.67082	-1.46913	-1.03151	-0.129348
199541	TRUE	SO_0346	transcriptional regulator. GntR family (NCBI ptt file)	gi|24371944	fig|211586.1.peg.324	Methylcitrate cycle; <br>Propionate-CoA to Succinate Module	0.363635	0.438129	-0.206236	-0.0849408	0.0382148	0.342772	-0.177629	-0.176296	-0.206641	0.0771558	-0.0475742	-0.246747	-0.118978	-0.120432	-0.0771816	-0.0485923	-0.167476	-0.264132	-0.299711	0.0730977	0.0170459	0.263933	-0.0493165	-0.00299641	-0.217387	-0.178642	-0.140525	-0.10926	-0.227232	-0.0222669	-0.14313	-0.00208342	-0.120893	-0.15328	-0.223765	-0.252781	-0.249609	-0.0853905	0.0979299	0.760334	-0.000625225	-1.15528	0.169355
199542	TRUE	SO_0347	acyltransferase family protein (NCBI ptt file)	gi|24371945	fig|211586.1.peg.325	- none -	-0.590712	-0.0172712	0.136821	-0.447482	-0.495317	-0.181289	-0.427612	-0.104275	-0.577366	-0.0573851	0.117226	-0.929382	-0.103088	-0.063902	-0.0724893	-0.0861412	-0.32471	-0.354045	-0.449536	-0.132178	-0.422259	-0.15674	-0.430179	-0.341141	0.392558	0.372853	0.0349102	0.072228	0.122563	0.159252	0.243731	0.306299	0.187931	0.0478683	-0.166576	-0.0328106	-0.143728	-0.414421	-0.391296	-0.44098	-0.257756	-0.0826699	-0.102758
199543	TRUE	SO_0348	acyltransferase family protein (NCBI ptt file)	gi|24371946	fig|211586.1.peg.326	- none -	-0.0349408	0.078387	-0.216839	-0.276931	-0.217699	0.205559	-0.612411	-0.315982	-0.644618	-0.231945	-0.276251	-0.787251	-0.119037	-0.132025	-0.176942	-0.302253	-0.315334	-0.2261	-0.540328	-0.285126	-0.586634	0.214608	0.0363219	0.131458	0.20731	0.201677	-0.259933	0.137048	0.169908	0.00175443	0.0179525	0.0613013	0.0747911	-0.284266	-0.23857	-0.357224	-0.358685	-0.0937754	-0.0585123	0.35236	0.318747	-0.724345	0.221138
199544	TRUE	SO_0349	magnesium chelatase family protein (NCBI ptt file)	gi|24371947	fig|211586.1.peg.327	- none -	-0.288901	-0.297864	-0.0758063	-0.183188	-0.0834946	-0.103617	-0.232331	0.0279205	-0.151535	0.104079	0.0655809	-0.0235705	-0.0961632	0.0567799	-0.0427659	-0.0725064	-0.100108	-0.0643756	-0.101752	0.175958	-0.0086313	-0.192118	-0.215972	-0.135641	-0.112974	-0.219262	-0.324991	-0.16781	-0.204531	-0.241483	-0.263879	-0.239757	-0.335038	-0.229809	-0.176174	-0.160131	-0.217883	-0.222265	-0.183782	0.454224	-0.317708	-0.0232284	-0.110953
199545	TRUE	SO_0350	hypothetical protein (NCBI ptt file)	gi|24371948	fig|211586.1.peg.328	- none -	-0.316178	-0.226126	-0.130989	-0.269619	-0.192849	-0.248632	-0.116261	0.0718978	-0.0284237	0.109227	0.0042336	-0.361302	-0.0178051	-0.0385728	-0.040784	-0.0325085	-0.103036	-0.105068	-0.11079	0.10942	-0.0601061	-0.316247	-0.208221	-0.209463	-0.0497923	-0.167355	-0.2566	-0.14775	-0.15522	-0.181194	-0.212128	-0.148988	-0.281279	-0.137368	-0.102955	-0.146868	-0.134571	-0.18672	-0.334479	-0.677823	-0.0490487	-0.279196	-0.151239
199546	TRUE	SO_0351	DNA-binding response regulator, LuxR family (NCBI ptt file)	gi|24371949	fig|211586.1.peg.329	- none -	-0.19334	-0.253983	-0.0975033	-0.0996411	-0.162246	-0.188218	-0.105221	0.0362308	-0.289467	0.05275	0.142276	0.00701991	-0.0593368	0.0930318	-0.0925399	-0.128231	-0.0466476	-0.102107	-0.115654	0.0187728	-0.0951855	-0.0886659	-0.288466	-0.25575	-0.231032	-0.106107	-0.208445	-0.156814	-0.100151	-0.133593	-0.122839	-0.100128	-0.239273	-0.137166	-0.110875	-0.217188	-0.173836	-0.133776	-0.0615627	0.762466	-0.525704	0.61426	-0.244563
199547	TRUE	SO_0352	sensor histidine kinase, putative (NCBI ptt file)	gi|24371950	fig|211586.1.peg.330	- none -	-0.257977	-0.304426	-0.0893034	-0.163115	-0.298517	-0.0896316	-0.193487	-0.0120758	-0.0918979	0.00847231	0.0468183	0.646706	-0.112185	-0.0578494	-0.0350965	-0.156126	-0.102902	-0.0764587	-0.0580394	-0.0901268	-0.202195	-0.163038	-0.258862	-0.10277	-0.0459054	-0.122256	-0.132312	-0.102495	-0.0421785	-0.154245	-0.140353	-0.115635	-0.159823	-0.162627	-0.109132	-0.0588023	-0.0570449	-0.21676	-0.0582512	-1.02603	-0.231221	-0.158711	-0.205061
199548	TRUE	SO_0353	TPR domain protein (NCBI ptt file)	gi|24371951	fig|211586.1.peg.331	- none -	-0.295591	-0.109877	0.178809	-0.0586845	-0.112906	-0.0908484	-0.133505	0.00945728	-0.0530201	0.0691779	0.136801	-0.25381	-0.00417517	0.081415	-0.0365083	-0.0248748	-0.139204	-0.0861569	-0.0755375	0.088049	-0.0230865	-0.0508075	-0.160473	-0.171243	-0.126299	-0.0426499	-0.155414	-0.0798233	-0.116232	-0.113715	-0.0812638	-0.0549041	-0.162896	-0.121535	-0.120478	-0.113088	-0.114179	-0.0107154	-0.14607	-0.169692	-0.377228	0.0833403	-0.132402
199549	TRUE	SO_0354	sodium/calcium exchanger (NCBI ptt file)	gi|24371952	fig|211586.1.peg.332	Lipopolysaccharide assembly; <br>CBSS-12149.1.peg.3301	-0.221372	-0.232441	-0.0264479	-0.0435879	-0.0771385	-0.142352	-0.164926	0.0154329	-0.245776	0.10145	-0.0592991	-0.0811221	-0.0779025	-0.00650797	-0.020434	-0.032588	-0.0531132	-0.10284	-0.115559	0.0417557	-0.130236	-0.00854487	-0.111972	-0.120975	-0.0924226	-0.168255	-0.18403	-0.130882	-0.124157	-0.1163	-0.162231	-0.0693347	-0.189621	-0.157599	-0.142154	-0.129276	-0.0900317	-0.0589247	0.0402119	0.146674	0.155129	-0.226737	-0.113775
199550	TRUE	SO_0355	AMP-binding protein (NCBI ptt file)	gi|24371953	fig|211586.1.peg.333	Biotin biosynthesis; <br>Fatty acid metabolism cluster; <br>Unsaturated Fatty Acid Metabolism	-0.0138673	-0.314421	-0.307514	-0.0856941	-0.105223	-0.14305	-0.233058	-0.0498352	-0.254619	-0.00510725	-0.109524	0.210556	0.0144903	0.000549515	-0.00913324	-0.0627637	-0.0641719	-0.0932983	-0.0991605	0.112336	-0.110381	0.0646884	-0.0391825	0.113583	-0.0100902	-0.230144	-0.214073	-0.133202	-0.161414	-0.189649	-0.331124	-0.187997	-0.294543	-0.198309	-0.0887005	-0.0931012	-0.206201	-0.196589	0.139412	-0.788225	-0.0621756	0.0259056	-0.118166
199552	TRUE	SO_0357	metallo-beta-lactamase superfamily protein (NCBI ptt file)	gi|24371955	fig|211586.1.peg.335	- none -	-0.34522	-0.256604	-0.588222	-0.348666	-0.337025	-0.350574	-0.274211	-0.0204373	-0.00986998	0.179071	-0.222955	-0.180161	-0.156059	-0.311032	-0.132883	-0.115089	-0.219753	-0.295606	-0.23083	0.148162	-0.154392	-0.24325	-0.123815	-0.124642	-0.111541	-0.361957	-0.144696	-0.0826356	-0.151939	-0.0346732	-0.364249	-0.153279	-0.0999493	-0.0668666	-0.116079	-0.0948502	-0.11112	-0.0486419	-0.15292	-0.963964	0.0649376	0.368165	-0.482425
199553	TRUE	SO_0358	endoribonuclease L-PSP, putative (NCBI ptt file)	gi|24371956	fig|211586.1.peg.336	Iojap	-0.742047	-1.5106	-0.933436	-0.140191	-0.182685	-0.286569	-0.167736	-0.0148194	-0.0573625	0.0433685	0.0117557	-0.703222	-0.031998	0.0228896	-0.040927	-0.0350553	-0.0114864	-0.130082	-0.148774	0.110379	-0.0813242	-0.377153	-0.0714014	-0.327629	-0.221769	-0.0966555	-0.17989	-0.159248	-0.21835	-0.0902157	-0.131219	-0.12251	-0.169511	-0.0980312	-0.147784	-0.119393	-0.1022	-0.184801	-0.218504	-0.705622	-1.42086	-1.93622	-0.98402
199554	FALSE	SO_0359	guanosine-3',5'-bis(diphosphate) 3'-pyrophosphohydrolase (NCBI ptt file)	gi|24371957	fig|211586.1.peg.337	CBSS-176299.4.peg.1292; <br>CBSS-176299.4.peg.1292; <br>Stringent Response, (p)ppGpp metabolism; <br>Stringent Response, (p)ppGpp metabolism	0.973332	1.09076	0.330145	0.288345	0.209811	0.985638	-0.795386	-0.262885	-0.847249	-0.442293	-0.677674	0.399271	-0.820171	-0.918804	-0.338285	-0.320321	-0.80266	-1.01201	-0.401772	-0.460754	-0.837937	0.556521	0.624455	0.547723	0.686379	0.530754	0.198989	0.565514	0.542858	0.372578	0.323802	0.511257	0.291562	-0.44897	-0.557817	-0.12405	-0.448973	0.104942	-0.154192	1.5442	0.126934	0.586082	0.891781
199555	TRUE	SO_0360	DNA-directed RNA polymerase, omega subunit (NCBI ptt file)	gi|24371958	fig|211586.1.peg.338	CBSS-176299.4.peg.1292; <br>RNA polymerase bacterial	-0.675609	-1.51822	-2.67905	-1.16233	-1.93743	-0.624655	-0.869078	-0.427191	-0.83436	-0.81185	-0.590759	-0.243634	-1.08872	-0.735453	-0.498256	-1.03145	-1.28346	-1.3343	-0.884018	-1.17018	-2.09881	-2.14648	-0.158499	-1.37684	-1.3702	-1.45599	-0.368049	-0.65106	-0.88769	0.272651	0.00047438	0.322128	0.297373	-2.0072	-0.933976	-0.394349	-0.776082	-1.04644	-1.77977	0.307637	-1.53296	-2.57462	-1.88855
199556	FALSE	SO_0361	guanylate kinase (NCBI ptt file)	gi|24371959	fig|211586.1.peg.339	Purine conversions	-0.137858	-0.907008	-1.58756	-0.346685	-0.772034	-0.542706	-0.64618	-0.219527	-0.797978	-0.481168	-0.350887	0.427534	-0.536633	-0.605242	-0.394216	-0.561798	-0.626828	-0.689128	-0.513046	-0.317431	-0.707626	-0.118997	-0.940329	-0.433891	-0.139777	-0.339775	-1.27319	-0.506346	-0.645928	-1.22225	-1.41453	-1.54947	-1.71816	-0.747073	-0.640063	-0.127297	-0.467843	-0.237468	-1.23682	0.366085	-1.86844	-1.40081	-0.914458
199557	TRUE	SO_0362	hypothetical protein (NCBI ptt file)	gi|24371960	fig|211586.1.peg.340	- none -	0.0648865	0.00690613	0.0962915	-0.175919	0.157724	-0.0699951	-0.151242	-0.0449803	-0.408236	0.145762	0.122789	-0.488394	-0.0442741	0.0174442	-0.128447	-0.0642621	-0.153564	-0.167128	-0.23913	0.250171	0.0439334	0.0405981	-0.143367	-0.0870721	-0.0104776	-0.0130601	-0.0832232	-0.0268752	-0.0811078	0.00091323	-0.0821113	-0.0711724	-0.0131328	-0.0249118	-0.116499	-0.105661	-0.118984	-0.0187728	-0.0542835	-0.171731	0.981165	0.190038	-0.183018
199558	TRUE	SO_0363	hypothetical protein (NCBI ptt file)	gi|24371961	fig|211586.1.peg.341	- none -	-0.125805	-0.0383118	-0.100371	-0.148656	-0.144175	-0.11884	-0.0531452	-0.0130327	-0.0312791	0.120891	-0.0417939	-0.0483051	-0.126898	-0.135926	-0.0417253	-0.0628053	-0.0855289	-0.157291	-0.129073	0.0777207	-0.102953	0.24555	-0.14178	-0.0925374	0.536151	0.37055	-0.10784	-0.0354422	-0.0193881	-0.103171	-0.150887	-0.0301214	-0.117564	-0.0601914	-0.0913604	-0.109383	-0.0761408	0.0528856	-0.0575534	-0.511933	0.229313	0.324899	-0.0755259
199559	TRUE	SO_0364	conserved hypothetical protein (NCBI ptt file)	gi|24371962	fig|211586.1.peg.342	- none -	-0.0642029	-0.111541	-0.374973	-0.164326	-0.186854	-0.0641927	-0.122587	-0.0797521	-0.00985239	0.0685914	-0.205702	0.142988	-0.177774	-0.201356	-0.151179	-0.117364	-0.206222	-0.25001	-0.178516	0.0470791	-0.173406	0.923718	-0.0696862	-0.103948	0.626371	0.366345	-0.10127	-0.0712795	-0.114396	-0.0828677	-0.170415	-0.114773	-0.0425999	-0.0903314	-0.129527	-0.112617	-0.148247	-0.124817	0.122211	1.06391	0.463343	-0.469567	-0.0983497
199560	TRUE	SO_0365	hypothetical permeases of the major facilitator superfamily (NCBI ptt file)	gi|24371963	fig|211586.1.peg.343	- none -	-0.0368778	-0.137497	0.0226772	-0.0586859	-0.245535	-0.090788	-0.167213	0.0705547	-0.12744	0.16351	0.117508	-0.232232	-0.0913928	0.0401497	-0.0233048	-0.0307548	-0.146193	-0.155098	-0.128638	0.176767	-0.0181268	-0.101759	-0.127795	-0.0341586	0.0644057	0.0115474	-0.185168	-0.0792567	-0.0513325	-0.147069	-0.0875726	-0.128363	-0.190282	-0.133459	-0.13512	-0.0947319	-0.0945902	-0.115093	-0.155985	-0.0322458	-0.170683	0.0274467	-0.0926399
199561	TRUE	SO_0366	hypothetical protein (NCBI ptt file)	gi|24371964	fig|211586.1.peg.344	- none -	-0.0813599	-0.0968512	0.0889072	0.0095544	-0.0785723	0.0326102	-0.0683557	0.130668	-0.0113757	0.0899243	0.353512	-0.0850725	0.0136602	0.261804	0.0366345	0.0255153	-0.0349313	0.00255975	-0.00609297	0.218241	0.045028	0.05206	-0.084093	0.00443122	-0.0993257	-0.00658541	-0.177014	-0.100778	-0.0729883	-0.136542	-0.101138	-0.145635	-0.233317	-0.0636534	-0.0977005	-0.0968371	-0.0551787	-0.014915	0.051745	0.048933	1.00326	-0.796309	-0.0648655
199562	TRUE	SO_0367	conserved hypothetical protein (NCBI ptt file)	gi|24371965	fig|211586.1.peg.345	- none -	-0.193677	-0.144161	-0.121645	-0.203833	-0.215309	-0.0356343	-0.171055	0.00708497	-0.0943595	0.0788502	0.154723	0.0468767	-0.124279	0.0327364	-0.0700658	-0.0901899	-0.195178	-0.121059	-0.142185	0.115609	-0.0288857	0.0244157	-0.0503695	-0.0950067	-0.0198892	-0.0231299	-0.192537	-0.0940835	-0.132291	-0.0972692	-0.0891659	-0.0756111	-0.113892	-0.0704265	-0.166404	-0.093712	-0.111167	-0.171186	-0.0128034	0.400259	-0.743352	-0.365757	-0.128216
199563	TRUE	SO_0368	helicase (NCBI ptt file)	gi|24371966	fig|211586.1.peg.346	- none -	-0.372487	-0.291962	-0.125096	-0.0641541	-0.316905	-0.213782	-0.174491	0.053876	-0.16311	0.0667758	0.196857	0.70635	-0.0850553	0.184893	0.00364501	-0.073993	0.0116127	-0.0219936	-0.0500063	0.113773	-0.120875	-0.286594	-0.417277	-0.190644	0.119727	-0.139376	-0.510453	-0.297493	-0.253792	-0.335176	-0.348319	-0.360385	-0.566528	-0.273309	-0.151322	-0.221581	-0.160515	-0.255471	-0.210943	0.916951	-0.120402	0.290782	-0.430833
199564	FALSE	SO_0369	transcriptional regulator, LysR family (NCBI ptt file)	gi|24371967	fig|211586.1.peg.347	A cluster relating to a Transcriptional regulator, LysR family	-0.207363	0.0149943	-0.131319	-0.13339	-0.0542902	-0.209239	-0.0853428	0.00552034	-0.211387	0.152865	-0.0525461	-0.503039	-0.0098565	-0.122584	-0.0748259	-0.120228	-0.124076	-0.137663	-0.121328	0.177758	-0.118609	-0.204334	-0.288318	-0.077849	-0.121916	-0.167852	-0.0270546	-0.0647123	-0.137573	-0.0926866	-0.1249	-0.190776	-0.193932	-0.0672147	-0.168048	-0.193767	-0.131985	-0.0832166	-0.256135	0.393609	-0.960436	0.219881	0.025721
199565	TRUE	SO_0370	conserved hypothetical protein (NCBI ptt file)	gi|24371968	fig|211586.1.peg.348	A cluster relating to a Transcriptional regulator, LysR family	-0.0572434	-0.173876	-0.139963	-0.103886	0.147597	-0.00423529	-0.19137	-0.0138791	-0.141902	0.0735941	0.0390348	-0.137778	-0.102343	-0.0387441	-0.0195946	-0.0925301	-0.00102757	-0.133191	-0.0220786	0.197674	-0.0452951	0.0985098	-0.0170575	0.0730686	-0.0100823	-0.16304	-0.188401	-0.0706045	-0.0821661	-0.144835	-0.165837	-0.166162	-0.220688	0.115095	-0.0604185	-0.117928	-0.10523	-0.00835925	0.0607587	0.975876	-0.353817	0.358117	-0.106127
199566	TRUE	SO_0371	conserved hypothetical protein (NCBI ptt file)	gi|24371969	fig|211586.1.peg.349	A cluster relating to a Transcriptional regulator, LysR family	0.0158988	-0.0139303	0.0504481	-0.103726	-0.0483381	0.101123	-0.177776	-0.0128878	-0.0777219	-0.0544399	0.112521	-0.0362945	-0.141811	0.0421441	-0.129349	-0.0479657	-0.14997	-0.0888929	-0.177701	0.00568674	-0.0260183	0.068544	-0.111478	-0.114242	-0.155342	-0.086235	-0.165425	-0.108032	-0.0941423	-0.0775345	-0.0111508	-0.111291	-0.0517106	-0.110525	-0.11881	-0.187144	-0.147345	0.00926536	-0.0497625	-0.110404	-0.698026	-0.293855	-0.0873074
199567	FALSE	SO_0372	HAD-superfamily hydrolase, subfamily IA, variant 1 protein family (NCBI ptt file)	gi|24371970	fig|211586.1.peg.350	Housecleaning nucleoside triphosphate pyrophosphatases	-0.180556	-0.125997	-0.197705	-0.208022	-0.161138	-0.0542723	-0.155623	-0.0604513	-0.0908118	0.0370775	-0.150334	-0.0369972	-0.0125855	-0.165168	-0.172021	-0.0192797	-0.14356	-0.131394	-0.204214	0.0554278	-0.141795	-0.13299	-0.189155	-0.18542	-0.14115	-0.306428	-0.231878	-0.168974	-0.166078	-0.127174	-0.311878	-0.199019	-0.177803	-0.17436	-0.121201	-0.159043	-0.131068	-0.0951075	-0.236096	-0.671252	0.0311301	-0.161142	-0.183506
199570	TRUE	SO_0377	hypothetical protein (NCBI ptt file)	gi|24371973	fig|211586.1.peg.353	- none -	-0.377368	-0.0406274	-0.234466	-0.232308	-0.20705	-0.213712	-0.0704636	0.0340476	0.0350783	0.1861	0.122898	-0.22181	-0.155723	-0.0385467	-0.119953	-0.127788	-0.153	-0.231467	-0.116944	0.0969553	-0.0844775	-0.0824112	-0.0613553	-0.278553	-0.140792	-0.215453	-0.116196	-0.0950746	-0.169784	0.013949	-0.146836	-0.0879347	-0.254991	-0.142607	-0.183955	-0.157075	-0.134414	-0.205836	-0.218129	-0.59949	0.278098	-0.206917	-0.114119
199571	TRUE	SO_0378	ISSod4, transposase (NCBI ptt file)	gi|24371974	fig|211586.1.peg.354	- none -	0.397379	0.296499	0.0272429	-0.00203982	-0.23418	0.30013	-0.173034	-0.0968491	-0.269625	0.031271	0.409521	0.0992908	0.0724999	0.318298	-0.00349547	0.134131	-0.129606	0.103802	-0.18313	0.190209	0.0448497	-0.433295	-0.474236	-0.242621	-0.0488909	-0.0128436	-0.245381	-0.170503	-0.0995181	-0.14907	0.110255	-0.0904817	-0.227121	-0.189544	-0.159606	-0.258042	-0.22062	-0.338482	-0.418184	1.5577	-1.2241	-0.510462	-0.169625
199572	TRUE	SO_0379	conserved hypothetical protein (NCBI ptt file)	gi|24371975	fig|211586.1.peg.355	Restriction-Modification System	-0.902918	-0.94652	-1.45885	-0.545952	-0.723225	-1.24732	-1.03154	-0.634373	-1.95995	0.0125424	-0.57179	-1.64236	-0.847	-0.761304	-0.357386	-0.466272	-0.755292	-0.761348	-0.726684	-0.390638	-1.63826	-2.37909	-3.3611	-2.06444	-0.852046	-1.35974	-1.88372	-1.16261	-1.56576	-1.83535	-2.43332	-2.39087	-3.02619	-2.17787	-1.31312	-1.08726	-0.765141	-1.03051	-3.67423	-3.31548	1.65453	0.0606292	-0.627705
199573	TRUE	SO_0380	type I restriction-modification system, R subunit (NCBI ptt file)	gi|24371976	fig|211586.1.peg.356	Restriction-Modification System	-0.0437592	-0.211792	-0.232679	-0.0534549	-0.149328	-0.0672079	-0.188148	-0.0375161	-0.136013	0.0580482	-0.0996714	0.147874	-0.1073	-0.0803847	-0.0719744	-0.0889642	-0.128453	-0.0852799	-0.126493	0.136148	-0.0934908	0.0891348	0.0244979	-0.0181224	0.0730895	-0.133422	-0.214557	-0.118029	-0.125769	-0.10684	-0.178618	-0.111003	-0.202321	-0.105099	-0.141514	-0.145941	-0.195488	-0.0214932	0.0360023	-0.383984	-0.0340969	0.244803	0.00127594
199574	TRUE	SO_0381	death-on-curing family protein (NCBI ptt file)	gi|24371977	fig|211586.1.peg.357	Restriction-Modification System	-0.29165	-0.278087	-0.583953	-0.320707	-0.283822	-0.390673	-0.150214	-0.0372759	-0.0126524	0.0596545	-0.141013	-0.0795222	-0.220424	-0.315086	-0.233243	-0.175313	-0.314173	-0.282215	-0.258846	-0.00689116	-0.172883	-0.249865	-0.161072	-0.289849	-0.16162	-0.349921	-0.166424	-0.126874	-0.19496	-0.123097	-0.321692	-0.225629	-0.0670941	-0.161098	-0.153345	-0.113018	-0.122991	-0.167491	-0.265787	-0.182218	0.19338	-1.06292	-0.432799
199575	TRUE	SO_0382	type I restriction-modification system, S subunit (NCBI ptt file)	gi|24371978	fig|211586.1.peg.358	Restriction-Modification System	-0.0821893	-0.187767	-0.064311	-0.132098	-0.150901	-0.100093	-0.131954	-0.0577955	-0.177033	0.0261571	0.00629739	-0.00218644	-0.0767098	-0.0267967	-0.0944079	-0.058543	-0.0939951	-0.106421	-0.106584	0.0686619	-0.0403195	-0.00028304	-0.0706869	-0.0985483	-0.165792	-0.260968	-0.245927	-0.127476	-0.165246	-0.14085	-0.1844	-0.0985153	-0.136858	-0.163794	-0.147889	-0.160201	-0.136729	-0.141088	-0.0555251	-0.33048	-0.355596	-0.205859	-0.164704
199576	TRUE	SO_0383	type I restriction-modification system, M subunit (NCBI ptt file)	gi|24371979	fig|211586.1.peg.359	Restriction-Modification System	-0.124964	-0.220626	-0.5032	-0.199359	-0.207568	-0.540642	-0.132738	0.00191369	-0.113104	0.0839333	0.129116	0.492713	-0.110607	0.0552454	-0.141907	-0.0337351	-0.127137	-0.0541991	-0.112749	0.119281	-0.0093417	-0.0279379	-0.245429	-0.216875	-0.199054	-0.207345	-0.379961	-0.160176	-0.0973866	-0.139366	-0.249723	-0.231083	-0.247046	-0.2256	-0.113031	-0.199707	-0.13039	-0.0518365	-0.040694	-0.755557	1.15856	0.377421	-0.150302
199577	TRUE	SO_0384	hypothetical protein (NCBI ptt file)	gi|24371980	fig|211586.1.peg.360	- none -	-0.380439	-0.0927127	-0.217668	-0.141141	-0.0604363	-0.12812	-0.147312	-0.0686547	-0.0491555	0.0363749	0.0735071	-0.804671	-0.0803615	-0.0260173	-0.110246	-0.0624316	-0.220152	-0.22417	-0.139602	0.123611	-0.00042758	-0.0805035	-0.105138	-0.109068	-0.271761	-0.201491	-0.133043	-0.112666	-0.121938	-0.121432	-0.122578	-0.100512	-0.137759	-0.0917736	-0.149894	-0.147182	-0.0992554	-0.049397	-0.155136	-0.678044	0.179134	-0.367907	-0.0685705
199579	TRUE	SO_0386	DNA-binding protein, putative (NCBI ptt file)	gi|24371982	fig|211586.1.peg.361	- none -	-0.208563	-0.215919	-0.247372	-0.140178	-0.143382	-0.266885	-0.112601	0.00936406	-0.137077	0.0704438	-0.0743582	-0.205061	-0.120011	-0.0632228	-0.0733429	-0.148771	-0.111455	-0.0976555	-0.144833	-0.0210351	-0.0922219	0.0231241	-0.0782234	-0.136434	-0.172852	-0.207307	-0.226223	-0.149927	-0.198375	-0.0704334	-0.263396	-0.1277	-0.197004	-0.104595	-0.140183	-0.119008	-0.164659	-0.110173	-0.0587102	-0.310105	-0.304277	-0.0379495	-0.175899
199580	TRUE	SO_0387	hypothetical protein (NCBI ptt file)	gi|24371983	fig|211586.1.peg.362	- none -	-0.00271393	-0.163554	-0.341655	-0.117293	-0.0622474	-0.113456	-0.242934	-0.124979	-0.310313	0.0159782	-0.206056	0.00991118	-0.115814	-0.201291	-0.120478	-0.178863	-0.145809	-0.177565	-0.216602	0.016738	-0.122195	0.155045	-0.0169385	-0.0774525	-0.0421805	-0.249538	-0.198301	-0.166767	-0.198114	-0.141995	-0.340094	-0.171779	-0.208617	-0.151907	-0.106484	-0.10854	-0.243251	0.0329538	0.0359561	-0.76164	-0.644423	0.113525	-0.122907
199581	TRUE	SO_0388	site-specific recombinase, phage integrase family (NCBI ptt file)	gi|24371984	fig|211586.1.peg.363	- none -	-0.213179	-0.246686	-0.237012	-0.226243	-0.172997	-0.305212	-0.0608481	0.0675524	-0.00731064	0.122672	0.0874282	0.149582	-0.078943	-0.0593552	-0.0633927	-0.130442	-0.103117	-0.182019	-0.149523	0.134901	-0.0805841	-0.186681	-0.201536	-0.178303	-0.0868742	-0.146516	-0.21053	-0.0938717	-0.142595	-0.15805	-0.20533	-0.173927	-0.163152	-0.094316	-0.129933	-0.109384	-0.111489	-0.19357	-0.212706	0.0570857	-0.196367	0.194643	-0.23267
199582	TRUE	SO_0389	hypothetical protein (NCBI ptt file)	gi|24371985	fig|211586.1.peg.364	- none -	-0.194961	-0.43935	-0.243907	-0.217985	0.035708	-0.310012	-0.146118	-0.116426	-0.104771	0.0130496	-0.0736916	-0.428262	-0.205943	-0.0729657	-0.275757	-0.142905	-0.289192	-0.290925	-0.220817	0.00687547	-0.105361	0.0558451	-0.182669	-0.232657	-0.221568	-0.227791	-0.155394	-0.0934758	-0.155918	-0.0989803	-0.134873	-0.0714849	-0.0364195	-0.0912843	-0.133842	-0.134953	-0.122969	-0.144929	0.00615295	1.83179	0.221829	0.105469	-0.431857
199583	TRUE	SO_0390	hypothetical protein (NCBI ptt file)	gi|24371986	fig|211586.1.peg.365	- none -	-0.0442429	-0.163276	-0.207971	-0.369929	-0.163609	-0.33936	-0.120455	-0.130243	-0.0618392	-0.0197083	-0.18533	0.0886794	-0.186042	-0.321956	-0.238444	-0.207796	-0.34111	-0.303451	-0.212951	-0.219028	-0.216358	-0.291635	-0.137948	-0.30622	-0.223467	-0.299769	-0.251311	-0.167645	-0.285712	-0.143247	-0.345092	-0.215858	-0.0407649	-0.206952	-0.133546	-0.0826167	-0.0891576	-0.280693	-0.368697	-0.864269	-0.175562	0.106745	-0.343039
199584	TRUE	SO_0391	hypothetical protein (NCBI ptt file)	gi|24371987	fig|211586.1.peg.367	- none -	0.116456	0.0760494	-0.00943228	0.0422202	-0.0188096	0.158858	-0.237078	0.0358524	-1.20622	-0.0401059	-0.0581056	-2.39101	-0.00157005	-0.020437	0.0018986	-0.0696606	-0.12196	-0.15139	-0.117092	-0.188739	-0.332468	-0.237455	-0.424859	-0.0474451	-0.111015	-0.173177	-0.128285	-0.00905259	-0.0188354	-0.333669	-0.275627	-0.261173	-0.475334	-0.0988108	-0.0745464	-0.274203	-0.0991022	-0.109036	-0.473003	-1.82204	0.0284485	0.258036	0.0513874
199585	TRUE	SO_0392	lipoprotein, putative (NCBI ptt file)	gi|24371988	fig|211586.1.peg.368	- none -	-0.432197	-0.103746	0.0623973	-0.230453	-0.31379	-0.448336	-0.0600784	0.10787	0.0639828	0.163438	0.0801269	-0.143605	-0.0636466	0.0124067	-0.0319765	-0.11279	-0.0665466	-0.108099	-0.0761289	0.11318	-0.0742745	-0.429765	-0.296102	-0.203581	-0.038391	-0.130072	-0.129709	-0.113216	-0.167926	-0.145227	-0.127475	-0.118987	-0.167581	-0.146523	-0.140435	-0.0830217	-0.116507	-0.241798	-0.373384	-0.77713	-0.601956	-0.0417462	-0.0403786
199586	TRUE	SO_0393	DNA-binding protein Fis (NCBI ptt file)	gi|24371989	fig|211586.1.peg.369	DNA structural proteins, bacterial	0.858258	0.477623	-0.28674	0.50594	0.621024	0.686884	-1.81573	-0.775334	-3.42921	-1.25384	-1.65975	0.0865869	-0.132654	-0.357125	-1.61622	-0.366683	-1.44189	-1.39182	-1.68376	-2.58598	-3.40856	1.33165	0.433119	-0.0945184	1.47598	1.40296	1.30217	0.339928	0.307137	1.25822	1.30071	1.30354	1.16358	1.63276	0.166666	-0.993615	-0.762339	1.01344	0.325401	-2.18002	0.424462	1.9683	1.33133
199587	TRUE	SO_0394	conserved hypothetical protein (NCBI ptt file)	gi|24371990	fig|211586.1.peg.370	- none -	0.22466	0.340968	0.707241	0.330581	0.253422	0.587326	-1.37868	-0.678749	-2.78505	-1.11411	-1.39805	-0.126633	-0.381577	-0.128758	-0.928238	-0.269231	-1.49257	-1.23261	-1.7839	-2.36573	-2.88309	1.38666	-0.0155931	0.133237	0.753207	0.997281	1.02636	0.477008	0.370645	0.937533	1.0045	1.06862	0.903479	1.13381	0.162849	-0.866571	-0.598375	0.793645	0.799386	-0.978357	0.0499257	-1.80967	0.746766
199588	TRUE	SO_0395	ribosomal protein L11 methyltransferase (NCBI ptt file)	gi|24371991	fig|211586.1.peg.371	Heat shock dnaK gene cluster extended; <br>RNA methylation; <br>Ribosome biogenesis bacterial	0.13414	0.0577762	-0.026632	-0.11301	-0.0411024	0.0630703	-0.216921	-0.103697	-0.20552	0.115085	0.127867	0.185978	-0.108445	0.0488813	-0.0105373	-0.0694517	-0.0402826	-0.0128974	-0.0800732	0.174792	0.0557053	0.231601	-0.0796637	-0.0171192	0.292098	0.0811567	-0.174012	-0.0473196	-0.0782065	-0.113185	-0.12191	-0.123067	-0.24797	-0.111564	-0.160415	-0.124352	-0.186887	-0.158281	0.0127421	0.0476906	0.040866	-0.460705	-0.130973
199589	TRUE	SO_0396	fumarate reductase cytochrome B subunit (NCBI ptt file)	gi|24371992	fig|211586.1.peg.372	Succinate dehydrogenase	1.10761	0.36482	0.507018	1.35	0.953892	0.540835	-0.197887	0.0690409	-0.0574103	0.136613	0.343019	0.0142436	-0.175335	0.106157	0.00357149	-0.0438069	-0.131438	-0.250959	-0.0946577	0.0973878	0.000661816	-0.0062454	-0.156068	-0.0935052	0.00375007	0.110885	-0.212316	-0.160256	-0.142481	-0.161331	-0.0134017	-0.0959867	-0.252784	-0.225969	-0.175011	-0.0993536	-0.155426	-0.074256	-0.0799552	-0.135576	1.57737	0.000291324	-0.100438
199590	FALSE	SO_0397	fumarate reductase cytochrome B subunit (NCBI ptt file)	gi|24371993	fig|211586.1.peg.373	Succinate dehydrogenase	0.0501667	0.11076	0.3086	0.119035	0.323812	-0.107303	-0.0269556	0.0194445	-0.19368	0.0439063	0.420296	-0.0773694	-0.0242958	0.310222	0.002607	0.0302664	0.00242728	0.0297676	-0.0834995	0.211006	0.067685	-0.127949	-0.179752	-0.0818717	-0.093153	0.0843915	-0.224557	-0.0783196	-0.137796	-0.024852	0.181212	-0.0461331	-0.145673	-0.168748	-0.135526	-0.202301	-0.229756	-0.141608	-0.135118	0.677474	1.87397	0.033626	-0.190788
199591	TRUE	SO_0398	fumarate reductase flavoprotein subunit (NCBI ptt file)	gi|24371994	fig|211586.1.peg.374	TCA Cycle; <br>Succinate dehydrogenase; <br>Serine-glyoxylate cycle	-0.437643	-0.104049	0.126262	-0.138674	-0.0206363	-0.335769	-0.148159	0.00325571	-0.17733	0.0715652	0.150498	-0.108413	-0.0298363	0.0298854	-0.0227179	-0.0396311	-0.155408	-0.105929	-0.0845487	0.142064	-0.0473935	-0.181634	-0.246987	-0.156735	-0.103186	-0.0942104	-0.18894	-0.117663	-0.128203	-0.124884	-0.128112	-0.119427	-0.136651	-0.121082	-0.129287	-0.129375	-0.0911256	-0.114097	-0.169267	-0.489284	0.923489	-0.0144152	-0.252462
199592	TRUE	SO_0399	fumarate reductase iron-sulfur protein (NCBI ptt file)	gi|24371995	fig|211586.1.peg.375	YgfZ; <br>TCA Cycle; <br>Succinate dehydrogenase; <br>5-FCL-like protein; <br>Serine-glyoxylate cycle	-0.0807271	0.108769	0.207461	-0.0706752	0.06998	-0.227585	-0.0977233	-0.0219366	-0.132159	0.0720381	-0.030796	-0.098985	-0.10729	-0.136199	-0.137982	-0.154762	-0.124672	-0.153328	-0.188	-0.0720389	-0.270662	-0.0119425	-0.0918686	-0.19769	-0.00909368	-0.16151	-0.0876462	-0.0222237	-0.044	-0.0907203	-0.115177	-0.0589603	-0.110213	0.0117485	-0.0953832	-0.130166	-0.104587	-0.0502334	-0.108254	-0.733444	0.281462	-0.0239915	-0.019657
199593	TRUE	SO_0400	conserved hypothetical protein (NCBI ptt file)	gi|24371996	fig|211586.1.peg.376	- none -	-0.429408	0.0508333	0.0375141	-0.197079	-0.387185	-0.16137	-0.0752421	0.037048	-0.0544462	0.130565	0.201496	-0.15062	-0.0414734	0.152265	-0.042226	-0.044355	-0.087502	-0.197706	-0.102734	0.12095	0.00235952	-0.482809	-0.395508	-0.254363	-0.0281416	-0.051947	-0.281578	-0.105128	-0.153711	-0.222174	-0.164504	-0.256311	-0.404426	-0.170357	-0.154837	-0.238897	-0.210112	-0.324366	-0.507857	-1.21995	-0.486668	0.194289	-0.166492
199594	TRUE	SO_0401	alcohol dehydrogenase, zinc-containing (NCBI ptt file)	gi|24371997	fig|211586.1.peg.377	Glutathione-regulated potassium-efflux system and associated functions	-0.324528	-0.14957	0.341768	-0.195486	-0.0139767	-0.139279	-0.256185	-0.0692527	-0.185138	0.0149652	-0.0333749	-0.00186625	-0.0998397	-0.0596398	-0.144039	-0.0961613	-0.140486	-0.0984913	-0.130305	0.143551	-0.0720195	-0.0254135	-0.109076	-0.151012	-0.095619	-0.244709	-0.235571	-0.130664	-0.165554	-0.126663	-0.240915	-0.16604	-0.200486	-0.227967	-0.155053	-0.172123	-0.193063	-0.185787	-0.0459411	-0.921146	0.31599	-0.284851	-0.155913
199595	TRUE	SO_0402	transcriptional regulator, LysR family (NCBI ptt file)	gi|24371998	fig|211586.1.peg.378	- none -	-0.681493	-0.217796	-0.158864	-0.262982	-0.287267	-0.216179	-0.0790245	0.0420544	-0.0145585	0.142705	0.138822	-0.0242796	-0.0698104	0.000991893	-0.0297001	-0.0479843	-0.120917	-0.132255	-0.157638	0.122258	-0.11916	-0.341036	-0.277472	-0.168401	-0.0934456	-0.157939	-0.164442	-0.0931722	-0.092602	-0.138318	-0.117184	-0.0775554	-0.148878	-0.0976852	-0.117241	-0.11297	-0.0631363	-0.196147	-0.226503	0.710265	-0.33235	-0.225875	-0.272563
199596	TRUE	SO_0403	hypothetical protein (NCBI ptt file)	gi|24371999	fig|211586.1.peg.379	- none -	0.0570833	-0.165404	0.0665645	-0.143143	-0.0995435	-0.0127309	-0.103085	0.0403861	-0.00406802	0.0752155	0.0993009	0.00767649	0.0673386	0.0519218	0.171622	0.0606158	-0.0823475	-0.109156	-0.0408225	0.190132	0.0254247	-0.0623864	-0.0894012	-0.148995	0.0431331	-0.0231874	-0.115218	-0.0655705	-0.0981678	-0.00315979	-0.0644234	-0.0483412	-0.0806004	-0.073454	-0.0916323	-0.0836383	-0.11646	-0.13696	0.0823085	0.402357	0.532286	0.0721848	-0.307507
199597	TRUE	SO_0404	hypothetical protein (NCBI ptt file)	gi|24372000	fig|211586.1.peg.380	- none -	-0.0208761	-0.0981658	0.092736	-0.110867	0.0394903	-0.248818	-0.163082	0.0579274	-0.194319	0.0898003	0.0178237	-0.0479359	0.150581	-0.00503034	0.19664	0.0245647	-0.126892	-0.123912	-0.116324	0.100311	-0.0604495	0.148207	-0.0519269	-0.120737	-0.0773599	-0.145468	-0.123622	-0.129423	-0.19071	-0.0655731	-0.140031	-0.0856997	-0.143411	-0.186776	-0.169992	-0.210029	-0.212365	-0.0602186	0.186127	-0.236367	0.722627	-0.171519	-0.160231
199599	TRUE	SO_0406	thioredoxin 1 (NCBI ptt file)	gi|24372002	fig|211586.1.peg.382	- none -	-3.91567	-4.03421	-3.83359	-2.57669	-3.34685	-4.0359	-1.74246	-1.72891	-1.75448	-1.50408	-2.50292	-1.13357	-0.941516	-1.93511	-1.36815	-1.32959	-1.84782	-1.12655	-1.60154	-2.52277	-3.60218	-3.93671	-3.84418	-3.64248	-3.0836	-3.61831	-3.18764	-2.18293	-2.99729	-1.23896	-2.10118	-2.94189	-3.94177	-2.28393	-2.42848	-1.51021	-2.24681	-1.87006	-3.81578	-2.1699	-1.79278	-3.50967	-3.21073
199600	TRUE	SO_0407	ATP-dependent RNA helicase, DEAD box family (NCBI ptt file)	gi|24372003	fig|211586.1.peg.383	ATP-dependent RNA helicases, bacterial	0.158657	0.979656	-0.372377	-0.408037	-1.05579	-0.0349313	-0.397755	0.0561264	-0.518644	-0.236579	-0.320044	0.65935	-0.280567	-0.0633513	0.14468	-0.108479	-0.403462	-0.436811	-0.314451	-0.327797	-0.675437	-2.45399	0.013523	-0.165122	-0.924696	-1.44036	-0.74908	-0.622288	-0.573007	-0.932176	-0.936022	-0.771907	-0.987799	-0.368858	-0.544584	-0.396126	-0.41574	-0.787864	-2.24578	2.2272	-0.430572	-0.365027	0.824075
199601	TRUE	SO_0408	guanosine-5'-triphosphate,3'-diphosphate pyrophosphatase (NCBI ptt file)	gi|24372004	fig|211586.1.peg.384	Stringent Response, (p)ppGpp metabolism; <br>Phosphate metabolism	0.633973	1.0891	0.13596	-0.144668	-0.653127	0.413334	-0.134149	-0.0692255	-0.30855	-0.0179037	-0.147074	-0.0508399	-0.475775	-0.0912116	-0.0292939	-0.0555273	-0.219569	-0.259958	-0.11374	-0.0727535	-0.263461	-2.1842	0.258041	0.124034	-1.03211	-1.26521	-0.544265	-0.43428	-0.543147	-1.23064	-1.29921	-0.859862	-0.93442	-0.351122	-0.209785	-0.364326	-0.244306	-0.429565	-2.10708	0.510281	0.463076	-0.22326	0.99948
199602	TRUE	SO_0409	hypothetical protein (NCBI ptt file)	gi|24372005	fig|211586.1.peg.385	- none -	-0.837533	-0.0973671	-0.256146	-0.338556	-0.502403	-0.530576	-0.210113	-0.0996712	-0.000830884	0.0605319	-0.0354303	-0.244725	-0.154882	-0.136051	-0.224908	-0.169787	-0.288135	-0.15282	-0.283587	-0.00251142	-0.200848	-0.61692	-0.504018	-0.460099	-0.130021	-0.275207	-0.243803	-0.171365	-0.147083	-0.18448	-0.238789	-0.248809	-0.177668	-0.096266	-0.292563	-0.198608	-0.143545	-0.312807	-0.749798	-1.16013	-0.388928	0.157978	-0.210158
199603	TRUE	SO_0410	mutator mutT protein (NCBI ptt file)	gi|24372006	fig|211586.1.peg.386	CBSS-562.2.peg.633; <br>Nudix proteins (nucleoside triphosphate hydrolases)	-0.578655	-0.329167	-0.146638	-0.228096	-0.127122	-0.678598	-0.132251	-0.0724812	0.0186809	0.0821729	0.0354819	-0.142701	-0.0443481	-0.0585809	-0.0328309	-0.0762923	-0.156578	-0.200156	-0.0917933	0.123097	-0.0682351	-0.268782	-0.139052	-0.201119	-0.183253	-0.182457	0.050705	-0.0633417	-0.197049	-0.0394639	-0.060849	-0.0373634	-0.069711	0.0441078	-0.0701873	-0.10162	-0.000141701	-0.163546	-0.353114	2.24102	-0.299706	-0.394608	-0.440714
199605	TRUE	SO_0412	conserved hypothetical protein (NCBI ptt file)	gi|24372008	fig|211586.1.peg.388	CBSS-562.2.peg.633	0.149957	0.267285	-0.177636	-0.120778	-0.0998556	0.184004	-0.145608	-0.0848851	-0.341193	0.0393443	-0.0447499	0.0709256	-0.0780976	0.0213259	-0.0554223	-0.127771	-0.129185	-0.121285	-0.213427	0.104297	-0.0024086	-0.0236752	0.0268306	-0.0578097	-0.0494165	-0.0605589	-0.033837	0.00722822	-0.0820407	-0.00809468	-0.123049	0.0414427	-0.0408495	-0.0517087	-0.209375	-0.127036	-0.147058	-0.127839	-0.148213	0.953554	0.318805	0.0486803	0.356201
199607	TRUE	SO_0414	type 4 prepilin-like proteins leader peptide processing enzyme (NCBI ptt file)	gi|24372010	fig|211586.1.peg.390	Type IV pilus; <br>Type IV pilus	-3.09063	1.32786	-5.15327	-2.62284	-2.89779	-1.07234	-1.1907	-0.894521	-1.41991	-0.757318	-0.663695	-0.0408867	-1.92346	-0.263751	-0.138986	-0.437946	-1.24581	-1.39594	-2.01502	-1.17668	-1.98626	0.20979	0.796769	0.438832	0.498371	0.452111	1.04873	0.878083	0.766618	1.09034	1.14762	1.41742	1.41767	0.888871	-1.24763	0.0947157	-0.326013	-1.17129	-0.114686	2.65806	-3.00948	-3.95541	1.15235
199608	TRUE	SO_0415	type IV pilus biogenesis protein PilC (NCBI ptt file)	gi|24372011	fig|211586.1.peg.391	CBSS-562.2.peg.633; <br>Type IV pilus	-0.114385	-0.45061	-0.386094	-0.387004	-0.284848	-0.286077	-0.227545	0.046108	-0.113349	0.0605472	-0.101812	-0.278535	0.070603	-0.0782215	-0.0638364	-0.0825352	-0.0965837	-0.150944	-0.0929232	0.0737227	-0.125397	0.0426632	0.178818	-0.0559379	-0.0991013	-0.135862	-0.0190979	-0.0166704	-0.097691	0.0120232	-0.087728	0.0298381	-0.0527441	-0.0873924	-0.104348	-0.115203	-0.135827	-0.0230496	0.0246465	0.508963	-0.641296	-0.22841	-0.230737
199609	TRUE	SO_0416	type IV pilus biogenesis protein PilB (NCBI ptt file)	gi|24372012	fig|211586.1.peg.392	CBSS-562.2.peg.633; <br>Type IV pilus	-0.157797	-0.128028	-0.0621787	-0.0680595	-0.018259	-0.10006	-0.0478895	-0.015467	0.080905	0.12637	0.0875795	0.030335	-0.0190406	-0.0478561	-0.0374196	-0.0850218	-0.0810131	-0.0859072	-0.0548912	0.0683325	-0.0781344	-0.0487076	0.000468197	-0.114065	0.00824907	-0.0737539	-0.0883207	-0.0591532	-0.0250674	-0.043696	-0.0315194	-0.0225677	-0.0673372	-0.0552159	-0.043779	-0.0632298	-0.0819509	-0.102307	-0.0554894	-0.211879	0.349965	-0.358389	-0.0672384
199610	TRUE	SO_0417	pilin, putative (NCBI ptt file)	gi|24372013	fig|211586.1.peg.393	Type IV pilus	0.0793704	-0.0183957	0.39697	-0.0632704	0.117375	0.111423	-0.137628	0.0443856	-0.0351622	0.0446293	-0.033478	0.066108	0.0331708	0.0630045	0.00689565	-0.0959328	-0.0506837	-0.075526	-0.0629596	0.101516	-0.0518211	-0.247633	0.257281	-0.0947915	-0.228888	-0.298467	-0.295695	-0.186052	-0.197796	-0.230194	-0.27702	-0.238981	-0.30355	-0.23502	-0.0913457	-0.175258	-0.222839	-0.0346447	-0.00228774	0.861509	0.033458	0.302189	0.0596673
199613	TRUE	SO_0421	AmpD protein (NCBI ptt file)	gi|24372016	fig|211586.1.peg.397	Recycling of Peptidoglycan Amino Acids	-0.487315	0.154648	0.0431513	-0.692635	0.200816	-1.37191	-0.223163	-0.00721879	0.104106	0.0670057	0.01776	0.69093	-0.0206429	0.177459	-0.0335194	-0.0411165	0.0372691	0.100078	-0.102823	0.0843184	-0.0320338	0.172634	0.314271	0.0839714	0.165249	0.140901	0.134632	-0.140674	-0.107941	0.135173	0.217727	0.256762	0.310134	-0.183455	-0.0903917	0.0237583	-0.0129521	0.167491	-0.0143615	0.631215	-0.0517016	-1.54003	-0.00493185
199614	TRUE	SO_0422	AmpE protein (NCBI ptt file)	gi|24372017	fig|211586.1.peg.398	- none -	-0.0371052	-0.277122	-0.637992	-0.0692031	-0.0647058	0.0916629	-0.280411	-0.110202	-0.255978	0.00268035	-0.228214	-0.0688213	-0.0792921	-0.224909	-0.163697	-0.00245611	-0.26633	-0.161344	-0.249039	-0.0140378	-0.125233	0.106122	-0.12109	-0.0789341	-0.262332	-0.354469	-0.327921	-0.222048	-0.23072	-0.106816	-0.324749	-0.227111	-0.230979	-0.210451	-0.114047	-0.110458	-0.151504	0.066919	0.0452696	0.300489	0.628063	-0.117017	-0.234576
199615	TRUE	SO_0423	pyruvate dehydrogenase complex repressor (NCBI ptt file)	gi|24372018	fig|211586.1.peg.399	- none -	2.35392	2.27714	0.262081	1.06341	-0.0877568	2.31626	-2.02277	-0.938689	-1.40041	-1.33953	-1.82023	0.456772	-0.597124	-1.85732	-0.900847	-1.18934	-1.62184	-1.70684	-1.28195	-1.7715	-2.2748	-4.28794	-4.16437	-4.58792	-3.44597	-3.93372	-4.08327	-4.00953	-4.39743	-4.24093	-4.29088	-4.74798	-4.79777	-4.51311	-1.55654	-1.581	-1.84412	-0.837672	-4.80544	-3.40711	-2.63054	-0.784404	1.76171
199616	TRUE	SO_0424	pyruvate dehydrogenase complex, E1 component, pyruvate dehydrogenase (NCBI ptt file)	gi|24372019	fig|211586.1.peg.400	Methionine Degradation; <br>5-FCL-like protein; <br>Pyruvate metabolism II: acetyl-CoA, acetogenesis from pyruvate	2.3095	2.38605	0.129353	1.1379	1.00056	2.49488	-1.29525	-0.971636	-1.54015	-0.97449	-1.36999	1.24643	-0.612997	-1.8612	-0.926213	-0.83772	-1.31096	-1.41005	-1.07732	-1.27439	-2.22976	-3.55062	-3.98472	-3.92931	-3.36695	-3.57551	-3.73671	-3.55057	-3.78664	-3.49307	-3.58658	-3.99299	-3.96615	-3.51732	-1.45658	-1.75777	-2.07858	0.558552	-4.03118	-2.77581	-0.0546618	0.664826	1.52928
199617	TRUE	SO_0425	pyruvate dehydrogenase complex, E2 component, dihydrolipoamide acetyltransferase (NCBI ptt file)	gi|24372020	fig|211586.1.peg.401	Lipoic acid metabolism; <br>5-FCL-like protein; <br>Pyruvate metabolism II: acetyl-CoA, acetogenesis from pyruvate; <br>Lipoic Acid explorationVDC	2.17295	2.03293	0.721712	0.870355	0.515715	2.18922	-1.47927	-0.750599	-1.39286	-0.952177	-1.51946	1.07573	-0.92262	-1.96625	-1.03183	-1.16615	-1.49106	-1.61064	-1.26364	-1.3949	-2.38857	-3.79212	-3.9425	-3.92771	-3.07553	-3.66852	-3.74004	-3.57967	-4.00245	-3.59232	-3.72652	-4.05129	-4.30012	-3.79737	-1.49416	-1.8546	-2.03935	0.313272	-3.97515	-2.70047	-0.284361	0.510002	1.44895
199619	TRUE	SO_0427	sensory box protein (NCBI ptt file)	gi|24372022	fig|211586.1.peg.403	- none -	-0.348778	-0.180427	-0.112445	-0.251064	-0.265039	-0.314494	-0.055481	0.0186215	-0.0472877	0.111243	0.171326	-0.0563147	-0.100332	-0.0178937	-0.0835554	-0.0735961	-0.113008	-0.0913898	-0.132984	0.170068	-0.0184054	-0.329206	-0.15905	-0.218875	-0.0087262	-0.061261	-0.15912	-0.0291484	-0.0836935	-0.123327	-0.0716764	-0.0822634	-0.161813	-0.0905313	-0.0108075	-0.112033	-0.0968352	-0.296453	-0.358736	0.562201	1.57912	-0.028062	-0.203046
199620	TRUE	SO_0428	conserved hypothetical protein (NCBI ptt file)	gi|24372023	fig|211586.1.peg.404	Type Vc secretion systems	0.377918	0.271683	0.395417	-0.558162	0.213647	0.732996	-0.0166662	0.248475	0.0533851	0.0473374	0.0358559	-0.295607	0.294865	0.479785	0.512177	0.201594	0.0519934	0.072902	-0.0485504	0.163072	0.00784115	-0.089	0.116953	0.0573239	-0.114706	-0.0557929	-0.557228	-0.0478255	0.00209342	-0.572518	-0.476701	-0.216795	-0.263062	-0.515234	-0.0343026	-0.705909	-0.267127	-0.332764	-0.150679	-0.690335	1.54013	0.0384422	-0.263873
199621	TRUE	SO_0429	peptidase, M13 family (NCBI ptt file)	gi|24372024	fig|211586.1.peg.405	- none -	-0.0853831	-0.0332183	-0.0712196	0.00854505	0.00503712	0.0884713	-0.121636	-0.00155743	0.0025133	0.0981015	0.0275914	0.134165	-0.0113459	-0.0804069	-0.0617142	0	-0.0499016	-0.103446	-0.112002	-0.0116135	-0.169132	-0.0375375	-0.108965	-0.130868	-0.0209756	-0.0373631	-0.132342	-0.022069	-0.0336787	-0.105264	-0.114774	-0.0385626	-0.212028	0.066175	-0.158132	-0.0896477	-0.155753	-0.0758464	-0.0693887	0.742156	0.0271987	0.144922	0.0926978
199623	TRUE	SO_0431	HAD-superfamily hydrolase, subfamily IA, variant 3 protein family (NCBI ptt file)	gi|24372026	fig|211586.1.peg.407	2-phosphoglycolate salvage	-0.450391	-0.0894127	0.0574544	-0.256969	-0.385032	-0.20484	-0.141155	-0.0367796	-0.127098	0.0799227	0.142509	-0.307257	-0.0472732	-0.0231191	-0.114117	-0.117731	-0.135325	-0.165934	-0.19664	0.0536332	-0.0306037	-1.52507	-0.419011	-0.325601	-1.07198	-1.21721	-0.242924	-0.183215	-0.136743	-0.13906	-0.118021	-0.0977211	-0.200871	-0.30036	-0.113688	-0.212003	-0.174465	-0.332139	-0.751699	-0.417957	0.561652	-0.745932	-0.0730313
199625	TRUE	SO_0433	regulator of sigma D (NCBI ptt file)	gi|24372028	fig|211586.1.peg.409	- none -	-0.263178	-0.208402	0.164599	-0.167874	0.0647492	-0.277221	-0.0249879	0.0501147	0.0487025	0.036443	0.096445	-0.0561972	-0.0565287	0.0162909	0.0231858	-0.128454	-0.0270441	-0.0917653	0.0541642	0.0582275	-0.10422	-0.257578	-0.2349	-0.0923407	-0.0118136	-0.0594954	-0.137017	-0.00268793	-0.0604902	-0.117584	-0.0536715	-0.0911567	-0.165814	-0.0626013	-0.122314	-0.0973224	-0.0493392	-0.0290047	-0.0145068	-0.261608	0.161618	0.214866	0.0415761
199629	TRUE	SO_0437	sensory box protein (NCBI ptt file)	gi|24372032	fig|211586.1.peg.411	- none -	0.198775	0.0372449	-0.00765324	0.101052	0.342375	0.16459	-0.222202	0.756465	-0.498255	-0.180112	-0.211402	-0.150101	0.249959	0.0191428	0.450014	0.155712	-0.205368	-0.211622	-0.256629	-0.181299	-0.142944	0.310617	0.0715641	0.0803438	-0.164029	-0.119769	-0.0422709	-0.0305915	-0.0194028	-0.025316	-0.0553788	-0.00975507	-0.0711593	-0.0891253	-0.145462	-0.165174	-0.10362	0.207744	0.346121	0.680254	0.71047	0.259237	0.110209
199630	TRUE	SO_0438	oxidoreductase, short chain dehydrogenase/reductase family (NCBI ptt file)	gi|24372033	fig|211586.1.peg.412	- none -	-0.161517	-0.382227	-0.570127	-0.0372516	0.207151	-0.318752	-0.0725421	0.0261422	-0.0271086	0.0467672	-0.225939	0.132289	-0.204844	-0.27588	-0.189903	-0.204142	-0.252122	-0.396272	-0.250769	-0.111018	-0.355635	0.267233	0.0166303	-0.0711713	-0.247908	-0.490154	-0.182006	-0.188333	-0.314949	-0.14229	-0.348938	-0.261413	-0.266167	-0.0165126	-0.115311	-0.11866	-0.0748038	0.0242831	0.224394	0.658881	0.379023	-0.113996	-0.302789
199632	TRUE	SO_0440	conserved hypothetical protein (NCBI ptt file)	gi|24372035	fig|211586.1.peg.414	- none -	0.114848	-0.1375	-0.196392	0.0443139	0.0978724	-0.172549	-0.0821661	0.0856122	0.0526767	0.156437	0.0588429	0.0177446	-0.0458227	0.0285734	-0.0584959	-0.00934571	-0.0416716	-0.148237	-0.0620434	0.0729928	-0.0437128	-0.108341	-0.0836601	-0.013172	0.0184631	-0.0620037	-0.0369185	-0.0561728	-0.016093	-0.0856024	-0.0796361	-0.0066172	-0.140642	-0.107685	-0.031645	-0.0738221	-0.0475005	-0.0312074	-0.0928744	-0.396824	0.422336	-0.182469	0.105582
199633	TRUE	SO_0441	phosphoribosylamine--glycine ligase (NCBI ptt file)	gi|24372036	fig|211586.1.peg.415	De Novo Purine Biosynthesis	-0.260963	-1.09239	-3.30902	0.0440616	-0.0782836	0.731883	-0.270631	-0.12274	-0.35961	-0.0573754	-0.0867388	0.0939439	-0.0822157	-0.1586	-0.142876	-0.184371	-0.244556	-0.193636	-0.163449	0.0214412	-0.0749654	-4.60879	-4.6537	-4.68527	-4.22989	-4.56553	-4.75708	-3.74267	-4.77372	-3.83858	-4.64241	-4.86511	-4.79354	0.129867	-0.152001	-4.61031	-4.52229	-1.06443	0.213035	-2.74853	-3.20981	-4.06625	-2.71579
199634	TRUE	SO_0442	phosphoribosylaminoimidazolecarboxamide formyltransferase/IMP cyclohydrolase (NCBI ptt file)	gi|24372037	fig|211586.1.peg.416	De Novo Purine Biosynthesis; <br>De Novo Purine Biosynthesis; <br>5-FCL-like protein	-2.9195	-3.14859	-4.89856	-0.249342	-1.18876	-1.66507	0.000761958	0.116217	-0.123357	0.109763	0.0389235	0.142677	-0.0461149	-0.104005	-0.0495327	-0.046447	-0.0361767	-0.0190648	-0.0263557	0.113054	-0.0693164	-5.68768	-5.34303	-5.11517	-4.05866	-5.29326	-5.74669	-3.52045	-5.32364	-4.08627	-5.60981	-5.73181	-6.0338	-0.355734	-0.688547	-5.17075	-5.049	-1.73946	-1.80635	-3.11226	-4.24268	-4.70195	-2.78278
199635	TRUE	SO_0443	transcriptional regulator, MerR family (NCBI ptt file)	gi|24372038	fig|211586.1.peg.417	- none -	-1.10186	-0.526135	-0.729577	-0.150569	-0.77254	-0.776781	-0.966916	0.055505	-0.0500598	0.0454654	0.0650655	0.176255	-0.038411	0.0247454	-1.54366	-4.31894	-0.11911	-0.16325	-0.0944658	0.0140755	-0.140186	-0.665976	0.00474019	-0.667073	-0.201297	-0.326747	-0.283698	-0.421561	-0.497792	-0.125563	-0.229944	-0.258406	-0.427134	-0.606598	-0.148826	-0.0400852	-0.0365046	-0.150164	-1.17679	-0.637698	-2.39384	-1.20868	-0.459372
199636	TRUE	SO_0444	hypothetical protein (NCBI ptt file)	gi|24372039	fig|211586.1.peg.418	- none -	0.367934	0.0122581	-0.24376	0.104083	-0.0163404	-0.0342564	-1.49814	-0.0727014	-0.314913	-0.0454973	-0.132285	-0.173245	0.145427	0.0320848	-2.39657	-4.47232	-0.126047	-0.118835	-0.184768	-0.00454639	-0.288666	0.123179	0.305158	0.137195	-0.475345	-0.511028	-0.307145	-0.186727	-0.265675	-0.201958	-0.313983	-0.225663	-0.399136	-0.175208	-0.19415	-0.173651	-0.316953	0.00205503	-0.353947	1.59944	-0.220562	0.355031	-0.0146755
199637	FALSE	SO_0445	hflC protein, putative (NCBI ptt file)	gi|24372040	fig|211586.1.peg.419	YbbK	-0.135101	-0.279025	0.18227	-0.406919	-0.346598	-0.267683	-0.000195829	0.201112	0.0638866	0.258632	0.237196	0.707233	0.0624796	0.154887	0.128768	-0.11374	-0.16622	-0.00966735	-0.0927426	0.0518428	-0.0911741	-0.587874	-0.486175	-0.280203	0.127281	0.08983	-0.267798	-0.169103	-0.178297	-0.340807	-0.14978	-0.168566	-0.379041	-0.0994508	-0.292943	-0.158233	-0.181385	-0.516153	-0.606803	0.740713	-0.336004	0.198833	-0.261635
199639	TRUE	SO_0447	hypothetical protein (NCBI ptt file)	gi|24372042	fig|211586.1.peg.420	- none -	-0.0678842	-0.146038	-0.156416	-0.00946895	0.327767	-0.0555374	-0.0627782	-0.0128895	-0.0107554	0.00968911	-0.03368	-0.131155	-0.123301	-0.149141	-0.137143	-0.0800229	-0.10509	-0.249538	-0.164052	-0.0963534	-0.0726898	-0.00705274	-0.0159449	-0.0362783	-0.103271	-0.151781	0.0452614	-0.0541688	-0.120401	0.083441	-0.0495524	0.0908287	0.0382289	-0.10741	-0.0686194	-0.0927523	-0.00562222	-0.00511286	0.219512	0.778392	1.16142	0.262537	-0.0277747
199640	FALSE	SO_0448	hypothetical protein (NCBI ptt file)	gi|24372043	fig|211586.1.peg.421	- none -	-0.113178	-0.0347816	0.203138	-0.113987	-0.0571904	0.060499	-0.12782	0.206231	-0.0702755	0.190262	0.391037	-0.0158335	-0.114415	0.190065	0.00521977	-0.0627902	-0.0939144	-0.0862374	-0.0926003	0.139955	-0.0224858	-0.101645	-0.109906	-0.0832196	0.158979	0.124829	-0.0813305	-0.00553289	-0.0388965	-0.0222242	0.100979	0.04261	-0.0605386	-0.0291946	-0.117599	-0.0439929	-0.0509345	-0.0573918	-0.0288265	-0.300532	-0.0434125	0.220155	-0.0299029
199641	TRUE	SO_0449	conserved hypothetical protein (NCBI ptt file)	gi|24372044	fig|211586.1.peg.422	- none -	0.0172752	0.00757402	0.0554523	-0.0221863	0.0829026	0.0371861	-0.1359	-0.0140202	-0.107513	0.0104181	0.0525277	-0.0725593	-0.173596	0.0435108	-0.106449	-0.0391897	-0.124987	-0.13595	-0.188801	0.0514231	-0.0109672	0.101658	-0.0343561	-0.0624042	-0.0621415	-0.0173445	-0.0412239	-0.0480734	-0.0620321	0.0105831	0.0175764	0.0322803	-0.0709273	-0.0429804	-0.142346	-0.110619	-0.130207	-0.0326252	0.100248	0.232467	-0.467013	0.135206	-0.0527172
199642	TRUE	SO_0450	major facilitator family protein (NCBI ptt file)	gi|24372045	fig|211586.1.peg.423	- none -	-0.361409	-0.143577	-0.276988	-0.337273	-0.284666	-0.385701	-0.043557	0.0621356	0.0955209	0.0626165	-0.0601709	-0.17222	-0.0814078	-0.147033	-0.1238	-0.108493	-0.16563	-0.162026	-0.122285	0.0496969	-0.0863355	-0.319225	-0.236326	-0.267836	-0.112522	-0.15041	-0.0653883	-0.0662187	-0.113476	-0.102126	-0.12706	-0.0990966	-0.0763106	-0.0475646	-0.11941	-0.0205658	0.0182015	-0.207068	-0.319935	-0.239568	-0.351741	-0.0255313	-0.185875
199645	TRUE	SO_0453	peptidyl-prolyl cis-trans isomerase FkbP (NCBI ptt file)	gi|24372048	fig|211586.1.peg.426	- none -	-0.153893	-0.282455	-0.32297	-0.179785	0.105948	-0.610421	-0.119462	0.0403655	-0.0010837	0.00674759	-0.0770175	-0.0630891	-0.12928	-0.139307	-0.175518	-0.152851	-0.142277	-0.265624	-0.196511	-0.0659741	-0.128268	0.0797942	-0.00870772	-0.226568	-0.188508	-0.24113	-0.12575	-0.150762	-0.215233	-0.108043	-0.188202	-0.0305596	-0.126146	-0.117743	-0.170929	-0.219672	-0.178672	-0.0751691	0.060145	-0.8119	-0.448615	-0.476508	-0.386394
199646	TRUE	SO_0454	conserved hypothetical protein (NCBI ptt file)	gi|24372049	fig|211586.1.peg.427	A TRAP transporter and a hypothetical	0.0426961	-0.165438	-0.302662	0.0161748	0.0932787	0.102257	-0.153428	0.0293177	-0.176658	0.139659	-0.0163104	-0.338465	0.108319	0.191329	0.0196422	0.0333952	0.00697654	0.0491044	-0.0084343	0.151237	-0.0182874	0.136242	-0.0549664	0.304555	-0.412345	-0.294974	-0.233706	0.0614262	0.0995581	-0.110624	-0.20617	-0.0868691	-0.328303	-0.142409	-0.0857397	-0.198868	-0.189083	0.0830803	0.101303	1.03716	-0.442642	0.260127	-0.0210644
199647	TRUE	SO_0455	hypothetical transporter (NCBI ptt file)	gi|24372050	fig|211586.1.peg.428	A TRAP transporter and a hypothetical	-0.0538299	-0.143841	-0.182563	-0.22533	-0.193279	-0.242214	-0.166275	-0.00117475	-0.118451	0.106783	0.11869	-0.193399	-0.151389	0.0517543	-0.0845021	-0.0654893	-0.284134	-0.253161	-0.177513	0.123524	-0.0395768	-0.262663	-0.155487	0.0802216	-0.221985	-0.229814	-0.23186	0.0872216	0.0934337	-0.109635	-0.100252	-0.114581	-0.184001	-0.285313	-0.178623	-0.193443	-0.163589	-0.172219	-0.243529	0.798578	-0.0397011	-0.430961	-0.116588
199648	TRUE	SO_0456	immunogenic-related protein (NCBI ptt file)	gi|24372051	fig|211586.1.peg.429	A TRAP transporter and a hypothetical	-0.00934802	0.0766694	0.128031	0.0199712	0.0221256	0.106685	-0.170131	0.1028	0.0123617	0.257912	0.0926053	-0.888283	-0.0471636	0.137605	-0.0696279	0.0403723	-0.0699381	-0.157999	-0.0657174	0.111877	0.0241535	-0.0960988	-0.177613	-0.138114	-0.6285	-0.135247	0.00458901	0.165786	0.236678	0.0372864	0.1476	0.180051	0.0132603	-0.176309	-0.14276	-0.143082	-0.124599	-0.053267	-0.222674	2.18217	0.947445	0.383039	0.0474209
199651	TRUE	SO_0459	conserved hypothetical protein (NCBI ptt file)	gi|24372054	fig|211586.1.peg.431	- none -	-0.175376	-0.255688	-0.182106	-0.100096	-0.00174389	-0.174854	-0.147178	-0.020296	-0.108712	0.102684	-0.173656	-0.719829	-0.157034	-0.213695	-0.186066	-0.0623966	-0.167151	-0.261334	-0.194627	-0.109739	-0.139768	0.0513745	-0.0540904	-0.221764	-0.345594	-0.329826	-0.147439	-0.120079	-0.203697	0.0374487	-0.29151	-0.0753624	-0.159836	-0.0771631	0.0276448	-0.0697596	-0.15771	0.027449	-0.062102	0.252303	0.152136	0.0320409	-0.194411
199654	TRUE	SO_0462	hypothetical protein (NCBI ptt file)	gi|24372057	fig|211586.1.peg.433	- none -	-0.00234218	-0.177621	-0.007644	-0.116583	0.0521943	0.206232	-0.247932	0.166786	-0.0482513	0.0656171	0.24342	0.113449	0.0368978	0.258705	0.0623301	0.0316784	-0.0810843	0.00906055	-0.0842086	0.2293	-0.0324352	0.0086729	-0.131659	-0.0305387	-0.0750516	-0.0306161	-0.323008	-0.127341	-0.078067	-0.201878	-0.0775581	-0.147027	-0.33982	-0.196712	-0.159201	-0.233074	-0.230361	-0.0686876	0.0387183	1.38309	-0.065539	0.497993	-0.340035
199655	TRUE	SO_0463	conserved hypothetical protein (NCBI ptt file)	gi|24372058	fig|211586.1.peg.434	Broadly distributed proteins not in subsystems	-0.198668	-0.18728	-0.144427	-0.318199	-0.262815	-0.186564	-0.0239577	-0.058738	0.0561836	0.00787616	-0.0129502	-0.302653	-0.0517345	0.0542506	-0.116239	-0.0351721	-0.0782812	-0.0660526	-0.122053	0.132151	-0.0245903	-0.282109	-0.134177	-0.128389	-0.157199	-0.102054	-0.0811349	-0.0134574	-0.115291	-0.0517358	-0.0272317	-0.0700081	-0.040788	0.024618	-0.061794	-0.0475732	-0.00230053	-0.0798709	-0.185356	0.0460078	0.260321	-0.116361	-0.372738
199658	TRUE	SO_0466	hypothetical protein (NCBI ptt file)	gi|24372061	fig|211586.1.peg.436	- none -	0.100907	-0.0417692	-0.28695	-0.119225	0.385275	0.0277151	-0.202866	-0.141647	-0.0659363	-0.0273095	-0.0325086	-0.500503	-0.236477	-0.0717221	-0.155916	-0.180949	-0.232506	-0.328635	-0.255595	0.0218936	-0.129519	0.0586018	0.111925	-0.212167	-0.476774	-0.323709	-0.0661728	-0.163203	-0.227673	0.0742551	-0.05743	0.0536173	0.168995	-0.172023	-0.139184	-0.082353	-0.148198	0.00846787	0.0401394	1.31398	-0.593223	0.00381051	-0.226812
199659	TRUE	SO_0467	DNA helicase II (NCBI ptt file)	gi|24372062	fig|211586.1.peg.438	DNA repair, bacterial UvrD and related helicases	0.613085	0.631778	-0.0242383	0.151704	-0.161816	0.522231	-1.30306	-0.732002	-3.03687	-0.231414	-0.914941	-2.72273	-0.397095	-4.53535	-0.391279	-0.490453	-1.17326	-0.581361	-1.11155	-1.00468	-2.25605	-0.981471	-0.678318	-0.293163	-0.375354	-0.671219	-0.193364	-0.195485	-0.313953	-0.344241	-0.526824	-0.489269	-0.759449	-0.368919	-0.353714	-1.09394	-0.87608	-0.192758	-1.47674	2.88753	-0.152778	-0.0250422	0.329555
199662	TRUE	SO_0470	hypothetical protein (NCBI ptt file)	gi|24372065	fig|211586.1.peg.441	- none -	-0.106997	0.0161786	-0.018834	-0.0322607	-0.0734482	0.10591	-0.0779273	0.192455	-0.0287078	-0.0213444	0.00834552	-0.712192	0.0515495	0.0749804	0.010115	-0.00304009	-0.0474314	-0.049019	-0.00772531	-0.0148461	0.0560944	-0.0156396	-0.0451412	0.00685023	-0.201087	-0.0889187	0.0195834	0.0221779	-0.0239985	-0.0452591	-0.107332	-0.0150458	-0.0809106	-0.0322565	-0.00432304	0.00864268	0.0193907	-0.0166165	-0.0656459	-0.0612331	-0.250243	0.346557	0.0216307
199663	TRUE	SO_0471	hypothetical dioxygenase (NCBI ptt file)	gi|24372066	fig|211586.1.peg.442	Fatty Acid Biosynthesis FASII	-0.175498	-0.129914	-0.0110225	-0.101865	-0.138011	-0.114789	-0.0685416	0.0586307	0.00789511	0.132918	0.0913792	-0.367951	-0.000899147	0.0498244	-0.0489505	-0.0377831	-0.0104001	-0.025476	-0.0260309	0.0837299	0.0111764	-0.179515	-0.126884	-0.106644	-0.107653	-0.0688346	-0.0922079	-0.0321941	-0.0715527	-0.0686954	-0.0302023	-0.0517198	-0.129797	-0.0477828	-0.0697812	-0.0560669	-0.0886251	-0.0973087	-0.236224	-0.587994	0.417213	-0.061714	-0.0560628
199664	TRUE	SO_0472	membrane protein, putative (NCBI ptt file)	gi|24372067	fig|211586.1.peg.443	- none -	-0.152661	-0.247189	0.0856384	-0.161359	-0.106317	-0.197101	-0.249942	0.0973681	-0.0673635	0.0608489	0.166447	-0.0747649	-0.107169	0.145178	-0.0627417	-0.0637542	-0.0951802	-0.100208	-0.107462	0.209856	0.0341812	-0.0208129	-0.144691	-0.215184	-0.069086	-0.023423	-0.244017	-0.276854	-0.26733	-0.134386	-0.131904	-0.150799	-0.221933	-0.108434	-0.199729	-0.175844	-0.273097	-0.142497	-0.262897	0.269027	0.922709	0.647705	-0.0500419
199667	TRUE	SO_0476	thioredoxin, putative (NCBI ptt file)	gi|24372070	fig|211586.1.peg.446	- none -	-0.0453986	-0.302485	-0.536669	-0.10716	-0.085555	-0.216716	-0.185082	-0.0229926	-0.0783791	0.0389916	0.00980002	-0.0143856	-0.00724741	0.0936304	0.0503226	-0.041272	-0.0996803	-0.03579	-0.0881541	0.203472	0.0614338	0.353404	0.101408	0.0955912	0.231127	0.0353952	-0.0919932	-0.0849488	-0.0745449	-0.0190562	-0.0776658	-0.0689955	-0.219654	0.00306932	-0.0768856	-0.0520975	-0.12877	-0.0195605	0.256028	0.557764	-0.513778	-0.181732	-0.157411
199668	TRUE	SO_0477	cytochrome c-type biogenesis protein NrfF precursor (NCBI ptt file)	gi|24372071	fig|211586.1.peg.447	Nitrate and nitrite ammonification	-0.00784517	-0.171296	-0.515457	-0.093347	-0.0818074	-0.130854	-0.0972468	0.122145	-0.227644	0.138208	0.164288	0.090323	-0.0650762	-0.052535	-0.0748568	-0.00702843	-0.0215406	-0.102654	-0.0148583	0.0283538	-0.0670666	-0.198986	-0.133223	-0.158755	-0.0639727	-0.0335964	-0.0775347	-0.0671086	-0.0953516	-0.0566278	-0.0331222	-0.0587342	-0.149739	-0.0522398	-0.0510983	-0.0565319	0.00780785	-0.152111	-0.100423	0.0171141	-0.340776	-0.677838	-0.0966436
199669	TRUE	SO_0478	cytochrome c-type biogenesis protein CcmF (NCBI ptt file)	gi|24372072	fig|211586.1.peg.448	Nitrate and nitrite ammonification	0.072293	0.0404291	-0.0675728	0.0671353	0.0609386	0.0408865	-0.0286131	0.133703	0.00447324	-0.0916649	0.0538375	-0.0381487	0.0587694	0.0906773	0.00875751	0.036424	-0.0363181	-0.0399658	0.0104325	-0.284261	0.0692586	0.145818	0.0259967	0.00281671	-0.06855	0.00369993	-0.0131061	-0.0126834	-0.00659117	0.0653978	0.0445723	0.0224765	0.0804975	-0.0329459	-0.0402853	0.0181322	0.0385744	0.0744682	0.0566663	0.00786563	-0.28183	0.11542	0.0151484
199670	TRUE	SO_0479	cytochrome c, putative (NCBI ptt file)	gi|24372073	fig|211586.1.peg.449	- none -	-0.328962	0.0729218	-0.348137	-0.102039	-0.0374343	-0.1032	-0.013142	0.174305	0.0502446	0.147371	0.0952691	-0.0163052	-0.0455581	-0.04067	-0.103804	-0.078372	-0.0341043	-0.0801716	-0.0594793	0.0614079	-0.0931467	-0.397114	-0.0890003	-0.109698	0.0421905	-0.0146755	-0.0531091	0.0275804	-0.038054	-0.0790356	-0.139821	-0.00209469	-0.0748318	-0.0185989	-0.0782494	0.00275197	-0.0182991	-0.117914	-0.208868	0.885228	-1.01771	-0.178287	0.0137098
199672	TRUE	SO_0481	peptidyl-prolyl cis-trans isomerase, FKBP-type (NCBI ptt file)	gi|24372075	fig|211586.1.peg.451	Potassium homeostasis; <br>Glutathione-regulated potassium-efflux system and associated functions; <br>Peptidyl-prolyl cis-trans isomerase	-0.279537	-0.242643	-0.0252943	-0.203323	-0.183054	-0.25886	-0.187994	-0.00163934	-0.124198	0.110446	0.0103077	-0.290904	-0.097285	0.01445	-0.111265	-0.0601616	-0.18062	-0.0989634	-0.12698	0.123635	-0.0359511	-0.0808262	-0.136559	-0.123309	-0.233345	-0.200599	-0.226831	-0.125562	-0.231392	-0.0916621	-0.198627	-0.223711	-0.189171	-0.16542	-0.119759	-0.202362	-0.152705	-0.121582	-0.0853363	-0.971784	0.80887	-0.220024	-0.253846
199673	TRUE	SO_0482	formate-dependent nitrite reductase, nrfG protein (NCBI ptt file)	gi|24372076	fig|211586.1.peg.452	Nitrate and nitrite ammonification	-0.0487772	0.21365	0.0772801	-0.232048	-0.249197	-0.0384712	-0.171368	0.0726566	0.038805	0.133265	0.0715499	-0.0208371	0.0373559	0.174388	0.0752049	0.0530409	0.0708967	0.0270613	0.128326	0.187497	-0.0595881	-0.230514	-0.29735	-0.0178033	-0.0136845	0.0644316	-0.228023	-0.134849	-0.113149	-0.242976	-0.0768348	-0.156719	-0.26384	-0.0390062	-0.14927	-0.14739	-0.158355	-0.277007	-0.151749	-0.969713	0.485575	0.10189	-0.149691
199674	TRUE	SO_0483	formate-dependent nitrite reductase, nrfC protein (NCBI ptt file)	gi|24372077	fig|211586.1.peg.453	Nitrate and nitrite ammonification	-0.303166	-0.056096	0.00946805	0.00539543	0.0122133	-0.08662	0.00102088	0.267413	0.0331757	0.0690567	0.25071	0.0883866	-0.00166721	0.199017	0.0716328	-0.00931953	-0.00782717	-0.00487896	0.0490185	0.0363433	-0.0342674	-0.225137	-0.199996	-0.111362	0.0372457	0.0842213	-0.082452	-0.0291677	-0.0306863	-0.0524767	0.0460102	-0.0178623	-0.200256	-0.0230851	-0.117763	-0.0845936	-0.0526929	-0.0967275	-0.119006	-0.555332	-1.12654	-0.0642074	-0.181837
199675	TRUE	SO_0484	formate-dependent nitrite reductase, nrfD protein (NCBI ptt file)	gi|24372078	fig|211586.1.peg.454	Nitrate and nitrite ammonification	-0.173559	-0.179535	-0.397152	-0.283559	-0.222145	-0.289395	-0.0235252	0.0737135	0.0412452	0.161454	-0.100184	0.00436231	-0.191853	-0.236673	-0.160356	-0.119423	-0.210889	-0.196016	-0.150372	0.0443169	-0.137477	-0.13604	-0.076224	-0.162506	-0.0649204	-0.219089	-0.0859442	-0.060526	-0.125793	-0.04244	-0.2212	-0.095664	-0.0544486	-0.0162018	-0.0919909	0.00571182	0.0250889	-0.167776	-0.187258	0.0799409	-0.738695	-1.12217	-0.290088
199676	TRUE	SO_0485	nosL protein (NCBI ptt file)	gi|24372079	fig|211586.1.peg.455	Denitrification	-0.322792	-0.243769	-0.0314795	-0.107819	-0.124277	-0.0430806	-0.125324	0.145782	-0.0334688	0.0143579	0.0561564	-0.178676	-0.075099	0.064203	0.0495123	-0.0737791	-0.0115969	-0.106538	-0.00471862	0.146867	-0.0723022	-0.0476774	-0.205569	-0.0684484	-0.0705378	-0.053234	-0.0338007	-0.102455	-0.050686	0.00331124	0.021934	0.0157934	-0.137193	-0.103506	-0.0465576	-0.023674	-0.126696	-0.0599561	0.0654976	0.781716	-0.0105815	-0.0284983	-0.0298778
199677	TRUE	SO_0486	copper ABC transporter, periplasmic copper-binding protein (NCBI ptt file)	gi|24372080	fig|211586.1.peg.456	Denitrification	-0.0158899	-0.0611102	-0.302914	-0.100189	-0.170675	0.0692751	-0.211538	-0.0806325	-0.147252	0.108283	-0.00610994	0.0318672	-0.161662	-0.169005	-0.213075	-0.206649	-0.241893	-0.23069	-0.199857	0.059872	-0.0808574	0.200988	0.026753	-0.143823	-0.139542	-0.179033	-0.180038	-0.193516	-0.131174	-0.0652343	-0.190172	-0.144462	-0.118318	-0.0975516	-0.200264	-0.14238	-0.19855	-0.0651141	0.0771045	-0.318848	-0.583837	-0.569833	-0.109515
199678	TRUE	SO_0487	copper ABC transporter, ATP-binding protein (NCBI ptt file)	gi|24372081	fig|211586.1.peg.457	Denitrification	-0.193226	-0.0661133	-0.0388722	-0.0775028	-0.27623	-0.0586013	-0.0873712	0.052229	-0.111457	0.0530294	0.132852	0.0279345	-0.123431	-0.0277466	-0.0604778	-0.112423	-0.12386	-0.129659	-0.126583	0.0590973	-0.109573	-0.147316	-0.143128	-0.163292	-0.0383597	-0.103614	-0.203247	-0.143632	-0.161384	-0.148018	-0.119459	-0.169681	-0.288071	-0.123781	-0.211076	-0.140842	-0.114218	-0.183269	-0.182288	0.556097	0.36278	-0.0197133	-0.137569
199679	TRUE	SO_0488	copper ABC transporter, permease protein (NCBI ptt file)	gi|24372082	fig|211586.1.peg.458	Denitrification	0.0733069	-0.0989757	-0.259939	-0.0298163	-0.0128849	0.0250475	-0.217937	-0.0470916	-0.0594878	-0.041755	0.0574447	-0.209121	-0.161742	-0.0454085	-0.176997	-0.1553	-0.290815	-0.19584	-0.251082	-0.113725	-0.0441442	0.132606	-0.0291577	-0.196567	-0.342624	-0.0457771	-0.166554	-0.112041	-0.10078	-0.0701146	-0.0337607	-0.0992318	-0.0454385	-0.154574	-0.121139	-0.0808066	-0.0640313	-0.0752142	0.0326778	0.904655	0.0986278	0.0397447	-0.287527
199681	TRUE	SO_0490	transcriptional regulator (NCBI ptt file)	gi|24372084	fig|211586.1.peg.459	- none -	-0.195785	-0.251466	-0.109209	0.0162944	-0.0360995	-0.0365351	-0.156062	0.0530725	-0.0443937	0.00806569	-0.0254449	0.0854045	-0.0658665	-0.00759202	0.0124448	-0.0596005	-0.0379915	-0.140742	-0.0286697	0.0636727	-0.0628117	-0.0320462	-0.0890823	0.0207176	0.0778282	-0.0591557	-0.216275	-0.113423	-0.09786	-0.128265	-0.171927	-0.105258	-0.259499	-0.121411	-0.051134	-0.0667628	-0.125494	-0.00535063	0.0527891	-0.701473	0.224473	-0.120878	-0.0691791
199682	TRUE	SO_0491	peptidase, M13 family (NCBI ptt file)	gi|24372085	fig|211586.1.peg.460	- none -	-0.179391	-0.0604861	-0.0527654	-0.0269775	-0.0920626	-0.0364314	-0.0625587	0.095459	-0.0381951	0.0720966	0.187348	-0.011138	-0.0553659	0.0569607	-0.00522043	-0.042533	-0.0862448	-0.112673	-0.0978755	0.0679169	-0.049643	-0.0902922	-0.147381	-0.0953128	-0.0987965	-0.0112004	-0.14345	-0.139643	-0.100304	-0.084499	-0.043434	-0.0466601	-0.156256	-0.140616	-0.11576	-0.12392	-0.123495	-0.199098	-0.0530462	-0.382499	0.465724	0.320831	-0.105772
199683	TRUE	SO_0492	hypothetical flavoprotein oxygenases (NCBI ptt file)	gi|24372086	fig|211586.1.peg.461	- none -	-0.190969	-0.035876	0.00711257	-0.0600284	0.044381	0.070727	-0.17183	0.0720381	-0.130768	0.0698338	-0.000376247	-0.73172	0.065611	0.0999299	-0.0220426	0.00912178	0.00308814	-0.0353292	-0.0736786	0.0692567	-0.0185118	-0.114093	-0.099469	-0.0479855	-0.319053	-0.120408	-0.113107	-0.093796	-0.117985	-0.0640826	-0.101151	-0.0404608	-0.155353	-0.1364	-0.0718623	-0.105898	-0.162314	-0.0112747	-0.0817244	-0.772724	0.890585	0.118609	0.0439803
199687	TRUE	SO_0496	conserved hypothetical protein (NCBI ptt file)	gi|24372090	fig|211586.1.peg.466	- none -	-0.243233	-0.0781411	-0.47729	-0.557694	-0.969636	-0.578393	-0.141808	-0.137944	0.137496	0.0645107	-0.0785109	-0.169924	-0.0481995	-0.2137	-0.146875	-0.0231507	-0.22549	-0.284999	-0.201921	-0.0548441	-0.123915	-0.162887	-0.0480528	-0.252122	-0.194332	-0.134595	-0.173504	-0.116557	-0.177626	-0.0556477	-0.25062	-0.175969	-0.0693797	-0.0472165	-0.113721	-0.114667	-0.0934843	-0.223753	-0.466988	-0.283814	-0.639656	-0.298474	-0.329254
199688	TRUE	SO_0497	hypothetical protein (NCBI ptt file)	gi|24372091	fig|211586.1.peg.467	- none -	-0.30302	-0.179431	-0.226064	-0.311507	-0.137423	-0.363526	-0.12289	0.000186716	0.0112107	0.0590588	-0.0859862	-0.339983	-0.158579	-0.177088	-0.205929	-0.15587	-0.249595	-0.205824	-0.16463	-0.0172311	-0.0822877	-0.238329	-0.160066	-0.215356	-0.152976	-0.151546	-0.0515146	-0.0576223	-0.0991505	-0.0330741	-0.0689777	-0.0750654	0.0145642	-0.0668192	-0.147704	-0.110116	-0.0593936	-0.214725	-0.28765	0.687815	-0.52566	-0.306525	-0.199363
199690	TRUE	SO_0499	hypothetical protein (NCBI ptt file)	gi|24372093	fig|211586.1.peg.468	- none -	0.0370416	-0.122302	-0.462885	-0.140783	0.149591	-0.0496231	-0.0682732	-0.072192	-0.151581	-0.0430147	-0.114118	0.00281571	-0.181625	-0.192555	-0.355192	-0.118569	-0.27506	-0.180056	-0.27221	0.0193497	-0.13331	0.260098	0.00598325	-0.141979	-0.291154	-0.337015	-0.151774	-0.147622	-0.201208	-0.0307477	-0.148172	-0.176354	0.135914	-0.06037	-0.0498313	-0.0897922	-0.0436906	-0.0706847	0.116233	1.35725	-0.585115	-0.399819	-0.40379
199691	TRUE	SO_0500	methyl-accepting chemotaxis protein (NCBI ptt file)	gi|24372094	fig|211586.1.peg.469	- none -	0.0829095	0.242566	0.150305	-0.211544	-0.0696355	0.0246537	-0.135169	0.0199901	-0.0872459	0.0487441	0.0670047	0.0367939	-0.110835	0.0552081	-0.109491	-0.0281024	-0.140596	-0.11453	-0.120308	-0.11665	0.0656637	-0.19116	-0.152981	-0.174282	-0.0831573	-0.0808644	-0.193656	-0.155463	-0.149336	-0.126771	-0.130698	-0.262069	-0.0747206	-0.160501	-0.22894	-0.146996	-0.121887	-0.257425	-0.298022	-0.321407	0.589074	-0.360493	-0.141217
199692	TRUE	SO_0501	conserved hypothetical protein (NCBI ptt file)	gi|24372095	fig|211586.1.peg.470	- none -	-0.0737826	-0.293347	0.00403136	-0.227319	-0.202149	-0.0898178	-0.17604	0.036576	-0.0930132	0.0049674	0.0223318	-0.121135	-0.0785197	0.0114152	-0.0416619	-0.0719962	-0.187288	-0.0654915	-0.0852861	0.0354004	-0.0395193	-0.241124	-0.253342	-0.215901	-0.124032	-0.149874	-0.259188	-0.143125	-0.187044	-0.170096	-0.202592	-0.212438	-0.189509	-0.137004	-0.188923	-0.175547	-0.158077	-0.198701	-0.351489	-0.960635	-0.169863	0.0143339	-0.0689471
199693	FALSE	SO_0502	transcriptional regulator, ArsR family (NCBI ptt file)	gi|24372096	fig|211586.1.peg.471	cAMP signaling in bacteria	-0.197651	-0.24597	-0.291307	-0.0314351	0.033518	0.0984233	-0.110747	0.0545456	0.0899491	0.128043	-0.0444836	-0.101459	-0.0127956	0.0183402	0.000555449	-0.190111	-0.0509543	-0.0726027	-0.0846386	0.0953071	-0.0142961	0.164041	0.0452795	0.00920592	-0.156605	-0.128279	-0.0625905	-0.105818	-0.261241	-0.064937	-0.223372	-0.0830117	-0.235192	-0.0978318	-0.0346953	-0.108789	-0.101109	-0.0144975	0.122574	0.126282	0.11213	0.0411668	-0.224632
199694	TRUE	SO_0503	conserved hypothetical protein (NCBI ptt file)	gi|24372097	fig|211586.1.peg.472	- none -	-0.150191	-0.063973	-0.173758	-0.216852	-0.273217	-0.219005	-0.0260175	0.0375881	0.0620756	0.0282867	-0.0260814	0.0226306	-0.0874266	-0.111418	-0.141895	-0.0893715	-0.142973	-0.0704239	-0.135437	-0.0132249	-0.102267	-0.25116	-0.148873	-0.234033	-0.120405	-0.140934	-0.0879977	-0.129089	-0.0927911	-0.0596549	-0.104561	-0.0531798	-0.0531404	-0.085152	-0.157771	-0.106568	-0.0718583	-0.197454	-0.253508	-0.0767335	-0.680276	0.166492	-0.166449
199695	TRUE	SO_0504	NAD(P)H-flavin reductase (NCBI ptt file)	gi|24372098	fig|211586.1.peg.474	Ubiquinone Biosynthesis	1.18063	-0.204528	0.423652	0.120443	0.376439	0.975105	-0.73672	-0.162694	-0.332248	-0.233827	-0.486295	-0.294634	0.22389	-0.0532302	-0.168469	0.289179	-0.298149	-0.266415	-0.273768	-0.0462522	-0.692243	-0.495762	0.30251	-0.0872578	-0.335438	-0.40616	-0.168733	-0.460938	-0.491662	-0.10315	-0.261313	-0.178552	-0.404582	-0.357451	-0.213502	-0.25271	-0.664544	-0.208589	-0.098589	-2.92412	0.326812	1.06838	-0.170669
199696	TRUE	SO_0505	conserved domain protein (NCBI ptt file)	gi|24372099	fig|211586.1.peg.475	- none -	-0.360953	-0.168347	-0.234206	-0.402248	-0.188914	-0.539191	-0.0769428	0.124253	-0.569182	0.07691	0.141309	-0.624968	0.046307	0.17395	0.0587392	0.0171435	-0.179353	-0.103507	-0.0736771	0.170286	0.0588844	-0.115798	-1.14561	-0.159349	-0.218895	-0.146994	-0.461328	-0.119594	-0.147335	-0.626755	-0.67469	-0.706967	-0.855723	-0.0934916	-0.101884	-0.844384	-0.10965	-0.365666	-1.68978	-2.36803	0.223215	-0.581245	-0.180042
199697	FALSE	SO_0506	conserved hypothetical protein TIGR00148 (NCBI ptt file)	gi|24372100	fig|211586.1.peg.476	Ubiquinone Biosynthesis; <br>Experimental-Ubiquinone BiosynthesisVDC	0.634406	-0.0995512	-0.500211	0.0310645	0.156996	0.59682	-0.527742	-0.109146	-0.383203	-0.0873764	-0.442306	-0.174466	-0.00185211	-0.320163	-0.188714	0.00793169	-0.277077	-0.290938	-0.245706	-0.142036	-0.492532	-0.48066	0.217344	-0.274129	0.0315161	-0.340578	-0.159954	-0.34712	-0.361673	0.0161097	-0.107913	-0.056084	-0.0725117	0.0323822	-0.330298	0.0701928	-0.394387	-0.272058	0.0621985	-1.8781	-0.0297452	0.206887	-0.287455
199699	TRUE	SO_0508	hypothetical protein (NCBI ptt file)	gi|24372102	fig|211586.1.peg.477	- none -	-0.430176	-0.180604	0.0273106	-0.0395052	0.0142291	-0.189789	0.0390698	0.188128	0.101843	0.189016	0.251372	0.0277524	0.0264956	0.0838024	0.048061	-0.0279486	-0.00369153	-0.0388957	0.086103	0.0646235	0.0452099	-0.20947	0.0104646	-0.0220239	-0.0263807	0.0267478	-0.0643632	-0.0471673	0.00299321	-0.0910155	0.0383124	0.0166146	-0.0799201	0.018291	-0.00940059	0.0361488	0.0221476	-0.00607416	-0.0703204	0.259988	0.109274	-0.240282	-0.208239
199701	TRUE	SO_0510	oxidoreductase, short-chain dehydrogenase/reductase family (NCBI ptt file)	gi|24372104	fig|211586.1.peg.479	- none -	-0.152437	0.0394953	0.345022	0.0529755	-0.20859	0.093688	0.0242465	0.185656	-0.124379	0.105354	0.329443	0.0281758	0.0552152	0.239007	0.0877838	0.0658999	0.0574933	0.119879	-0.0340253	0.0900362	0.0976016	-0.110818	-0.269396	-0.110119	0.0800524	0.123769	-0.12874	-0.0529583	-0.00763509	-0.0495685	0.0239127	0.0165733	-0.235607	-0.0983665	-0.0907774	-0.113735	-0.129612	-0.159509	-0.234796	0.614831	0.0321365	0.52076	0.0394582
199702	TRUE	SO_0511	acetyl-CoA carboxylase, biotin carboxyl carrier protein (NCBI ptt file)	gi|24372105	fig|211586.1.peg.480	Pyruvate metabolism I: anaplerotic reactions, PEP	0.0225481	-0.122627	0.00717342	-0.184009	-0.318685	-0.000785244	-0.194637	0.123262	-0.00906395	0.139273	0.00771967	0.0394692	-0.0744747	-0.0370871	0.00415323	-0.100229	-0.0789341	-0.105034	-0.0263032	0.181307	-0.00200313	-0.192786	-0.0683651	0.00142694	-0.00830225	-0.0824023	-0.195815	-0.114959	-0.137786	-0.276181	-0.184972	-0.176382	-0.186537	-0.167608	-0.0640114	-0.0881849	-0.153322	-0.0213832	-0.0902892	0.570955	-0.0345941	0.130812	0.0658945
199703	TRUE	SO_0512	3-dehydroquinate dehydratase, type II (NCBI ptt file)	gi|24372106	fig|211586.1.peg.481	Quinate degradation; <br>Common Pathway For Synthesis of Aromatic Compounds (DAHP synthase to chorismate); <br>Chorismate Synthesis	-3.6391	-4.14682	-5.056	-1.26617	-2.65943	-3.95659	-0.426129	-0.0959849	-0.121681	-0.166963	-0.476399	0.0206173	-1.01838	-0.481504	-0.479999	-0.552062	-0.270178	-0.382198	-0.708607	-0.402022	-0.845608	-5.11311	-5.15923	-4.93936	-4.59432	-5.0283	-4.75536	-4.0628	-4.90458	-4.21757	-4.81025	-5.05245	-5.0468	-4.86553	-3.55411	-4.35749	-4.209	-2.02419	-4.92355	-3.38936	-4.04962	-3.58937	-3.16869
199709	TRUE	SO_0518	outer membrane efflux family protein, putative (NCBI ptt file)	gi|24372112	fig|211586.1.peg.486	- none -	-0.00218079	0.081398	-0.0850576	-0.0606132	-0.123745	0.0192751	-0.114327	0.0623173	-0.100291	0.0690462	0.0949149	0.0506139	0.029418	0.00188694	-0.00578993	-3.16479	-0.0565258	-0.104336	-0.0795491	0.0382512	-0.152831	-0.133951	-0.225429	-0.0867653	-0.0295935	-0.133901	-0.223576	-0.0779928	-0.0849558	-0.170684	-0.138624	-0.181133	-0.166956	-0.125239	-0.0935779	-0.0789957	-0.0522893	-0.112173	-0.147408	0.20373	-0.00794489	-0.921394	-0.111575
199710	TRUE	SO_0519	cation efflux protein, putative (NCBI ptt file)	gi|24372113	fig|211586.1.peg.487	- none -	-0.179855	-0.249938	-0.523574	-0.0403629	-0.0119011	-0.154123	-0.160002	0.144262	-0.21378	0.0884942	0.0956806	-0.0467979	0.0754558	0.104795	0.0800438	-3.25789	-0.0706542	-0.0633303	-0.0757519	0.0578143	-0.127441	-0.205171	-0.201955	-0.090124	-0.125558	-0.123272	-0.234952	-0.131878	-0.0983469	-0.180953	-0.120103	-0.129551	-0.269538	-0.120034	-0.125052	-0.0601289	-0.0570369	-0.0352635	-0.172121	-0.0544942	-0.222193	-1.06914	-0.0937025
199711	TRUE	SO_0520	heavy metal efflux pump, CzcA family (NCBI ptt file)	gi|24372114	fig|211586.1.peg.488	Cobalt-zinc-cadmium resistance; <br>Cobalt-zinc-cadmium resistance	0.271267	0.0775742	0.160771	-0.0504416	-0.0905272	0.149305	-0.138308	0.229948	-0.143997	0.124767	0.445199	0.00551633	-0.0701369	0.262781	0.0766472	-3.25853	-0.112941	-0.118659	-0.100343	0.0840154	-0.015069	-0.0959095	-0.127318	-0.113144	-0.0282217	0.128726	-0.150898	-0.0945162	-0.089415	-0.0787194	0.0822399	0.0115538	-0.129524	-0.0149516	-0.167908	-0.103267	-0.0619609	-0.0288485	-0.089662	0.97249	-0.600753	-0.541146	0.140359
199713	TRUE	SO_0522	large conductance mechanosensitive channel protein (NCBI ptt file)	gi|24372116	fig|211586.1.peg.490	Potassium homeostasis; <br>Glutathione-regulated potassium-efflux system and associated functions	-0.105495	-0.225358	-0.566956	-0.173364	-0.286376	-0.226234	-0.0764492	0.047162	0.120766	0.0146987	-0.225287	0.0605099	-0.0987329	-0.200311	-0.169174	-0.118144	-0.0762629	-0.120085	-0.131711	0.00267368	-0.132851	-0.0920206	-0.0950813	-0.16416	-0.052982	-0.331746	-0.088502	-0.173825	-0.202611	-0.0957972	-0.279054	-0.113468	-0.0955144	-0.10889	-0.142412	-0.0877266	-0.13945	-0.197134	-0.125959	-0.491918	0.415853	0.0169433	-0.265737
199714	TRUE	SO_0523	transcriptional regulator, LysR family (NCBI ptt file)	gi|24372117	fig|211586.1.peg.491	- none -	-0.387681	-0.226771	-0.154109	-0.403463	-0.469701	-0.243868	-0.163616	0.0976797	-0.0344612	0.078903	0.0500808	-0.384183	-0.0312751	-0.0516224	-0.0834307	-0.0722991	-0.0987652	-0.162504	-0.138183	0.0216452	-0.127253	-0.358216	-0.205653	-0.214723	-0.211886	-0.236213	-0.160756	-0.14871	-0.195551	-0.193534	-0.213573	-0.0806658	-0.12957	-0.206398	-0.177525	-0.185566	-0.18004	-0.293375	-0.342965	-0.68812	-0.385805	-0.621944	-0.305855
199715	TRUE	SO_0524	HlyD family secretion protein (NCBI ptt file)	gi|24372118	fig|211586.1.peg.492	- none -	-0.0570299	0.0618315	0.18192	-0.137262	-0.0400819	-0.0230948	-0.139531	0.0165203	-0.20851	0.00860411	0.202003	-0.0775555	-0.0958032	0.0748057	-0.0598922	-0.00866593	-0.101084	-0.00975675	-0.109625	0.0830059	-0.0131672	-0.117604	-0.177778	-0.189892	-0.069201	-0.00420689	-0.256943	-0.139822	-0.146788	-0.0356267	-0.0389475	-0.0650517	-0.131472	-0.150806	-0.209995	-0.192148	-0.227576	-0.0792529	-0.194756	-0.322236	-0.349301	0.240181	-0.0546336
199716	TRUE	SO_0525	drug resistance transporter, EmrB/QacA family protein (NCBI ptt file)	gi|24372119	fig|211586.1.peg.493	- none -	-0.173514	-0.0836157	-0.148677	-0.184708	-0.0482868	-0.250765	-0.0943625	0.0371539	0.0592711	0.0999744	0.0254025	-0.0268998	-0.209148	-0.139751	-0.148977	-0.216997	-0.176527	-0.271524	-0.152465	-0.0747121	-0.17781	-0.0753797	-0.145498	-0.254662	-0.120909	-0.204411	-0.113298	-0.149453	-0.207657	-0.0929632	-0.168526	-0.132681	-0.132055	-0.112928	-0.101312	-0.0232552	-0.0411529	-0.113291	-0.158591	0.74863	-0.286905	0.0826896	-0.284386
199717	FALSE	SO_0526	acetyltransferase, GNAT family (NCBI ptt file)	gi|24372120	fig|211586.1.peg.494	Glutathione-regulated potassium-efflux system and associated functions; <br>cAMP signaling in bacteria	0.0422609	-0.117863	0.0849701	0.0439899	-0.252944	0.0377825	-0.0666469	0.170299	0.108143	0.164738	0.237317	0.719133	-0.0582196	0.0910545	-0.0539541	-0.0400537	-0.0217186	-0.0497514	-0.0401952	0.0702291	-0.052642	0.0759965	-0.0868101	-0.0260801	0.235187	0.0130289	-0.196738	-0.115399	-0.0554401	-0.158275	-0.0396103	-0.110131	-0.209975	-0.111544	-0.108218	-0.0333526	-0.0143543	-0.0456493	0.118028	0.0017951	0.877068	0.491142	-0.108268
199718	TRUE	SO_0527	conserved hypothetical protein (NCBI ptt file)	gi|24372121	fig|211586.1.peg.495	- none -	0.147582	-0.00919415	-0.197499	-0.104469	-0.131374	0.000464329	-0.0785053	0.136481	-0.00666148	0.290102	0.172556	0.382546	-0.161922	-0.00402992	-0.15998	-0.128985	-0.148348	-0.169592	-0.0972143	0.0052305	-0.0797254	-0.085795	-0.0901774	-0.13091	0.0840045	-0.101831	-0.301041	-0.217669	-0.169565	-0.219431	-0.236012	-0.2475	-0.303513	-0.127252	-0.123557	-0.117968	-0.0775799	-0.192197	-0.187679	-1.068	0.175619	0.0373398	-0.142051
199719	TRUE	SO_0528	conserved hypothetical protein (NCBI ptt file)	gi|24372122	fig|211586.1.peg.496	- none -	-0.285727	-0.140784	-0.0362748	-0.205146	-0.187523	-0.250858	-0.183131	0.0469956	0.0289111	0.0640577	-0.0387962	-0.108585	-0.0344881	-0.0291418	-0.020433	-0.0643613	-0.00174387	-0.0914092	-0.0649512	0.15004	-0.0247643	-0.294665	-0.211196	-0.194885	-0.148505	-0.175981	-0.102706	-0.167339	-0.146104	-0.198638	-0.186288	-0.141107	-0.180241	-0.15658	-0.118337	-0.106663	-0.0979765	-0.274369	-0.20512	-0.730684	-0.191636	0.400273	-0.0635021
199720	TRUE	SO_0529	trpba operon transcriptional activator (NCBI ptt file)	gi|24372123	fig|211586.1.peg.497	- none -	-0.0579822	-0.101248	-0.174702	-0.0323008	0.045837	0.11761	-0.194833	0.0819422	-0.0517835	0.0341083	0.138866	-0.201366	-0.0352458	0.102515	0.0214168	-0.0326117	-0.0194727	-0.0692329	-0.0268594	0.130218	0.0402273	0.0667953	-0.0821716	-0.0441098	-0.0828489	0.0558126	-0.012017	-0.0669203	-0.0961332	-0.0199929	-0.0218355	0.0374582	-0.160014	-0.117093	-0.127113	-0.0582677	-0.128859	-0.0699266	-0.000537365	-0.755655	1.24367	0.0366321	-0.0487816
199721	TRUE	SO_0530	transporter, LysE family (NCBI ptt file)	gi|24372124	fig|211586.1.peg.498	- none -	-0.133714	-0.0237203	0.0716053	-0.0710298	-0.18604	0.0914733	0.00271132	0.186166	-0.0448871	0.142757	0.236916	0.038451	-0.0121056	0.0931107	0.0378563	0.0467371	-0.0854808	-0.0595849	0.0170727	0.144933	-0.0399305	-0.189481	-0.130966	-0.113655	0.0343842	0.0879934	-0.0810462	-0.0309363	0.0128461	-0.0548631	0.0283156	-0.0127503	-0.0802565	0.0311347	0.00932626	-0.033709	0.0347177	0.0480382	-0.16275	0.368558	0.485453	-0.0196313	-0.215208
199723	TRUE	SO_0532	arsenical resistence operon repressor (NCBI ptt file)	gi|24372126	fig|211586.1.peg.499	Arsenic resistance	-0.135158	-0.137115	-0.193683	-0.136996	-0.0607044	-0.0654798	-0.161891	-0.0404663	-0.128598	0.0389267	-0.0191972	-0.171442	-0.0818618	-0.070151	-0.084108	-0.0338175	-0.121858	-0.0850879	-0.129794	0.0835255	-0.0784606	-0.00814459	-0.0593055	-0.0825945	-0.0660679	-0.194724	-0.216191	-0.116495	-0.126633	-0.141669	-0.166228	-0.128681	-0.209022	-0.115344	-0.117262	-0.135701	-0.104314	-0.0581524	-0.0521656	0.276943	-0.641646	0.279993	-0.0975297
199724	TRUE	SO_0533	arsenate reductase, putative (NCBI ptt file)	gi|24372127	fig|211586.1.peg.500	Transcription repair cluster; <br>Arsenic resistance; <br>Anaerobic respiratory reductases	-0.248351	-0.244093	-0.0958953	-0.228792	-0.157125	-0.0667091	-0.140245	0.0757337	0.0383628	0.0502041	0.0319988	-0.104068	0.0195102	0.000590203	-0.038017	-0.0599956	-0.101659	-0.0786132	-0.0785286	0.0975885	-0.0519823	0.183947	0.0344444	0.000625749	0.0498218	-0.165073	0.0508343	0.0306778	-0.124227	-0.0322808	-0.121294	0.0101326	-0.133841	0.0212827	-0.0604015	-0.00913104	-0.0721479	0.0742345	0.220326	-0.140792	0.134605	-0.604301	-0.21825
199725	TRUE	SO_0534	arsenical pump membrane protein, putative (NCBI ptt file)	gi|24372128	fig|211586.1.peg.501	Arsenic resistance	0.0062528	-0.218763	-0.0626373	-0.146881	0.127074	-0.14755	-0.0969733	0.238194	-0.0648832	0.172881	0.177935	-0.0622234	-0.18238	-0.0652743	-0.0152942	-0.0680233	-0.148317	-0.23819	-0.129133	0.132827	-0.116959	-0.178136	-0.182785	-0.148794	0.0135673	-0.0240858	-0.0695275	-0.0989562	-0.0422242	-0.0588176	-0.109948	-0.140282	-0.0394485	-0.0715435	-0.0884303	-0.025525	-0.0389147	-0.0424592	-0.282353	-0.638896	-0.677211	-0.77403	-0.174508
199726	TRUE	SO_0535	conserved hypothetical protein (NCBI ptt file)	gi|24372129	fig|211586.1.peg.502	- none -	0.0208432	-0.0147692	0.0569013	0.0163675	0.207079	0.20869	-0.0519779	0.181865	0.000396226	0.129856	0.259151	-0.185181	0.0081468	0.173751	0.087361	0.114437	0.0696162	-0.00538837	0.031213	0.212377	0.103057	0.0565053	-0.0544811	0.0324351	-0.00697034	0.0460149	-0.0666119	-0.0666618	-0.037281	-0.0754707	-0.0363743	-0.101598	-0.172305	-0.141872	-0.0706482	-0.0925456	-0.0750495	-0.00903572	0.118804	0.665771	0.116469	0.257368	-0.269396
199729	TRUE	SO_0538	glyceraldehyde 3-phosphate dehydrogenase (NCBI ptt file)	gi|24372132	fig|211586.1.peg.504	Pyridoxin (Vitamin B6) Biosynthesis; <br>Glycolysis and Gluconeogenesis; <br>Entner-Doudoroff Pathway; <br>Glutaredoxins	-0.164105	-0.132172	-0.198047	-0.42437	-0.520083	-0.494563	-0.300444	0.0775305	0.213164	-0.0537336	-0.120971	0.410835	-0.524959	-0.673694	-0.269998	-0.230225	-0.409598	-0.532945	-0.225556	-0.0664841	-0.404797	-0.202788	-0.123564	-0.258006	-0.130397	-0.32623	-0.135483	-0.264972	-0.235213	-0.106318	-0.395193	-0.30738	0.027293	-0.0466164	0.011239	0.097278	0.0994387	-0.212356	-0.371297	-0.017405	1.0319	-0.0802253	-0.282749
199730	TRUE	SO_0539	transporter, putative (NCBI ptt file)	gi|24372133	fig|211586.1.peg.505	- none -	-0.110245	-0.134738	-0.289211	0.0125906	0.201191	-0.0735626	-0.0775011	0.011361	0.0147755	-0.0564026	-0.328534	0.155907	-0.0513603	-0.178894	-0.108865	-0.0530038	-0.0837148	-0.06176	-0.0902907	-0.0709417	-0.179949	0.27626	0.115555	0.042719	0.00526093	-0.281723	-0.0939191	-0.0506617	-0.0877953	-0.144652	-0.216281	-0.190898	-0.112419	-0.0764487	-0.0277439	-0.090393	-0.0757143	0.0775301	0.205247	1.78411	0.403834	0.103513	-0.0482013
199731	TRUE	SO_0540	conserved hypothetical protein (NCBI ptt file)	gi|24372134	fig|211586.1.peg.506	- none -	-0.304595	-0.137893	-0.218039	-0.498637	-0.725638	-0.17337	-0.0890151	0.0766827	-0.0863025	0.0285279	-0.0403719	-0.116843	-0.0802368	-0.0588329	-0.134532	0.0448906	-0.139923	-0.0813926	-0.0402032	0.121229	0.0200044	-0.317042	-0.228369	-0.137237	-0.0737239	-0.122164	-0.0651657	-0.014686	-0.0652009	-0.101196	-0.0937746	-0.128443	-0.167609	-0.121379	-0.0829165	-0.0954344	-0.0298531	-0.12124	-0.225763	-0.766287	-0.486492	0.748536	-0.0945469
199732	TRUE	SO_0541	metallo-beta-lactamase family protein (NCBI ptt file)	gi|24372135	fig|211586.1.peg.507	Bacterial RNA-metabolizing Zn-dependent hydrolases; <br>Ribonucleases in Bacillus; <br>At5g63420	0.0116345	0.0711437	-0.228639	-1.4094	-0.215391	-0.0983466	-0.0838124	0.0741892	-0.0605055	0.0765823	0.182605	-0.196589	-0.0702872	-0.0216142	-0.0658112	-0.126239	-0.13759	-0.18778	-0.134445	0.0460494	-0.0620844	0.179195	0.00617745	-0.150781	-0.0464148	0.0442307	0.151779	-0.0323292	-0.0593189	0.0802133	0.0343471	0.0519823	-0.0765956	-0.0711768	-0.110586	-0.139078	-0.0953039	-0.188178	-0.00972465	1.7387	-0.00404044	-0.342943	-0.100269
199733	TRUE	SO_0542	conserved hypothetical protein (NCBI ptt file)	gi|24372136	fig|211586.1.peg.508	- none -	-0.121076	-0.187429	0.0577481	-0.258652	-0.363079	-0.241748	-0.0560437	0.176289	0.069068	0.158508	0.0709897	-0.277804	0.0952909	0.1688	0.0833902	0.0349899	0.0915058	0.0419405	0.0871406	0.268516	0.150807	-0.00532271	0.0272881	0.0442782	-0.171522	-0.114397	-0.0735969	0.0339703	-0.0570699	-0.0832685	-0.0761169	-0.0488605	-0.151215	0.0722421	0.0794505	0.0594574	0.0742686	0.118083	0.0484526	0.448323	-0.465165	-0.152475	-0.47317
199735	TRUE	SO_0544	sensory box histidine kinase (NCBI ptt file)	gi|24372138	fig|211586.1.peg.510	- none -	-0.308229	-0.177639	-0.0551934	-0.22312	-0.331369	-0.162708	-0.0185311	0.20226	0.0237605	0.108945	0.125986	-0.288702	0.0369658	-0.0139831	-0.0190718	-0.108872	-0.00704288	-0.0470383	-0.0288629	0.0510858	-0.0767595	-0.37116	-0.218034	-0.200347	-0.0749894	-0.137653	-0.116761	-0.0512702	-0.0359671	-0.124443	-0.0783933	-0.0941189	-0.0934217	0.0292834	-0.0295079	-0.0159556	0.0117822	-0.189903	-0.332794	-0.529703	-0.289653	0.220951	-0.0800022
199736	TRUE	SO_0545	response regulator (NCBI ptt file)	gi|24372139	fig|211586.1.peg.512	- none -	-0.276687	-0.081597	-0.19044	-0.319783	-0.303126	-0.320915	-0.0645198	-0.00265638	0.011955	0.0178081	0.0608475	-0.311534	-0.252567	-0.216195	-0.159384	-0.265337	-0.251064	-0.315461	-0.251999	-0.0151136	-0.0182683	-0.292398	-0.135543	-0.267004	-0.0389282	-0.0951428	-0.146048	-0.11854	-0.104094	-0.175134	-0.229985	-0.121852	-0.0902571	-0.132214	-0.159353	-0.0846722	-0.0799697	-0.36813	-0.313514	-0.398883	-0.451363	-0.544657	-0.221645
199737	TRUE	SO_0546	ribosomal protein S6 modification protein (NCBI ptt file)	gi|24372140	fig|211586.1.peg.513	Ribosome biogenesis bacterial	-0.399589	-0.298327	0.0029033	-0.316402	-0.0605276	-0.223225	-0.120634	0.0160778	-0.155453	-0.00963193	-0.0437451	-0.442337	0.0825579	-0.0691269	-0.101846	-0.00152045	-0.152451	-0.174098	-0.105538	-0.0132835	0.00873734	-0.158157	-0.185247	-0.1556	-0.265995	-0.25227	-0.139412	-0.0457722	-0.0368982	-0.13741	-0.19288	-0.149708	-0.172233	-0.110349	-0.0930746	-0.0828838	-0.0467343	-0.0853289	-0.306159	0.124367	0.242412	0.15273	-0.0918901
199738	FALSE	SO_0547	conserved hypothetical protein (NCBI ptt file)	gi|24372141	fig|211586.1.peg.514	- none -	-0.113285	-0.190124	-0.422107	-0.209723	-0.329335	-0.053375	-0.167496	0.107063	-0.169031	0.108328	-0.0758218	0.132187	-0.0741295	-0.149604	-0.0955398	-0.147989	-0.0761733	-0.179803	-0.138834	-0.000367225	-0.126153	-0.143402	-0.175845	-0.175532	0.00882843	-0.188473	-0.21085	-0.147729	-0.235272	-0.14892	-0.295442	-0.150516	-0.222728	-0.188752	-0.177331	-0.0792821	-0.156356	-0.130708	-0.197714	-0.537174	0.0664804	-0.195137	0.00851476
199740	TRUE	SO_0549	chemotaxis protein CheY/response regulator receiver domain protein (NCBI ptt file)	gi|24372143	fig|211586.1.peg.516	- none -	0.172552	0.328048	0.257081	0.154278	0.0939271	0.315597	0.0908208	0.155563	-0.0106174	-0.0101818	0.148038	-0.0844434	0.0692788	0.184298	0.112977	0.118729	0.135953	0.177069	0.110315	-0.0544879	0.132828	0.0714725	0.0952516	0.0753809	0.0795012	0.310129	0.129789	0.113234	0.187255	0.163604	0.270173	0.169353	0.0951256	0.0492565	0.0293115	0.0899561	0.0770427	0.089284	0.088615	-0.418777	0.241315	0.358875	0.196832
199742	TRUE	SO_0551	conserved hypothetical protein (NCBI ptt file)	gi|24372145	fig|211586.1.peg.518	- none -	-0.237434	-0.142622	-0.116911	-0.152491	-0.175308	-0.192073	0.0220478	0.18563	0.115754	0.118705	0.0428315	0.377262	-0.0598162	-0.0795881	-0.0504716	-0.0889477	-0.0188265	-0.0304549	-0.0106684	0.0685949	-0.120278	-0.297879	-0.139568	-0.0974477	0.242694	-0.0669815	-0.00866948	0.0464942	-0.0248471	-0.0372393	-0.0683055	0.0221192	-0.0538792	0.00992732	-0.0234872	0.0200343	0.0671942	-0.136277	-0.158415	-0.12987	0.118424	0.00656538	-0.139733
199744	TRUE	SO_0553	hypothetical protein (NCBI ptt file)	gi|24372147	fig|211586.1.peg.520	- none -	-0.250288	-0.190887	-0.143319	-0.13333	-0.247163	-0.0595539	-0.0361533	0.111767	-0.0515213	0.121385	0.150949	-0.453888	-0.00848725	0.0732621	0.0164215	-0.0131645	-0.0429102	-0.0882126	-0.0180935	0.0942708	-0.045441	-0.435888	-0.461506	-0.315612	-0.370079	-0.118498	-0.315521	-0.235939	-0.200794	-0.259452	-0.206133	-0.227089	-0.375478	-0.228998	-0.17247	-0.136586	-0.154041	-0.34733	-0.40003	0.39853	-0.209513	-0.519792	-0.266162
199745	TRUE	SO_0554	hypothetical protein (NCBI ptt file)	gi|24372148	fig|211586.1.peg.521	- none -	-0.537796	-0.106927	0.130096	-0.214137	-0.314022	0.0180037	-0.0695728	0.186687	0.121412	0.0533017	0.173948	-0.524826	-0.0169425	0.216763	0.104705	-0.0263873	-0.098216	0.00382497	-0.0433975	0.167657	-0.008796	-0.530819	-0.28079	-0.140392	0.0458623	0.0527773	-0.18002	-0.147277	-0.0780792	-0.172241	-0.0285182	-0.112583	-0.223438	-0.270691	-0.366181	-0.190803	-0.149302	-0.0915941	-0.569121	-1.00014	-0.303552	-0.0562365	0.316579
199746	TRUE	SO_0555	conserved hypothetical protein (NCBI ptt file)	gi|24372149	fig|211586.1.peg.522	- none -	0.0612838	-0.147698	-0.190052	-0.0565623	-0.0331299	0.0441348	-0.0781066	0.028749	-0.0112944	-0.0441984	0.0049241	-0.0147966	-0.131423	-0.0418093	-0.0815665	-0.0658356	-0.109069	-0.13218	-0.111914	-0.131088	-0.0990657	0.0547553	-0.000589783	-0.053974	-0.0332254	-0.0587045	-0.09689	-0.0859639	-0.0618177	-0.0132623	-0.0308445	-0.00859673	-0.0280294	-0.0878861	-0.0416647	-0.0314163	-0.0528825	-0.0637408	0.00283725	0.049917	0.299958	-0.534586	-0.178885
199747	TRUE	SO_0556	hypothetical protein (NCBI ptt file)	gi|24372150	fig|211586.1.peg.523	- none -	-0.0285162	-0.0779807	-0.067257	-0.4615	-0.369827	-0.332026	-0.255426	-0.00445261	-0.0741023	0.135653	-0.0697127	-0.289683	-0.324275	-0.244019	-0.165001	-0.138005	-0.318047	-0.480719	-0.226861	0.140255	-0.234944	-0.327134	-0.0895996	-0.220108	-0.208295	-0.358831	-0.146462	-0.144914	-0.234858	-0.0731788	-0.259728	-0.169687	-0.115593	-0.177118	-0.0608986	-0.0376003	-0.00264071	-0.172462	-0.544489	-1.05251	-0.496628	-0.7325	-0.142107
199748	TRUE	SO_0557	conserved hypothetical protein (NCBI ptt file)	gi|24372151	fig|211586.1.peg.524	- none -	-0.249318	-0.133947	-0.198435	-0.156244	0.0222021	-0.168797	-0.142603	0.130323	0.00784752	0.137785	-0.0864512	-0.61703	0.0146562	0.00529252	0.0386027	-0.0243829	-0.0341951	-0.0785315	-0.0687001	0.140108	-0.0339077	-0.176968	-0.218314	-0.100771	-0.304823	-0.208911	-0.127543	-0.111129	-0.151859	-0.116691	-0.208713	-0.15374	-0.168763	-0.163524	-0.11137	-0.135154	-0.139355	-0.156462	-0.21231	-0.881433	0.310408	0.102146	0.11243
199749	TRUE	SO_0558	smtA protein (NCBI ptt file)	gi|24372152	fig|211586.1.peg.525	- none -	0.1041	0.129396	0.0516334	-0.0610683	-0.144802	0.125773	-0.0683531	0.118217	-0.0768884	0.0419551	0.164592	0.105142	-0.024532	0.088976	-0.0550414	-0.00792736	0.00459894	0.0262814	-0.0559474	0.0606829	-0.0286541	-0.162248	-0.0399873	0.0194902	-0.174671	-0.168318	-0.254458	0.0220518	0.0288212	-0.270416	-0.120324	-0.169742	-0.272946	-0.0966358	-0.125829	-0.134631	-0.0951211	-0.17693	-0.183616	-0.396822	0.0525272	0.235964	0.0424822
199750	TRUE	SO_0559	MaoC domain protein (NCBI ptt file)	gi|24372153	fig|211586.1.peg.526	- none -	-0.916421	-0.296106	-0.267746	-0.287378	-0.69291	-0.431126	-0.124524	0.132149	-0.269813	0.109818	0.301827	-0.310963	-0.253059	0.184675	0.101438	-0.18468	-0.208587	-0.217148	-0.183852	0.0817446	-0.0200632	-0.592373	0.283714	0.03639	-0.721357	-0.514529	0.0749528	0.0616756	0.0628206	-0.0498736	0.0843715	0.121154	0.151666	-0.160141	-0.106701	-0.0707729	0.0798503	-0.345391	-0.166057	0.827182	-0.591397	-0.287787	-0.232229
199751	TRUE	SO_0560	formate--tetrahydrofolate ligase (NCBI ptt file)	gi|24372154	fig|211586.1.peg.527	One-carbon metabolism by tetrahydropterines; <br>5-FCL-like protein; <br>Folate Biosynthesis; <br>Serine-glyoxylate cycle	-0.400169	-0.515849	-0.180138	-0.386507	-0.679178	-0.407999	0.00861884	0.127543	0.110545	0.156729	0.213659	-0.845265	-0.0163688	0.0887173	-0.0487955	0.0549168	-0.106093	-0.0955121	-0.0443914	0.240888	0.0840769	-0.391641	-0.297736	-0.195716	-0.305852	0.0369952	-0.0899658	0.00410257	-0.00752927	-0.0556463	0.00407038	-0.0890174	-0.0300055	0.0605205	0.0690362	-0.0354839	0.0429124	-0.1383	-0.388153	-0.0974916	-0.185249	0.304591	-0.521592
199752	TRUE	SO_0562	hypothetical protein (NCBI ptt file)	gi|24372155	fig|211586.1.peg.529	- none -	0.0594778	0.134461	0.00741074	0.036055	-0.124933	0.0859928	-0.207476	0.0142454	-0.0857335	-0.0332644	-0.0771334	0.466715	0.0714615	0.130029	0.0283375	-0.0629378	-0.0169575	-0.046609	-0.0865442	0.00407232	-0.115016	-0.123744	-0.0458261	-0.0725105	-0.157647	-0.173097	-0.0756632	-0.107916	-0.0867204	-0.0162572	-0.0196319	-0.0403196	-0.124793	-0.075337	-0.0223643	-0.200367	-0.245473	0.0275604	-0.138482	-0.56871	0.111705	-0.0812672	0.0480861
199754	FALSE	SO_0564	conserved hypothetical protein (NCBI ptt file)	gi|24372157	fig|211586.1.peg.531	- none -	-0.218876	-0.282609	-0.320866	-0.269936	-0.0305777	-0.291277	-0.0663007	0.0974291	0.103561	0.0810639	-0.110329	-0.160766	-0.0807091	-0.0821767	-0.0999496	-0.140312	-0.158256	-0.162992	-0.0814166	0.0629205	-0.111965	-0.152815	-0.110727	-0.21952	-0.129007	-0.229515	-0.0900605	-0.0224595	-0.0740481	-0.0768935	-0.211217	-0.113769	-0.140243	0.00720461	0.00799109	-0.00808309	-0.0143234	-0.0822831	-0.113838	-0.985914	0.391914	-0.128385	-0.167763
199755	TRUE	SO_0565	adhesion protein, putative (NCBI ptt file)	gi|24372158	fig|211586.1.peg.532	COG0523	-0.171379	-0.0935521	-0.141284	-0.212758	0.0182039	-0.0650221	-0.0793252	-0.043469	0.0389289	-0.0620358	0.00875245	-0.224806	-0.133062	-0.0901605	-0.160933	-0.115864	-0.131666	-0.0984541	-0.116572	-0.144528	-0.00314768	-0.0797487	0.182301	-0.0872415	-0.369107	-0.126975	-0.135551	-0.0917456	-0.171909	-0.107345	-0.11337	-0.14112	0.0640383	-0.0996645	-0.0285337	-0.0457511	-0.0261744	-0.230896	-0.242224	-0.507046	0.157926	-0.175641	-0.264326
199756	TRUE	SO_0566	ABC 3 transport family protein (NCBI ptt file)	gi|24372159	fig|211586.1.peg.533	COG0523	-0.373895	-0.38149	-0.287436	-0.191147	-0.121788	-0.112455	-0.115667	0.0591198	0.0688747	0.0484496	-0.182681	-0.240506	-0.10333	-0.122164	-0.0859497	-0.0978636	-0.115398	-0.122776	-0.0996559	0.0422054	-0.0849028	-0.108321	-0.0909901	-0.120406	-0.10615	-0.277029	-0.0462477	-0.115272	-0.117142	-0.202147	-0.265266	-0.195745	-0.0751795	-0.0563304	0.0162495	-0.0186131	-0.0108078	-0.0421263	-0.0967341	-0.942446	0.0589061	0.695502	-0.315482
199757	TRUE	SO_0567	1-acyl-sn-glycerol-3-phosphate acyltransferase (NCBI ptt file)	gi|24372160	fig|211586.1.peg.534	Glycerolipid and Glycerophospholipid Metabolism in Bacteria; <br>Phosphate metabolism	0.0663558	0.0375555	0.221106	0.102874	0.309629	0.124892	0.0268926	0.157327	0.0533735	0.0820666	0.206728	-0.321875	0.0689451	0.156332	0.0880826	0.0664858	-0.0395429	-0.0772526	0.062084	0.0237305	-0.0198504	0.194048	0.064525	0.0762745	-0.0828755	0.0985542	0.180149	0.0359298	0.101104	0.146879	0.21201	0.173485	0.0596541	0.0616502	0.0532593	0.00414523	0.0179876	0.0874571	0.181713	0.877	0.23136	0.487219	0.0252962
199759	TRUE	SO_0569	sensory box/GGDEF family protein (NCBI ptt file)	gi|24372162	fig|211586.1.peg.536	CBSS-323850.3.peg.3142; <br>Glutathione-regulated potassium-efflux system and associated functions	-0.699222	-0.365675	-0.536708	-0.583551	-1.2995	-0.699567	0.0397382	0.0734778	0.395462	0.0429915	0.00822572	-0.631896	-0.167014	-0.0200271	-0.106806	-0.0573614	-0.111639	-0.199659	-0.128045	0.115045	-0.0374096	-0.473609	-0.122137	-0.286094	-0.0789824	-0.2134	-0.0797018	-0.0595561	-0.056963	0.0166943	-0.0919164	-0.0675682	-0.0480717	-0.0738819	0.0543907	-0.136399	-0.0382641	-0.307655	-0.645199	-1.2292	-0.581394	-0.910972	-0.536818
199760	TRUE	SO_0570	response regulator (NCBI ptt file)	gi|24372163	fig|211586.1.peg.537	CBSS-323850.3.peg.3142	-0.262578	-0.130112	-0.476345	-0.0865316	-0.729811	-0.137036	-0.05611	-0.027689	0.245965	0.00879111	-0.00580093	-0.038149	-0.128317	-0.0712917	-0.0828711	-0.0302286	-0.0617612	-0.0868324	-0.0588096	0.0655175	-0.00681495	0.124026	0.083547	-0.0310961	0.00797537	-0.0459181	-0.0584082	-0.00459395	-0.0424459	-0.0239595	-0.0324717	0.0465246	-0.0548143	-0.0725955	0.0443687	-0.0608009	-0.146321	-0.165809	-0.0680502	0.161067	-0.346163	-0.466981	-0.311987
199762	TRUE	SO_0572	enoyl-CoA hydratase/isomerase family protein (NCBI ptt file)	gi|24372165	fig|211586.1.peg.538	Polyhydroxybutyrate metabolism; <br>Isoleucine degradation; <br>Fatty acid metabolism cluster; <br>Valine degradation; <br>Acetyl-CoA fermentation to Butyrate; <br>Butyrate metabolism cluster	-0.277598	-0.322283	-0.213871	-0.200299	-0.0362877	0.109822	-0.20761	0.0354848	-0.170177	0.0282513	0.0235908	0.00372564	-0.0721747	-0.100596	-0.0142628	-0.0680897	-0.0564123	-0.102287	-0.138683	0.015463	-0.0780399	0.285425	0.0263377	0.0370084	-0.0428717	-0.153946	-0.174455	-0.101678	-0.129011	-0.165705	-0.160235	-0.157122	-0.247954	-0.151283	-0.083297	-0.0637709	-0.0336256	0.181006	0.161306	0.527425	-0.796401	0.192285	-0.38961
199763	FALSE	SO_0573	hypothetical protein (NCBI ptt file)	gi|24372166	fig|211586.1.peg.539	- none -	-0.0244796	-0.156186	-0.0437039	0.0231716	0.148678	-0.0001227	-0.20084	0.0901265	-0.0914823	0.0187851	0.0355646	0.143005	-0.0321983	0.0193969	-0.0525437	-0.0753813	-0.0369733	-0.0272295	0.0413369	-0.0145292	-0.118751	0.188884	-0.0489507	0.0563916	-0.0497468	-0.117951	-0.0919794	-0.0745374	-0.0271585	-0.13414	-0.0962544	-0.0228409	-0.176433	0.0146048	-0.00461168	-0.0464065	-0.0147722	-0.000591937	0.276768	-0.324565	0.475474	0.576035	-0.223289
199765	TRUE	SO_0575	RNA polymerase-associated protein HepA (NCBI ptt file)	gi|24372168	fig|211586.1.peg.540	EC49-61; <br>CBSS-326442.4.peg.1852	-1.57926	-0.825117	-0.816157	-1.12918	-1.34667	-1.02495	-0.144902	-0.0253272	0.243351	-0.0505909	0.0138934	-0.0555491	0.0286651	-0.0227368	-0.193728	-0.462416	-0.0807552	-0.188501	-0.0797794	-0.0625011	-0.237925	-1.19686	-0.168234	-0.48133	-0.297113	-0.194496	-0.0546429	-0.122088	-0.0925163	0.0567915	0.123527	0.145471	0.218919	-0.0717903	-0.163034	-0.0402595	0.0205104	-0.655298	-0.811816	0.435093	-0.754324	-0.21522	-0.476599
199766	TRUE	SO_0576	PhoH family protein (NCBI ptt file)	gi|24372169	fig|211586.1.peg.541	Phosphate metabolism	-1.17609	-1.27031	-1.00566	-1.1255	-0.787009	-1.49302	-0.363339	-0.235623	0.00985533	-0.292441	-0.481622	-0.492388	-0.252453	-0.566786	-0.386769	-0.136189	-0.345032	-0.230404	-0.248209	0.0342077	-0.159128	-0.435418	-0.376084	-0.592361	-0.120814	-0.674164	-0.364781	-0.222875	-0.347018	-0.307318	-0.571343	-0.458629	-0.102884	-0.0938545	-0.180396	-0.161572	0.070087	-0.129187	-0.55618	-0.166288	-0.768977	-1.30053	-1.09883
199767	TRUE	SO_0577	sensory box histidine kinase/response regulator (NCBI ptt file)	gi|24372170	fig|211586.1.peg.542	- none -	0.640173	0.42753	-3.35034	-0.495417	0.969837	0.88006	-1.08863	0.700731	-4.43352	-0.41123	-0.872074	-2.54889	-0.113723	-0.84042	0.372055	0.180096	-0.996395	-0.567207	-0.993489	-0.673406	-2.49425	-0.761537	-1.50114	-0.406235	-0.102383	-0.27026	-4.23146	-0.122082	-1.00444	-0.724292	-1.86093	-2.89776	-5.82121	-0.0240243	-0.116197	-0.618346	-0.27404	-0.0524839	-0.908904	0.0360625	-2.71798	-3.54698	0.231832
199768	TRUE	SO_0578	hypothetical protein (NCBI ptt file)	gi|24372171	fig|211586.1.peg.543	- none -	-0.17624	-0.0685652	0.0590318	-0.150455	-0.106578	-0.342617	-0.0606542	0.106468	0.101931	0.0657489	-0.0639787	0.366828	-0.00433501	-0.0434818	-0.0298673	-0.0924989	-0.043722	-0.0861469	-0.0425806	-0.0187068	-0.174656	-0.0273552	-0.00371733	-0.00510692	0.243536	-0.169615	-0.0770564	-0.0624561	-0.0873469	-0.182887	-0.22846	-0.106972	-0.158899	-0.0714267	-0.0473637	-0.0275501	0.0154025	-0.169126	0.026059	-0.721291	0.292541	-0.193569	0.0263038
199769	TRUE	SO_0579	serine/threonine protein kinase, putative (NCBI ptt file)	gi|24372172	fig|211586.1.peg.544	- none -	-0.592693	-0.297908	-0.0452371	-0.237892	-0.192551	-0.579404	-0.109047	0.0475564	-0.00161596	0.0356176	-0.0096582	-0.00725479	-0.0657171	-0.0237906	-0.0470985	-0.0824491	-0.0593418	-0.0769163	-0.0156077	-0.0175116	-0.0560627	-1.89059	-1.03552	-0.950653	-2.00492	-2.03235	-1.27832	-1.02646	-1.10266	-1.12941	-1.19978	-1.4395	-1.78175	-1.63974	-0.698117	-0.0477976	-0.110053	-0.931697	-1.49869	-4.35814	-0.65029	0.120589	-0.238908
199772	TRUE	SO_0582	thiopurine S-methyltransferase (NCBI ptt file)	gi|24372175	fig|211586.1.peg.546	- none -	-0.329095	-0.235817	-0.316439	-0.405008	-0.364722	-0.530932	-0.229744	-0.105818	-0.0314542	-0.011928	-0.338868	-0.214804	-0.167926	-0.413242	-0.285506	-0.222195	-0.342284	-0.290349	-0.276184	-0.00351481	-0.0752033	-0.309628	-0.112442	-0.245083	-0.136231	-0.342295	-0.0648324	-0.093289	-0.189691	-0.058301	-0.283504	-0.204396	0.0389421	-0.0958049	-0.125802	-0.161727	-0.0319528	-0.298081	-0.398833	-1.05732	0.144044	-0.931348	-0.404136
199773	FALSE	SO_0583	bacterioferritin-associated ferredoxin (NCBI ptt file)	gi|24372176	fig|211586.1.peg.547	- none -	-0.363865	-0.260947	-0.107234	0.0051977	-0.0130606	-0.24373	-0.12876	0.0765569	-0.209803	0.0440012	-0.0969548	-0.235558	-0.0713252	-0.0379242	-0.00783741	-0.0908764	-0.150129	-0.117998	-0.0655138	0.0687372	-0.148956	-0.0465519	0.0269285	0.0847708	-0.0205284	-0.110748	-0.0655597	-0.04037	-0.107649	-0.114163	-0.135365	-0.0673979	-0.204822	-0.120357	-0.087634	-0.134873	-0.025837	-0.0357229	-0.0720985	-0.259468	0.550824	0.0104759	-0.152719
199774	TRUE	SO_0584	methyl-accepting chemotaxis protein (NCBI ptt file)	gi|24372177	fig|211586.1.peg.548	- none -	-0.0877597	-0.034119	0.0333909	-0.075888	-0.0528788	-0.0684656	-0.0455918	0.138962	0.10857	0.141931	0.0323402	0.298761	-0.0153587	-0.0089453	0.0183934	-0.0903795	-0.00478626	-0.0765319	-0.02225	-0.00678317	-0.0904782	-0.119738	-0.101459	-0.0604951	0.0339507	-0.0262529	-0.078972	-0.0412837	-0.00884808	-0.108735	-0.0515007	-0.0675923	-0.102929	-0.0626345	-0.0310617	0.00517363	-0.018866	-0.0596846	-0.0332066	-0.4546	-0.601305	-0.0673605	0.0818716
199775	TRUE	SO_0585	D-isomer specific 2-hydroxyacid dehydrogenase family protein (NCBI ptt file)	gi|24372178	fig|211586.1.peg.549	Glycine and Serine Utilization; <br>Pyridoxin (Vitamin B6) Biosynthesis; <br>Serine Biosynthesis	-0.168124	-0.267743	-0.169106	-0.19105	-0.224982	-0.248525	-0.0773651	0.0735545	-0.00647836	0.0803596	0.110429	0.319944	-0.116365	-0.0816106	-0.107847	-0.0643359	-0.0961579	-0.0500099	-0.098461	0.0422626	-0.0163146	-0.143052	-0.11599	-0.179836	0.107111	-0.146603	-0.244167	-0.135975	-0.177212	-0.170415	-0.215195	-0.200992	-0.180101	-0.11718	-0.0820395	-0.0515326	-0.0657336	-0.145847	-0.188957	0.195667	-0.0506927	-0.0213377	-0.207139
199776	FALSE	SO_0586	conserved hypothetical protein (NCBI ptt file)	gi|24372179	fig|211586.1.peg.550	- none -	-0.0170515	-0.0500466	0.299688	0.0455083	0.132094	-0.0327967	-0.199635	0.133803	-0.15239	0.0970866	0.266136	-0.619124	0.119155	0.221074	0.123263	0.000749014	0.016882	-0.0711275	-0.0826455	0.0712442	-0.00566884	0.134848	-0.0192175	0.0547537	0.0884449	0.167889	-0.0410289	0.000809688	0.056217	0.0226894	0.169345	0.121071	-0.156038	-0.133602	-0.143852	-0.117243	-0.155396	0.0614995	0.133744	2.86186	0	0.102091	0.219397
199777	TRUE	SO_0587	glycerophosphoryl diester phosphodiesterase, putative (NCBI ptt file)	gi|24372180	fig|211586.1.peg.551	Glycerol and Glycerol-3-phosphate Uptake and Utilization	-0.256945	0.0432173	0.134867	-0.235753	-0.0160229	-0.112746	-0.0408992	0.157693	-0.0127063	0.136819	-0.0173292	-0.624908	-0.0181168	0.0413099	-0.0498567	0.00494237	-0.0315492	-0.106087	-0.0250279	-0.00159135	-0.0749224	-0.159671	-0.111751	-0.161575	-0.254737	-0.0926512	-0.0235779	-0.0658189	-0.0688634	-0.0563068	-0.0896109	0.0103786	-0.122628	-0.0303889	-0.0907277	-0.0524486	-0.037476	-0.119923	-0.0300144	-0.0868658	0.367898	0.264628	-0.173722
199778	TRUE	SO_0588	transporter, putative (NCBI ptt file)	gi|24372181	fig|211586.1.peg.552	Potassium homeostasis; <br>Glutathione-regulated potassium-efflux system and associated functions	-0.113506	-0.160735	-0.347764	-0.270017	-0.114869	-0.279675	-0.11081	0.0357141	0.142585	0.0205788	-0.265791	-0.133664	-0.0129014	-0.317544	-0.128823	-0.149627	-0.150011	-0.111714	-0.0499374	-0.0136605	-0.0971685	0.015739	0.00950425	-0.00327077	0.0029561	-0.27818	-0.0591154	-0.0632777	-0.0674174	-0.152935	-0.276275	-0.151736	-0.0514063	-0.0536656	-0.0438955	0.0596588	0.0721115	0.0986414	0.0292185	1.38458	-0.474269	-0.507507	0.0235384
199783	TRUE	SO_0595	hypothetical protein (NCBI ptt file)	gi|24372186	fig|211586.1.peg.557	- none -	0.0902754	-0.221798	-0.255088	-0.950443	-0.663126	-0.330757	-0.167833	0.163427	-0.0234931	0.0955459	0.144336	-0.127223	-0.147928	-0.00854982	0.0746436	0.0127856	-0.0979141	-0.261112	-0.0477554	0.0977048	-0.155441	-0.0250208	-0.00642242	0.00411713	0.0553789	0.110102	-0.0017738	-0.0899854	0.0301256	0.0761688	0.0722121	0.0179822	-0.0749889	0.0414725	0.00259767	0.00687632	0.0206062	0.0999835	-0.0352041	1.26633	-0.398893	-0.142319	-0.306689
199785	TRUE	SO_0597	hypothetical protein (NCBI ptt file)	gi|24372188	fig|211586.1.peg.559	- none -	-0.192121	0.0930605	0.0949416	0.00630178	-0.44118	-0.486512	0.130371	0.245877	0.125586	0.117813	0.0673318	-0.42261	0.064086	0.134373	0.130531	0.0457971	0.0352971	-0.0297052	-0.0449837	0.0335039	-0.0410299	-0.201972	-0.0385415	-0.0421335	-0.0237171	-0.00580259	0.0338321	0.00973541	-0.0449336	-0.0689563	-0.0196193	-0.0586018	-0.0935684	0.00631168	-0.0234344	0.0753539	-0.00329693	-0.0192444	-0.260168	0.545822	0.49461	-0.317737	-0.0105579
199786	TRUE	SO_0598	yjeF protein (NCBI ptt file)	gi|24372189	fig|211586.1.peg.560	YjeE; <br>Scaffold proteins for [4Fe-4S] cluster assembly (MRP family)	0.129888	0.24621	0.511163	0.0806997	-0.0996414	-0.227318	-0.0690335	0.0650649	-0.347101	0.0643346	0.111305	-0.0231921	0.0134269	0.124313	0.0288639	0.0372971	-0.0392566	-0.00103315	-0.0648686	0.167669	0.0644192	0.155915	0.0786825	0.0932351	-0.148504	0.0429239	-0.101772	-0.0405871	-0.00161475	-0.0548894	-0.0169709	-0.047033	-0.145265	-0.145662	-0.0488691	-0.0973685	-0.114339	0.263419	0.117902	-0.12679	0.225503	0.321998	0.162193
199789	TRUE	SO_0601	DNA mismatch repair protein MutL (NCBI ptt file)	gi|24372192	fig|211586.1.peg.563	DNA repair, bacterial MutL-MutS system	-0.254076	0.00146635	-0.0712819	-0.322625	-0.303272	-0.213042	-0.101895	0.0774977	-0.0192945	0.139225	0.0168583	-1.03255	0.128647	0.12852	0.0846813	0.0192825	0.0191453	0.0374268	0.023843	0.0252118	-0.0425321	-0.505134	-0.203348	-0.262693	-0.802786	-0.576962	-0.374522	-0.370537	-0.362352	-0.328946	-0.35091	-0.252855	-0.381077	-0.369232	-0.114026	-0.321894	-0.234396	-0.232437	-0.436096	3.12413	-0.806898	-0.712348	-0.161998
199792	TRUE	SO_0604	GTP-binding protein HflX (NCBI ptt file)	gi|24372195	fig|211586.1.peg.566	Hfl operon; <br>Universal GTPases	0.291624	0.448384	0.165435	0.192163	0.208071	0.0810976	-0.171348	0.0784902	-0.476922	-0.106993	-0.139818	-0.0154022	0.169928	-0.211545	-0.173409	0.000787869	-0.136344	-0.327236	-0.307674	-0.135329	-0.351732	-0.668254	-0.205419	0.182332	0.0955287	-0.0715944	0.182269	0.22505	0.18878	0.0907144	0.17989	0.239221	0.312961	0.369321	-0.420772	-0.187537	-0.250728	-0.255639	-1.36211	-3.19636	1.48993	-0.670402	0.393325
199794	TRUE	SO_0606	hflC protein (NCBI ptt file)	gi|24372197	fig|211586.1.peg.568	Scaffold proteins for [4Fe-4S] cluster assembly (MRP family); <br>Hfl operon	0.238558	0.764432	-0.202105	0.214105	-0.289189	0.158274	-0.363095	-0.220899	-0.447352	-0.241009	-0.211774	0.0739368	-0.116144	-0.451917	-0.327321	0.0272582	-0.288006	-0.345638	-0.463473	-0.239136	-0.229652	0.428735	0.159092	0.510262	0.519218	0.449283	0.32826	0.43291	0.460421	0.483068	0.491031	0.413958	0.491654	0.490173	-0.651275	-0.18608	-0.279355	-0.0541256	0.058955	0.373551	-2.27064	-1.14129	0.748884
199796	TRUE	SO_0608	ubiquinol-cytochrome c reductase, iron-sulfur subunit (NCBI ptt file)	gi|24372199	fig|211586.1.peg.569	Ubiquinone Menaquinone-cytochrome c reductase complexes	1.36929	-0.145213	-2.98607	-0.0326571	-1.17414	1.25094	-1.0531	-0.944617	-1.0316	-0.544973	-0.928746	0.0398168	-0.874635	-0.042332	-0.834689	-0.682008	-0.902858	-0.8814	-0.959448	-0.631753	-1.89528	-2.35924	-2.32556	-1.77209	-1.27657	-1.67314	-0.82547	-1.49057	-1.7327	-0.526071	-0.79896	-1.12743	-1.46525	-1.63938	-0.486959	-1.07283	-0.952725	-0.64611	-2.63072	-2.26297	-2.56075	-2.39006	-0.820949
199797	TRUE	SO_0609	ubiquinol-cytochrome c reductase, cytochrome b (NCBI ptt file)	gi|24372200	fig|211586.1.peg.570	Ubiquinone Menaquinone-cytochrome c reductase complexes	1.28181	-1.24258	-3.01685	-0.501487	-1.95681	1.46627	-0.831494	-0.712718	-0.916929	-0.598045	-0.815859	0.233252	-1.01365	0.15987	-0.849814	-0.787197	-1.13095	-0.858575	-0.979207	-0.770727	-1.74863	-2.95348	-2.51275	-1.93388	-1.63926	-1.91357	-0.795607	-1.63322	-1.84022	-0.508155	-0.864174	-1.18613	-1.64081	-1.49744	-0.512447	-1.04393	-1.17546	-0.912251	-2.76306	-2.3057	-3.10429	-2.73455	-1.04112
199798	TRUE	SO_0610	ubiquinol-cytochrome c reductase, cytochrome c1 (NCBI ptt file)	gi|24372201	fig|211586.1.peg.571	Ubiquinone Menaquinone-cytochrome c reductase complexes	0.180451	-1.36225	-3.88457	-0.406409	-0.770885	0.115826	-0.580898	-0.622051	-0.326655	-0.240738	-0.804064	0.343422	-0.600249	-0.276334	-0.639498	-0.442856	-0.67877	-0.672857	-0.582025	-0.314083	-1.41648	-1.93382	-1.37429	-1.14911	-0.789866	-1.43316	-0.404973	-0.965353	-1.35633	-0.358926	-0.68553	-0.670782	-0.837829	-1.00077	-0.171851	-0.513259	-0.50406	-0.410102	-2.07014	-4.30697	-2.82323	-3.5878	-1.32218
199801	FALSE	SO_0613	para-aminobenzoate synthase glutamine amidotransferase, component II (NCBI ptt file)	gi|24372204	fig|211586.1.peg.574	Tryptophan synthesis; <br>Chorismate: Intermediate for synthesis of Tryptophan, PAPA antibiotics, PABA, 3-hydroxyanthranilate and more.; <br>Folate Biosynthesis	-0.337833	-0.129921	-0.387407	-0.241861	-0.0770406	-0.270311	-0.162942	-0.00134975	0.119635	0.0421883	-0.360446	-0.72182	-0.0535122	-0.249159	-0.0576292	-0.0369679	-0.226206	-0.148611	-0.117131	0.0252287	7.5088e-05	-0.0165266	0.000831843	-0.00931068	-0.0778156	-0.320687	-0.0910132	-0.0832876	0.0299543	-0.137213	-0.254438	-0.1823	-0.0703176	-0.0301642	-0.00846625	-0.0626115	-0.312597	0.0378156	-0.268598	-0.00101844	0.146599	-0.648296	-0.0863365
199802	TRUE	SO_0614	dipeptidyl peptidase IV, putative (NCBI ptt file)	gi|24372205	fig|211586.1.peg.575	- none -	-0.164071	-0.0106164	-0.0161138	-0.10804	-0.0809633	-0.08544	-0.0155417	0.0990821	0.0220968	0.100301	0.119442	0.0594414	-0.0201698	0.0301671	-0.0663568	-0.0508026	-0.0301206	0.000428115	-0.0859228	0.089889	0.00230563	-0.105476	-0.165418	-0.100524	0.0524425	-0.0217544	-0.126266	-0.0745154	-0.0445162	-0.0410591	0.0258909	-0.0232643	-0.0748705	-0.0522472	-0.0819455	-0.0423606	-0.0478777	-0.0883776	-0.0152303	-0.30662	0.235717	0.0412475	-0.0248839
199803	TRUE	SO_0615	hypothetical protein (NCBI ptt file)	gi|24372206	fig|211586.1.peg.576	- none -	-0.15621	-0.188654	-0.122107	-0.123626	-0.55807	-0.187839	-0.135122	0.00576644	-0.283765	0.00583299	0.216121	-0.0508175	-0.14798	0.0499392	-0.139469	-0.0830256	-0.209178	-0.212182	-0.147118	0.121234	-0.0150364	-0.112782	-0.186537	-0.141782	-0.0632775	0.0380214	-0.245185	-0.175075	-0.142196	-0.0700558	0.0457353	-0.141779	-0.0969432	-0.102954	-0.198489	-0.109157	-0.0544307	-0.247439	-0.106124	-1.27395	-0.137793	-0.285027	-0.246161
199804	TRUE	SO_0616	esterase, putative (NCBI ptt file)	gi|24372207	fig|211586.1.peg.577	- none -	0.0373751	-0.0760872	0.178078	-0.212719	-0.662476	0.0566123	0.0231644	0.138593	0.122946	0.168713	0.0995313	-0.0447947	0.141712	0.0832715	0.0741421	0.0579738	0.0367253	0.122169	0.0458743	0.126547	0.0520359	-0.152508	-0.0473147	0.0340563	0.12562	0.0925728	0.00862183	-0.0190201	-0.0242957	-0.15108	-0.103187	-0.0319107	-0.116349	-0.0377607	-0.176052	-0.0032259	-0.0686305	-0.0761617	-0.204699	-0.322905	1.26709	-0.67266	0.261421
199805	TRUE	SO_0617	acetylornithine aminotransferase (NCBI ptt file)	gi|24372208	fig|211586.1.peg.578	A hypothetical that clusters with arginine and ornithine degradation; <br>A hypothetical that clusters with arginine and ornithine degradation; <br>A hypothetical that clusters with arginine and ornithine degradation; <br>Lysine Biosynthesis DAP Pathway, GJO scratch; <br>Arginine and Ornithine Degradation; <br>Arginine Biosynthesis extended; <br>Lysine Biosynthesis DAP Pathway	-1.61139	-1.78619	-3.08977	-0.291639	-0.251196	-1.45719	-0.53294	-0.179248	-0.595461	-0.0926546	-0.39746	-1.38207	0.2754	-0.0757241	0.0587196	0.0918331	-0.0917087	-0.00243892	-0.0330796	-0.0317835	-0.100053	-3.34124	-0.717708	-0.978122	-2.31164	-2.7511	-1.56146	-1.46847	-1.70713	-0.99718	-1.23412	-1.87905	-2.26775	-1.56078	-0.646757	-0.748821	-0.748765	-0.102222	-2.49941	-1.68755	-3.6535	-2.38805	-0.827793
199806	TRUE	SO_0618	arginine N-succinyltransferase (NCBI ptt file)	gi|24372209	fig|211586.1.peg.579	A hypothetical that clusters with arginine and ornithine degradation; <br>Arginine and Ornithine Degradation	0.292348	-0.345901	0.128423	-0.449979	-0.639665	-0.273174	-0.302696	-0.116582	-0.238301	-0.0722953	-0.172314	0.00837483	-0.0868163	-0.246809	-0.148053	-0.219878	-0.265699	-0.280932	-0.243339	-0.131085	-0.188368	-1.14127	-0.669437	-0.497463	-0.654436	-0.84059	-0.6914	-0.339824	-0.359441	-0.24899	-0.340638	-0.277922	-0.314639	-0.277824	-0.651695	-0.371351	-0.376495	-0.611806	-0.994688	-1.67003	0.163329	0.691575	-0.396635
199807	TRUE	SO_0619	succinylglutamic semialdehyde dehydrogenase (NCBI ptt file)	gi|24372210	fig|211586.1.peg.580	A hypothetical that clusters with arginine and ornithine degradation; <br>Arginine and Ornithine Degradation	-0.358226	-0.0434081	0.261896	-0.471667	0.00624063	-0.258398	-0.386503	-0.193974	-0.194315	-0.0164933	-0.0859112	-0.599156	-0.0822797	-0.1261	-0.169257	-0.181992	-0.353832	-0.411019	-0.253985	-0.032596	-0.0815991	-0.485303	-0.205785	-0.194359	-0.783233	-0.48212	-0.235321	-0.246509	-0.17393	-0.158922	-0.209344	-0.239078	-0.212343	-0.230001	-0.299756	-0.16585	-0.151471	-0.358621	-0.388925	-1.87152	-0.313953	0.599711	-0.0134789
199808	TRUE	SO_0620	conserved hypothetical protein (NCBI ptt file)	gi|24372211	fig|211586.1.peg.581	A hypothetical that clusters with arginine and ornithine degradation	-0.0566548	-0.00351504	0.0534878	-0.0641515	-0.146391	-0.0100919	0.0465064	0.203572	0.0414246	0.121509	0.0442282	0.0101376	0.00154606	0.0270655	-0.010296	-0.0217578	-0.0204707	0.00644829	-0.0375484	0.0462355	-0.112255	-0.522194	-0.246802	-0.387764	0.127005	0.0381066	-0.185681	-0.0869911	-0.0981969	-0.042764	-0.0724434	-0.0748042	-0.108921	-0.0485167	-0.139369	-0.0266992	-0.0910027	-0.29566	-0.600858	-0.823511	0.811766	-0.0616638	-0.169994
199809	TRUE	SO_0621	sensor histidine kinase (NCBI ptt file)	gi|24372212	fig|211586.1.peg.582	- none -	-0.277161	-0.187534	-0.72378	-0.0549832	-0.54675	-1.42208	-0.422796	-0.127817	-0.507731	-0.112617	-0.139853	-0.0214855	-0.335274	-0.337451	-0.11076	-0.0980121	-0.426835	-0.368171	-0.439463	-0.199289	-0.267082	-0.006906	-0.333297	-0.149507	0.132945	-0.0222221	-0.180028	-0.118776	-0.0859655	-0.079297	-0.109617	-0.183741	-0.433971	-0.144916	-0.226428	-0.0579856	-0.0663706	-0.148751	0.165527	0.17721	0.571404	-0.634864	0.477292
199810	TRUE	SO_0622	DNA-binding response regulator (NCBI ptt file)	gi|24372213	fig|211586.1.peg.583	- none -	0.233765	-0.0840771	0.049013	0.016411	-0.0112145	0.0816393	-0.147358	0.0660683	-0.029098	0.048599	0.175822	-0.197064	-0.0584193	0.174677	0.0188272	-0.00143922	-0.140282	-0.143023	-0.0116144	0.0445097	0.100092	0.133067	-0.0853166	0.0860962	0.0328098	0.164232	-0.0248362	-0.0130129	-0.00565485	0.0310718	0.139743	0.0685476	0.0187762	-0.0810965	-0.0408787	-0.153574	-0.134608	0.0476569	-0.00220051	-0.620684	0.368814	-1.16159	0.0890707
199811	TRUE	SO_0623	hypothetical protein (NCBI ptt file)	gi|24372214	fig|211586.1.peg.584	- none -	0.438863	0.257982	-0.00842266	0.0401702	-0.0824724	0.223102	-0.107708	0.0454434	-0.0979243	0.0725887	0.0188298	0.782443	0.012656	0.0683582	0.0786049	-0.000282714	0.0518745	0.0365215	0.0831864	0.17868	-0.0210213	0.141335	0.0146297	0.0411514	0.474148	0.183692	0.0452641	0.0584934	0.111935	0.0680206	0.0644736	0.132179	0.0671694	0.141496	0.00376456	0.0425576	0.00857687	0.0536935	0.156322	0.720167	-0.919453	-0.926844	-0.0410433
199812	TRUE	SO_0624	catabolite gene activator (NCBI ptt file)	gi|24372215	fig|211586.1.peg.585	Glutathione-regulated potassium-efflux system and associated functions; <br>cAMP signaling in bacteria	-4.91597	-5.96072	-5.92398	-2.59764	-3.08888	-5.63698	0.0848439	0.257211	0.0595206	-0.0529987	-0.0898071	-0.782348	0.222916	-4.60394	-0.0661658	-0.0908661	-0.347667	-0.660138	-0.104024	-0.08364	-0.800956	0.0364169	-0.134831	0.0292528	0.220245	0.0155174	0.50812	0.269025	0.164576	-0.350372	-0.586223	-0.794889	-1.34284	0.535914	-0.215981	-0.667477	-0.473768	0.0937431	0.00882631	-4.31158	-4.89626	-5.48618	-4.11624
199813	FALSE	SO_0625	conserved domain protein (NCBI ptt file)	gi|24372216	fig|211586.1.peg.586	- none -	1.89126	1.22937	0.182699	0.217561	0.423735	1.75512	-1.05872	-1.15863	-0.661246	-0.673703	-1.54528	-0.0779511	-1.24002	-0.356941	-1.00731	-1.06442	-1.04821	-0.802091	-1.22183	-1.06613	-2.07586	-2.44701	-2.24107	-1.57115	-1.83099	-2.09262	-0.795409	-1.73907	-1.79639	-0.92451	-1.38411	-1.48154	-1.82654	-1.76161	-0.936565	-0.998648	-1.02347	-0.542846	-2.3956	-2.41618	1.50374	-0.00281607	0.347331
199815	TRUE	SO_0627	putative 2'-5' RNA ligase (NCBI ptt file)	gi|24372218	fig|211586.1.peg.587	RNA processing orphans	0.143221	-0.0345158	-0.00855218	0.0341688	0.179595	0.0823902	-0.0629044	0.0179416	0.00585797	0.0477189	0.00600925	-0.0575578	-0.057964	-0.0614887	-0.0218504	-0.024818	-0.043753	-0.195071	-0.0720984	-0.0468697	-0.0439748	0.116586	-0.0870741	-0.00380299	-0.0970159	0.0720971	-0.176992	-0.0254143	0.0062309	-0.115441	-0.0357063	-0.0898306	-0.152668	-0.0477399	-0.0399082	-0.0245352	-0.0395614	0.0552274	-0.131054	-0.397663	-0.253289	-0.0563215	0.0511267
199816	TRUE	SO_0628	GGDEF domain protein (NCBI ptt file)	gi|24372219	fig|211586.1.peg.588	- none -	-0.778572	-0.722283	-0.198073	-0.308818	-0.0744211	-1.05594	0.212862	0.166215	0.381079	0.0203982	-0.0585164	-0.570444	-0.0564491	-0.197225	-0.0790845	-0.210823	-0.209141	-0.197529	-0.0467556	-0.12203	-0.281053	-0.584151	-0.165561	-0.244535	-0.404034	-0.241303	0.0614868	0.0114984	-0.0785692	-0.0534169	-0.062484	0.00407728	0.0573268	0.0959228	0.00235355	0.0364479	0.125019	-0.288511	-0.323317	0.251346	-0.132354	-0.0431704	-0.393691
199818	TRUE	SO_0630	TonB-dependent receptor (NCBI ptt file)	gi|24372221	fig|211586.1.peg.589	Ton and Tol transport systems	0.0103133	-0.131582	0.0608471	-0.056927	0.0351058	-0.0439988	-0.178234	0.0317062	-0.0766298	-0.0423476	-0.108025	-0.162411	-0.0227656	0.0433588	-0.0517653	-0.0279256	-0.0786435	-0.0250688	-0.0958611	0.0516945	-0.0131981	0.107653	0.0438551	0.0444004	-0.062719	-0.0520664	-0.14029	-0.131393	-0.0926706	-0.0471944	-0.109962	-0.121882	-0.101511	-0.120723	-0.118584	-0.145421	-0.109494	-0.0135595	0.0958649	0.543849	0.246756	0.380169	-0.0241075
199820	TRUE	SO_0632	ATP-dependent helicase HrpB (NCBI ptt file)	gi|24372223	fig|211586.1.peg.590	- none -	0.35478	0.334904	-0.195381	0.0557791	-0.00371293	0.112208	-0.102755	0.183672	-0.104551	-0.0220536	0.18414	-0.0333624	-0.0235016	0.0562508	-0.0134505	0.066262	-0.203429	-0.0987542	-0.112085	0.132125	0.0826963	0.00714475	-0.106861	-0.0975449	0.181517	0.102511	-0.237814	-0.123631	-0.0998889	-0.127619	0.0588046	-0.12427	-0.179175	-0.224006	-0.140908	-0.0830661	-0.11463	-0.0944702	-0.118203	-0.24311	-0.505796	-0.0577155	0.141647
199821	TRUE	SO_0633	penicillin-binding protein 1B (NCBI ptt file)	gi|24372224	fig|211586.1.peg.591	Type IV pilus; <br>Peptidoglycan Biosynthesis	-0.267058	0.468797	-0.409944	0.138259	-0.294149	-0.23445	-0.308289	-0.152652	-0.220524	0.0257298	-0.293564	-2.26361	-0.0274615	-0.267438	-0.238837	-0.00768552	-0.225494	-0.261964	-0.166648	-0.12124	-0.550592	-0.435001	-0.165308	-0.310105	-0.156372	-0.16644	-0.0912503	0.0508096	0.0531435	-0.110434	-0.211946	-0.0200599	-0.118347	-0.206009	-0.0634024	-0.206033	-0.296245	0.168655	-0.568877	0.187706	1.36979	0.296	0.0175912
199824	TRUE	SO_0636	acetyltransferase, GNAT family (NCBI ptt file)	gi|24372227	fig|211586.1.peg.593	CBSS-374931.9.peg.1048	-0.00325885	-0.112729	0.335676	-0.080414	-0.109625	0.0952318	-0.26086	-0.116066	-0.182503	-0.0547016	-0.063184	-0.159417	-0.124701	-0.0791597	-0.0626457	-0.0533926	-0.202216	-0.0935473	-0.156722	-0.0383587	-0.0742762	0.153372	-0.0844318	-0.119241	-0.0650495	-0.00199716	-0.161869	-0.0228147	-0.0360352	-0.00577468	-0.0389708	-0.0454562	-0.1689	-0.225543	-0.282316	-0.168043	-0.228716	-0.149671	0.0795406	-1.05948	-0.280524	0.393052	0.158189
199825	FALSE	SO_0637	conserved hypothetical protein (NCBI ptt file)	gi|24372228	fig|211586.1.peg.594	CBSS-374931.9.peg.1048	0.156492	0.0259661	-0.182676	-0.229845	-0.135347	-0.137792	-0.205921	-0.112982	-0.125972	-0.104152	-0.0358184	-0.179685	-0.192816	-0.213834	-0.320492	-0.158505	-0.219918	-0.16115	-0.289147	0.0181568	-0.109349	0.269905	0.104026	-0.100928	-0.116564	-0.216279	-0.111493	-0.118288	-0.17968	-0.00428744	-0.0204677	-0.159074	0.105136	-0.103888	-0.221324	-0.164474	-0.16066	0.0333063	0.126684	0.986829	-0.0172593	-0.134762	-0.237078
199826	TRUE	SO_0638	hypothetical protein (NCBI ptt file)	gi|24372229	fig|211586.1.peg.595	- none -	-0.136806	-0.108276	-0.137278	-0.0643191	-0.0365216	-0.0178287	-0.0709186	-0.00941243	0.023794	-0.0237359	-0.0217711	-0.617505	-0.0630558	-0.0433414	-0.0613635	-0.0849566	-0.115302	-0.1248	-0.101994	-0.0638263	-0.0586506	0.00291593	-0.123621	-0.154153	-0.37561	-0.149701	-0.0548148	-0.0819959	-0.0959226	-0.0149526	-0.00746604	-0.0521293	-0.0367586	-0.0470623	-0.104785	-0.108894	-0.0764723	-0.0491281	-0.0464076	0.146782	0.0167708	-0.157251	-0.0761323
199827	TRUE	SO_0639	Collagenase family (NCBI ptt file)	gi|24372230	fig|211586.1.peg.596	Proline, 4-hydroxyproline uptake and utilization; <br>Metalloendopeptidases (EC 3.4.24.-)	-0.207345	-0.206501	-0.367515	-0.18053	0.103531	-0.310419	-0.0741646	-0.0139763	0.0913526	0.0545055	-0.186454	-0.174112	-0.159079	-0.267192	-0.194737	-0.183783	-0.180993	-0.268124	-0.164164	-0.0226889	-0.0956785	0.102182	0.0154441	-0.179457	-0.285179	-0.306509	-0.0752821	-0.0794047	-0.176887	-0.0396488	-0.260762	-0.168772	-0.0581632	-0.085994	-0.0609713	-0.0810343	-0.00281061	-0.0354057	-0.125036	0.494134	0.87142	-0.0857734	-0.193748
199828	TRUE	SO_0640	alcohol dehydrogenase, zinc-containing (NCBI ptt file)	gi|24372231	fig|211586.1.peg.597	- none -	-0.321984	-0.0577975	0.131517	0.0259128	0.166508	0.153382	-0.072291	0.169315	-0.0252729	0.0157203	0.188212	-0.438576	0.102986	0.296425	0.111429	0.0837859	0.0909593	0.150035	0.0310144	0.127179	0.0918441	-0.121376	-0.0910485	0.0145624	-0.194975	-0.0225431	-0.0953583	-0.0447741	-0.0115048	-0.0732422	0.0845523	-0.031412	-0.238492	-0.0659199	-0.0281851	-0.0594875	-0.0843779	-0.0154239	-0.0704953	1.99074	-0.113537	0.141017	0.0503375
199831	TRUE	SO_0643	transposase, putative (NCBI ptt file)	gi|24372234	fig|211586.1.peg.599	- none -	0.378568	0.358602	0.141085	0.131133	-0.0504076	0.342379	-0.845051	-0.105666	-1.46781	-0.0417414	-0.0529789	-1.83724	-0.194358	-0.0206016	-0.133746	-0.356706	-0.605502	-0.414859	-0.893063	-0.0600812	-0.205794	0.808413	0.286611	0.274014	0.446924	0.474926	0.799112	0.436558	0.425699	0.602629	0.719595	0.788548	0.818684	0.289744	0.0112651	0.0423321	-0.0294357	0.26003	0.0490394	0.672084	0.0309677	-0.109904	0.353413
199832	TRUE	SO_0644	prophage MuSo1, DNA transposition protein, putative (NCBI ptt file)	gi|24372235	fig|211586.1.peg.600	- none -	-0.576438	-0.251613	0.000429341	-0.169457	-0.194035	-0.341397	-0.058181	0.113321	0.0140984	0.0279184	-0.0607091	-0.00127932	-0.0253546	-0.0221312	-0.0275053	-0.0446683	-0.0290939	-0.0557973	-0.0348613	-0.0420399	-0.108489	-0.187859	-0.174314	-0.115131	-0.244615	-0.131443	-0.00278963	-0.0516877	-0.0480963	-0.0667955	-0.0636927	-0.069966	-0.147969	-0.108535	-0.0457313	-0.0652695	-0.0122692	0.0100589	-0.225694	-0.188784	-0.286084	-0.0263851	-0.0883609
199833	TRUE	SO_0645	hypothetical protein (NCBI ptt file)	gi|24372236	fig|211586.1.peg.601	- none -	0.220432	-0.110023	0.0350458	-0.208049	0.0880906	0.0716398	-0.632507	-0.0836039	-1.29327	-0.0261808	-0.0603699	-0.728577	-0.478058	-0.0860512	-0.281974	-0.316113	-0.543224	-0.412113	-0.550135	-0.122138	-0.276965	0.338504	0.264357	0.159656	0.110824	0.0653873	0.285042	0.14117	0.139186	0.272431	0.232118	0.289227	0.332149	0.020469	-0.0420439	-0.090684	-0.0994224	0.025459	-0.264939	1.65796	0.539864	-0.0551241	-0.0130809
199834	TRUE	SO_0646	hypothetical protein (NCBI ptt file)	gi|24372237	fig|211586.1.peg.602	- none -	0.0151195	0.0912455	-0.0799348	-0.0401254	-0.0774509	0.143944	-0.309346	0.0810937	-0.470523	0.0451644	0.0594694	-0.188109	-0.0456391	0.123767	-0.0903363	-0.0692067	-0.167242	-0.173214	-0.176136	0.0341418	0.0158847	0.0947217	0.0727826	0.0723353	0.0325796	0.164324	0.392142	0.112478	0.181485	0.21794	0.288228	0.417654	0.355074	-0.0607683	0.046511	0.020267	-0.0486115	0.0283319	-0.302098	0.675479	0.977172	0.147507	0.267545
199835	TRUE	SO_0647	hypothetical protein (NCBI ptt file)	gi|24372238	fig|211586.1.peg.603	- none -	-0.211957	-0.0538626	-0.0421718	-0.0154372	-0.0855699	-0.0546393	-0.0683845	0.120771	-0.0188672	0.106152	0.0333928	-0.0689167	0.0320386	0.111747	0.0883159	0.0668623	-0.0032333	-0.012961	-0.0194899	0.0504698	-0.0176098	-0.0490044	-0.171461	-0.0692665	0.0475282	0.0106494	-0.12831	-0.0394348	0.00717467	-0.0863283	-0.0296698	-0.0341894	-0.176975	-0.102566	-0.0725955	-0.0521992	-0.0527743	0.000871958	-0.164729	-0.0469831	-0.160008	-0.359684	0.0464281
199836	TRUE	SO_0648	conserved hypothetical protein (NCBI ptt file)	gi|24372239	fig|211586.1.peg.604	- none -	-0.644484	-0.178823	-0.487346	-0.228466	-0.0798093	-0.0153768	-0.243979	-0.0424108	-0.147468	-0.0554204	-0.174773	-0.740432	-0.0258147	-0.0970165	-0.146253	-0.0807789	-0.232299	-0.274333	-0.23256	0.0139364	-0.0576882	-0.0824613	-0.10227	-0.126403	-0.550053	-0.207344	-0.0685128	-0.14891	-0.217281	-0.0129788	-0.196399	-0.154254	-0.124842	-0.190741	-0.186612	-0.153146	-0.152417	-0.00667925	-0.24634	-1.39258	-0.41602	0.312336	-0.0817971
199837	TRUE	SO_0649	hypothetical protein (NCBI ptt file)	gi|24372240	fig|211586.1.peg.605	- none -	-0.0524084	0.0560911	0.0734047	-0.0815428	-0.103453	-0.141086	-0.143334	0.0391484	-0.0866708	0.0179687	0.0765881	-0.291464	-0.0715797	0.0602162	-0.0624556	-0.0411152	-0.12969	-0.117352	-0.124192	0.137086	0.0390199	0.0422967	-0.033565	-0.0398454	-0.108543	0.0116284	-0.0994578	-0.0448352	-0.0207818	-0.0201284	0.0209097	-0.0532481	-0.0337813	-0.0481412	-0.0817314	-0.00517613	0.0212619	0.0268564	-0.0614292	0.320356	0.321663	-0.153801	-0.0456147
199838	TRUE	SO_0650	hypothetical protein (NCBI ptt file)	gi|24372241	fig|211586.1.peg.606	- none -	-0.0788136	0.0916337	0.0785974	0.107626	0.0892371	-0.0226969	0.0161064	0.305099	0.125979	0.200841	0.27136	0.533327	0.0745646	0.305121	0.085954	0.087274	0.0741895	0.037065	0.114897	0.183815	0.141216	0.0290693	-0.00738867	-0.0249249	0.116036	0.112862	-0.110575	-0.0521111	0.0403582	-0.0699389	-0.0803035	0.0592875	-0.148757	-0.0969759	-0.0569924	0.0212529	-0.0407271	0.105936	0.0140457	-0.775362	2.03007	-0.311191	0.112119
199839	TRUE	SO_0651	conserved hypothetical protein (NCBI ptt file)	gi|24372242	fig|211586.1.peg.607	- none -	-0.227409	-0.196199	-0.0986517	-0.269239	-0.3174	-0.312256	-0.0334695	0.175895	0.173981	0.146011	-0.0212888	0.34578	0.0233576	-0.0339643	-0.000807954	-0.0442833	0.0183666	-0.0143621	0.0608337	0.0471825	-0.055276	-0.453917	-0.211371	-0.155545	0.0487347	-0.0722974	-0.102466	-0.0453204	-0.0171931	-0.165568	-0.194535	-0.124572	-0.173774	-0.0141371	-0.030515	0.0491091	0.0430223	-0.0771835	-0.465297	-0.659836	-0.834115	0.0283698	-0.114553
199840	TRUE	SO_0652	prophage MuSo1, positive regulator of late transcription, putative (NCBI ptt file)	gi|24372243	fig|211586.1.peg.608	- none -	-0.257742	-0.383275	-0.191411	-0.0692108	0.108964	-0.205189	-0.0913539	0.0421554	-0.143854	0.0444421	-0.0300954	-0.174513	-0.00974119	0.0472533	-0.0474796	-0.0394229	-0.0526878	0.00761975	-0.0989886	-0.0348011	-0.0676917	-0.02261	-0.159481	-0.0768542	-0.247611	-0.191049	-0.200195	-0.0973638	-0.167293	-0.113106	-0.120912	-0.110645	-0.182313	-0.094148	-0.0174719	-0.0951391	-0.103587	0.0718648	-0.0326717	0.211641	-0.409717	0.0593029	-0.252114
199841	TRUE	SO_0653	hypothetical protein (NCBI ptt file)	gi|24372244	fig|211586.1.peg.609	- none -	-0.0735802	-0.0667214	-0.128403	-0.0367048	-0.0112857	-0.0138753	-0.157897	0.0524671	-0.167213	0.011821	-0.0697983	-0.150247	-0.087691	-0.0461879	-0.0290537	-0.0883201	-0.14772	-0.175865	-0.138318	0.0182916	-0.0515451	0.0770818	0.00490169	-0.0199049	-0.0164502	-0.0767734	-0.0961177	-0.0782912	-0.109431	-0.0418648	-0.102882	-0.0999329	-0.128352	-0.0599141	-0.0536013	-0.0536645	-0.0430605	0.0707965	0.0226842	-0.223168	-0.401031	-0.318565	-0.0932475
199842	TRUE	SO_0654	hypothetical protein (NCBI ptt file)	gi|24372245	fig|211586.1.peg.610	- none -	-0.262121	-0.180613	-0.098729	-0.196531	-0.331471	-0.273002	-0.0522996	0.162814	0.0511754	0.0971665	0.031211	0.115317	0.0317428	-0.00769808	-0.0562135	-0.0130556	-0.000222684	-0.0372215	-0.0291228	0.03365	-0.00872061	-0.208967	-0.0925901	-0.0785995	0.058355	-0.0113002	-0.117427	-0.0301226	-0.0113524	-0.0950275	-0.128035	-0.0891174	-0.143009	-0.0565038	-0.0538732	-0.0311582	-0.0356016	-0.0989577	-0.20104	-0.184737	0.480502	-0.00168556	-0.141479
199843	TRUE	SO_0655	hypothetical protein (NCBI ptt file)	gi|24372246	fig|211586.1.peg.611	- none -	0.759985	0.577285	0.116435	0.119972	0.299865	0.6775	-0.292379	-0.158025	-0.0936975	-0.0458254	-0.288453	0.515064	-0.377343	0.0347641	-0.335356	-0.35206	-0.235288	-0.246692	-0.308693	-0.387371	-0.887152	-1.17891	-0.87342	-0.68562	-0.743191	-0.741309	-0.207235	-0.634896	-0.734128	-0.234182	-0.283264	-0.466455	-0.708307	-0.591364	-0.23051	-0.207262	-0.186173	-0.126929	-1.17852	-1.32783	-0.26722	0.582694	-0.00850229
199847	TRUE	SO_0659	lysozyme, putative (NCBI ptt file)	gi|24372250	fig|211586.1.peg.615	- none -	-0.250133	-0.0825536	-0.0907667	-0.0700408	-0.0216946	-0.274563	0.0630801	0.110411	0.143974	0.103844	-0.0809325	-0.0257063	-0.0836912	-0.174752	-0.0535739	-0.137734	-0.0824546	-0.226841	-0.085318	-0.109953	-0.143056	-0.0111932	-0.0071373	-0.115038	-0.125098	-0.156146	-0.0346509	-0.0270689	-0.0893442	-0.04005	-0.126001	-0.0373715	-0.0251481	0.014345	-0.0824265	0.0566303	0.0321425	-0.0296722	0.0243929	-0.256908	0.337582	-0.0388064	0.00893563
199848	TRUE	SO_0660	hypothetical protein (NCBI ptt file)	gi|24372251	fig|211586.1.peg.616	- none -	0.0373167	-0.162635	-0.491515	-0.0657488	-0.102315	-0.20712	-0.0911175	-0.0538015	0	0.00699554	-0.277451	0.0577696	-0.0824389	-0.214461	-0.169332	-0.137693	-0.0933503	-0.128495	-0.211757	-0.022028	-0.0786577	0.212923	0.102658	-0.118293	-0.168999	-0.389075	-0.0527357	-0.0975382	-0.0865848	-0.00852301	-0.201473	-0.155329	0.080657	-0.0653909	-0.0129395	-0.0331434	-0.038112	0.0784445	0.0453667	-0.595854	-0.787283	-0.202915	-0.348061
199849	TRUE	SO_0661	zinc finger-related protein (NCBI ptt file)	gi|24372252	fig|211586.1.peg.617	- none -	-1.4857	0.405727	-0.476455	-1.99574	-1.19947	-1.10264	-0.209699	-0.033579	0.166091	0.0681978	0.0464389	1.0017	-0.431722	-0.104865	-0.249331	-0.411897	-0.31881	-0.399616	-0.338848	-0.0222542	-0.0674382	0.224038	0.519131	0.260707	0.381516	0.0644125	0.393955	0.162598	0.219816	0.526083	0.334291	0.401837	0.509506	0.350538	-0.394926	0.344395	0.0624245	-0.236024	0.0321134	0.172958	-1.78455	0.239396	0.471728
199850	TRUE	SO_0662	conserved hypothetical protein (NCBI ptt file)	gi|24372253	fig|211586.1.peg.618	- none -	-0.192484	-0.254694	-0.232255	-0.161684	-0.166381	-0.221025	-0.142776	0.191289	0.086973	0.0275711	-0.134732	-0.0536899	0.00886876	-0.176641	-0.127716	-0.139337	-0.0353506	-0.0118431	-0.0320461	-0.0486148	-0.0275261	-0.168291	-0.0771797	-0.0401544	0.0463263	-0.120309	-0.0473219	0.0950387	0.00551684	-0.0845813	-0.115983	-0.024441	-0.0934433	-0.0104588	-0.0254563	0.00887205	0.00586145	-0.034974	-0.126114	0.369591	-0.485617	0.253754	-0.0017684
199851	TRUE	SO_0663	conserved hypothetical protein (NCBI ptt file)	gi|24372254	fig|211586.1.peg.619	- none -	-0.416106	-0.303052	-0.18511	-0.171267	-0.24462	-0.394576	-0.0412559	0.177251	-0.0473555	0.155147	0.0942869	0.0643233	-0.0309596	-0.0511945	-0.0502956	-0.0283386	-0.0939368	-0.105864	-0.0401681	0.0697673	-0.0789872	-0.207124	-0.143927	-0.121877	-0.0609297	-0.11548	-0.129601	-0.0898059	-0.0737671	-0.112226	-0.168915	-0.0684318	-0.102713	-0.0777206	-0.0198086	-0.0583224	0.00430157	-0.0487541	-0.172352	-0.360697	-0.378189	-0.718988	-0.246724
199852	TRUE	SO_0664	hypothetical protein (NCBI ptt file)	gi|24372255	fig|211586.1.peg.620	- none -	-0.447518	-0.238857	-0.420502	-0.240698	-0.360131	-0.623841	-0.197889	0.125217	-0.0208819	0.0397006	-0.416621	0.525096	0.0191348	-0.339367	-0.0610054	-0.155239	-0.102947	-0.133246	-0.100555	-0.0410447	-0.210548	-0.304338	-0.212067	-0.0775027	0.264295	-0.266211	-0.153989	-0.0428007	-0.123915	-0.235632	-0.415592	-0.284739	-0.30069	-0.12702	-0.123161	-0.0560871	-0.0440012	-0.139304	-0.340771	-0.241446	-0.117482	-0.164778	-0.177148
199853	TRUE	SO_0665	conserved hypothetical protein (NCBI ptt file)	gi|24372256	fig|211586.1.peg.621	- none -	-0.0237276	-0.0654781	0.111898	-0.00391647	0.0987881	0.0300748	-0.196759	0.0242454	-0.118753	-0.0503551	0.110411	-0.197635	-0.11915	0.0151332	-0.115132	-0.100596	-0.150887	-0.114302	-0.141031	-0.0264425	-0.10832	0.0168979	-0.0914451	-0.0854656	0.0892063	-0.0249008	-0.0670648	-0.0947844	-0.107025	0.0222436	0.0249175	-0.0448691	-0.0409023	-0.0406849	-0.0771668	-0.0847299	-0.106164	-0.0239068	0.029246	-0.672273	0.420793	0.0821026	-0.0906029
199854	TRUE	SO_0666	prophage MuSo1, portal protein, putative (NCBI ptt file)	gi|24372257	fig|211586.1.peg.622	- none -	-0.0596232	-0.115197	0.224292	-0.0350986	-0.284207	0.00926783	-0.130163	0.175479	-0.0346626	0.0485046	0.105977	0.296033	-0.0617816	0.0945461	0.0136848	-0.0311646	-0.0662631	-0.041084	-0.0508734	-0.123458	-0.0274273	-0.0690373	-0.0256126	0.0908053	-0.101863	-0.030322	-0.222287	-0.130018	-0.0422082	-0.188535	-0.0675921	-0.177009	-0.242434	-0.192545	-0.125592	-0.0752527	-0.0391587	0.0141576	-0.0351144	-0.215469	0.753371	0.277899	0.0510828
199855	TRUE	SO_0667	conserved hypothetical protein (NCBI ptt file)	gi|24372258	fig|211586.1.peg.623	- none -	-0.0583429	-0.168477	-0.225017	-0.185393	-0.157963	-0.0673472	-0.194257	0.0161284	-0.0485317	-0.0105247	-0.15396	0.126709	-0.0173492	-0.118439	-0.0438813	-0.769169	-0.0798456	-0.0429423	-0.105974	-0.0269032	-0.0957151	0.0501025	-0.00623715	-0.110697	-0.0636612	-0.173068	-0.176416	-0.130951	-0.0823228	-0.0567546	-0.19689	-0.123674	-0.12606	-0.139829	-0.122903	-0.0551138	-0.109992	-0.0374835	0.000221461	0.547051	0.292445	-0.498685	-0.201171
199856	TRUE	SO_0668	prophage MuSo1, F protein, putative (NCBI ptt file)	gi|24372259	fig|211586.1.peg.624	- none -	-0.115668	-0.0275124	-0.0181714	-0.0242775	0.0704434	0.0311564	-0.0427444	0.117691	0.0944558	0.0402282	0.0859379	-0.380635	-0.000626821	0.0408544	0.0158119	-0.0847142	-0.0584033	-0.120265	0.011346	0.0427296	-0.0380506	0.155702	-0.0605338	-0.0265643	-0.158056	-0.0522117	-0.0563138	-0.00845336	-0.056202	-0.071064	-0.0719368	-0.0267618	-0.145493	-0.00456063	-0.0406456	-0.00124126	0.00888255	0.0258042	0.00678427	0.129986	-0.275791	0.128842	-0.103991
199857	TRUE	SO_0669	prophage MuSo1, virion morphogenesis protein (NCBI ptt file)	gi|24372260	fig|211586.1.peg.625	- none -	-0.403011	-0.288346	-0.268043	-0.250505	-0.175418	-0.378536	-0.109613	0.102836	0.0353358	0.0644408	-0.0691806	-0.0665889	-0.134907	-0.230262	-0.11254	-0.213155	-0.202094	-0.26422	-0.15819	-0.00231252	-0.159993	-0.265574	-0.159715	-0.222446	-0.108234	-0.263638	-0.0873037	-0.07035	-0.184081	-0.118876	-0.213743	-0.0880407	-0.0762515	-0.0993693	-0.0917056	0.0296163	0.0311624	-0.121304	-0.275846	-0.658454	-0.383214	-0.0197484	-0.21312
199858	TRUE	SO_0670	hypothetical protein (NCBI ptt file)	gi|24372261	fig|211586.1.peg.626	- none -	-0.119426	-0.24075	-0.155228	-0.11449	-0.25513	-0.191726	-0.1335	0.0429614	0.0765546	0.0169828	-0.0330478	-0.0859007	-0.0554008	-0.109812	-0.0797821	-0.108525	-0.163605	-0.199381	-0.111406	-0.0588814	-0.0685212	-0.0938804	-0.0129025	-0.0845654	-0.139285	-0.111726	-0.034651	-0.0149261	-0.0655894	-0.0164172	-0.0142745	-0.057601	0.00422825	-0.0656942	-0.060694	0.043052	0.0132408	-0.0582368	-0.106214	-0.3798	-0.255556	-0.0891596	-0.197399
199859	TRUE	SO_0671	hypothetical protein (NCBI ptt file)	gi|24372262	fig|211586.1.peg.627	- none -	-0.10441	-0.138224	-0.163754	-0.107962	-0.193431	-0.104608	-0.112818	0.0128993	-0.0775715	-0.0139027	-0.0641829	0.0190142	-0.0900573	-0.135088	-0.097844	-0.0742735	-0.192584	-0.146632	-0.168749	-0.0543106	-0.139608	-0.0587842	-0.0880803	-0.115007	-0.0959018	-0.151653	-0.178969	-0.0969368	-0.135087	-0.108622	-0.134244	-0.0912155	-0.125432	-0.10501	-0.0751918	-0.0379307	-0.0715547	-0.115224	-0.150836	-0.778894	0.0384966	-0.226147	-0.198714
199860	TRUE	SO_0672	hypothetical protein (NCBI ptt file)	gi|24372263	fig|211586.1.peg.628	- none -	-0.0718697	-0.00856334	0.0596592	-0.0440806	-0.0879549	-0.0176787	-0.0917806	0.122271	-0.127594	0.0492436	0.0825364	0.0102234	0.0235744	0.0608036	0.0278219	-0.00135261	-0.0415993	-0.027836	-0.0310486	0.0821765	0.0530269	-0.11787	-0.0940918	-0.0602346	-0.028784	0.0067282	-0.064515	-0.0339182	-0.0403312	-0.042626	-0.0396772	-0.0691095	-0.113193	-0.0625895	-0.063726	-0.0402491	-0.0337543	-0.0627616	-0.100335	-0.508034	-0.0950882	0.252906	-0.127553
199861	TRUE	SO_0673	hypothetical protein (NCBI ptt file)	gi|24372264	fig|211586.1.peg.629	- none -	-0.116342	-0.127449	-0.204425	-0.0823168	-0.152775	-0.289226	-0.0593769	-0.00133012	0.122839	0.115178	-0.159677	0.0128589	-0.0440928	-0.174474	-0.139069	-0.0608452	-0.083684	-0.210893	-0.116021	0.00231717	-0.107966	0.0690838	0.0504241	-0.0634338	-0.0621294	-0.243564	-0.0145681	-0.0189271	-0.0859468	-0.0465149	-0.250785	-0.0797638	-0.00347637	-0.0537316	-0.0805457	-0.00311035	-0.0347168	-0.00291028	-0.0107755	1.09948	0.896619	-0.156711	-0.0217495
199862	TRUE	SO_0674	prophage MuSo1, protein Gp32, putative (NCBI ptt file)	gi|24372265	fig|211586.1.peg.630	- none -	-0.52226	-0.241757	-0.168084	-0.202675	-0.592841	-0.439959	-0.114947	0.13195	-0.113142	0.0683608	0.12047	-0.869601	0.0138082	0.147329	0.0447936	0.11052	-0.0449847	-0.0961969	0.00609842	0.100403	0.017139	-0.605886	-0.325258	-0.177452	-0.00682446	0.0160964	-0.127577	-0.152551	-0.0781661	-0.191191	-0.214147	-0.223453	-0.283429	0.0222396	-0.0496511	-0.0494981	-0.0665523	0.0275452	-0.76603	1.72096	0.195295	0.751727	-0.213607
199863	TRUE	SO_0675	prophage MuSo1, major head subunit, putative (NCBI ptt file)	gi|24372266	fig|211586.1.peg.631	Phage capsid proteins	-0.264501	-0.350301	-0.133203	-0.0797027	-0.0943043	-0.258885	-0.108792	0.120095	-0.00270031	0.0491663	0.0200169	0.122061	-0.0506617	0.0405905	-0.0358878	-0.0142956	-0.0550661	-0.0594285	-0.0336536	0.0251789	-0.0469304	-0.136373	-0.171377	-0.114702	-0.0847159	-0.0632162	-0.106742	-0.104229	-0.0713791	-0.107747	-0.114912	-0.0705408	-0.130658	-0.0633559	-0.0625338	-0.0431551	-0.0561245	-0.0897483	-0.104667	-0.146459	0.0252494	-0.0707425	-0.159826
199865	TRUE	SO_0677	conserved hypothetical protein (NCBI ptt file)	gi|24372268	fig|211586.1.peg.633	- none -	-0.185133	0.0287485	-0.0452357	-0.0819288	0.00407508	-0.0856355	-0.078907	0.0835905	0.0630492	0.0342161	0.157866	-0.468311	-0.0603981	0.0690951	0.00129613	-0.0477922	-0.054859	-0.0951367	-0.129703	0.0410684	0.025736	-0.00369878	-0.0398849	-0.0414673	-0.190326	-0.0221822	-0.0766758	-0.0537532	-0.0577382	-0.0707278	0.055357	-0.0445143	-0.136329	-0.077895	-0.106534	-0.0665237	-0.100131	0.081523	-0.0672686	-0.59297	-0.19305	-0.0293679	-0.113529
199866	TRUE	SO_0678	hypothetical protein (NCBI ptt file)	gi|24372269	fig|211586.1.peg.634	- none -	-0.304926	-0.165611	-0.170514	-0.107645	-0.0352444	-0.0196818	-0.0494477	0.0775037	0.00726469	0.109277	-0.0888101	0.179576	-0.0482851	-0.0423008	-0.0712823	-0.0684964	0.00752907	-0.0276824	-0.0455726	0.0580506	-0.018568	-0.0141468	-0.0140471	-0.0176113	-0.0568592	-0.13119	-0.13832	-0.0705662	-0.0971432	-0.150743	-0.143464	-0.0754634	-0.131885	-0.0760599	-0.071558	-0.0710048	-0.0786973	0.0264411	-0.033607	2.13571	-1.10484	0.182689	-0.0885479
199867	TRUE	SO_0679	hypothetical protein (NCBI ptt file)	gi|24372270	fig|211586.1.peg.635	- none -	0.0426368	0.0891471	0.0574284	0.0661364	0.140824	0.115006	0.103912	0.15253	0.0394798	0.00408342	0.0672611	0.111965	0.0731613	0.10331	0.103645	0.11373	0.0911461	0.0906348	0.0584672	0.0850559	0.0831701	0.00505082	-0.0378036	0.00698784	0.129303	0.0660045	-0.0366102	0.0249415	0.0266652	-0.0308339	-0.0128221	0.00873761	-0.0901867	-0.0195	0.0254841	-0.0016828	-0.0279079	0.11975	0.0014242	0.907424	0.463253	0.0548302	0.161406
199868	TRUE	SO_0680	hypothetical protein (NCBI ptt file)	gi|24372271	fig|211586.1.peg.636	- none -	-0.345808	-0.182542	-0.152051	-0.265672	-0.219557	-0.356185	-0.0677995	0.0276048	0.0829365	0.0515992	-0.0491304	-0.0161089	-0.0908525	-0.191331	-0.131952	-0.144327	-0.166916	-0.160655	-0.154982	-0.140931	-0.121219	-0.0873051	-0.0520844	-0.154901	-0.131406	-0.206792	-0.0976819	-0.0297185	-0.146506	-0.0477764	-0.150564	-0.100834	-0.101844	-0.106173	-0.092442	-0.035032	-0.0663639	-0.130013	-0.133981	-0.766187	-0.649012	-0.0160336	-0.188315
199869	TRUE	SO_0681	hypothetical protein (NCBI ptt file)	gi|24372272	fig|211586.1.peg.637	- none -	-0.18067	-0.24859	-0.0581841	-0.0313391	-0.25434	-0.0490795	-0.132767	0.283709	-0.0325127	0.193545	0.228519	0.213316	0.0582182	0.146135	0.0386299	0.0757203	-0.0345256	-0.00480802	0.0185501	0.139228	0.0448428	-0.224001	-0.128559	-0.157565	0.0118726	-0.048575	-0.0928666	-0.183137	-0.0609059	-0.0998057	-0.0841376	-0.101133	-0.196729	-0.238403	-0.139543	-0.19036	-0.178329	-0.198476	-0.168063	-0.928238	0.509557	0.0748561	0.0236292
199870	TRUE	SO_0682	hypothetical protein (NCBI ptt file)	gi|24372273	fig|211586.1.peg.638	- none -	-0.061831	0.0334992	-0.0771254	-0.261298	-0.263456	-0.152593	-0.150602	0.101153	0.090135	0.0833945	-0.112846	0.108803	-0.362845	-0.22145	-0.204067	-0.137786	-0.232023	-0.292668	-0.184355	-0.0927715	-0.448714	-0.762428	-0.288961	-0.386453	-0.134303	-0.256769	-0.13178	-0.210988	-0.21803	-0.129404	-0.226817	-0.218352	-0.177566	0.0325715	-0.0487238	0.0255277	-0.00178067	-0.167098	-0.562832	-0.295034	-0.107718	-0.0171355	-0.146714
199871	TRUE	SO_0683	hypothetical protein (NCBI ptt file)	gi|24372274	fig|211586.1.peg.639	- none -	-0.0377231	0.0629465	0.212138	0.0113481	0.112631	-0.0292328	-0.0346344	0.35098	0.0810936	0.189201	0.440329	0.122657	-0.0926655	0.19088	0.0815921	0.0652792	-0.0224877	-0.119396	0.0290679	0.175395	-0.00666191	0.132891	0.0383794	0.167664	0.107864	0.243087	0.0344097	0.00596905	0.117165	0.124911	0.249688	0.138191	-0.00949518	0.089309	0.0458759	0.085832	0.077054	0.15911	0.214309	0.0769962	0.50951	-0.0141207	-0.121447
199874	TRUE	SO_0686	hypothetical protein (NCBI ptt file)	gi|24372277	fig|211586.1.peg.642	- none -	0.132688	0.10012	0.015915	-0.156968	0.0970869	0.159288	-0.132564	-0.100915	-0.288483	-0.0441586	0.202278	-0.201175	-0.237157	0.0188477	-0.124243	-0.114355	-0.232542	-0.190336	-0.183726	0.0154379	0.0626847	0.202933	0.0394274	-0.108232	-0.291306	-0.0382987	-0.109222	-0.186773	-0.188374	-0.0264162	0.0313688	-0.160106	-0.0848073	-0.0915499	-0.075595	-0.144897	-0.13667	-0.0826609	0.0159613	-0.339882	0.0648105	0.15799	-0.230221
199875	TRUE	SO_0687	hypothetical protein (NCBI ptt file)	gi|24372278	fig|211586.1.peg.643	- none -	0.138634	0.261235	0.0708123	-0.083941	-0.154161	-0.104446	0.0298643	0.0403711	-0.051021	0.00811546	0.188726	-0.0713854	-0.108536	-0.00143658	-0.0456861	0.0062125	-0.0313017	0.0199421	-0.101621	0.0820387	0.0254728	-0.218417	-0.185874	-0.126723	-0.0190886	0.0284126	-0.0750866	-0.0983665	-0.075175	-0.00149352	0.0169497	-0.00651242	-0.0396941	-0.024164	-0.086955	-0.0644766	-0.054179	-0.104535	-0.287379	1.81784	0.62505	0.112958	-0.0510961
199876	TRUE	SO_0688	hypothetical protein (NCBI ptt file)	gi|24372279	fig|211586.1.peg.644	- none -	-0.223679	-0.107157	-0.0669407	-0.043449	0.112747	-0.141904	-0.169554	0.132636	-0.0311739	0.0716241	-0.0409534	-0.590298	0.0746597	0.0494279	0.00523739	-0.000715624	-0.0277422	-0.0659721	-0.107929	0.147172	0.0674696	-0.00850208	-0.0245271	0.065325	-0.233703	-0.115846	-0.126026	-0.0302502	-0.0338824	-0.13519	-0.139597	-0.132825	-0.173806	-0.171732	-0.0204352	-0.0576374	-0.0961984	-0.0075386	-0.128093	-0.529619	0.0954141	0.0784407	0.140629
199877	TRUE	SO_0689	hypothetical protein (NCBI ptt file)	gi|24372280	fig|211586.1.peg.645	- none -	0.115599	-0.0808122	-0.202968	-0.000993635	0.0861171	0.190879	-0.134746	0.0179605	-0.134234	0.00872573	-0.0306094	0.133986	-0.0768935	-0.0969196	-0.0917997	-0.126315	-0.153946	-0.142885	-0.16562	0.0023548	-0.0660272	0.308661	0.165526	0.0378195	-0.0713392	-0.178409	-0.0766602	-0.0440182	-0.112817	0.0821362	-0.0954102	-0.011362	0.015872	-0.048811	-0.0772383	-0.0350555	-0.0486605	0.12482	0.21135	0.809824	-1.21688	-0.701744	-0.0698836
199878	TRUE	SO_0690	type II DNA modification methyltransferase, putative (NCBI ptt file)	gi|24372281	fig|211586.1.peg.646	- none -	-0.0990714	-0.0931569	0.0316474	-0.193504	-0.461946	-0.0900041	-0.122135	0.0703003	0.0483208	0.133588	0.0680524	0.104647	-0.0721605	-0.0465793	-0.104103	-0.0447207	-0.0431393	-0.0765793	-0.0714799	0.0590114	-0.112309	-0.197533	-0.209992	-0.105306	0.134456	-0.00309317	-0.185717	-0.104003	-0.0921807	-0.15165	-0.168902	-0.154559	-0.14807	-0.0947752	-0.141515	-0.0151719	-0.0162713	-0.0955147	-0.238453	-0.27102	-0.781204	0.11179	0.0603848
199882	TRUE	SO_0694	galactokinase (NCBI ptt file)	gi|24372285	fig|211586.1.peg.649	Lactose and Galactose Uptake and Utilization	0.267575	0.18432	0.368251	-0.0328148	0.223183	0.377837	-0.0848584	0.187027	-0.0655521	0.00137472	-0.0273013	0.213213	-0.0164396	-0.198532	-0.0920452	-0.124606	0.00999205	-0.077047	-0.0379883	0.00654745	-0.144626	-0.0869161	-0.087532	-0.000795562	0.361808	0.166853	-0.00172	0.0328809	0.0640151	0.0145194	-0.0120183	0.0264081	-0.0273855	0.134693	-0.134476	0.017506	-0.0835849	-0.0270005	0.162242	-0.162457	0.858902	0.784915	0.384953
199883	TRUE	SO_0695	glutathione-regulated potassium-efflux system protein KefC, putative (NCBI ptt file)	gi|24372286	fig|211586.1.peg.650	Glutathione-regulated potassium-efflux system and associated functions	-0.0892549	-0.00992595	-0.0339795	-0.00259544	0.160308	0.101576	-0.136589	-0.0113215	0.0540972	0.0256537	-0.0273207	-0.702153	-0.237026	-0.0190368	-0.10956	0.0303673	-0.328787	-0.0502442	-0.0783037	0.0740681	-0.0189224	0.0299225	-0.0628493	0.00570689	-0.240065	-0.0779894	-0.116031	-0.0227545	-0.0289407	-0.123701	-0.121278	-0.0777575	-0.104052	-0.0562373	-0.105135	-0.0382316	-0.0473089	-0.0562288	-0.137467	-0.225409	-0.39142	-0.00754152	-0.026038
199886	TRUE	SO_0698	fxsA protein (NCBI ptt file)	gi|24372289	fig|211586.1.peg.653	- none -	0.0532716	0.00303114	0.0184756	0.0321188	-0.0112396	0.185183	-0.0951841	0.0706509	-0.0474074	0.0517351	-0.0411396	-0.127239	0.0350557	-0.00891184	0.00803443	-0.00261544	-0.0132849	-0.0750538	-0.0645835	0.0361341	-0.0329529	0.258044	-0.132764	-0.0400206	0.131693	0.0805726	-0.0468486	0.0356044	-0.0125874	0.0254893	0.0236451	-0.000344506	-0.0463242	0.0799339	-0.100363	-0.0868919	-0.0954378	-0.0932073	-0.0314061	-1.08893	0.377339	0.245554	-0.0897853
199887	FALSE	SO_0699	hypothetical protein (NCBI ptt file)	gi|24372290	fig|211586.1.peg.654	- none -	0.134607	-0.0662212	-0.146839	0.021264	-0.0174489	0.104915	-0.0836788	0.0509287	-0.0447573	0.0357627	0.0273157	0.109377	-0.11564	-0.0794322	-0.0781994	-0.034941	-0.114665	-0.094284	-0.0936309	-0.1606	-0.0542085	0.0888651	0.0661771	0.0786952	0.0934253	0.012193	-0.0756287	-0.0552773	0.00827769	-0.0759	-0.0207814	-0.105014	-0.0659068	-0.13643	-0.11206	-0.0840206	-0.06663	0.0580241	0.0790854	0.975902	-0.334435	0.435804	-0.0213727
199888	TRUE	SO_0700	hypothetical protein (NCBI ptt file)	gi|24372291	fig|211586.1.peg.655	- none -	-0.16491	-0.114076	-0.287349	-0.11618	0.00701018	-0.00255234	-0.138231	0.124613	0.0592249	0.0615383	-0.169785	-1.93163	0.0378761	-0.00177245	0.0502112	0.0260425	-0.0335953	-0.124267	-0.0493743	0.0819995	-0.000723248	0.14616	0.0190159	0.116009	-0.24259	-0.20031	0.00635326	0.01087	-0.0253222	-0.0976207	-0.154958	-0.104773	-0.040413	0.038433	0.0464663	0.0227328	0.0549609	0.00634741	0.120412	-0.468845	-0.123767	-0.192915	-0.105537
199889	TRUE	SO_0701	transcriptional regulator, LysR family (NCBI ptt file)	gi|24372292	fig|211586.1.peg.656	- none -	-0.171977	0.018276	0.0792669	-0.0343654	0.378351	0.0211466	-0.121062	0.112493	0.00683482	0.0698823	-0.0667806	-4.0608	0.143473	0.187612	0.112681	-0.0307918	-0.0111857	-0.0879337	-0.0235491	0.116231	0.149984	0.102142	0.0361106	0.00624824	-0.121887	-0.0675247	0.0439662	0.00360442	-0.0243433	0.0384102	-0.0834705	0.00937387	-0.0635639	0.197414	-0.0154524	0.0344322	-0.0570099	0.00575946	-0.0204171	1.04219	0.329215	-0.155059	0.108346
199890	TRUE	SO_0702	MATE efflux family protein (NCBI ptt file)	gi|24372293	fig|211586.1.peg.657	Riboflavin, FMN and FAD metabolism in plants; <br>Multidrug Resistance Efflux Pumps	1.15175	0.788119	0.353509	0.26366	0.357147	0.943036	-0.725777	-0.509308	-1.39808	-0.333504	-0.698656	-0.307175	-0.853224	-0.42795	-1.22563	-0.54741	-0.66828	-0.636896	-0.861255	-0.490912	-1.37924	0.438505	-0.106922	-0.301046	-0.171257	0.0892757	0.237662	-0.218081	-0.359103	0.212661	0.0653939	0.00231495	-0.207254	-0.128695	-0.0851225	-0.305972	-0.471566	0.200867	-1.09881	0.275584	0.801595	0.461489	0.755507
199894	TRUE	SO_0706	conserved hypothetical protein (NCBI ptt file)	gi|24372297	fig|211586.1.peg.661	Persister Cells	-0.226824	-0.106328	-0.116283	-0.0843275	0.0208689	-0.0800631	-0.111266	0.0851307	-0.00347887	0.0159682	-0.103797	-0.147587	-0.113322	-0.123516	-0.0736232	-0.087196	-0.17527	-0.167015	-0.130774	-0.0299024	-0.125877	0.113904	-0.0465487	-0.0744051	-0.114956	-0.17516	-0.0816925	-0.132334	-0.159199	-0.0816585	-0.16549	-0.0942215	-0.0855837	-0.0579407	-0.0503932	-0.05725	-0.0384714	-0.0636976	0.0757648	-0.00818029	0.45335	0.169155	-0.0458902
199895	TRUE	SO_0707	hypothetical protein (NCBI ptt file)	gi|24372298	fig|211586.1.peg.662	- none -	-0.209572	-0.167387	0.0968587	0.0176513	-0.1064	0.29793	-0.0562584	0.0977038	-0.159878	0.0161071	0.0925735	-0.0233348	0.00447755	0.0522824	0.00811492	-0.0405965	0.0374013	0.0321483	-0.0307416	0.0961541	-0.00616579	-0.0749295	-0.17017	-0.0527697	0.0261626	0.0257644	-0.155692	-0.104853	-0.0637004	-0.0804357	-0.054519	-0.135097	-0.221377	-0.143032	-0.0651963	-0.0659806	-0.0597926	-0.108891	-0.097277	-0.979177	-0.396717	0.0411466	-0.0374288
199896	TRUE	SO_0708	transposase, mutator family (NCBI ptt file)	gi|24372299	fig|211586.1.peg.663	- none -	-0.0355926	0.00964416	-0.146608	-0.0263264	-0.149939	0.132563	-0.0276047	0.234675	8.19581e-05	0.152266	0.250139	-0.743422	0.138312	0.242523	0.118477	0.0812132	0.0608385	0.0632433	0.011253	0.194731	0.143194	-0.115977	-0.126458	0.00435579	-0.11066	0.0774372	-0.0805626	-0.114153	-0.0176989	-0.116604	-0.00832136	-0.0945268	-0.233929	-0.12895	-0.0629338	-0.135105	-0.08598	-0.1216	-0.198705	0.605158	0.125932	0.0911657	-0.060857
199897	TRUE	SO_0709	hypothetical protein (NCBI ptt file)	gi|24372300	fig|211586.1.peg.664	- none -	-0.0608875	-0.0957549	-0.170355	-0.00741474	0.0722529	-0.0312351	-0.123852	0.013174	-0.0970913	-0.0489171	-0.127988	-0.238815	-0.0980836	-0.165824	-0.128435	-0.131937	-0.125727	-0.0881979	-0.162577	0.0183362	-0.0414171	0.113082	-0.00392232	-0.0397499	-0.113521	-0.222064	-0.115065	-0.0941242	-0.0763475	-0.0751667	-0.166703	-0.11568	-0.070726	-0.0796905	-0.0639429	-0.0534773	-0.0909529	-0.0494865	-0.00870653	-0.107172	0.327445	0.181616	-0.060121
199898	TRUE	SO_0710	hypothetical protein (NCBI ptt file)	gi|24372301	fig|211586.1.peg.665	- none -	0.846924	0.582643	0.220161	-0.537345	0.598025	0.90553	-0.23041	-0.193713	-0.0776744	0.00244055	-0.151006	-1.27204	-3.57381	-0.524782	-0.629963	-0.267261	-0.467206	-0.392353	-0.653661	-0.194457	-0.967072	-3.03822	0.928026	0.458475	-0.468147	-3.765	0.615148	0.420786	0.0965625	0.714362	0.608033	0.786902	0.773519	0.635269	-0.142143	-0.369555	-0.320622	0.317225	0.746685	2.56316	-2.08743	-1.36731	0.495968
199900	TRUE	SO_0712	hypothetical protein (NCBI ptt file)	gi|24372303	fig|211586.1.peg.666	- none -	-0.143925	-0.106147	-0.0572479	-0.199131	-0.0488913	-0.118412	-0.115573	0.0897114	-0.346901	-0.00415283	-0.0753176	-0.0236974	-0.219293	-0.178842	-0.184668	-0.110839	-0.198787	-0.206467	-0.122093	-0.0457219	-0.164744	-0.233366	-0.280018	-0.242893	-0.0883055	-0.103626	-0.0419422	-0.125967	-0.0652013	-0.00438558	-0.124842	-0.0242188	-0.0661414	-0.0475327	-0.0782734	0.00637061	-0.0215265	-0.234904	-0.226042	-0.551955	0.060827	-0.159154	-0.0902189
199903	TRUE	SO_0715	oxidoreductase, molybdopterin-binding (NCBI ptt file)	gi|24372306	fig|211586.1.peg.668	- none -	0.0617731	0.0384476	-0.0620373	0.0226241	0.125253	0.0625974	-0.0476487	0.166723	0.0485056	0.0340172	-0.0740516	-0.180111	-0.0193695	-0.052435	-0.139199	-0.0145062	-0.139424	-0.116163	-0.136453	-0.0140269	-0.146655	0.239193	-0.0467458	-0.0674783	0.00257281	-0.0866043	0.0610106	0.044177	-0.0264373	0.0267785	-0.023049	0.0569354	0.0739317	0.106602	0.0244569	-0.0113896	0.00110773	0.0320138	0.100306	0.747043	0.0463644	0.248553	-0.246196
199905	TRUE	SO_0717	monoheme cytochrome c (NCBI ptt file)	gi|24372308	fig|211586.1.peg.670	- none -	-0.00516345	-0.0687177	0.12686	-0.0993452	-0.076141	-0.0673387	-0.0496693	0.153465	0.0394504	0.0527723	0.151447	0.0712702	-0.0542414	0.159386	-0.174017	0.0312615	-0.0256801	-0.00486124	-0.0193333	0.0272002	0.0628408	-0.10636	-0.12723	-0.0835522	0.000633177	0.0207869	-0.0943599	-0.00281244	0.0560445	-0.00638883	0.105366	-0.004798	-0.0313879	-0.085426	-0.0238274	-0.0390309	0.0119007	-0.152692	-0.140549	-0.442696	0.486086	-0.293356	-0.0187937
199906	TRUE	SO_0718	conserved hypothetical protein (NCBI ptt file)	gi|24372309	fig|211586.1.peg.671	- none -	-0.0695973	-0.359108	-0.29248	0.0612281	0.338272	0.0109004	0.304442	0.177307	0.127873	0.0510068	0.174089	0.605201	0.143679	0.114007	0.157143	0.099852	0.27334	0.230053	0.12972	0.176362	-0.0624058	0.1352	-0.119452	-0.012885	-0.0862914	-0.219527	-0.116938	0.0605389	-0.183654	-0.133197	-0.0610071	-0.0417993	-0.0976774	-0.00653794	-0.000899389	-0.196692	-0.128244	0.315439	0.127497	-0.098331	-0.796257	-0.347878	-0.384784
199907	TRUE	SO_0719	TonB-dependent receptor, putative (NCBI ptt file)	gi|24372310	fig|211586.1.peg.672	- none -	0.0666267	0.145765	0.0426225	-0.157777	-0.0140197	-0.0358703	0.0597	0.135872	0.150623	0.0316596	0.134759	-0.0377158	-0.0293013	0.0472988	-0.0041897	-0.00703707	-0.0424602	-0.056149	0.0142943	-0.134388	0.0716766	-0.302129	-0.119632	-0.134598	0.00917367	0.06858	0.00572794	-0.00563051	0.0199119	-0.0283417	0.00272994	-0.0155692	0.0551268	0.00409783	-0.0788961	0.0331767	0.0394528	-0.138302	-0.262289	-0.535992	0.00254259	0.207504	-0.102084
199913	TRUE	SO_0725	catalase/peroxidase HPI (NCBI ptt file)	gi|24372316	fig|211586.1.peg.675	Regulation of Oxidative Stress Response; <br>Protection from Reactive Oxygen Species; <br>Protection from Reactive Oxygen Species; <br>Oxidative stress; <br>Oxidative stress	0.0182012	0.0262682	0.0899947	0.02125	-0.380994	0.376559	-0.230265	0.0427474	-0.124048	0.0259397	-0.150014	0.243729	-0.0532908	-0.097666	-0.0710722	0.0097276	0.0347152	-0.0183997	-0.068797	0.0407788	-0.00844167	0.0783924	0.000892785	-0.00692944	0.0822202	-0.0479827	-0.132442	-0.124287	-0.0105255	-0.0500508	-0.212487	-0.11019	-0.161744	-0.144833	-0.0315228	0.00764492	-0.112819	0.00627491	0.0836416	-0.952486	-0.338416	0.152162	0.0639213
199914	TRUE	SO_0726	ABC transporter, ATP-binding protein (NCBI ptt file)	gi|24372317	fig|211586.1.peg.676	- none -	-0.0266346	-0.176122	-0.256274	-0.0432565	0.0421705	-0.0378465	-0.0788981	0.0991716	-0.0321674	0.0973468	-0.129953	-0.0412352	0.00292892	-0.121206	0.0250532	-0.0580333	-0.0582576	-0.0934073	-0.0776607	0.0160681	-0.0250084	0.162736	0.100767	0.125343	-0.0187642	-0.0564624	-0.0236462	-0.0546768	-0.0321975	-0.0887754	-0.19078	-0.111241	-0.121495	-0.0612227	-0.0348943	-0.0314061	-0.0401077	-0.0387426	0.15758	-0.587283	-0.305597	-0.101644	0.0349977
199915	TRUE	SO_0727	conserved hypothetical protein (NCBI ptt file)	gi|24372318	fig|211586.1.peg.677	- none -	-0.33442	0.116869	0.180283	-0.226277	-0.277415	-0.166476	0.100452	0.253338	0.169783	0.0841745	0.380039	-0.531026	0.0894449	0.213606	0.0226215	0.0421423	0.130739	0.0828318	0.00937721	0.0345465	0.116957	-0.504254	-0.36987	-0.219953	0.040475	0.186713	-0.0318059	-0.0503035	0.00940458	-0.021909	0.110091	-0.0318245	-0.0984081	0.00572692	-0.0623081	-0.00528552	0.0445492	-0.208732	-0.515089	-0.098331	0.367583	0.350854	0.104645
199916	TRUE	SO_0728	conserved hypothetical protein (NCBI ptt file)	gi|24372319	fig|211586.1.peg.678	- none -	-0.158109	-0.0526215	0.0716633	-0.0123232	-0.0631398	-0.0859256	0.00719214	0.227046	0.0996607	0.0273821	0.0987187	-0.0222828	0.0358259	0.0845691	0.0704405	0.0571587	0.0185439	0.00119218	0.0436355	-0.0388819	0.0156729	-0.187882	-0.151812	-0.0350042	-0.129561	-0.00163007	-0.0410734	-0.044452	0.0227664	-0.0864709	-0.0139874	-0.0278795	-0.108781	-0.0689178	-0.0827421	-0.0238291	-0.0396714	-0.232953	-0.156212	-0.756631	-0.178689	-0.390486	0.0372256
199917	FALSE	SO_0729	hypothetical protein (NCBI ptt file)	gi|24372320	fig|211586.1.peg.679	- none -	-0.323305	0.0706736	0.0244224	-0.283221	-0.300365	-0.347176	-0.0263805	0.163951	0.0958912	0.143413	0.175297	-0.95164	-0.0534239	0.112812	-0.000760766	-0.00920356	-0.0940236	-0.0363494	-0.0531541	0.106073	0.124205	-0.64165	-0.361488	-0.300604	-0.330973	-0.0217105	-0.10098	-0.0358159	-0.0330643	-0.0336601	-0.053268	-0.0594989	-0.0558493	-0.0354366	-0.082436	-0.0449855	0.0199625	-0.235215	-0.671441	-0.0319296	0.320194	-0.0880871	-0.0508031
199918	TRUE	SO_0730	hypothetical protein (NCBI ptt file)	gi|24372321	fig|211586.1.peg.680	- none -	-0.293508	-0.0742465	-0.0908569	-0.0838906	-0.0446716	-0.160749	-0.0791296	0.0708364	0.0430549	0.0401398	0.00508475	-0.551283	-0.124975	-0.061854	-0.0931605	-0.0709569	-0.163718	-0.215156	-0.128634	0.0140254	-0.0470675	0.00319527	-0.0278269	-0.110842	-0.389293	-0.152554	-0.0572083	-0.00513208	-0.0595506	-0.000456313	-0.0409984	-0.0290581	0.0106871	-0.0498578	-0.0380335	-0.0216191	-0.0165952	-0.0935424	-0.0700314	0.904498	-0.0416952	-0.322799	-0.191622
199921	TRUE	SO_0733	cold shock domain family protein (NCBI ptt file)	gi|24372324	fig|211586.1.peg.683	- none -	-0.314536	-0.305592	0.00019939	-0.115027	-0.0855431	-0.302599	-0.049517	0.14707	0.0376533	0.0207277	0.0946162	-0.299997	-0.0178393	0.0347883	-0.0248137	-0.071869	-0.0401611	-0.125573	-0.060905	0.0225487	-0.121307	-0.181171	-0.11349	-0.117447	-0.191058	-0.0813696	-0.0420569	-0.0681398	-0.0266534	-0.0366657	0.0211239	0.0304518	-0.0793496	-0.0298258	-0.0390696	-0.0747196	-0.0583077	-0.0506077	-0.0122478	1.43595	0.437132	0.266506	-0.165721
199922	TRUE	SO_0734	conserved hypothetical protein (NCBI ptt file)	gi|24372325	fig|211586.1.peg.684	CBSS-1352.1.peg.856	-0.0878218	-0.166041	0.119205	-0.00617789	0.0170691	0.0831435	-0.0543063	0.0704988	0.00212966	0.0679852	0.320648	0.0468621	0.059021	0.331151	0.0638059	0.166262	0.0686814	0.107407	0.147782	0.243046	0.189302	0.0315049	0.0209805	0.0939622	-0.0909699	0.0687755	-0.173554	-0.117705	-0.157801	-0.156654	-0.0279961	-0.135937	-0.247518	-0.0604808	-0.0307116	-0.110302	-0.0448845	-0.110734	0.0198731	-0.125861	0.319662	0.404112	-0.236339
199923	TRUE	SO_0735	hypothetical protein (NCBI ptt file)	gi|24372326	fig|211586.1.peg.685	- none -	0.126059	-0.114716	0.140945	0.191662	0.110188	0.17188	-0.105868	0.106402	-0.047975	0.0520236	0.148491	-0.016221	0.0251514	0.160899	0.034201	0.039636	0.00336263	-0.0260036	0.0149171	0.0848676	0.0179042	0.342985	0.0686141	0.139737	-0.00591407	-0.0460885	-0.108581	-0.0519306	-0.0164443	-0.0871077	-0.0262828	-0.0244935	-0.148054	-0.104257	-0.0314137	-0.0785934	-0.0829731	0.188099	0.36146	0.756231	-0.413927	0.506054	0.0060952
199924	TRUE	SO_0736	conserved hypothetical protein (NCBI ptt file)	gi|24372327	fig|211586.1.peg.686	- none -	0.107081	0.0272252	0.00947099	0.0371561	0.191338	0.0391589	-0.036487	0.0963517	-0.0125363	0.0186797	0.0180675	-0.351931	-0.0740441	-0.0330897	-0.0590738	-0.0379829	-0.0933543	-0.133192	-0.138242	0.0138226	0.0316075	0.35318	0.152705	0.0808197	-0.0382768	0.037192	0.139889	0.0779301	0.0251746	0.187478	0.0984258	0.14965	0.11527	0.0362667	-0.0291696	-0.0330989	-0.00165537	0.0588728	0.237523	1.08803	0.0479561	-0.0451002	-0.0515166
199925	TRUE	SO_0737	TonB-dependent receptor, putative (NCBI ptt file)	gi|24372328	fig|211586.1.peg.687	Heme, hemin uptake and utilization systems in GramNegatives; <br>Hemin transport system	-0.195335	-0.28575	-0.227232	-0.0992426	0.0479007	-0.215798	-0.2003	0.0147439	-0.122145	-0.00234153	-0.263613	-0.0448149	-0.00950773	-0.124864	-0.0647501	-0.0246034	-0.121702	-0.0610944	-0.0285319	-0.012427	-0.144359	0.0629474	0.0271649	-0.0051134	-0.0111436	-0.239094	-0.143201	-0.0575496	-0.1307	-0.0850848	-0.195386	-0.106053	-0.130721	-0.0283314	-0.0272217	-0.0685825	-0.12303	0.0794486	0.030188	-0.0922648	0.396716	0.0319096	-0.131214
199926	TRUE	SO_0740	melanin biosynthesis protein TyrA, putative (NCBI ptt file)	gi|24372329	fig|211586.1.peg.689	Predicted dye-decolorizing peroxidases (DyP) of YfeX-like subgroup; <br>Biogenesis of c-type cytochromes; <br>Encapsulating protein for DyP-type peroxidase and ferritin-like protein oligomers	-0.136718	-0.144962	0.0219018	-0.294025	-0.206757	-0.339145	-0.170981	-0.110154	-2.89025	-1.20581	-1.45749	-0.347245	0.177569	-0.225745	0.0736708	-0.325487	-0.220301	0.00788476	-1.66948	-1.3539	-1.83672	-2.28091	-2.36465	0.116293	-0.754254	-0.716456	-0.449039	0.180458	0.124776	-0.865946	-0.829195	-0.877028	-1.93778	0.103804	0.16502	-1.56339	0.300168	-1.8411	-2.47195	-3.02355	-0.335846	0.453863	-0.141242
199927	TRUE	SO_0741	gamma-glutamyltranspeptidase (NCBI ptt file)	gi|24372330	fig|211586.1.peg.690	Glutathione: Biosynthesis and gamma-glutamyl cycle	-0.00537187	-0.0498768	0.0354776	0.0854487	0.0642829	0.107276	-0.0920779	0.124822	-0.120023	0.0337467	0.157391	-0.404051	-0.0174661	0.0483405	-0.00795083	-0.10371	0.00568548	-0.0298054	-0.0488388	0.0385489	-0.035622	0.122909	-0.0835438	0.00438257	-0.133051	-0.00241044	-0.108886	-0.0641353	-0.0628019	-0.122961	-0.0572082	-0.0655969	-0.190626	-0.0495932	-0.0933018	-0.104921	-0.027257	-0.0109612	-0.0158368	1.16158	0.20223	0.273297	0.02615
199928	TRUE	SO_0742	iron(III) ABC transporter, ATP-binding protein (NCBI ptt file)	gi|24372331	fig|211586.1.peg.691	Iron acquisition in Streptococcus; <br>Transport of Iron	0.0456174	-0.165761	-0.30515	-0.0837369	-0.0776397	-0.232012	-0.124625	0.00759914	-0.0954244	-0.148827	-0.214788	-0.148257	-0.217894	-0.204432	-0.101676	-0.137131	-0.217692	-0.240281	-0.152824	-0.0912867	-0.177221	0.0655543	-0.01126	-0.083593	-0.101535	-0.328006	-0.105871	-0.0966548	-0.130368	-0.111719	-0.176595	-0.112012	0.075572	-0.076122	-0.00252439	-0.0363772	-0.0346441	-0.0356834	0.00926197	-0.601153	0.0583136	-0.272516	-0.200463
199929	TRUE	SO_0743	iron(III) ABC transporter, permease protein (NCBI ptt file)	gi|24372332	fig|211586.1.peg.692	Iron acquisition in Streptococcus; <br>Transport of Iron	-0.249848	-0.274932	-0.361401	0.0219508	0.0648867	0.0219653	-0.003781	-0.00480218	-0.126255	-0.0744815	-0.00403382	-0.47681	-0.126731	-0.077634	-0.161091	-0.137454	-0.15691	-0.253582	-0.183224	-0.0395444	-0.130994	-0.0263434	-0.0256015	-0.119493	-0.314837	-0.257017	0.0189519	-0.0541153	-0.0697848	0.0946451	-0.039137	0.0443179	0.149013	-0.0272751	-0.0783441	-0.155339	-0.0737323	-0.138765	0.166058	0.786212	0.462316	0.179889	-0.171838
199930	FALSE	SO_0744	iron(III) ABC transporter, periplasmic iron(III)-binding protein (NCBI ptt file)	gi|24372333	fig|211586.1.peg.693	Predicted dye-decolorizing peroxidases (DyP) of YfeX-like subgroup; <br>Iron acquisition in Streptococcus; <br>Transport of Iron; <br>Encapsulating protein for DyP-type peroxidase and ferritin-like protein oligomers	0.0942222	0.139458	0.163283	0.0804344	0.0529333	0.180295	0.0343189	0.0857603	-0.0467893	0.0460379	0.245504	-0.0820026	-0.0322823	0.158783	-0.042339	-0.0080404	-0.0470687	-0.00535641	-0.0899854	0.0665161	0.0658294	0.0796987	-0.0258407	-0.0480787	-0.0114445	0.0858147	-0.117181	-0.033842	-0.0223236	-0.0260218	0.0939178	-0.00746604	0.0428901	-0.0431834	-0.0845591	-0.0454417	-0.0765488	-0.00913502	-0.0403128	1.73909	0.552933	-0.0545201	0.00116185
199931	TRUE	SO_0745	hypothetical protein (NCBI ptt file)	gi|24372334	fig|211586.1.peg.694	- none -	-0.0974296	0.0166918	-0.214857	-0.00762807	-0.0248272	-0.108098	0.0198973	0.145254	0.00972012	0.0997197	0.0372709	-0.0512355	-0.000988895	-0.0583883	-0.0389419	0.061923	-0.0058593	0.0281885	-0.0344778	-0.0328933	-0.0719387	-0.0161516	-0.12526	0.0605262	0.0184712	-0.137905	-0.084302	-0.0312741	0.057752	-0.0655284	-0.151663	-0.112029	-0.0592054	0.0231428	0.0113255	0.0299862	0.0599427	0.0808772	0.0798119	0.791002	0.824225	0.0859479	0.0286608
199932	TRUE	SO_0746	glutathione S-transferase family protein (NCBI ptt file)	gi|24372335	fig|211586.1.peg.695	Scaffold proteins for [4Fe-4S] cluster assembly (MRP family); <br>Glutathione: Non-redox reactions	0.0098896	0.0389823	-0.265429	-0.16297	-0.207145	-0.018594	0.0221873	0.00868357	-0.111737	0.115227	-0.0585769	-0.153647	-0.0287957	-0.00343366	-0.0313913	-0.0265992	-0.0165224	0.0651151	-0.0786898	0.0510341	-0.0268693	-0.0524641	-0.0942895	-0.0277194	0.0843851	-0.128386	-0.168116	-0.103664	-0.075607	-0.119321	-0.0787537	-0.125273	-0.0818674	-0.137187	-0.0874306	-0.121203	-0.0841513	0.0464464	-0.136	0.121935	-0.373762	0.0449872	0.171808
199933	TRUE	SO_0747	ferredoxin--NADP reductase (NCBI ptt file)	gi|24372336	fig|211586.1.peg.696	Biotin biosynthesis Experimental; <br>Biogenesis of cytochrome c oxidases; <br>Inorganic Sulfur Assimilation; <br>YhgI, YhgH	-1.06177	-0.0878511	-0.180599	-0.290432	-0.48235	-0.779719	-0.0845484	0.106401	0.0715776	0.0585896	0.079	-0.0246941	-0.119778	-0.0568169	-0.150308	-0.053014	-0.0410585	-0.101522	-0.0762119	0.11459	-0.0664404	-0.190742	-0.260873	-0.227015	-0.204052	-0.398372	-0.26348	-0.126857	-0.138325	-0.123449	-0.193155	-0.177916	-0.152291	-0.1473	-0.122437	-0.113743	-0.118081	-0.149818	-0.0800342	0.812379	-0.153758	-0.135594	-0.105822
199934	TRUE	SO_0748	hypothetical protein (NCBI ptt file)	gi|24372337	fig|211586.1.peg.697	- none -	-0.339936	-0.0888878	-0.122566	-0.202201	-0.110295	-0.463412	0.0357898	0.203499	-0.00691906	0.0518141	0.00455572	-0.0744347	0.0431054	-0.0331555	0.0836497	-0.0966429	0.0155039	-0.00563679	0.0308489	0.00408503	-0.146196	-0.168763	-0.13635	-0.14797	-0.00190454	-0.0786234	-0.0752441	-0.0280898	-0.0144855	-0.0807536	-0.0877786	0.0199554	-0.0643469	-0.0211071	-0.050862	-0.00443715	0.0312577	-0.0873081	-0.197769	-0.707059	-0.753615	-0.314643	-0.0600086
199935	TRUE	SO_0749	conserved hypothetical protein (NCBI ptt file)	gi|24372338	fig|211586.1.peg.698	- none -	-0.149846	-0.0520585	0.108491	-0.154695	-0.322769	-0.0926709	-0.0563185	0.228343	0.0793572	0.124477	0.203251	-0.0426111	-0.177361	-0.034074	-0.0107191	-0.048813	-0.145057	-0.166327	0.0174186	0.114518	-0.0568212	-0.236513	-0.0976511	-0.0700928	0.068676	0.0566918	-0.109982	-0.124187	-0.0504669	-0.0695268	0.0161082	-0.126689	-0.0871402	-0.0675516	-0.0250242	0.0122084	0.0263633	-0.0302037	-0.230879	0.661156	-0.647356	-0.0218778	-0.108044
199936	TRUE	SO_0750	glutamate synthase, putative (NCBI ptt file)	gi|24372339	fig|211586.1.peg.699	Glutamine, Glutamate, Aspartate and Asparagine Biosynthesis; <br>Ammonia assimilation; <br>cAMP signaling in bacteria	-0.0540518	-0.0752964	-0.194801	-0.0560668	-0.0721229	-0.119351	-0.185962	0.0193238	-0.0610089	0.0140456	-0.0411795	-0.0742107	-0.0430198	-0.0722871	-0.0198996	-0.0209051	-0.154922	-0.182274	-0.132144	0.0464477	-0.0404696	-0.00277025	-0.0387716	-0.0471681	-0.237612	-0.134632	-0.0288258	-0.061897	-0.0794078	0.0411377	-0.0615254	-0.028196	-0.0341071	-0.0883851	-0.118621	-0.0888945	-0.096072	0.0292684	0.0223859	0.814196	-0.142047	0.159269	-0.0314131
199938	FALSE	SO_0752	hypothetical protein (NCBI ptt file)	gi|24372341	fig|211586.1.peg.700	- none -	-0.106492	-0.342099	-0.325905	-0.654109	-0.163058	0.0268306	-0.159458	0.0359735	0.00595599	-0.0128418	0.00831891	-0.089094	-0.0816006	-0.145413	-0.219063	-0.103364	-0.0772837	-0.128532	-0.0486976	0.00713351	-0.0728944	0.0661365	-0.03888	-0.0715693	-0.0465404	-0.104994	-0.116677	-0.0298649	-0.0504263	-0.0233285	-0.0483957	-0.0294466	-0.0984118	-0.00661012	-0.100125	-0.142631	-0.0655839	-0.123026	0.0246431	-0.316866	0.556474	-0.0838501	-0.365043
199940	TRUE	SO_0754	ABC transporter, ATP-binding protein (NCBI ptt file)	gi|24372343	fig|211586.1.peg.702	- none -	-0.0242685	0.0422172	0.0172369	-0.0847735	0.0218507	-0.0677059	-0.0864379	0.0751889	0.0473953	0.0252292	0.0387738	0.0306349	-0.109758	-0.109724	-0.131874	-0.0986836	-0.097757	-0.100377	-0.0938726	-0.161731	-0.0658346	-0.019788	-0.0855332	-0.0632367	-0.225013	-0.0723813	-0.0637542	-0.0670053	-0.0894686	-0.0203756	-0.0432939	-0.0462915	-0.0461908	-0.115825	-0.0626425	-0.0022838	-0.0854583	0.0387598	0.030057	0.781888	-0.0429793	-0.00237414	0.217629
199942	TRUE	SO_0756	phospho-2-dehydro-3-deoxyheptonate aldolase, phe-sensitive (NCBI ptt file)	gi|24372345	fig|211586.1.peg.704	Common Pathway For Synthesis of Aromatic Compounds (DAHP synthase to chorismate); <br>Chorismate Synthesis	-0.528048	-0.32173	-0.0692769	-0.0239255	-0.287111	-0.236476	-0.131937	0.205873	0.0881039	0.23837	0.102735	0.563371	0.0456831	0.00811593	0.082833	-0.0917065	-0.0686612	-0.0337885	0.0504487	0.185652	0.108757	-0.242959	-0.153615	0.021667	-0.0185916	-0.0449322	-0.12584	-0.0877628	-0.0891359	-0.205155	-0.225986	-0.312055	-0.304203	-0.0261021	-0.837934	-0.0833268	-0.0211114	-0.103682	-0.280614	-1.23937	-0.490388	0.140728	-0.0969593
199943	TRUE	SO_0757	TPR domain protein (NCBI ptt file)	gi|24372346	fig|211586.1.peg.705	- none -	-0.161085	-0.044455	-0.0399776	-0.020178	0.0250921	0.0189485	-0.157397	0.060379	-0.119155	0.0033875	-0.056641	-0.424249	0.0614369	0.0241215	-0.00538149	0.00912134	-0.0167846	-0.0350327	-0.0270072	0.0335066	-0.0393162	0.120373	-0.0126674	0.0622778	-0.1763	-0.0789088	-0.0269747	-0.0313642	-0.0362389	-0.0438813	-0.097402	-0.0439885	-0.0554096	-0.0740499	-0.0181173	-0.0460536	-0.038602	0.0873556	0.104476	0.63999	0.571973	0.0712592	-0.0213666
199946	TRUE	SO_0760	ammonium transporter (NCBI ptt file)	gi|24372349	fig|211586.1.peg.707	Ammonia assimilation	0.113308	0.0843794	0.084092	0.0120348	0.159426	0.245281	-0.110618	0.0577805	-0.235613	-0.00183006	0.060038	-0.0919709	-0.0445625	0.11727	0.00600289	0.0791016	-0.0590806	-0.0275947	-0.112749	0.0345159	0.0295856	0.0313127	-0.136788	-0.0520362	0.0668315	0.0917027	-0.143557	-0.0352981	0.0116329	0.0224154	0.120749	-0.0246321	-0.0791709	-0.0766272	-0.558583	-0.16023	-0.142178	-0.0267227	0.0996095	-0.322038	0.541618	0.415056	0.0990114
199947	TRUE	SO_0761	nitrogen regulatory protein P-II 1 (NCBI ptt file)	gi|24372350	fig|211586.1.peg.708	- none -	0.0472586	-0.0646272	0.0298175	-0.144214	-0.0437148	-0.145072	-0.17292	0.0435275	0.0274349	0.00141019	-0.00672007	-0.164329	-0.184068	-0.126663	-0.212562	-0.140525	-0.249418	-0.284045	-0.162919	0.0604255	-0.078395	0.102305	0.0574733	-0.0971789	0.0255707	-0.0636916	-0.0337124	-0.0596736	-0.0768892	0.0658909	0.0455222	0.00171483	0.100806	0.00359634	-0.494259	-0.0398074	0.0102776	-0.19642	0.112047	-0.605925	-0.0190261	0.188819	-0.14367
199948	TRUE	SO_0762	isochorismatase family protein (NCBI ptt file)	gi|24372351	fig|211586.1.peg.709	Chorismate: Intermediate for synthesis of Tryptophan, PAPA antibiotics, PABA, 3-hydroxyanthranilate and more.	0.00519624	-0.178493	-0.0104573	0.00169186	0.119022	0.086436	-0.207727	0.0554101	0.0329134	-0.000325538	-0.0140075	-0.80075	0.10111	0.166599	0.0688557	0.114467	0.0533237	0.0359674	0.0131771	0.101201	0.0663232	0.306687	-0.0495045	0.109094	-0.259015	-0.0646351	-0.261796	-0.0140572	-0.0153678	-0.189126	-0.216702	-0.188366	-0.223867	-0.13761	0.0598401	-0.0479202	-0.126704	0.144667	0.28614	-0.654998	0.230373	-0.650808	0.141719
199949	TRUE	SO_0763	hypothetical protein (NCBI ptt file)	NA	NA	NA	-0.374263	-0.235235	-0.0396194	-0.237311	-0.186359	-0.306995	-0.0722448	0.10165	0.0290934	0.0731644	-0.00166166	-0.00341619	-0.0710218	-0.0608081	-0.067908	-0.0627962	-0.0640439	-0.174804	-0.0704322	0.0485654	-0.0840121	-0.236789	-0.172511	-0.156875	-0.0768675	-0.162387	-0.08728	-0.0180119	-0.0830196	-0.0992526	-0.166906	-0.0546431	-0.0277151	-0.0355317	-0.06639	-0.0248417	-0.00524697	-0.24174	-0.233642	-0.446164	-0.20413	0.0359743	-0.230966
199950	TRUE	SO_0764	hypothetical protein (NCBI ptt file)	gi|24372353	fig|211586.1.peg.711	- none -	0.11244	-0.0064563	0.044163	0.173504	0.173711	0.247486	0.0381096	0.0761435	-0.0887551	-0.00634398	0.184898	0.402083	-0.0229797	0.147368	0.0389163	-0.00975007	-0.00578745	0.0759251	-0.0392333	0.0476073	0.0389765	0.263065	0.0504579	0.0707396	-0.0017593	0.136944	-0.0988687	-0.00381395	-0.00740684	0.013646	0.136641	0.0482269	-0.0693172	-0.00026899	-0.0749124	-0.0408169	-0.0653471	0.0725094	0.362043	0.859142	1.06288	0.303495	-0.00981873
199951	TRUE	SO_0765	threonine efflux protein, putative (NCBI ptt file)	gi|24372354	fig|211586.1.peg.712	- none -	0.222736	0.103002	-0.162479	0.0637375	0.0506865	0.141633	-0.0700965	0.133846	-0.0475191	-0.00729753	0.222232	-0.00824877	-0.00712527	0.0836823	-0.140086	0.0167544	-0.087908	-0.0886742	-0.143263	0.039641	0.0909044	0.0764564	0.010529	-0.0256344	0.00803528	0.0112592	-0.150685	-0.0625028	-0.0414409	-0.0682936	-0.0018553	-0.0200499	-0.035488	-0.0747091	-0.0726623	-0.0395215	-0.0473952	0.0494986	-0.0646953	-0.456688	-0.662058	0.257337	0.0350614
199952	FALSE	SO_0766	transcriptional regulator, AraC/XylS family (NCBI ptt file)	gi|24372355	fig|211586.1.peg.713	- none -	-0.0190559	-0.0342272	0.101854	0.0841897	0.0444286	0.0200405	-0.0507697	0.130707	-0.0465282	0.0799703	0.127804	-0.005726	0.0219987	0.029385	-0.012613	0.0370604	-0.00628486	-0.0440973	0.0123928	0.0427656	-0.0439587	-0.0133323	-0.085051	0.0105884	-0.00139283	0.0273822	-0.0370697	-0.0311978	-0.00696259	-0.041262	0.0769989	0.0420028	-0.0641197	-0.0196476	-0.0229214	-0.00770416	0.0197456	0.0469668	-0.0610641	-0.47148	-0.353772	-0.0721605	-0.0725599
199954	TRUE	SO_0768	Putative NADH-flavin reductase (NCBI ptt file)	gi|24372357	fig|211586.1.peg.716	- none -	-0.434649	-0.053476	0.0520644	-0.187612	-0.588296	-0.105675	0.0485343	0.226258	0.130137	0.174256	0.149311	0.118426	0.089852	0.0479111	0.0874081	0.00413244	0.0507022	-0.0086655	0.0855251	0.0896757	-0.075006	-0.516274	-0.309203	-0.153788	0.176115	0.00920058	-0.108542	-0.0385288	0.0202798	-0.117354	-0.0440829	-0.100039	-0.0956046	-0.0544174	-0.0786079	-0.00358734	-0.0137138	-0.32253	-0.44539	-1.31482	0.387702	0.118063	-0.238634
199956	TRUE	SO_0770	malate dehydrogenase (NCBI ptt file)	gi|24372359	fig|211586.1.peg.718	Glyoxylate bypass; <br>TCA Cycle; <br>Serine-glyoxylate cycle	0.811698	0.600742	0.554652	0.24743	1.34532	0.744188	-0.693171	-0.154233	-0.968946	-0.0673146	-0.406295	0.155368	-0.257173	-0.42173	-0.352923	-0.560643	-0.513027	-0.602765	-0.407455	-0.0866012	-1.20692	-4.95664	-3.00146	-2.81619	-3.7294	-5.07271	-2.69591	-2.77962	-3.73746	-3.0769	-3.61947	-5.31136	-6.14342	-3.54808	-0.580021	-1.03114	-1.24466	-1.7405	-5.3926	-4.57276	1.61754	0.889084	0.458611
199957	TRUE	SO_0771	conserved hypothetical protein (NCBI ptt file)	gi|24372360	fig|211586.1.peg.719	Persister Cells	0.240511	-0.279312	0.0857104	0.230247	-0.0167266	0.164525	-0.0433953	0.14956	-0.207216	0.0813771	0.0549754	0.799429	-0.089385	-0.0697617	-0.0732186	-0.0832566	-0.0329406	-0.187356	0.029588	0.057256	-0.109608	0.414342	0.196866	0.116892	0.102106	-0.0154992	0.00409112	-0.00915225	0.041345	-0.0985339	0.0319414	-0.00452071	-0.00189744	-0.00556212	0.0231819	0.000713091	0.00597835	0.155977	0.438874	1.25974	-0.28415	-0.394589	-0.13659
199958	TRUE	SO_0772	oxidoreductase, short chain dehydrogenase/reductase family (NCBI ptt file)	gi|24372361	fig|211586.1.peg.720	COG3146 experimental; <br>Experimental-PTPS; <br>Folate Biosynthesis	-0.203148	0.232853	0.167685	0.0865125	-0.124844	0.136352	0.0563977	0.24498	0.00808211	0.183703	0.158913	0.0823118	0.163806	0.343844	0.0578347	0.12396	0.0453288	0.15771	0.1397	0.13858	0.0702301	-0.00118609	-0.365952	0.0709095	0.0375251	0.0501973	-0.0817252	0.0790487	-0.00484543	-0.178743	0.00690727	-0.0725466	-0.36286	-0.162719	-0.131063	-0.0657874	-0.0104159	-0.161266	-0.400251	-1.62735	0.152311	-0.0253168	0.360532
199960	TRUE	SO_0774	5-formyltetrahydrofolate cyclo-ligase family protein (NCBI ptt file)	gi|24372363	fig|211586.1.peg.722	One-carbon metabolism by tetrahydropterines; <br>5-FCL-like protein; <br>Folate Biosynthesis; <br>Serine-glyoxylate cycle	0.309988	0.194068	-0.78908	-0.19367	-0.679153	-0.00528742	-0.155503	0.142186	-0.223949	0.106042	0.361424	0.22819	0.0782602	0.199763	0.151894	0.0102178	0.0188578	0.0995028	-0.0252601	0.165683	0.0809091	-1.8356	-1.53697	-0.84175	-0.418176	-0.682671	-1.11539	-0.698345	-0.7985	-0.936085	-1.00202	-1.86632	-2.46856	-1.19383	-0.299487	-0.427215	-0.504992	-1.15717	-2.04314	-1.37624	-1.75302	-1.74363	0.298609
199962	FALSE	SO_0776	conserved hypothetical protein (NCBI ptt file)	gi|24372365	fig|211586.1.peg.724	CBSS-87626.3.peg.3639	0.120853	0.353673	0.298182	-0.171086	-0.0678475	0.134944	-0.0463619	0.305373	-0.110241	0.139895	0.333665	-0.250221	0.174161	0.218437	0.0530087	0.0594369	-0.0681443	0.0277308	-0.147093	-0.0354887	-0.0219507	-0.336863	-0.342781	-0.136984	0.357916	0.399053	0.0450605	0.166425	0.232447	0.110118	0.254546	0.163501	-0.0100919	0.0530182	-0.218842	-0.171104	-0.151048	-0.357997	-0.496831	-2.06332	-2.09219	0.21689	0.213814
199965	TRUE	SO_0779	glycine cleavage system T protein (NCBI ptt file)	gi|24372368	fig|211586.1.peg.727	Glycine and Serine Utilization; <br>YgfZ; <br>CBSS-87626.3.peg.3639; <br>Glycine cleavage system	-0.333791	-0.302007	-0.152899	-0.183606	-0.313446	-0.31254	-0.127343	0.0255955	-0.08487	0.020125	0.0544755	-0.223001	-0.147191	-0.00784638	-0.0442576	-0.078531	-0.0244107	-0.0944136	-0.0482914	0.0209941	-0.0576347	-0.691672	-0.165023	-0.227461	-1.15811	-1.19569	-0.00535364	-0.45284	-0.567103	0.00643054	-0.000524275	-0.128666	-0.493878	-0.748413	-0.196259	-0.222323	-0.339056	-1.26731	-0.949773	1.74185	-0.782389	0.129207	-0.130138
199967	TRUE	SO_0781	glycine cleavage system P protein (NCBI ptt file)	gi|24372370	fig|211586.1.peg.729	Glycine and Serine Utilization; <br>Lipoic acid metabolism; <br>Lipoic Acid explorationVDC; <br>Glycine cleavage system	-0.58038	-0.786015	-0.663957	-0.263493	-0.700094	-0.721439	-0.150208	-0.04213	-0.0567616	-0.032239	-0.226727	-0.081079	-0.0183333	-0.0671538	-0.0448627	-0.0439452	-0.0946106	-0.128712	-0.177732	0.028687	-0.0785347	-1.64189	-0.374572	-0.766322	-1.76573	-1.87177	-0.437752	-0.831232	-1.10343	-0.317932	-0.500617	-0.71911	-1.09821	-1.25798	-0.333214	-0.356124	-0.395709	-1.62859	-1.70757	-1.82179	-1.46283	0.325189	-0.59807
199969	TRUE	SO_0783	hypothetical protein (NCBI ptt file)	gi|24372372	fig|211586.1.peg.731	- none -	-0.0424039	-0.0425096	-0.0600888	0.0267534	0.0677264	0.140672	-0.0771826	0.112484	-0.0397931	0.0492093	0.151143	-0.135353	-0.125388	0.0140521	-0.0992174	-0.0469122	-0.149646	-0.139677	-0.0959472	0.0328856	-0.00604353	0.184869	-0.00546517	0.0237925	-0.0850516	0.00909943	-0.150677	-0.0714063	-0.0835754	-0.0200387	0.0832302	-0.0423578	-0.163748	-0.0794887	-0.0895832	-0.0376488	-0.0519671	-0.0262727	0.154674	0.251642	0.0581064	-0.377305	-0.0840612
199970	TRUE	SO_0784	hypothetical protein (NCBI ptt file)	gi|24372373	fig|211586.1.peg.732	- none -	-0.0289027	-0.0189482	-0.140329	-0.0339736	0.023058	-0.0466159	-0.158144	-0.00678753	-0.0457285	-0.0305216	-0.0572438	-0.121992	-0.14372	-0.174623	-0.146171	-0.122541	-0.211293	-0.177364	-0.167493	-0.0930467	-0.115668	0.174985	-0.0158769	-0.099031	-0.118391	-0.087286	-0.0635211	-0.0812109	-0.0968297	0.0308137	-0.0613128	-0.0258721	0.0187398	-0.0550089	-0.0222019	-0.0758969	-0.0999378	0.0853592	0.0603568	1.14152	-0.344989	-0.559957	-0.154398
199971	TRUE	SO_0785	hypothetical protein (NCBI ptt file)	gi|24372374	fig|211586.1.peg.734	- none -	0.0484286	0.0151476	0.0314211	-0.0205106	-0.041128	-0.0296033	0.115942	0.240526	0.0244786	0.127915	0.118382	0.166619	0.0044446	0.0441113	-0.0483083	-0.0240537	0.00424457	0.00565035	0.00700462	-0.126614	-0.0477539	0.0656168	-0.0440019	-0.0250035	-0.0237271	0.0918803	0.00973742	-0.0273414	0.0153048	-0.0418915	-0.0113094	-0.0169352	-0.0875291	0.0497002	-0.0454225	-0.00846242	0.0937663	-0.0370879	-0.068086	-0.279703	-0.228634	0.446699	0.0184168
199972	TRUE	SO_0786	hypothetical protein (NCBI ptt file)	gi|24372375	fig|211586.1.peg.735	- none -	0.063333	0.132762	0.186532	0.0925022	0.00331443	0.00347191	-0.00843832	0.181623	0.0261552	0.0441135	0.214659	-0.581741	0.0801626	0.197517	-0.00357621	0.0151392	0.032165	0.0899252	0.0185274	0.128714	0.145206	-0.129557	-0.0850344	0.00358723	-0.189039	0.0749824	-0.00879816	-0.000461103	0.0512709	0.036194	0.156284	0.050083	0.0207464	0.0418266	0.0103321	-0.0359059	0.0094284	-0.0289396	-0.124708	-0.196509	0.948035	0.35067	-0.106559
199973	TRUE	SO_0787	hypothetical protein (NCBI ptt file)	gi|24372376	fig|211586.1.peg.736	- none -	-0.0447673	-0.107138	-0.0648717	-0.200782	-0.251303	-0.242679	-0.113971	0.0283597	-0.0399696	0.0190514	-0.00551042	-0.154186	-0.126087	-0.111271	-0.11637	-0.157635	-0.119805	-0.132691	-0.155199	-0.130443	-0.0816186	-0.241482	-0.200101	-0.247753	-0.195474	-0.138483	-0.0976944	-0.175941	-0.166587	-0.043262	-0.0417245	-0.0604218	-0.068404	-0.119137	-0.117198	-0.0674339	-0.110418	-0.298871	-0.267417	-0.388031	-0.153077	-0.239908	-0.241446
199975	TRUE	SO_0789	putative short chain dehydrogenase (NCBI ptt file)	gi|24372378	fig|211586.1.peg.738	- none -	-0.163765	-0.208444	-0.229088	-0.175464	-0.0427792	-0.34208	0.021726	0.175237	0.0782543	0.0869632	-0.0167712	-0.0563805	-0.171032	-0.167502	-0.149419	-0.170651	-0.161283	-0.301722	-0.128023	0.00247456	-0.124271	-0.122093	-0.0558672	-0.256473	-0.18865	-0.190103	-0.0227677	-0.0481276	-0.0616837	0.0185835	-0.0259163	-0.00624655	0.0216434	0.00842025	-0.0173558	-0.0154584	0.0507906	-0.231816	-0.159782	0.600921	-0.529548	-0.265299	-0.360952
199977	TRUE	SO_0791	transcriptional regulator, LysR family (NCBI ptt file)	gi|24372380	fig|211586.1.peg.739	- none -	-0.06553	-0.199924	-0.000707254	-0.0861807	-0.0969491	-0.322092	-0.0591731	0.125729	0.00982763	-0.0029032	-0.0693298	-0.326109	-0.0451101	0.0395739	-0.0399975	-0.0492002	-0.132544	-0.0936258	-0.0611485	-0.099126	0.0142785	-0.0520882	-0.0702714	-0.0522607	-0.256609	-0.121826	-0.16679	-0.153625	-0.111846	-0.0757343	-0.156561	-0.192734	-0.129596	-0.114154	-0.0970633	-0.00434765	-0.0361188	-0.114735	-0.0741185	0.197788	-0.0443116	0.0555819	-0.146882
199978	TRUE	SO_0792	conserved hypothetical protein (NCBI ptt file)	gi|24372381	fig|211586.1.peg.740	- none -	-0.116342	0.0148468	-0.287673	-0.180798	0.029819	-0.266953	0.0514364	0.0596419	0.0557417	0.0466013	-0.0800315	-0.15063	-0.043754	-0.221483	-0.11612	-0.100218	-0.139405	-0.153627	-0.0933327	-0.00216295	-0.154042	-0.0467738	-0.0159261	-0.156758	-0.141537	-0.186709	-0.122053	-0.0382965	-0.128323	-0.0630385	-0.136193	-0.0891984	-0.00656706	-0.0387105	-0.0543628	0.00768267	0.0059414	-0.169757	-0.14601	0.610371	0.399843	-0.632491	-0.180256
199981	TRUE	SO_0795	conserved hypothetical protein (NCBI ptt file)	gi|24372384	fig|211586.1.peg.742	- none -	0.0673976	0.18346	0.0126801	0.0325242	-0.0841214	0.0843622	-0.0545384	0.110266	-0.0610989	0.01332	0.0910321	0.0317657	-0.0167862	0.0175239	-0.0278409	-0.0569665	-0.0351633	-0.0613439	-0.0759833	-0.0272567	-0.0732116	-0.300705	-0.0640176	-0.038976	-0.0855244	-0.0264072	-0.0573617	-0.0124948	0.0465416	-0.0270303	0.0713598	0.034217	-0.00286162	-0.0905844	-0.107003	-0.0583901	-0.10147	-0.0861565	-0.266438	0.705173	-0.74931	0.101071	0.155335
199982	TRUE	SO_0796	GGDEF family protein (NCBI ptt file)	gi|24372385	fig|211586.1.peg.743	- none -	0.0643125	0.0148584	-0.0284444	3.66255e-05	0.00199368	0.194988	-0.0410349	0.106059	-0.0180669	0.0235568	0.0663882	-0.0456664	0.0459093	0.0959887	0.0373976	0.0861177	0.0418255	0.027084	-0.0148473	0.148549	0.086987	0.131529	0.092497	0.133806	0.0565613	0.0511591	0.0144547	-0.0161072	0.0877401	0.017148	0.0529696	-0.0102275	0.0200511	-0.045805	-0.0679588	-0.0967186	-0.0373927	-0.0473549	0.156783	-0.783233	-0.111817	0.0241785	0.026696
199983	FALSE	SO_0797	hypothetical protein (NCBI ptt file)	gi|24372386	fig|211586.1.peg.744	- none -	0.231105	-0.0253024	0.00496426	0.293038	0.429113	0.0600458	0.00255861	0.261505	0.00256977	0.0714149	0.0759074	-0.0371027	0.10291	0.153478	0.117596	0.0822664	0.18105	0.124512	0.0773364	0.127031	0.106964	0.312602	0.0775838	0.180408	-0.0557823	0.0700819	0.0256198	0.122492	0.1244	-0.0436146	0.0843223	0.063811	-0.090478	0.0949885	0.0577967	-0.00220168	0.0115025	0.18891	0.37244	0.744755	2.39	0.31845	0.07291
199984	TRUE	SO_0798	conserved hypothetical protein (NCBI ptt file)	gi|24372387	fig|211586.1.peg.745	- none -	-0.0600853	-0.0103525	-0.16977	-0.0310864	0.0220492	0.0292012	-0.0481116	0.0849548	-0.0638765	0.122625	0.0915405	-0.138601	-0.0321878	0.0458867	0.0249588	-0.036686	-0.0253722	-0.0189231	-0.0342906	0.0785687	0.0479885	0.0947841	0.000448943	-0.00812134	-0.00183369	0.0298413	-0.0250197	0.0101555	0.0171588	-0.0538289	0.0152205	0.00989196	-0.0243534	0.00850157	-0.0529698	-0.0204865	-0.0678016	-0.0905341	0.102564	-0.493864	-0.239006	0.193343	-0.0332774
199985	FALSE	SO_0799	conserved hypothetical protein (NCBI ptt file)	gi|24372388	fig|211586.1.peg.746	YebC	-0.207414	-0.309379	-0.172524	-0.42639	-0.0335172	-0.458018	-0.051056	-0.0269283	-0.040833	0.00279544	-0.147147	-0.136167	-0.23867	-0.407239	-0.265575	-0.254693	-0.305911	-0.323596	-0.225654	-0.134277	-0.133856	-0.135604	0.00794792	-0.271641	-0.296598	-0.41656	-0.0896531	-0.135295	-0.213882	-0.0843617	-0.315883	-0.195536	-0.0270269	-0.0584344	-0.0374486	-0.0693915	-0.0177327	-0.218703	-0.18164	-0.698617	-0.268681	-0.945332	-0.450605
199987	TRUE	SO_0801	conserved hypothetical protein (NCBI ptt file)	gi|24372390	fig|211586.1.peg.747	- none -	-0.179182	-0.207754	-0.329499	-0.00517874	-0.0983829	0.00815523	-0.163044	0.0752694	-0.126634	0.011619	-0.204767	0.47962	-0.0578827	-0.173995	-0.0531426	-0.0488456	-0.0794217	-0.0498169	-0.0596949	-0.00974844	-0.118393	0.16163	0.0923387	0.0824028	0.024682	-0.181428	-0.0739903	-0.0516485	-0.0178323	-0.0558346	-0.180443	-0.0978561	-0.126441	-0.0988691	-0.0221775	-0.0649016	-0.0853219	0.0445384	0.200976	-0.446559	0.802557	-0.365652	-0.0336055
199988	TRUE	SO_0802	MATE efflux family protein (NCBI ptt file)	gi|24372391	fig|211586.1.peg.748	- none -	-0.024095	-0.139882	-0.110479	-0.136148	0.0409926	-0.119067	-0.18429	-0.0539678	-0.0986459	-0.0141403	-0.0242144	-0.124155	-0.240396	-0.123183	-0.172412	-0.0664329	-0.267916	-0.235111	-0.227617	0.0783055	-0.0225631	0.0732795	0.0517284	-0.113825	-0.166436	-0.161982	-0.123559	-0.129946	-0.133116	0.0227415	-0.0664307	-0.0854766	0.0270241	-0.126837	-0.0795398	-0.114915	-0.0997508	-0.13575	-0.0814528	0.296991	0.544538	0.0460864	-0.357128
199990	TRUE	SO_0804	hypothetical protein (NCBI ptt file)	gi|24372393	fig|211586.1.peg.749	- none -	-0.0999959	-0.150679	-0.162703	-0.132002	-0.0685708	-0.0148368	0.00810349	0.0867157	0.148169	0.116083	-0.0168391	0.0729672	0.0478372	0.0613365	0.0336862	0.0969469	0.0376872	0.0136055	0.0622488	0.125175	0.0279646	-0.00446457	-0.0508605	0.0702269	0.0279498	-0.05299	-0.0418837	0.0160763	0.041906	-0.0917469	-0.112832	-0.0659684	-0.0999247	0.0813294	0.0233717	0.10228	0.115026	-0.0243441	-0.0443798	-1.0911	0.0508502	-0.22079	-0.0559225
199991	TRUE	SO_0805	CBS domain protein (NCBI ptt file)	gi|24372394	fig|211586.1.peg.750	- none -	0.0999167	0.0636586	0.0218768	-0.015085	0.095303	0.177254	-0.0548158	0.142966	-0.105408	0.0782525	0.0701166	0.00187852	0.179177	0.0790539	0.13807	0.039558	0.168979	0.182255	0.041299	0.0129634	0.0632652	0.119094	-0.0285954	0.0189139	0.0327458	0.0897054	0.0169378	-0.0183939	0.0364085	-0.10513	-0.0312746	-0.0276027	-0.122457	0.0282359	-0.039857	-0.0352879	-0.0414525	0.0506636	0.0507498	0.0392297	0.358315	0.496803	0.256959
199992	TRUE	SO_0806	alkaline phosphatase, putative (NCBI ptt file)	gi|24372395	fig|211586.1.peg.751	- none -	-0.049809	0.0958068	0.0547965	-0.0498561	-0.0940594	-0.04	0.0543559	0.162067	0.0454925	0.0876763	0.0898011	-0.0768823	-0.046505	-0.0754668	-0.0888364	-0.0885218	-0.0623223	-0.0833602	-0.0811782	-0.00349726	-0.0513113	-0.0442715	-0.0908616	-0.115269	-0.0809939	-0.0253068	0.0372652	-0.0343123	-0.10364	-0.0206282	-0.0302133	0.0114011	0.00611753	0.0296003	-0.0456906	-0.0456342	-0.0234116	-0.152249	-0.107707	-0.487437	0.238901	0.0207252	-0.156457
199993	TRUE	SO_0807	hypoxanthine-guanine phosphoribosyltransferase (NCBI ptt file)	gi|24372396	fig|211586.1.peg.752	Purine conversions; <br>Cell division-ribosomal stress proteins cluster	0.468447	0.556282	0.214223	0.136115	0.287162	0.140821	-0.00296507	0.0673041	0.0708773	0.0276602	0.0169048	-0.0394728	0.048408	0.0395631	0.0711735	0.129428	0.0155151	-0.0351757	0.0187989	0.126787	0.246775	0.916225	0.0205812	0.124254	0.551341	0.654519	0.293184	0.0969153	0.171319	0.153934	0.116856	0.164849	0.10903	0.87615	0.161839	0.232306	0.197013	0.228584	0.103096	2.19564	-0.593704	-0.512082	-0.310624
199995	FALSE	SO_0809	azurin precursor (NCBI ptt file)	gi|24372398	fig|211586.1.peg.754	- none -	-0.87711	-0.0621727	0.23997	-0.744223	-1.63667	-0.679823	-0.00130249	0.149573	0.0970186	0.179443	0.342108	-0.337306	0.147061	0.185577	0.0124936	0.00232626	-0.107736	0.30491	-0.0234933	0.170455	0.225192	-1.54103	-0.785467	-0.623975	-0.0733889	0.137179	-0.224413	-0.135988	0.0162719	-0.228881	-0.116456	-0.191484	-0.259564	-0.100052	-0.34405	-0.123679	-0.0888842	-0.673147	-1.50249	-1.40188	-1.36656	-0.191066	0.0697653
199996	TRUE	SO_0810	ribokinase (NCBI ptt file)	gi|24372399	fig|211586.1.peg.755	D-ribose utilization; <br>Deoxyribose and Deoxynucleoside Catabolism	0.550949	0.238184	0.154146	0.247516	0.332755	0.447204	-0.0161185	0.10225	-0.00647738	0.0322714	0.0832417	-0.0445665	0.198869	0.208079	0.181239	0.206096	0.199526	0.122811	0.0730947	0.144357	0.142825	0.308316	0.24718	0.425946	0.123445	0.185115	0.0866112	0.106862	0.0834856	-0.0519127	0.028395	0.0650777	-0.0639956	-0.0568739	0.0064684	0.10746	-0.0982147	0.215549	0.495137	-0.463736	-0.217679	1.14449	0.433356
199997	TRUE	SO_0811	inosine-uridine preferring nucleoside hydrolase family protein (NCBI ptt file)	gi|24372400	fig|211586.1.peg.756	Purine conversions; <br>Queuosine-Archaeosine Biosynthesis	0.188844	-0.0163586	0.348171	0.131589	0.175685	0.138584	-0.0923493	0.143495	-0.192623	0.0511267	0.0973902	-0.194799	0.108968	0.0972235	0.0907654	0.0808994	0.0545381	0.0309343	0.0177195	0.0826869	-0.00478742	0.22204	0.00518268	0.112236	0.0353967	0.103541	-0.111463	0.0105046	-0.0163467	0.0245729	0.0500491	0.00989566	-0.189038	-0.0949625	-0.0269486	-0.0319375	-0.0676274	0.102573	0.307571	0.111695	0.140477	0.535083	0.177502
199998	TRUE	SO_0812	hypothetical protein (NCBI ptt file)	gi|24372401	fig|211586.1.peg.757	- none -	0.105969	-0.0549066	-0.338853	-0.0173681	0.227585	0.194057	-0.0498838	0.0902501	-0.0788866	0.00658553	0.0182132	-0.111123	-0.0267938	0.0338661	-0.0666803	-0.00235278	-0.0561884	-0.0960247	-0.0661114	0.0413947	0.0389122	0.168058	0.0727115	-0.000194059	-0.25174	-0.0695982	-0.0292141	-0.0840352	-0.0817144	-0.0192088	-0.0816454	-0.0138934	-0.110776	-0.134386	-0.0773023	-0.0584261	-0.0391797	-0.0592053	0.110188	0.198587	0.0857862	-0.0181056	-0.0369387
199999	TRUE	SO_0813	hypothetical protein (NCBI ptt file)	gi|24372402	fig|211586.1.peg.758	- none -	-0.0496188	-0.161339	0.0186749	0.0358874	0.0470531	0.0391246	-0.147696	0.107554	-0.0516034	0.0478186	-0.0253379	-0.397866	0.0435224	0.0555654	0.0331164	0.0108377	-0.000235191	-0.0329697	-0.0450373	0.0401061	-0.029148	0.0358997	-0.129089	0.0248229	-0.113877	-0.0867256	-0.177919	-0.0577355	-0.0671757	-0.162041	-0.143873	-0.130939	-0.24255	-0.136726	0.0207314	-0.0665486	-0.0718376	0.0984114	-0.0213793	-0.923975	0.464603	-0.0932165	0.133215
200001	TRUE	SO_0815	TonB-dependent receptor C-terminal domain protein (NCBI ptt file)	gi|24372404	fig|211586.1.peg.759	Ton and Tol transport systems	-1.1118	-0.0143338	-1.9411	-0.3609	-0.645034	-0.216075	-0.345907	-0.134672	-0.0180065	-0.14048	-0.568388	0.0865375	-0.0358613	-0.372303	-0.190699	0.0895914	-0.357525	-0.242367	-0.186836	-0.183476	-0.300147	-2.97868	-4.37296	-1.30472	-1.32229	-1.49728	-1.586	-1.21366	-1.27729	-1.36152	-1.61657	-1.81551	-1.66021	-1.05371	-1.1125	0.0186727	-0.104363	-2.25258	-1.53799	-3.36181	-1.49776	-1.47217	-0.47533
200002	TRUE	SO_0816	hypothetical protein (NCBI ptt file)	gi|24372405	fig|211586.1.peg.760	- none -	-0.160317	-0.0414746	-0.46384	-0.0931472	-0.301319	-0.0825498	-0.147078	-0.0235012	-0.103477	0.0435135	-0.115236	0.207538	-0.14029	-0.0597469	-0.013453	-0.016215	-0.0646087	-0.00908815	-0.0379566	0.0938291	0.00700969	0.255047	0.00626802	0.128107	0.291567	0.000952999	0.0130711	0.0329314	0.105547	-0.00530024	0.0674432	0.0815216	0.296488	0.0901603	-0.184914	-0.00373193	-0.0943099	0.027027	-0.0308734	0.010372	-0.0235543	0.112928	0.149896
200004	TRUE	SO_0818	5-methyltetrahydropteroyltriglutamate--homocysteine methyltransferase (NCBI ptt file)	gi|24372407	fig|211586.1.peg.762	Methionine Biosynthesis	-0.169877	-0.0811836	-0.257935	-0.116641	-0.00259418	0.0662066	-0.0869186	0.0783527	-0.149179	0.0449154	-0.138359	0.229629	-0.107507	-0.117672	-0.0538774	-0.129046	-0.0938813	-0.0696981	-0.0327864	0.0200211	-0.0576597	-1.07385	-0.670571	-0.505327	-0.251074	-1.33056	-0.756154	-0.148634	-0.8146	-0.184598	-0.746093	-0.496016	-2.05759	-0.693038	-0.0227918	-0.0223083	-0.0232442	-0.0633234	-0.818334	-0.6072	-0.326931	-2.08275	-0.0756137
200005	TRUE	SO_0819	ISSod11, transposase (NCBI ptt file)	gi|24372408	fig|211586.1.peg.763	- none -	0.325914	0.179028	0.399227	0.000605501	0.172891	0.0529179	-0.0219869	0.202152	0.0472736	0.103904	0.325373	-0.666297	0.106273	0.335637	0.113301	0.124463	0.033495	0.0480017	0.0989959	0.289985	0.21816	0.0291624	0.0484687	0.120788	-0.136581	0.221906	0.0346781	0.0940899	0.137315	0.0618084	0.148234	0.0822463	0.0207243	0.115914	0.0811097	0.0825084	0.089536	0.0551788	0.00676884	-0.676111	-0.120816	-0.377522	-0.184173
200006	TRUE	SO_0820	HlyD family secretion protein (NCBI ptt file)	gi|24372409	fig|211586.1.peg.764	Multidrug Resistance Efflux Pumps	-0.110616	-0.0483109	-0.0754224	-0.0568077	0.0969184	0.122001	-0.0976775	0.0297034	-0.203503	0.0103016	-0.102073	0.152886	-0.00852583	-0.0437369	0.00687706	0.0503366	0.0792582	0.105518	-0.0565954	0.0527274	0.0383264	0.328459	0.0883844	0.171664	0.138504	-0.0428782	-0.117438	-0.0546368	-0.0558667	-0.16765	-0.151177	-0.138058	-0.132439	-0.0774439	-0.0701548	-0.0329237	-0.0675673	0.0300656	0.305584	0.143017	0.139075	0.485568	0.188827
200007	TRUE	SO_0821	ABC transporter, ATP-binding/permease protein (NCBI ptt file)	gi|24372410	fig|211586.1.peg.765	Multidrug Resistance Efflux Pumps	0.319375	0.212667	0.0150177	0.0210564	-0.0132243	0.00243736	0.0438547	0.231504	0.179181	0.0964376	0.0402857	0.285082	-0.0489714	-0.0611048	-0.0146457	-0.0437084	-0.124029	-0.113933	-0.0235995	-0.167845	-0.0968723	-0.145513	-0.183302	-0.189796	0.111735	-0.0382564	0.0277435	-0.104057	-0.0608753	0.00253367	-0.0627852	-0.0365365	0.0240687	0.0469094	0.0142075	0.116356	0.0610291	-0.110632	-0.0912818	-0.584679	0.195115	0.00613811	0.208458
200008	TRUE	SO_0822	outer membrane efflux family protein (NCBI ptt file)	gi|24372411	fig|211586.1.peg.766	Multidrug Resistance Efflux Pumps	-0.185169	-0.0343298	-0.0495779	-0.0598983	-0.210927	-0.276573	-0.0574551	0.189708	0.116306	0.0641986	0.0424579	0.150517	0.133535	0.102498	0.105555	0.0562867	0.127148	0.0311197	0.10037	0.12031	0.0519953	-0.162739	0.00648794	0.061076	0.0791308	0.0358113	0.0242765	0.0348287	0.0549119	-0.0630349	0.032161	0.0293584	-0.0349092	0.0395404	0.124306	0.125046	0.12494	0.0460121	-0.034181	-0.561324	-0.18939	0.375389	-0.387938
200009	TRUE	SO_0823	conserved hypothetical protein (NCBI ptt file)	gi|24372412	fig|211586.1.peg.767	- none -	-0.0606031	0.0765626	-0.0614261	-0.0263961	-0.110942	-0.035493	0.0115592	0.151518	0.0900388	0.0790514	0.205177	-0.0944377	0.00146435	0.136122	0.0604342	0.0489071	-0.0640214	-0.0619332	-0.0146246	0.0866223	0.0915663	-0.00558103	-0.0150299	0.0259707	0.108081	0.199161	0.103346	0.0507321	0.0471408	0.0972588	0.209355	0.148717	0.152278	0.0761411	-0.0176304	0.0165794	0.0343948	-0.248662	0.00114866	0.054889	-0.333581	0.0255278	0.0406714
200010	TRUE	SO_0824	conserved hypothetical protein (NCBI ptt file)	gi|24372413	fig|211586.1.peg.768	- none -	-0.172576	-0.176871	-0.0855996	-0.353094	-0.376951	-0.268961	-0.102543	-0.0061428	0.0535887	0.0686066	-0.234365	0.0289568	-0.111913	-0.268769	-0.164969	-0.0946565	-0.135986	-0.0570715	-0.116317	-0.0286377	-0.0290722	-0.0925635	-0.018321	-0.173614	-0.0805766	-0.295376	-0.0447418	-0.0466753	-0.064266	-0.0693821	-0.238062	-0.0769791	-0.0458809	-0.0508048	-0.0689777	0.0107707	-0.00282045	-0.168368	-0.160491	-0.873651	0.00453001	-0.105265	-0.301137
200012	TRUE	SO_0826	conserved hypothetical protein (NCBI ptt file)	gi|24372415	fig|211586.1.peg.769	- none -	-0.302625	-0.124978	0.0201995	-0.167751	-0.296728	-0.188168	-0.007771	0.207887	-0.0742755	0.0651518	0.134163	-0.0553455	-0.0614443	0.0629166	-0.0043984	-0.0714544	-0.000437001	-0.00302096	0.0207584	0.0455931	0.0532987	-0.436006	-0.167154	-0.199201	-0.11251	-0.019573	-0.121557	-0.126416	-0.0610184	-0.119966	-0.00411036	-0.124076	-0.14005	-0.150124	-0.0177445	-0.0273154	0.0175602	-0.207734	-0.300922	-0.477453	-0.301581	0.040445	-0.117008
200013	TRUE	SO_0827	L-lactate permease (NCBI ptt file)	gi|24372416	fig|211586.1.peg.770	Lactate utilization	-0.0967869	-0.101804	-0.138075	-0.0250646	-0.0219111	-0.133913	-0.0173392	0.0917466	0.0577186	0.10609	-0.101724	0.0474151	-0.0210343	-0.112488	-0.0363599	-0.0430741	-0.057215	-0.101355	-0.00212614	0.00863702	-0.0730722	0.050289	0.133334	-0.0191165	-0.290526	-0.399603	-0.000715351	-0.0515708	-0.0416415	-0.0179154	-0.107651	-0.0160764	-0.00135321	-0.119021	0.0160281	0.0206767	0.0226107	0.092815	0.0492987	-0.275046	0.00846316	-0.1347	-0.0616376
200014	TRUE	SO_0828	conserved hypothetical protein (NCBI ptt file)	gi|24372417	fig|211586.1.peg.771	RNA methylation	-0.19492	-0.147656	0.283059	-0.198771	0.0828006	-0.0107727	0.0598514	0.189823	0.161256	0.0854541	0.230478	0.0914081	0.0532425	0.230775	0.0200693	0.0354091	0.0224783	0.0103725	0.0399873	-0.00701432	0.0237344	-0.549935	-0.0228213	-0.0686123	-0.077455	-0.158645	-0.0875422	-0.186943	-0.028225	-0.0908963	0.0613383	0.0854621	0.0507675	-0.208612	0.0378434	-0.0356172	0.00619837	-0.0883639	-0.219619	-1.02952	0.505073	0.865882	-0.0496786
200016	TRUE	SO_0830	alkaline phosphatase (NCBI ptt file)	gi|24372419	fig|211586.1.peg.772	Phosphate metabolism	-0.137342	-0.021907	-0.00901334	-0.0717271	-0.378642	-0.199706	-0.0251472	0.168312	-0.0285081	0.0606384	0.111224	0.0379666	-0.0589524	0.0133023	0.00848691	-0.339788	0.0326181	0.0727093	-0.000564119	0.0348253	-0.106036	-0.326568	-0.249765	-0.127308	0.0950687	0.0827619	-0.0773541	-0.126333	-0.0579004	-0.0500263	-0.0281192	-0.00314451	-0.0292169	-0.0463487	-0.123617	0.102008	-0.0510123	-0.207391	-0.300994	-0.708089	-0.379239	-0.116864	-0.0757084
200018	FALSE	SO_0832	conserved hypothetical protein TIGR00046 (NCBI ptt file)	gi|24372421	fig|211586.1.peg.774	Heat shock dnaK gene cluster extended; <br>RNA methylation; <br>CBSS-318161.14.peg.2599	-0.341325	-0.85024	-0.268523	0.0262485	0.148176	-0.472979	-0.0702032	0.120661	-0.109126	-0.0332504	0.00545751	0.22255	-0.120111	0.0922248	-0.0158986	-0.252589	-0.0588972	-0.0699022	0.0341156	-0.112625	-0.43075	-0.760119	-0.387865	-0.484595	-0.19316	-0.369102	-0.828335	-0.733673	-0.693393	-0.514391	-0.376467	-0.624778	-0.776794	-0.359428	-0.00337662	-0.0539239	-0.0369865	-0.117023	-0.154158	-0.987794	-1.37064	-0.151978	-0.755765
200019	TRUE	SO_0833	endonuclease I (NCBI ptt file)	gi|24372422	fig|211586.1.peg.775	- none -	0.0510968	-0.396045	-0.0041981	0.0457804	0.0557638	0.00859193	-0.0667943	0.10454	-0.0423553	0.0625085	0.183761	0.215915	-0.12629	-0.0309621	0.0180406	-0.119114	-0.067204	0.0204016	-0.0316834	0.0518546	0.154727	0.103913	0.0376403	-0.0242897	0.173682	0.0388216	0.0635049	-0.0955638	-0.048128	0.0484948	0.0958333	0.0410453	0.0409505	0.0620248	-0.0582904	0.00520718	-0.0654579	-0.138293	0.195828	0.0271849	0.600317	0.479377	-0.181539
200020	TRUE	SO_0834	sprT protein, putative (NCBI ptt file)	gi|24372423	fig|211586.1.peg.776	- none -	-0.126502	-0.0774126	0.206588	-0.0388502	-0.124081	-0.0474191	-0.0374859	0.0888955	-0.148729	0.0826239	0.26135	-0.205066	-0.00158387	0.201826	0.0397891	-0.00210042	0.0790232	0.0125072	0.0206754	0.167226	0.0832066	-0.167357	-0.115357	-0.0580945	-0.0557106	0.0394365	-0.120022	-0.0359212	-0.0948556	-0.0725193	0.0197084	-0.0488051	-0.199122	-0.112302	-0.163332	-0.0649337	-0.083964	-0.112211	-0.136537	-0.547949	0.107564	0.538758	0.0553528
200021	TRUE	SO_0835	conserved hypothetical protein (NCBI ptt file)	gi|24372424	fig|211586.1.peg.777	- none -	-0.160038	-0.0219571	0.116402	-0.028111	0.110548	-0.0134452	-0.182107	0.00778579	0.0161679	0.0236634	-0.0806024	-0.446039	0.0293433	0.0494999	0.02454	0.00373154	-0.0434216	-0.0315927	-0.0331833	0.0817722	0.100599	0.0909051	0.074745	0.122612	-0.0710133	-0.00770983	-0.0577157	-0.0141684	0.0114041	-0.018307	-0.0225746	-0.091049	-0.0898279	-0.0562489	-0.0601683	-0.0307374	-0.0262028	0.0441513	0.0918397	0.873289	-0.107193	0.030124	-0.0137627
200023	TRUE	SO_0837	beta-lactamase, putative (NCBI ptt file)	gi|24372426	fig|211586.1.peg.778	Beta-lactamase	-0.319934	-0.202487	-0.41418	-0.0809977	-0.173478	-0.318209	0.0550453	0.152654	0.179199	0.24656	0.057869	0.109597	0.023773	-0.060244	-0.0581476	-0.149749	-0.060362	-0.129105	0.0351663	0.0705919	0.0416165	-0.333782	-0.00614532	0.0209798	0.223078	0.0472671	0.0416031	0.0614857	-0.0487004	-0.122714	-0.0742521	-0.0174066	-0.015218	-0.0686055	0.0494129	0.0692149	0.0953835	-0.165145	-0.314874	1.53609	-0.000321815	-0.088569	-0.191616
200025	TRUE	SO_0839	transcriptional regulator, LysR family (NCBI ptt file)	gi|24372428	fig|211586.1.peg.779	- none -	1.75915	1.43959	1.09237	0.959493	1.44814	1.78772	-1.90321	0.569505	-3.83113	-1.73475	-2.09467	1.05364	0.516053	-0.199257	-0.225642	-0.487873	-1.58037	-1.44861	-1.1813	-2.41095	-3.31672	0.941251	0.418381	0.275264	1.07978	1.09555	1.16823	0.694319	0.738263	1.20216	1.30415	1.30685	1.24831	0.81356	0.103674	-0.85167	-1.41016	0.373161	0.827015	0.316462	1.26445	1.36249	1.22606
200027	TRUE	SO_0841	GGDEF domain protein (NCBI ptt file)	gi|24372430	fig|211586.1.peg.781	- none -	0.187774	0.225524	0.138423	-0.0614035	-0.138926	0.115563	0.0310832	0.0666295	-0.0990943	0.0850536	0.273375	0.00538744	0.00432754	0.0495484	0.0155074	0.0192875	0.000105682	0.025143	-0.0196085	0.0753042	0.0245361	-0.0444854	-0.0687138	-0.0747538	0.0696365	0.186651	-0.049099	0	0.0322824	-0.0340724	0.0961046	0.0994246	-0.0206987	-0.0259753	-0.110649	-0.0214066	0.00736402	-0.113119	-0.0374086	-0.531472	-0.203268	0.446192	0.0817244
200029	TRUE	SO_0843	transcriptional regulator, LysR family (NCBI ptt file)	gi|24372432	fig|211586.1.peg.783	- none -	-0.612911	-0.306691	-0.274644	-0.172429	-0.124973	-0.797777	0.038228	0.0574655	0.224683	-0.0174343	-0.174665	-0.308522	-0.0572784	-0.153654	-0.116119	-0.217075	-0.204096	-0.123085	-0.155791	0.0057154	-0.248217	-0.116832	-0.276389	-0.189654	-0.0322179	-0.209288	-0.167876	0.140222	-0.0356986	-0.192504	-0.289149	-0.225069	-0.213628	0.0321156	-0.0310516	0.131309	0.222963	-0.0899006	-0.123516	-1.50275	-1.23557	-0.199622	-0.183505
200031	TRUE	SO_0845	cytochrome c-type protein NapB (NCBI ptt file)	gi|24372434	fig|211586.1.peg.785	Nitrate and nitrite ammonification	-0.218897	-0.118629	0.0186268	-0.0695669	-0.0173214	-2.4335	-0.0321624	0.0568294	-0.0340311	0.086952	0.0325783	-0.0677881	-0.0418795	-0.0243627	-0.0727688	-0.0337143	-0.122979	-0.0857078	-0.232571	0.032481	0.0103801	-0.188906	-0.112427	-0.112148	0.0319321	-0.0453351	-0.0528016	-0.059836	-0.0369625	-0.0119094	-0.045304	-0.0260392	-0.0157527	-0.0285663	-0.0397538	-0.0170772	-0.0358928	-0.230817	-0.254006	-0.724689	0.350347	-0.0478991	-0.126628
200032	TRUE	SO_0846	iron-sulfur cluster-binding protein napH (NCBI ptt file)	gi|24372435	fig|211586.1.peg.786	Nitrate and nitrite ammonification	-0.121298	-0.248548	0.258778	0.00791088	-0.0764811	-2.14394	-0.14012	0.0730017	-0.136685	0.0269907	-0.0183437	-0.00134812	0.0459768	0.056306	-0.0371482	-0.0310393	-0.0685271	-0.0395464	-0.163058	0.0631384	0.0697349	0.0955988	0.0205475	0.0544485	-0.0852805	0.00868472	0.017935	-0.0426367	-0.0259956	-0.0406113	-0.0140175	-0.0044762	0.00662334	-0.0632329	0.0154387	-0.0401673	-0.0123201	0.0319412	0.111349	0.105371	0.186312	0.576272	-0.0894671
200033	FALSE	SO_0847	iron-sulfur cluster-binding protein NapG (NCBI ptt file)	gi|24372436	fig|211586.1.peg.787	Nitrate and nitrite ammonification	-0.0597566	0.0600576	0.00497986	-0.0113981	0.313083	-2.44652	0.157842	0.28598	0.275645	-0.031905	-0.205585	-0.570645	0.0695039	0.054347	0.108442	0.0733011	0.0438511	0.0828901	-0.021774	-0.137425	0.0485224	-0.000211692	0.0598716	0.0640246	-0.245663	-0.0557676	0.154804	0.102823	0.107112	0.0625192	-0.0264536	0.0479079	0.107085	0.0597924	0.0476009	0.127225	0.185286	0.0576276	-0.0705109	0.777217	0.283318	-0.0422894	0.103503
200034	TRUE	SO_0848	periplasmic nitrate reductase (NCBI ptt file)	gi|24372437	fig|211586.1.peg.788	Nitrate and nitrite ammonification	-0.168275	-0.16171	0.00695064	-0.106981	-0.0101184	-2.41353	-0.0406425	0.0812497	-0.0178	0.00846587	0.0107029	-0.079323	-0.00485153	0.0631494	-0.0109556	-0.0792781	-0.0974304	-0.0285804	-0.188257	0.0398106	0.0193999	-0.153582	-0.100525	-0.0219856	0.0575986	0.0668149	0.0674153	0.040854	0.0514822	0.0268089	0.084666	0.10462	0.00439157	-0.00969574	-0.0276405	0.00645014	-0.000707208	-0.224667	-0.0336059	0.386754	-0.462558	-0.432332	-0.171501
200035	FALSE	SO_0849	napD protein (NCBI ptt file)	gi|24372438	fig|211586.1.peg.789	Nitrate and nitrite ammonification	0.343151	0.110093	0.304192	0.476781	0.600835	-1.82915	0.0619243	0.336329	-0.0532906	0.039051	0.448931	0.0179633	0.148094	0.541684	0.177599	0.183423	0.208814	0.247403	-0.105384	-0.104353	0.173919	0.238183	-0.0459667	0.121686	0.148141	0.194978	-0.00790158	0.0396412	0.137673	0.11747	0.351221	0.194085	0.0166539	0.0321301	-0.0206374	-0.01204	0.00233207	0.182691	0.325744	-0.258106	0.808845	0.604944	0.000712845
200036	TRUE	SO_0850	hypothetical protein (NCBI ptt file)	gi|24372439	fig|211586.1.peg.790	Type IV pilus	0.102729	0.142951	-0.0201033	-0.121409	-0.013112	0.116761	-0.106402	0.0206574	-0.0750616	0.0177422	0.0199786	-0.21591	0.0151083	-0.0137539	-0.0208654	-0.0222689	0.0643998	0.0360671	0.00823961	0.0137932	0.0659216	-0.00165289	0.0116922	-0.0883721	-0.0892693	0.0170314	-0.0490856	-0.0290015	-0.0184983	0.018133	-0.0178238	-0.0150337	-0.0870447	-0.0489324	-0.0177088	-0.0481531	-0.076783	-0.0288958	-0.060147	-0.109256	0.124799	-0.296861	-0.0397275
200037	FALSE	SO_0851	hypothetical protein (NCBI ptt file)	gi|24372440	fig|211586.1.peg.791	- none -	-0.18671	-0.137494	0.00038427	-0.0334382	0.0100007	-0.0147234	-0.0367389	0.0529193	-0.00767518	-0.0190451	0.102052	-0.0396473	0.00320308	0.0940225	-0.0126581	-0.0222524	-0.0161615	-0.0587063	-0.0211277	0.0253514	-0.0795899	0.0628786	-0.070373	-0.00468489	-0.0239787	-0.0275864	-0.0651698	0.0170104	-0.0117441	-0.0569478	0.00996301	0.0078344	-0.0841589	-0.0294944	-0.0504294	-0.0605395	-0.0302443	-0.0257961	0.0283653	-0.322616	-0.968567	-0.199493	-0.207316
200038	TRUE	SO_0852	hypothetical protein (NCBI ptt file)	gi|24372441	fig|211586.1.peg.792	Type IV pilus	0.313136	0.0278846	0.152197	0.303837	0.463714	0.309781	-0.00470018	0.227234	-0.0145297	0.127293	0.338958	0.0353206	0.0949593	0.243194	0.202416	0.197272	0.161824	0.0936048	0.151616	0.153535	0.14839	0.543278	0.233405	0.285976	0.0686939	0.197081	0	-0.0209816	0.126247	-0.0142715	0.152419	0.105008	-0.0368341	-0.0122384	0.06708	0.0435891	0.00622158	0.206286	0.451133	1.74693	-0.0292049	0.267308	0.152679
200039	TRUE	SO_0853	pilin, putative (NCBI ptt file)	gi|24372442	fig|211586.1.peg.793	Type IV pilus	-0.323527	-0.0908434	0.143687	0.0581237	0.091333	-0.0437739	0.112259	0.203263	0.0759774	0.0563248	0.231565	-0.436368	0.145031	0.339536	0.138611	0.0399958	0.0777822	0.163933	0.0419796	0.0853723	0.147662	-0.00995026	-0.0621611	-0.0211693	-0.0728937	0.0946764	-0.046148	0.0814279	-0.00155171	-0.0138594	0.0673906	0.0346835	-0.09658	0.041522	-0.00526173	-0.0139258	-0.0186989	-0.0520235	0.00353757	-0.492594	-1.14634	0.377997	-0.058653
200040	TRUE	SO_0854	type IV pilin, putative (NCBI ptt file)	gi|24372443	fig|211586.1.peg.794	Type IV pilus	0.0370816	0.0738945	0.082418	-0.0752109	-0.190281	0.152639	-0.0345189	0.170601	0.0559637	0.0424559	0.118086	0.0863629	-0.0376156	-0.0125415	-0.0458915	0.0714042	-0.0928729	-0.0777934	0.0253956	0.102012	-0.0332974	0.0773553	0.0576191	0.0473582	-0.0015483	0.0548606	0.0187288	0.0461486	0.11049	0.0737311	0.144078	0.0348	0.032373	0.0479809	-0.0351926	-0.00160813	0.0573141	0.13551	0.110341	1.42216	0.257336	0.116715	0.111807
200041	TRUE	SO_0855	conserved hypothetical protein (NCBI ptt file)	gi|24372444	fig|211586.1.peg.795	AttEFGH ABC Transport System	0.155201	0.0538118	-0.162663	0.102057	0.177242	0.29785	-0.0575575	-0.0449404	-0.133751	-0.0452813	-0.0963281	-0.0432001	-0.0850882	-0.108842	-0.0822264	-0.0357526	-0.119228	-0.057147	-0.133828	-0.0501937	-0.048439	0.314721	0.0378908	0.0299816	-0.0907305	-0.0806356	-0.00937108	-0.0522377	-0.109934	0.017573	-0.0360691	-0.0266651	-0.0388662	-0.0399014	-0.0711783	-0.108783	-0.0877001	0.165049	0.262649	-3.22809	-0.0234923	0.102821	0.116151
200042	TRUE	SO_0856	conserved hypothetical protein (NCBI ptt file)	gi|24372445	fig|211586.1.peg.796	AttEFGH ABC Transport System; <br>AttEFGH ABC Transport System	0.178682	0.0297548	0.0443652	-0.0451057	-0.16158	0.496202	-0.0155276	0.109576	-0.0831746	-0.00231934	0.0707906	-0.00514021	0.0157828	0.0884054	0.0311808	0.0143866	-0.00556617	0.0218349	-0.0395702	0.00274389	0.0108956	-0.114906	-0.37382	-0.0803726	0.012751	0.046198	0.00278258	-0.0701509	-0.0327186	-0.107332	-0.0508823	-0.127454	-0.234302	-0.0602301	-0.103703	-0.12038	-0.0622861	-0.0234561	-0.142321	-2.85604	-0.394193	-0.190709	0.0688388
200043	TRUE	SO_0857	ABC transporter, ATP-binding protein (NCBI ptt file)	gi|24372446	fig|211586.1.peg.797	AttEFGH ABC Transport System	-0.232998	0.0307066	-0.000286779	-0.0475372	-0.122844	0.587993	-0.106589	0.0946328	0.0166008	0.0298156	-0.0584756	0.186212	0.0671575	-0.0817622	-0.0189601	-0.033993	-0.0127507	0.021601	0.0329354	-0.233848	-0.00944511	-0.242937	-0.452074	-0.0228201	-0.184386	-0.0737937	-0.150529	-0.0184932	-0.0326511	-0.28943	-0.263106	-0.325134	-0.347723	-0.179092	-0.0391821	-0.0696726	-0.0898107	-0.120846	-0.120051	-3.2198	0.0221495	-0.558491	-0.0359702
200044	TRUE	SO_0858	sodium:alanine symporter family protein (NCBI ptt file)	gi|24372447	fig|211586.1.peg.798	Glycine cleavage system	-0.492596	-0.271533	-0.44598	-0.171785	-0.348543	-0.13247	0.00197742	0.132159	0.0817119	0.043773	-0.102036	0.0906551	0.0496954	-0.0947393	-0.0451893	-0.046629	-0.0255632	-0.0674823	0.00800332	0.0344053	-0.018638	-0.162616	-0.0810696	-0.0594856	-0.0213316	-0.0879952	-0.125444	-0.0832736	-0.118901	-0.135319	-0.186048	-0.111224	-0.10837	-0.109751	-0.0414054	-0.0229781	-0.0783538	-0.0435497	-0.155899	-0.318356	0.0806125	-0.397669	-0.397186
200045	TRUE	SO_0859	sensory box histidine kinase/response regulator (NCBI ptt file)	gi|24372448	fig|211586.1.peg.799	- none -	-0.0767718	0.046821	-0.320613	-0.147488	0.102642	0.0201905	-0.088101	-0.00216458	-0.163694	0.068715	-0.238218	-0.173152	-0.0467127	-0.147637	-0.0383095	-0.0790824	-0.0441162	-0.0871053	-0.0852077	-0.0690678	-0.114191	0.128414	-0.0513508	-0.122094	-0.0664098	-0.0295329	0.139903	0.0967149	0.0130428	0.153063	-0.0427784	0.0726222	0.0962954	0.0221908	-0.124735	0.00756498	-0.0208984	0.0815277	0.110958	0.95448	0.326709	0.0131309	0.230284
200046	TRUE	SO_0860	response regulator (NCBI ptt file)	gi|24372449	fig|211586.1.peg.800	- none -	-0.0111735	-0.281459	0.309456	-0.00371068	0.423525	0.192392	-0.0784318	0.203967	-0.339472	0.0545689	0.0450493	-0.113153	0.151586	0.159864	0.15764	0.163807	0.0649388	0.120259	0.0658326	0.201788	0.141794	-0.0602545	-0.183709	0.0719043	0.0602849	0.0483074	-0.16155	-0.138667	-0.0238378	-0.184635	-0.168582	-0.136395	-0.253127	-0.225575	-0.178587	-0.117661	-0.184597	-0.00258316	-0.00188795	0.926204	0.4398	0.83024	0.232597
200048	TRUE	SO_0862	D-3-phosphoglycerate dehydrogenase (NCBI ptt file)	gi|24372451	fig|211586.1.peg.802	Glycine and Serine Utilization; <br>Pyridoxin (Vitamin B6) Biosynthesis; <br>Serine Biosynthesis	-4.51076	-3.8646	-4.84395	-0.0455732	-2.37144	-3.52917	-0.129997	0.115189	-0.093669	-0.0648757	-0.0781308	-0.0388266	0.135165	-0.043006	0.0540397	-0.0624889	-0.0103632	-0.0658098	0.038335	0.0491259	-0.146533	-5.11974	-5.09556	-5.00696	-4.31301	-4.93081	-5.13865	-4.47382	-4.93858	-4.71151	-4.94152	-4.99482	-5.17687	-4.81561	-2.83529	-1.25963	-1.27319	-2.41111	-4.92568	-3.59073	-3.33812	-4.40625	-3.59408
200049	TRUE	SO_0863	conserved hypothetical protein (NCBI ptt file)	gi|24372452	fig|211586.1.peg.803	- none -	-0.213249	0.0431412	0.0819084	0.116184	0.13116	0.0256504	0.0881154	0.251212	0.120751	-0.050683	-0.057571	-0.57071	0.18706	0.130625	0.167042	0.204331	0.061994	0.138985	0.103589	-0.628786	0.162615	0.0895333	0.114729	0.105089	-0.198728	0.0448639	0.10118	0.0806565	0.141483	0.145194	0.0913664	0.0419929	0.164403	0.0551162	0.134976	0.156682	0.124132	0.178771	0.00947751	0.174295	-0.186239	0.317117	0.250927
200050	TRUE	SO_0864	transcriptional regulator, LuxR family (NCBI ptt file)	gi|24372453	fig|211586.1.peg.804	- none -	0.00489261	-0.0787676	-0.1324	0.0719318	0.0368249	0.118897	-0.0885644	0.0490315	0.0213112	-0.0230628	-0.0396951	-0.0753982	-0.0306933	0.0259948	-0.0645595	-0.0454152	-0.053031	-0.0415898	-0.0702046	0.0727798	-0.0134623	0.412675	0.168273	0.196853	0.0325279	0.00427426	-0.0336708	-0.0489621	0.00911657	-0.0271669	0.0055925	-0.0223276	-0.00026178	-0.0571813	-0.00669273	-0.0230405	0.0276066	0.0334681	0.450118	0.0178251	0.89754	0.271968	-0.0553414
200051	TRUE	SO_0865	conserved hypothetical protein (NCBI ptt file)	gi|24372454	fig|211586.1.peg.805	Curli production	-0.370542	-0.00609779	0.220311	-0.120319	-0.207694	-0.151612	-0.0726579	0.271777	0.131211	0.178867	0.150936	-0.136183	-0.0490108	0.125472	0.00786006	-0.0246516	-0.0961818	-0.0240391	-0.00401118	0.0498798	-0.0220078	-0.0610123	-0.0739196	0.0388274	0.00757034	-0.00115698	-0.0666909	-0.0694508	-0.0100398	-0.0230313	0.0909871	-0.0402474	-0.0904808	-0.0401391	-0.0128047	0.0593259	0.0214451	-0.135915	0.0950159	0.802759	0.483862	0.147499	-0.226216
200052	TRUE	SO_0866	minor curlin subunit CsgB, putative (NCBI ptt file)	gi|24372455	fig|211586.1.peg.806	Curli production	-0.016837	-0.0391398	-0.184909	-0.144031	-0.0785539	-0.194966	0.0920056	0.208643	0.208665	0.119356	0.0607089	0.00160573	0.119246	0.0551202	0.0442649	0.0084155	0.0996831	0.055319	0.0950657	0.115479	0.0412307	0.0208879	-0.02475	0.0269459	0.143881	0.05107	-0.0283434	0.0369369	0.120886	-0.037637	-0.0475761	-0.0116516	0.0112269	0.050394	0.0447429	0.0491523	0.0608317	-0.17583	0.125414	1.68881	-0.248326	-0.0433448	-0.117225
200053	TRUE	SO_0867	serine protease, subtilase family (NCBI ptt file)	gi|24372456	fig|211586.1.peg.807	- none -	-0.0191852	-0.060232	-0.225862	-0.0752524	-0.00292335	-0.0955309	-0.046972	0.058316	0.0614213	0.0812904	-0.0630931	0.260283	-0.01239	-0.0781091	-0.0535678	-0.0879832	-0.0650018	-0.0260842	-0.0236191	-0.0165792	-0.0392959	0.189858	0.0745247	0.0570354	0.179061	-0.0849101	-0.10693	-0.0602773	-0.0816422	-0.151557	-0.156859	-0.129482	-0.132794	-0.0611573	-0.00354295	-0.0145919	0.0219122	0.0288517	0.144601	0.157476	0.19448	-0.284787	-0.0834865
200054	TRUE	SO_0868	hypothetical protein (NCBI ptt file)	gi|24372457	fig|211586.1.peg.808	- none -	-0.0430207	0.0508209	0.0384874	-0.230483	-0.247234	-0.321654	0.244991	0.308617	0.301251	0.324298	0.273016	0.567555	0.0615612	0.0675435	0.0804032	0.0925874	0.0193057	-0.0299209	0.153237	0.166807	0.13358	-0.372839	0.115675	0.0501126	0.252187	0.136558	0.121073	0.0915656	0.147593	0.0413972	0.0643933	0.106566	0.133694	0.173966	0.161512	0.231491	0.23536	-0.0254802	-0.277566	1.10252	0.076737	-0.287084	-0.436116
200056	TRUE	SO_0870	3-methyl-2-oxobutanoate hydroxymethyltransferase (NCBI ptt file)	gi|24372459	fig|211586.1.peg.810	Coenzyme A Biosynthesis	-0.670747	-0.512658	-0.31814	-0.312352	-0.214639	-0.927207	0.0699655	0.192598	0.311094	0.162809	-0.218148	0.010705	0.0501684	-0.164636	-0.012925	-0.140883	0.000145307	-0.00850874	-7.86304e-05	-0.070646	-0.193149	-0.348035	-0.205166	-0.40592	-0.267983	-0.351012	-0.03232	-0.133549	-0.225601	-0.108825	-0.287342	-0.0793858	-0.147631	-0.0278441	0.010553	-0.118255	-0.163861	-0.298711	-0.193391	-1.51846	0.924423	-0.377016	-0.393098
200058	TRUE	SO_0872	polyA polymerase (NCBI ptt file)	gi|24372461	fig|211586.1.peg.812	tRNA nucleotidyltransferase; <br>Polyadenylation bacterial	-1.71471	-0.412	-2.97547	-0.393328	-0.463049	-0.983037	-0.769394	-0.6641	-1.3606	-0.682364	-1.24398	0.28213	-0.759454	-0.346154	-0.393733	-0.266455	-0.855081	-0.63906	-0.422713	-1.61817	-2.96756	-5.50045	-2.96803	-1.64063	-4.65827	-5.43294	-1.85548	-0.961833	-1.67163	-1.98338	-2.42533	-2.76711	-3.75625	-3.50218	-1.12833	-1.79379	-1.71833	-0.897162	-5.37524	1.30054	-2.85133	-2.54354	-1.19307
200059	TRUE	SO_0873	glutamyl-tRNA synthetase domain protein (NCBI ptt file)	gi|24372462	fig|211586.1.peg.813	Queuosine-Archaeosine Biosynthesis	-0.313187	-0.222116	0.00950704	-0.17498	-0.227807	-0.0584184	-0.11627	0.0569294	0.0651187	0.0607992	-0.149244	0.0889822	0.0281252	-0.141995	-0.00347265	-0.0552532	-0.0159619	-0.0438684	-0.0630798	-0.0411298	-0.135967	-0.147445	-0.156436	-0.0545231	0.0748404	-0.176701	-0.0789681	-0.116805	-0.0779027	-0.0885556	-0.242249	-0.173412	-0.231904	-0.052539	0.000108223	0.0515859	-0.00454769	0.0473295	-0.0578679	-1.36771	0.900502	0.0990683	0.0857025
200061	TRUE	SO_0875	sugar fermentation stimulation protein (NCBI ptt file)	gi|24372464	fig|211586.1.peg.815	Fermentations: Mixed acid	-0.109518	0.00436744	-0.0905875	-0.181404	-0.00414558	-0.351142	0.00428885	0.0734197	0.0795849	0.0331305	-0.149508	-0.418155	-0.0952309	-0.246561	-0.131255	-0.116352	-0.210405	-0.18442	-0.141687	-0.115812	-0.125013	0.0611135	0.0937958	-0.0412964	-0.155638	-0.191131	0.1767	0.068176	0.0133274	0.0529648	0.00364953	0.212657	0.352672	0.134017	-0.0347861	0.0887628	0.0633807	0.03888	-0.0393379	0.296335	0.0396109	0.0506474	0.070895
200062	TRUE	SO_0876	peptidase B (NCBI ptt file)	gi|24372465	fig|211586.1.peg.816	Aminopeptidases (EC 3.4.11.-)	-0.335522	-0.159808	-0.0959831	-0.40064	-0.376227	-0.575842	-0.135568	0.0845139	0.000884772	0.0377142	0.114902	-0.151829	-0.153388	-0.0852635	-0.217197	-0.218802	-0.245997	-0.17507	-0.147596	-0.133461	-0.267723	-0.722816	-0.311614	-0.481099	-0.159962	-0.193865	-0.112381	-0.150017	-0.153282	-0.103571	-0.079966	-0.0551597	-0.213349	-0.0120369	-0.130539	0.000581308	-0.00256829	-0.456908	-0.525238	-1.24664	0.000111249	-0.0205541	-0.188611
200063	TRUE	SO_0877	acetyltransferase, GNAT family (NCBI ptt file)	gi|24372466	fig|211586.1.peg.817	- none -	0.11212	0.0940404	0.229135	-0.00681069	-0.119433	0.229054	-0.00193255	-0.0507001	-0.106003	-0.0124828	-0.0712589	-0.516909	0.100849	0.0728498	0.0793498	0.0912674	-0.0426742	0.0515793	-0.00273534	0.179405	0.228486	0.155727	0.165321	0.218207	0.151492	0.168318	0.0612477	0.122183	0.165294	0.106122	-0.00994448	0.119773	0.147888	-0.034056	-0.0216964	-0.0577656	-0.150717	0.0592532	0.151705	2.18039	-0.253886	0.368077	0.197934
200064	TRUE	SO_0878	phosphoribulokinase (NCBI ptt file)	gi|24372467	fig|211586.1.peg.818	- none -	-1.21118	-1.05338	-0.902475	-0.745191	-0.659488	-1.27446	0.0745784	0.0392196	0.132764	0.0886567	-0.0715387	-0.0391787	-0.204831	-0.353228	-0.214364	-0.162634	-0.160116	-0.216235	-0.162248	-0.104934	-0.192157	-0.747076	-0.742197	-0.22105	-0.460236	-0.622144	-0.901435	-0.128139	-0.0677417	-0.399601	-0.605391	-0.468997	-0.476738	0.27818	-0.013852	0.0545362	0.0716716	-0.462828	-0.0225866	-2.10955	-1.30651	-2.45178	-1.34228
200066	TRUE	SO_0880	conserved hypothetical protein (NCBI ptt file)	gi|24372469	fig|211586.1.peg.820	Glutathione-regulated potassium-efflux system and associated functions; <br>cAMP signaling in bacteria	0.165204	0.134088	0.0234116	-0.022549	0.0308696	0.0135688	0.0149149	0.115498	0.0477331	0.0246004	0.0369653	-0.13249	-0.0119715	0.0217598	-0.0306016	0.0400012	-0.000594456	-0.0322389	0.0354697	0.0448549	-0.0152608	0.016359	-0.0325741	0.0317269	0.0835536	0.0991246	0.0719516	0.0731673	0.143402	0.0244343	0.117488	0.0876508	0.103843	0.044086	0.0488226	0.0720039	-0.00450382	0.110679	0.0490504	0.335116	-0.210421	0.513343	0.162385
200067	TRUE	SO_0881	conserved hypothetical protein (NCBI ptt file)	gi|24372470	fig|211586.1.peg.821	CBSS-208964.1.peg.365	-0.211271	-0.321151	-0.0335111	-0.234482	-0.116135	-0.186654	-0.168316	-0.055659	-0.183022	0.000194459	-0.0319848	-0.163128	-0.122879	-0.143305	-0.23307	-0.0857584	-0.218134	-0.180987	-0.162957	0.0460812	-0.0978562	-0.0496404	-0.127016	-0.190881	-0.00636498	-0.0849714	-0.218572	-0.111514	-0.110498	-0.1211	-0.239247	-0.145375	-0.0124478	-0.0964835	-0.0871972	-0.0390479	-0.0257866	-0.0713454	-0.0703521	-0.298209	0.0156735	-0.287635	-0.349579
200068	TRUE	SO_0882	oxidoreductase, GMC family (NCBI ptt file)	gi|24372471	fig|211586.1.peg.822	CBSS-208964.1.peg.365	-0.0842333	-0.090575	0.247542	0.146886	0.236752	0.182	-0.160436	0.120229	-0.337225	-0.0585664	0.223522	-0.591032	-0.0166674	0.143695	-0.00383931	-0.00863041	0.000877942	0.0218689	-0.135668	0.0603419	0.106488	0.0036455	-0.217159	-0.0611631	-0.0563288	0.201838	-0.0992296	-0.0657425	-0.0469887	-0.0433461	0.0810097	-0.0157619	-0.207516	-0.0404394	-0.0799758	-0.106612	-0.14373	-0.0047278	0.00686061	-0.498269	0.97996	0.391408	-0.166606
200069	TRUE	SO_0883	conserved hypothetical protein (NCBI ptt file)	gi|24372472	fig|211586.1.peg.823	- none -	-0.0704644	0.0619808	-0.242559	-0.101049	0.0678613	-0.263427	-0.0700539	0.0547306	0.0329782	0.0417284	-0.18891	-0.013367	-0.0211843	-0.180845	-0.0533713	-0.150877	-0.105258	-0.11766	-0.040796	-0.110311	-0.0702766	0.00405837	0.0111241	-0.0469132	0.108909	-0.167397	0.111708	0.0887324	-0.0566486	0.0509094	-0.0650485	0.029708	0.07658	0.0548039	0.00280032	0.0322341	0.0284194	-0.00676478	-0.0544466	-0.00239047	0.162956	0.427301	0.178101
200070	TRUE	SO_0884	conserved hypothetical protein (NCBI ptt file)	gi|24372473	fig|211586.1.peg.824	- none -	0.0360858	0.102975	-0.207272	0.00746035	-0.0675111	0.00132533	-0.0416018	0.00723532	0.0054663	0.00590406	-0.0472045	-0.239127	0.0809641	0.0168932	0.0854377	0.0400052	0.0831861	0.0867218	0.0482826	0.00954909	0.0573713	0.0444244	-0.094961	-0.0738396	-0.06843	0.0380407	0.114104	0.0527703	0.0329852	0.0419209	-0.0778996	0.0110429	-0.0373786	-0.0247502	0.0182882	-0.0380142	-0.0664152	0.0409168	-0.019123	0.75143	-0.248693	0.184904	0.19387
200071	TRUE	SO_0885	ABC transporter, ATP-binding protein (NCBI ptt file)	gi|24372474	fig|211586.1.peg.825	- none -	-0.248003	-0.181849	-0.529171	-0.117595	-0.263216	-0.117253	-0.0462837	0.0797557	0.0599192	0.110508	0.0360906	-0.312657	-0.0905279	-0.0265203	-0.0349882	-0.0834027	-0.0212878	-0.0653891	-0.0122189	0.0601246	-0.0651021	-0.140251	-0.11809	-0.0578243	-0.0284883	-0.0918136	-0.115429	-0.0899702	-0.0485035	-0.125505	-0.143873	-0.123158	-0.126383	-0.0724612	-0.0346542	0.000376138	0.0401492	-0.060472	-0.150634	0.618862	-0.488543	-0.126395	-0.134255
200073	TRUE	SO_0887	conserved hypothetical protein (NCBI ptt file)	gi|24372476	fig|211586.1.peg.827	- none -	0.167898	0.0332316	0.790464	-0.226397	0.276161	-0.111034	-0.137117	0.0745123	0.066012	-0.0547521	0.0458046	0.31465	0.401963	-0.423154	-0.492326	0.0482306	0.0107009	0.0198455	-0.093845	-0.0588266	-0.307566	-1.31242	-0.147775	-0.036166	-1.12639	-1.13962	-0.322096	-0.312684	-0.223256	-0.384484	-0.161735	-0.322882	-0.214644	-0.536141	-0.336484	-0.422819	-0.585293	-0.452557	-1.12249	-1.49127	-0.0068238	0.417206	0.0729394
200074	TRUE	SO_0888	amidase family protein (NCBI ptt file)	gi|24372477	fig|211586.1.peg.828	- none -	-0.139621	-0.178508	-0.140183	-0.161982	-0.125178	-0.254561	0.0765572	0.0608834	0.244323	-0.0311143	-0.063927	-0.485537	-0.046925	-0.0485352	-0.146554	-0.130402	0.0770594	0.0259522	0.175082	-0.0239452	-0.179219	-0.071287	-0.0394068	-0.0196479	-0.212514	-0.28414	0.0685602	0.0890955	0.0134603	-0.00164358	-0.0132799	0.00770609	0.0129188	-0.199278	0.139578	0.0645776	-0.0281931	-0.11128	-0.10753	0.159753	0.575257	0.276808	-0.330519
200075	TRUE	SO_0889	hypothetical protein (NCBI ptt file)	gi|24372478	fig|211586.1.peg.829	- none -	-0.129902	-0.0849456	-0.0190539	-0.142152	-0.0757299	-0.214529	-0.0287063	0.130974	-0.0381722	0.0337954	0.0513259	-0.373717	-0.0401529	0.0115812	0.0358385	0.0503347	-0.0228095	-0.0257667	4.87856e-05	0.0925203	0.0796188	-0.182311	-0.0714553	-0.0573134	-0.206184	-0.0814889	-0.161613	-0.0538131	-0.0732144	-0.145487	-0.17163	-0.199604	-0.159788	-0.0980291	-0.0217499	0.0208858	-0.069891	-0.132905	-0.320954	-0.406421	1.14053	0.124951	-0.142155
200076	TRUE	SO_0890	hypothetical protein (NCBI ptt file)	gi|24372479	fig|211586.1.peg.830	- none -	-0.0980157	0.0345956	-0.0614483	-0.0855882	-0.0278149	0.0984619	-0.0267271	0.139027	0.0910726	0.0557891	0.216247	-0.422029	0.0610734	0.167074	0.0474293	0.0660538	-0.0168051	-0.00403563	0.0280839	0.139261	0.139141	-0.134222	-0.0104332	-0.0128603	-0.0893451	0.0948365	-0.0161412	0.0180597	-0.00186504	0.012967	0.104055	0.0393165	0.0490842	0.046197	-0.0230295	0.00870357	0.0190425	0.0192791	-0.107153	0.0252043	0.128583	0.426855	0.0862585
200078	TRUE	SO_0892	ISSod1, transposase OrfB (NCBI ptt file)	gi|24372481	fig|211586.1.peg.832	- none -	0.0680811	0.133673	0.157112	-0.192694	-0.240671	-0.0910895	-0.0534629	0.177735	-0.0136446	0.0781063	0.0508772	-0.117534	0.128815	0.0292521	0.0361665	-0.074703	-0.0137677	0.00397414	-0.00179439	0.0590098	0.0534337	-0.297913	-0.0562182	-0.0285256	0.252445	0.303445	-0.00137082	0.0765058	0.172324	0.0291456	0.0390576	0.0669596	-0.0289233	-0.165836	-0.140809	-0.0151796	-0.0580669	-0.195898	-0.36246	-0.607762	-1.42628	-0.199563	0.319333
200079	FALSE	SO_0894	hypothetical protein (NCBI ptt file)	gi|24372482	fig|211586.1.peg.833	- none -	0.113651	0.080315	0.0372514	0.129495	0.145441	0.352288	-0.121832	0.0763008	-0.0451592	0.0951117	0.0818689	0.0468881	0.0091697	0.105665	0.0169967	0.0650323	0.0128093	-0.0387638	-0.0248282	0.0211222	0.0342248	0.319646	0.0531535	0.13427	0.0366006	0.0454491	-0.132733	-0.0764779	-0.00381722	-0.0252381	-0.00538999	-0.0209687	-0.135776	-0.117124	-0.0470345	-0.0956881	-0.0669504	0.0960966	0.285813	-0.0442544	-0.20519	0.0638008	0.0964286
200080	TRUE	SO_0895	pirin family protein (NCBI ptt file)	gi|24372483	fig|211586.1.peg.834	- none -	-0.109501	0.0586541	0.0598233	-0.0940201	0.101338	0.198437	-0.109948	0.0925631	0.0995949	0.0100515	0.0962921	-0.023632	-0.00819888	0.0274999	-0.00721105	-0.00234076	-0.0686243	-0.0605861	-0.0224156	0.025911	0.00781562	0.168112	-0.0264731	0.052088	0.0611397	0.0230275	-0.0163643	-0.0562456	-0.0556713	-0.0467326	0.0604436	-0.047421	-0.00509637	-0.0158697	-0.0651258	-0.0146975	-0.0452002	-0.026931	0.120468	0.515737	0.175686	0.508526	0.0317
200081	TRUE	SO_0896	hypothetical protein (NCBI ptt file)	gi|24372484	fig|211586.1.peg.835	- none -	0.0872784	0.0840747	0.106869	0.191447	0.313522	0.262598	-0.0662064	0.0519718	-0.10727	0.0584599	0.218016	-0.0205383	0.0590676	0.269633	0.0709111	0.0918337	0.082831	0.0841037	0.0586927	0.218679	0.188321	0.124882	0.202987	0.193972	0.0717685	0.184938	0.0462232	0.0426707	0.0419287	-0.0308042	0.123183	0.0421732	-0.00931961	0.0285684	-0.0127623	-0.00183458	-0.00756539	-0.00797218	0.0454903	-0.430871	0.576591	0.909037	0.0495874
200082	TRUE	SO_0897	ATP-dependent RNA helicase DbpA (NCBI ptt file)	gi|24372485	fig|211586.1.peg.836	ATP-dependent RNA helicases, bacterial	0.0106937	-0.024968	0.0469655	-0.0471288	0.0503238	0.0153174	0.00573961	0.146247	-0.0346588	0.0671912	-0.0442722	0.0238804	-0.0249123	-0.0173602	-0.010241	-0.0768744	0.0288977	0.000214372	0.0216537	0.0483727	-0.0260274	-0.0359793	0.036113	-0.00215055	0.0102347	0.0186613	0.0149584	-0.0148436	0.0233024	-0.0193479	-0.00576197	-0.000635494	-0.0264591	0.00641198	-0.0249981	0.0297196	0.0484232	-0.072126	-0.00452785	0.579048	0.0269234	0.459433	0.112879
200083	TRUE	SO_0898	conserved hypothetical protein (NCBI ptt file)	gi|24372486	fig|211586.1.peg.837	Tolerance to colicin E2	-0.199164	-0.0280546	-0.000244139	-0.246469	-0.189685	-0.351342	-0.104009	0.449978	0.173292	0.327197	0.243991	0.140456	-0.319604	-0.190147	-0.0402952	-0.1345	-0.253308	-0.392001	-0.00946065	0.146111	-0.397523	-0.0183617	-0.0805206	-0.197476	0.0107587	-0.151403	-0.0389939	-0.109538	-0.0245276	0.0300006	-0.0381727	-0.0536298	-0.0126897	0.0943445	0.0975986	0.230448	0.331904	-0.130958	-0.0231274	1.96355	0.213359	0.00532311	-0.192925
200084	TRUE	SO_0899	glyoxalase family protein (NCBI ptt file)	gi|24372487	fig|211586.1.peg.838	Serine-glyoxylate cycle	0.244749	-0.0446065	-0.573021	0.0191577	0.0267752	0.226482	-0.511587	0.0591607	-0.227956	-0.0668139	-0.399356	0.0077969	-0.139653	-0.414306	-0.159008	-0.165611	-0.241501	-0.393989	-0.0959087	-0.105325	-0.270171	0.0965507	-0.555557	-0.225587	0.0637716	-0.23288	-0.386184	-0.165333	-0.183048	-0.392196	-0.50826	-0.52347	-0.696237	-0.124889	0.00975388	0.0418649	0.05468	-0.000109017	0.21982	-0.643484	-0.422913	0.0225127	-0.281555
200085	TRUE	SO_0900	oxidoreductase, aldo/keto reductase family (NCBI ptt file)	gi|24372488	fig|211586.1.peg.839	- none -	-0.221284	-0.319124	-0.269595	-0.306798	-0.584229	-0.428525	0.00709933	0.128525	0.0730564	-0.00630288	-0.11791	0.116	0.00316257	-0.0105728	-0.0470301	0.0523621	-0.130527	0.122239	-0.0442278	0.0312631	-0.00533569	-0.668456	-0.63804	-0.446314	-0.0228824	-0.173535	-0.332465	-0.133982	-0.111138	-0.244011	-0.291144	-0.332224	-0.426334	-0.37457	-0.223057	-0.0538018	-0.0568285	-0.382011	-0.709972	1.52473	-0.879969	0.309315	-0.246297
200087	TRUE	SO_0902	NADH:ubiquinone oxidoreductase, Na translocating, alpha subunit (NCBI ptt file)	gi|24372490	fig|211586.1.peg.840	Na(+)-translocating NADH-quinone oxidoreductase and rnf-like group of electron transport complexes	-0.000270533	0.0471657	0.0469678	-0.126957	0.026918	0.223817	-0.00574888	0.189588	-0.137248	0.000592516	0.16855	-0.571658	0.0284444	0.104379	0.0675848	0.039369	0.0935586	0.0418878	-0.00126235	-0.0227519	0.0622147	0.0123099	0.0526644	0.0638521	-0.0937343	0.0716294	-0.05998	-0.00572832	0.0694648	0.0108075	0.0743615	0.100563	-0.0822062	-0.0772722	-0.0152377	0.0194617	0.0667407	0.0029157	0.0622512	0.0488439	0.052447	0.304141	0.1097
200088	TRUE	SO_0903	NADH:ubiquinone oxidoreductase, Na translocating, hydrophobic membrane protein NqrB (NCBI ptt file)	gi|24372491	fig|211586.1.peg.841	Na(+)-translocating NADH-quinone oxidoreductase and rnf-like group of electron transport complexes	0.0378335	0.021471	-0.139576	-0.32154	-0.15295	0.226145	-0.0986485	0.0410035	-0.259092	-0.0138018	-0.0261109	-0.294469	0.00159499	0.126284	0.0569423	0.0753531	0.0204187	0.137237	-0.0507536	0.0493711	0.0337025	0.0288727	0.00921023	0.0231773	0.0416881	0.0581574	0.0222415	0.0470327	0.030161	0.0460433	0.0732757	0.0105591	0.0749598	-0.0685357	-0.0515369	-0.0236201	-0.0894044	0.0985015	0.101709	-0.044665	0.557643	0.207107	0.115174
200089	TRUE	SO_0904	NADH:ubiquinone oxidoreductase, Na translocating, gamma subunit (NCBI ptt file)	gi|24372492	fig|211586.1.peg.842	Na(+)-translocating NADH-quinone oxidoreductase and rnf-like group of electron transport complexes	0.139786	0.234528	-0.048139	-0.38019	-0.535155	0.0172444	0.00200476	0.0945187	0.0930367	0.0925738	-0.0365267	-0.231008	0.0293018	-0.030181	0.0151619	0.0135653	-0.0239233	0.00679024	0.00933112	0.0307869	0.0496557	-0.410433	-0.150218	-0.0788555	0.126683	0.0367511	-0.0608286	0.0160082	0.0265248	-0.046535	-0.0834622	-0.05532	-0.0329657	-0.0843551	-0.0556677	0.0426976	-0.00722989	-0.223116	-0.39366	-0.498744	-0.193125	-0.365071	0.0553676
200090	TRUE	SO_0905	NADH:ubiquinone oxidoreductase, Na translocating, hydrophobic membrane protein NqrD (NCBI ptt file)	gi|24372493	fig|211586.1.peg.843	Na(+)-translocating NADH-quinone oxidoreductase and rnf-like group of electron transport complexes	-0.122157	-0.115039	-0.405504	-0.405455	-0.171858	-0.384612	-0.106522	-0.0272715	0.0734519	-0.0675223	-0.336128	-0.707017	-0.172097	-0.226903	-0.107559	-0.071724	-0.223842	-0.212776	-0.134702	-0.108476	-0.154295	0.347923	0.155423	0.059021	0.00787673	-0.131894	0.0984719	0.0898307	-0.052741	0.0412561	-0.0503377	0.0252137	0.17878	0.0820461	-0.0175422	0.0342118	0.0508199	0.20581	0.186307	2.77897	0.920559	0.119639	-0.013808
200091	TRUE	SO_0906	NADH:ubiquinone oxidoreductase, Na translocating, hydrophobic membrane protein NqrE (NCBI ptt file)	gi|24372494	fig|211586.1.peg.844	Na(+)-translocating NADH-quinone oxidoreductase and rnf-like group of electron transport complexes	0.112958	-0.104833	-0.40506	-0.142752	0.0622905	-0.0513871	-0.0878622	-0.000770848	0.0143733	-0.0504744	-0.10231	-0.0366571	-0.0285723	-0.0716658	-0.0590634	-0.0695089	0.000440936	-0.00411508	-0.0820046	-0.0766858	-0.0534043	0.268641	0.150566	0.0539056	0.0591219	-0.0810196	-0.0789581	-0.0357413	-0.0268617	0.0113459	-0.0478759	-0.0362848	0.000213775	-0.00410864	0.0551839	-0.0140725	-0.0547441	0.0407464	0.242719	0.786315	-1.01085	-0.546614	-0.133621
200092	TRUE	SO_0907	NADH:ubiquinone oxidoreductase, Na translocating, beta subunit (NCBI ptt file)	gi|24372495	fig|211586.1.peg.845	Na(+)-translocating NADH-quinone oxidoreductase and rnf-like group of electron transport complexes	0.0136561	0.0991429	0.0599878	-0.198968	-0.40632	-0.0224557	-0.0765455	0.162351	0.0185413	0.0414087	0.107254	-0.00829644	-0.0100348	0.0620011	-0.00329584	0.0148197	-0.0377678	0.0181565	0.0196966	0.0920673	0.063689	-0.330522	-0.12468	-0.10309	0.0796877	0.0509216	-0.149282	-0.0562575	-0.0339187	-0.0847795	-0.0528489	-0.0940552	-0.126511	-0.146735	-0.0465695	-0.0196449	-0.0290451	-0.202104	-0.283525	-0.239963	-0.139147	-0.133902	-0.0188464
200093	TRUE	SO_0908	conserved domain protein (NCBI ptt file)	gi|24372496	fig|211586.1.peg.846	- none -	0.0706906	-0.115234	0.151344	-0.00798126	0.127949	0.0345886	-0.00906768	0.116911	0.0136134	-0.0249758	0.0260872	0.0639279	0.00315681	0.0348927	0.00577818	0.0450316	-0.00140135	0.0398784	-0.0277883	-0.0133878	0.000236716	-0.145377	0.0137098	-0.0319468	-0.106565	-0.100966	-0.084448	-0.106316	-0.0743373	-0.0836815	-0.0258496	-0.0309322	0.0111171	-0.110593	-0.0598844	-0.0369752	-0.0393395	-0.0620217	-0.0681868	0.385459	0.200322	0.302487	-0.0314202
200094	TRUE	SO_0909	hypothetical protein (NCBI ptt file)	gi|24372497	fig|211586.1.peg.847	- none -	-0.103279	-0.0392404	-0.318927	-0.140904	-0.0443766	-0.138603	-0.0389834	0.0524662	-0.0127724	0.0704894	-0.112362	-0.093065	-0.037986	-0.22631	-0.10221	-0.0769883	-0.130265	-0.0952602	-0.0364078	-0.0503155	-0.108589	-0.0165782	-0.0550124	-0.0791895	-0.0474875	-0.108198	-0.0248298	0.0238567	-0.00527553	-0.0420842	-0.023009	-0.0162308	0.0060557	0.0486089	-0.0173617	0.0220186	0.025229	-0.0786025	-0.0130084	0.904289	0.322588	-0.310284	-0.0010144
200095	TRUE	SO_0910	hypothetical protein (NCBI ptt file)	gi|24372498	fig|211586.1.peg.848	- none -	0.0586561	-0.0877347	0.241785	0.135949	0.175948	0.163625	-0.088172	0.0546641	0.0371564	0.0336631	0.029626	-0.0871835	-0.147923	-0.0165784	0.011321	-0.0275145	-0.173583	-0.140017	-0.077741	0.0809178	0.0447292	0.345007	0.233747	0.0454396	-0.0588502	-0.0489625	-0.0582381	-0.00225142	-0.0787852	-0.00638883	0.00077647	-0.105344	-0.0331684	-0.0807237	-0.0290145	-0.0631401	-0.0721699	0.241432	0.227021	-0.473218	0.525863	0.668307	0.0148692
200097	TRUE	SO_0913	cell filamentation protein Fic (NCBI ptt file)	gi|24372500	fig|211586.1.peg.850	- none -	-0.397633	-0.162946	0.212642	-0.114112	-0.165855	-0.171378	-0.079174	0.108437	-0.0364359	0.0267272	0.106842	-0.247771	0.0359652	0.151406	0.0998566	0.0168769	-0.0597383	-0.0174044	0.0191431	0.1543	0.0720123	0.058478	-0.152942	0.050069	0.0234734	0.159352	0.123552	0.0542735	0.0864761	0.102068	0.155029	0.10907	0.0979626	-0.0323048	-0.0196616	0.0316985	0.00292791	-0.182544	0.0768116	0.135348	0.25344	0.366055	0.00727076
200098	FALSE	SO_0914	conserved hypothetical protein (NCBI ptt file)	gi|24372501	fig|211586.1.peg.851	Beta-lactamase	-0.0176183	0.0750631	-0.062226	-0.138234	-0.283671	0.0542917	-0.186697	-0.0338301	-0.118697	-0.0683563	0.012892	-0.306638	-0.0305934	0.00166486	-0.053028	-0.00626432	-0.0670256	-0.0334923	-0.0590025	0.155253	0.0626156	-0.0917053	-0.0328925	-0.0576143	-0.00894827	0.062349	-0.118045	-0.0483019	-0.0303609	-0.0508152	-0.0152628	-0.1048	-0.000483106	-0.136301	-0.198739	-0.107155	-0.180486	-0.155277	-0.165746	-1.14701	-0.17233	0.0686368	0.263589
200099	TRUE	SO_0915	ankyrin domain protein (NCBI ptt file)	gi|24372502	fig|211586.1.peg.852	- none -	-0.0854039	-0.0321757	-0.0860248	-0.0212669	-0.189298	-0.0921747	-0.0232999	0.0585085	0.0642896	0.0589222	-0.0317166	0.0826881	-0.0143218	-0.159304	-0.0578646	-0.117975	-0.0465584	-0.0115712	-0.0040354	-0.0380552	-0.052025	-0.0448998	-0.0475882	-0.0609712	0.110694	-0.0289858	-0.0490822	-0.0410582	-0.0643945	-0.111676	-0.140176	-0.0802952	-0.127937	-0.0940226	-0.042832	0.0379042	0.00241374	-0.0696859	-0.10744	-0.51746	0.561859	0.390279	0.14874
200100	TRUE	SO_0916	transcriptional regulator, MarR family (NCBI ptt file)	gi|24372503	fig|211586.1.peg.853	- none -	0.0560191	-0.466737	-0.57987	-0.0982827	-0.305559	-0.0108674	-0.0156971	-0.0274017	0.0472695	-0.126432	0.0537861	-0.0207994	-0.00645444	0.0338151	-0.12531	0.0518956	-0.0477942	0.00703173	-0.110893	-0.15374	-0.0499927	0.0123412	-0.243861	0.108888	-0.027371	-0.0438176	0.0264478	0.0167743	0.056117	-0.0183512	0.0279618	-0.0369746	-0.0450954	0.0593013	-0.227784	-0.0205524	-0.0599524	0.0288193	-0.236634	0.335926	-1.73197	-0.429357	-0.40951
200101	TRUE	SO_0917	conserved hypothetical protein TIGR00258 (NCBI ptt file)	gi|24372504	fig|211586.1.peg.854	Housecleaning nucleoside triphosphate pyrophosphatases	-0.213453	-0.0531283	0.263365	-0.102883	-0.218201	-0.249063	0.0816	0.341251	0.149762	0.150976	0.16891	0.0140264	0.0554615	0.203994	0.0670532	0.0328999	0.0698297	0.102618	0.111268	0.138171	0.0598078	-0.397599	-0.255578	-0.119443	0.00618967	0.081412	-0.0751337	-0.00890337	0.0240178	-0.163661	0.00956748	-0.0468823	-0.112622	-0.125208	0.0975392	-0.0241282	0.0271893	-0.228415	-0.191215	1.10543	0.0135658	-0.059081	0.0751903
200102	TRUE	SO_0918	aculeacin A acylase (NCBI ptt file)	gi|24372505	fig|211586.1.peg.855	- none -	-0.352174	-0.183462	-0.0677569	-0.147544	-0.00670079	-0.266114	0.0247202	0.152913	0.145255	0.0590008	-0.036512	-0.196408	0.0774562	0.0525849	0.035853	-0.0458714	-0.000772643	0.0194909	-0.0343824	0.080473	0.118808	0.0385796	0.0514394	0.0055834	-0.157364	-0.103069	0.017016	-0.0308921	-0.0958478	-0.0323345	-0.105676	-0.0562644	-0.0231621	-0.0372155	0.0136431	0.0217315	0.0125321	-0.0779703	0.0177895	-0.374064	-0.647889	-0.425652	-0.122258
200103	TRUE	SO_0919	serine transporter, putative (NCBI ptt file)	gi|24372506	fig|211586.1.peg.856	Glycine and Serine Utilization; <br>Pyruvate Alanine Serine Interconversions	-0.0824303	-0.232243	0.412593	-0.148944	0.278703	-0.287978	0.0458453	0.23539	-0.0100888	0.00847078	0.0750258	0.193993	0.0194942	0.119808	0.00229593	0.0199175	-0.0415796	0.0297218	-0.0533412	0.0136804	-0.0938391	-0.548442	-0.755386	-0.154492	-0.465837	-0.0931609	-0.411733	-0.317515	-0.262921	-0.370701	-0.229112	-0.352422	-0.398049	-0.301285	-0.181225	-0.129441	-0.0496498	-0.0926132	-0.25107	1.88065	0.356857	0.444824	-0.0817374
200104	FALSE	SO_0920	acetyltransferase, GNAT family (NCBI ptt file)	gi|24372507	fig|211586.1.peg.857	- none -	-0.191773	-0.376218	-0.0721852	0.0739391	-0.0040033	-0.355984	0.0082849	0.291621	0.234724	-0.0147774	-0.0423175	0.0285783	0.0637396	0.00948836	0.0597759	-0.0306573	0.0459234	-0.034813	0.0579053	0.0155116	0.0244836	0.1567	0.247441	0.133615	-0.132702	-0.0366238	0.43479	0.00153977	0.0521593	0.270044	0.250257	0.198038	0.28596	0.0716067	0.125763	0.091455	0.201877	-0.140651	0.418198	0.538805	1.11147	-0.0625946	-0.505564
200105	TRUE	SO_0921	hypothetical protein (NCBI ptt file)	gi|24372508	fig|211586.1.peg.858	- none -	0.0646117	0.19473	0.377459	0.0104046	-0.0201957	0.117076	-0.00580099	0.257249	0.0800782	0.131227	0.318897	-0.00560412	0.149722	0.283676	0.119149	0.00688905	0.0279462	0.147147	0.0752306	0.00572475	0.124893	-0.129265	-0.166172	-0.0439685	0.0674435	0.248118	0.0424702	0.0331371	0.0948612	0.0156574	0.190262	0.16134	-0.0927866	-0.00942966	0.0221583	0.0431506	0	-0.124316	-0.10325	-1.2636	-1.2468	0.409403	0.206516
200106	TRUE	SO_0922	proton/glutamate symporter (NCBI ptt file)	gi|24372509	fig|211586.1.peg.859	Glutamate and Aspartate uptake in Bacteria; <br>ZZ gjo need homes	-0.113273	-0.137558	0.0832386	0.0907578	-0.00998026	-0.01849	-0.0843854	0.0321023	0.0227362	-0.0297333	0.029615	-0.0457825	-0.00931034	0.0070792	-0.0337117	0.0148675	-0.0816441	-0.0268109	-0.0368412	0.0287563	-0.0397503	0.100178	0.0208798	0.0650227	0.0348842	0.0486819	-0.0152107	0.00298851	-0.0422552	0.0132026	0.087159	0.0217323	-0.00336946	-0.020587	-0.00718891	0.0158736	-0.0653306	0.0414405	0.126363	-0.0265256	0.239878	-0.0608156	-0.115662
200107	FALSE	SO_0923	conserved hypothetical protein (NCBI ptt file)	gi|24372510	fig|211586.1.peg.860	- none -	0.606175	-0.230685	0.253068	0.213327	-0.230372	0.465647	-0.160647	0.389092	-0.306312	-0.0209074	0.0765305	0.228079	0.156763	0.226059	0.121943	0.0621637	0.0185036	-0.0349255	0.0369889	0.0930055	0.0588401	0.664073	0.4287	0.468762	0.315885	0.396748	0.273926	0.117772	0.23884	0.308231	0.380643	0.291184	0.180254	0.19417	0.0723563	0.132676	0.0204551	0.353798	0.757441	0.749506	0.330878	0.145042	0.111556
200108	TRUE	SO_0924	hypothetical protein (NCBI ptt file)	gi|24372511	fig|211586.1.peg.861	- none -	-0.520071	-0.275614	-0.406211	-0.124352	-0.51155	-0.405737	-0.0493164	0.00286845	0.144849	0.0976047	-0.398846	-0.178065	-0.0207342	-0.18239	-0.056092	0.000169958	-0.0525316	-0.0388787	0.00122224	0.00935543	-0.0704427	-0.039068	0.0458467	-0.0326196	0.177426	-0.107788	0.0374108	0.0427258	-0.035471	-0.103437	-0.276887	-0.119571	-0.0040005	-0.108793	-0.0480993	-0.0646859	-0.159893	-0.0459748	-0.424109	-0.908695	-0.550211	-1.1042	0.135249
200109	TRUE	SO_0925	GGDEF domain protein (NCBI ptt file)	gi|24372512	fig|211586.1.peg.862	- none -	0.0464952	0.027759	0.19968	0.00525457	-0.0548177	-0.0894205	0.0115727	0.0559257	0.0588504	-0.00439234	0.264652	0.229897	0.0969478	0.218823	0.108936	0.103395	0.0523546	0.157658	0.0471794	-0.106982	0.158653	-0.180436	-0.168977	-0.0566895	0.149548	0.142995	-0.113802	-0.0597795	-0.0124839	-0.0792484	0.158711	-0.0618673	-0.0727797	-0.0659833	-0.00787758	-0.00148973	0.0173127	-0.189649	-0.165341	-0.788754	0.312869	0.0151902	-0.158969
200110	TRUE	SO_0926	acetyltransferase, GNAT family (NCBI ptt file)	gi|24372513	fig|211586.1.peg.863	- none -	-1.31435	-0.786706	0.351815	-0.355278	-0.458231	-0.594189	0.043724	0.25689	0.0412506	0.112228	0.313478	-0.397665	-0.0354319	0.139222	0.131546	0.0586431	-0.172033	-0.0728015	0.0496747	0.188264	0.226482	-0.222178	-0.293115	-0.288987	-0.487222	-0.197583	-0.518851	-0.355304	-0.423008	-0.472282	-0.404722	-0.592424	-0.576344	-0.31989	-0.261127	-0.127038	-0.0141666	-0.235332	-0.19285	-0.562406	-1.39191	-0.902345	-0.0556186
200111	TRUE	SO_0927	hypothetical protein (NCBI ptt file)	gi|24372514	fig|211586.1.peg.864	- none -	0.298148	0.308986	0.306754	-0.126492	-0.206542	0.0346498	-0.28094	-0.02127	-0.312694	0.0198655	-0.272744	-0.403825	0.111541	-0.123687	0.00080488	0.0291227	-0.198675	-0.102133	-0.242653	-0.106924	-0.245291	0.212585	0.202976	0.0759702	-0.0449601	-0.0442578	0.189347	0.0968419	0.085714	0.14704	0.0731288	0.316494	0.303879	-0.0440479	0.111549	-0.0582595	-0.0792298	0.161575	0.0149163	1.65992	-0.402587	0.167005	0.292447
200112	TRUE	SO_0928	GGDEF domain protein (NCBI ptt file)	gi|24372515	fig|211586.1.peg.865	- none -	0.0901161	0.376541	0.412874	-0.13287	-0.522109	0.0648298	0.0370901	0.0960674	0.0607823	0.135236	0.210864	-0.822773	0.114222	0.207104	0.0808313	0.108472	0.0608256	0.0151523	0.0415078	0.146657	0.145999	-0.104812	0.0105283	-0.0341522	-0.0200482	0.206984	0.104768	0.0136665	0.120522	0.129651	0.165542	0.150325	0.0994961	0.0346816	-0.00949	0.0167865	0.0230571	-0.0989218	-0.262192	0.371225	-0.0263414	0.0804435	0.20585
200114	FALSE	SO_0930	transketolase (NCBI ptt file)	gi|24372517	fig|211586.1.peg.867	Pentose phosphate pathway	-0.146185	1.46314	-1.19783	-0.198385	-1.80067	0.260308	-0.130434	0.125949	0.159621	0.189417	0.00758688	-0.61815	0.138225	-0.0178588	0.0780757	-0.166905	0.00485788	-0.0520648	-0.114872	0.0492323	0.082814	0.300489	1.27212	0.721718	0.222993	-0.0309846	1.19799	0.689563	0.770958	0.808664	0.799179	1.18411	1.18119	0.45962	0.222411	-0.0248158	-0.0520354	0.276197	-0.0473173	-0.165561	-2.71096	-1.83845	1.79331
200115	TRUE	SO_0931	D-erythrose-4-phosphate dehydrogenase (NCBI ptt file)	gi|24372518	fig|211586.1.peg.868	Pyridoxin (Vitamin B6) Biosynthesis	-2.79719	-3.29866	-5.24794	-0.00174162	-1.30921	-2.50949	-0.197642	-0.263933	-0.373506	-0.150708	-0.117497	-0.577624	-0.978222	0.0177912	-0.415754	-0.149609	-0.166257	-0.124844	-0.166649	-0.168835	-0.20966	0.874907	-2.43036	-2.68765	0.249331	0.243865	-3.84191	-2.26331	-3.42681	-2.31842	-3.53177	-4.88856	-6.0654	-0.00842969	-0.267863	-1.80285	-2.0114	-0.51588	0.631177	-3.26538	-5.38312	-4.65488	-1.81194
200116	FALSE	SO_0932	phosphoglycerate kinase (NCBI ptt file)	gi|24372519	fig|211586.1.peg.869	YgfZ; <br>Glycolysis and Gluconeogenesis; <br>Entner-Doudoroff Pathway	-3.2314	-2.24404	-4.39421	-1.05505	-0.859782	-2.10686	-0.35826	-0.357422	-0.358131	-0.505878	-0.727729	0.427219	-1.40688	-0.0491535	-0.756983	-1.66171	-0.2238	-0.267586	-0.228321	-0.708466	-2.55808	-5.98207	-2.89167	-3.02883	-4.12543	-5.59482	-3.18763	-2.18185	-2.87247	-2.0363	-2.6205	-4.2661	-5.61858	-4.68673	-0.243434	-5.45842	-5.3891	-1.04157	-6.12213	-3.83736	-3.07234	-5.19487	-3.38899
200118	TRUE	SO_0934	conserved hypothetical protein (NCBI ptt file)	gi|24372521	fig|211586.1.peg.871	- none -	0.165129	0.345684	-0.0236332	0.0724719	-0.0172212	0.538659	-0.219491	0.263542	0.253789	0.00492772	-0.286389	-0.15324	-0.124088	-0.140162	-0.0593435	-0.111879	0.0229729	-0.0895081	0.137565	0.0703416	-0.0301918	0.109435	0.0241827	0.10658	0.0464034	0.0837111	-0.0115455	0.103377	-0.0411451	0.00949496	-0.0956744	0.0190806	0.0126049	0.153704	0.0212238	0.0580673	0.121958	-0.00258316	-0.00188795	0.230195	0.874982	-0.131784	0.241179
200119	TRUE	SO_0935	Na+/H+ antiporter (NCBI ptt file)	gi|24372522	fig|211586.1.peg.872	NhaA, NhaD and Sodium-dependent phosphate transporters	0.0457847	-0.0281012	0.0214924	-0.0162531	0.0807274	0.0389567	0.0123513	-0.000791413	0.0863625	-0.00423234	0.0641373	-0.106705	-0.089725	-0.0122772	-0.114155	-0.0882714	-0.109546	-0.125272	-0.0234499	-0.0402529	0.00932468	0.0727595	0.0563194	-0.0162739	-0.0889387	-0.019529	0.0388336	-0.00805501	-0.0540658	0.131005	0.0498739	0.101956	0.0973357	0.04335	-0.0110344	-0.0225192	-0.0187576	-0.0347478	0.0502132	0.034358	0.676479	0.540993	-0.0314538
200120	TRUE	SO_0936	transcriptional regulator (NCBI ptt file)	gi|24372523	fig|211586.1.peg.873	- none -	0.30602	0.129079	0.564322	-0.00515279	0.200947	0.205073	0.0599382	0.0987141	0.0458226	0.0155566	0.189231	0.0717885	-0.0503236	0.0941517	-0.00653344	-0.0115551	-0.0144765	0.00850897	0.0111284	0.0606255	0.094354	0.159105	0.0709663	0.0475586	0.171752	0.127427	0.040295	-0.0156018	0.0265559	0.0169105	0.0699973	0.0364603	0.0351919	0.00295393	-0.0593911	-0.0375904	0.0228724	-0.146249	0.0437475	-0.734273	0.345543	0.407891	0.124987
200121	TRUE	SO_0937	hypothetical protein (NCBI ptt file)	gi|24372524	fig|211586.1.peg.874	- none -	0.0541046	0.114492	0.20189	-0.0136803	0.11038	0.0838613	-0.0251157	0.102143	0.0754672	0.0414291	0.160173	-0.481328	0.0472818	0.173898	0.0931697	0.0800381	0.0395917	0.0329043	0.0234894	0.069515	0.128524	-0.0138674	-0.0100526	0.0302416	-0.155661	0.070767	-0.0127522	-0.0186617	0.0242342	0.0264095	0.102574	0.0194212	-0.046957	-0.0231385	0.00485943	0.0164815	-0.00240332	-0.00295263	-0.0672284	-0.00725966	0.358663	-0.0232962	0.0685183
200122	FALSE	SO_0938	hypothetical protein (NCBI ptt file)	gi|24372525	fig|211586.1.peg.875	- none -	0.0424044	-0.0384606	0.0575709	0.0810062	-0.0770719	-0.0330694	-0.00038492	0.122063	-0.10313	0.0869917	-0.0717295	0.119894	-0.0727539	-0.0389116	0.0173128	0.00696264	-0.0599348	-0.113969	0.00852016	0.0265563	-0.0267961	0.124444	0.0569708	0.0640093	0.0762222	-0.0797201	-0.0553061	-0.0314143	2.20833e-05	-0.0756759	-0.0526963	-0.0587736	-0.0533908	-0.0563908	0.0299206	0.0148918	0.0373478	0.0623325	0.15767	-0.602454	0.264081	0.228259	-0.0430799
200124	TRUE	SO_0940	transcriptional regulator-related protein (NCBI ptt file)	gi|24372527	fig|211586.1.peg.877	- none -	0.979654	1.29661	0.0979493	0.256089	-0.195329	0.797505	-0.463152	-0.477543	-0.428178	-0.238995	-0.658981	-0.260664	-0.55886	-0.21751	-0.498206	-0.596721	-0.515245	-0.43646	-0.551754	-0.498984	-0.992088	-1.39869	-0.279055	-0.503376	-0.66552	-1.00051	0.247107	-0.454363	-0.561238	0.0399991	-0.170566	-0.11617	-0.324624	-0.63414	-0.223867	-0.482082	-0.463176	-0.294039	-1.6026	-1.55492	-0.434858	0.882874	1.26906
200125	TRUE	SO_0941	hypothetical protein (NCBI ptt file)	gi|24372528	fig|211586.1.peg.878	- none -	0.00800568	0.198282	0.840357	0.0581747	0.122525	-0.0278666	0.129226	0.133314	0.155809	0.0755449	0.367188	0.0063764	-0.0574021	0.146937	-0.0169217	-0.070517	-0.00571343	0.034749	-0.00392264	0.119054	0.0473675	-0.0786825	-0.10359	-0.0303727	0.0267979	0.0871936	-5.44256e-05	-0.03488	0.051065	-0.0839983	0.203527	0.0920209	0.0361853	0.000509504	-0.0624632	-0.0179264	0.0260716	-0.13751	-0.0684414	0.261658	0.579639	0.909188	0.0872415
200126	TRUE	SO_0942	conserved hypothetical protein (NCBI ptt file)	gi|24372529	fig|211586.1.peg.879	- none -	-2.5089	-3.39497	-4.0493	-0.27907	-0.857827	-3.87533	-0.163454	0.00788972	0.0844185	-0.112315	-0.0867654	-0.167168	-0.310799	-0.0485226	-0.337478	-0.17311	-0.236727	-0.305686	-0.236874	-0.075372	-0.311378	-5.61648	-3.75303	-5.04811	-3.50713	-5.20499	-2.48958	-3.17393	-4.89431	-3.69563	-4.67317	-5.15897	-5.3706	-4.37624	-0.062111	-0.0886771	0.0450645	-1.17523	-5.73635	-4.65852	-3.98795	-4.40678	-2.97904
200127	TRUE	SO_0943	sensory box protein, putative (NCBI ptt file)	gi|24372530	fig|211586.1.peg.880	- none -	0.46893	0.360113	-2.09794	-0.071662	0.927847	1.46989	-0.189422	0.279667	-0.962555	0.134938	0.0437066	-0.512346	0.195289	-0.0352723	0.223056	0.281606	-0.165995	-0.145446	-0.00776859	0.147882	0.165789	-0.496084	-0.734119	-0.252234	-0.522512	-0.339833	-2.15336	-0.32592	-0.879765	-0.677108	-1.29942	-1.53688	-3.70558	-0.250683	-0.0612747	-0.360594	-0.19711	-0.124393	-0.157135	-1.07823	-2.78462	-3.147	-0.602151
200128	TRUE	SO_0944	conserved hypothetical protein (NCBI ptt file)	gi|24372531	fig|211586.1.peg.881	- none -	-0.321628	-0.132457	-4.92434	-0.0740694	-0.951955	-0.0432317	-0.115263	0.0765999	0.0639338	0.0100738	-0.265483	0.00123057	-0.00620315	-0.11375	-0.0362636	-0.0685706	-0.0828681	-0.210292	-0.060394	-0.0384237	-0.0881645	-0.0977773	0.0142282	-0.00385385	0.0522092	-0.0846535	-0.0263069	-0.0159831	0.00284217	-0.106599	-0.169066	-0.0752132	-0.0825247	-0.102282	0.00156303	0.0575741	-0.0197488	-0.00214879	0.144065	-0.24921	-4.74076	-4.61159	-0.0269951
200129	TRUE	SO_0945	AcrB/AcrD/AcrF family protein (NCBI ptt file)	gi|24372532	fig|211586.1.peg.882	- none -	0.0882196	0.021444	-0.0682607	-0.0300568	0.0310338	0.146025	-0.0501395	0.0807387	0.0498183	-0.00918867	0.07714	-0.00283071	-0.0693186	-0.0294694	-0.0304718	-0.0758019	-0.103739	-0.083878	-0.0673591	0.0304653	-0.0430297	0.00852938	0.0209626	-0.0572534	0.102359	0.0196125	0.00933024	-0.0127751	-0.0316748	-0.00581536	0.0340201	0.0491083	-0.019801	-0.00197273	-0.0143011	-0.00392864	0.0307597	-0.0193464	0.0693115	0.768478	0.402508	0.0355941	-0.160827
200130	TRUE	SO_0946	conserved hypothetical protein (NCBI ptt file)	gi|24372533	fig|211586.1.peg.883	Multidrug Resistance Efflux Pumps	0.0155312	-0.178427	0.0787726	-0.0948354	0.0988755	-0.113918	-0.0833076	-0.0208114	-0.0767699	-0.0255229	-0.260178	-0.0880996	0.0270993	-0.141596	-0.108018	0.0278528	0.0385228	-0.121236	0.00940185	-0.0149277	0.012617	0.29265	0.208906	0.0895934	-0.0849668	-0.123258	0.0493918	-0.0115349	-0.017789	0.060112	-0.101559	0.0201551	0.0309624	-0.0156552	-0.00551619	0.0219722	-0.0108964	0.116279	0.21016	-0.0255752	-0.773683	-0.456012	-0.203939
200131	TRUE	SO_0947	ATP-dependent RNA helicase SrmB (NCBI ptt file)	gi|24372534	fig|211586.1.peg.884	ATP-dependent RNA helicases, bacterial	0.167748	1.13687	0.218597	0.327549	-0.745783	0.487055	-0.151681	-0.179686	-0.263978	-0.307712	-0.43372	-0.108637	-0.542263	-0.212931	-0.0962726	-0.692863	-0.0743461	-0.00848587	-0.169334	-0.681707	-1.06236	-1.83825	-0.589154	-0.866897	-1.31653	-1.30371	-0.680018	-0.92028	-0.964862	-0.903298	-1.07349	-1.49562	-1.82283	-0.801435	-0.445872	-0.688847	-0.41369	-0.392119	-1.8348	3.27402	1.44286	-0.327942	1.12734
200132	TRUE	SO_0948	conserved hypothetical protein (NCBI ptt file)	gi|24372535	fig|211586.1.peg.885	Heat shock dnaK gene cluster extended; <br>RNA methylation	0.0975321	0.00879516	0.186044	-0.0699884	-0.125624	-0.0531942	-0.0445194	0.0969589	0.0468435	0.0702098	0.0855315	-0.64932	-0.0333889	0.0668107	0.0327001	0.0842712	-0.0724471	-0.0747736	-0.013396	0.102128	0.0333044	-0.103964	0.0351904	0.0154125	-0.25367	0.0285367	-0.0772037	-0.0249472	-0.00169088	-0.0174206	0.0228049	-0.0541077	0.0337996	-0.0312569	0.0179268	0.020522	-0.0203819	0.0463449	-0.201874	-0.016619	0.954613	0.052116	0.068816
200133	TRUE	SO_0949	branched-chain amino acid transport system II carrier protein BrnQ (NCBI ptt file)	gi|24372536	fig|211586.1.peg.886	- none -	-0.487808	-0.417064	-0.238795	-0.145988	-0.302618	-0.488667	0.110602	0.219747	0.153219	0.10414	0.0285476	0.148834	0.068033	-0.0388844	0.0900701	-0.021183	0.0698778	-0.00834578	0.0689596	0.0342098	-0.085916	0.0276407	0.0813564	0.0777556	0.0931322	0.0207917	0.0837969	0.0215897	0.0211647	-0.0248756	-0.038364	0.0621331	-0.0442386	-0.0118086	0.0603414	0.089558	0.11567	0.0433007	0.212798	0.664216	-0.802824	-1.17788	-0.485403
200134	FALSE	SO_0950	integrase/recombinase XerD (NCBI ptt file)	gi|24372537	fig|211586.1.peg.887	- none -	0.381772	-0.0587359	-0.146475	0.0872287	0.0110982	0.403702	-0.402187	-0.466077	-1.34315	-0.278834	-0.275129	-1.16226	-0.476699	-1.35973	-0.341961	-0.380686	-0.362331	-0.355403	-0.294459	-0.6347	-1.04467	-1.30263	-1.86916	-0.645397	-1.20976	-1.24815	-1.3514	-0.651688	-0.899233	-1.39896	-1.5991	-1.83805	-2.65316	-0.909348	-0.783777	-1.08046	-0.808764	-0.242139	-1.45419	-2.92183	-0.425242	-0.0616027	-0.17152
200135	TRUE	SO_0951	thiol:disulfide interchange protein DsbC (NCBI ptt file)	gi|24372538	fig|211586.1.peg.888	YgfZ; <br>Periplasmic disulfide interchange	0.146225	-0.0160762	-0.302899	0.161756	-0.286023	-0.220314	-0.0661265	0.0117625	0.0356618	0.217839	-0.0626006	0.272886	-0.0287359	0.0579042	-0.0138149	0.0258651	0.192823	-0.365248	-0.0878227	0.232349	0.400812	0.522762	0.429756	0.206359	0.161209	0.136123	0.404307	0.162865	0.198163	0.336743	0.229482	0.441238	0.508483	0.232424	-0.000975387	0.1716	0.0330731	0.119473	0.566294	-0.85638	-0.364772	0.279262	-0.27712
200136	TRUE	SO_0952	single-stranded-DNA-specific exonuclease RecJ (NCBI ptt file)	gi|24372539	fig|211586.1.peg.889	DNA repair, bacterial RecFOR pathway; <br>DNA Repair Base Excision	0.126552	0.0787561	-0.0192283	0.00714674	0.0621	0.0700206	-0.0766097	-0.00961704	-0.40738	-0.1101	-0.0912847	-0.416816	0.029598	-0.0185135	-0.0924579	-0.070944	-0.128165	-0.0436392	-0.132611	-0.159454	-0.0463412	-0.1422	-0.162394	-0.0661342	-0.26461	-0.0471093	0.000779116	-0.00958413	-0.00932444	-0.0492581	-0.0654421	-0.0887515	-0.0697204	0.0278936	-0.0274867	-0.127044	0.0157238	0.00838628	-0.284747	-0.45051	0.0608476	-0.0800641	-0.0508684
200137	TRUE	SO_0953	hypothetical protein (NCBI ptt file)	gi|24372540	fig|211586.1.peg.890	- none -	-0.154071	-0.29796	-0.381283	-0.208541	0.0956502	-0.221085	-0.170302	-0.0831119	0.116575	-0.0658114	-0.365313	-0.234312	-0.0144945	-0.191348	-0.0927141	-0.0416062	-0.0517495	-0.00414273	-0.0779064	0.0824876	0.00455885	0.190642	0.106997	0.0543267	-0.0876887	-0.35421	-0.0318137	-0.0354929	-0.126634	-0.115523	-0.366338	-0.220927	0.0129121	-0.0436608	-0.0447248	-0.0181498	-0.00416804	0.13937	-0.0792002	-0.81533	1.03064	0.42766	-0.217544
200139	FALSE	SO_0955	hypothetical protein (NCBI ptt file)	gi|24372542	fig|211586.1.peg.892	- none -	-0.0141533	0.108899	-0.138813	0.109435	0.123645	-0.0643598	0.121189	0.400487	0.179792	-0.18004	-0.140487	-0.0156797	0.0744628	-0.0560274	0.141706	0.104058	0.1478	0.0850773	0.19529	-0.30562	-0.00554224	0.347849	0.242625	0.254365	0.102678	0.048781	0.198745	0.114379	0.100014	0.027521	-0.0403029	0.158435	0.258283	0.169173	0.183008	0.248657	0.275542	0.257856	0.279642	1.33447	-0.596948	-0.113905	0.200998
200140	TRUE	SO_0956	alkyl hydroperoxide reductase, F subunit (NCBI ptt file)	gi|24372543	fig|211586.1.peg.893	Thioredoxin-disulfide reductase	-0.126374	-0.0948505	-0.122379	-0.0779789	0.136092	-0.0603315	0.0580446	-0.0792743	-0.174722	-0.115034	-0.0523039	-0.601733	-0.105913	-0.108469	-0.112033	-0.0527725	-0.147659	-0.173113	-0.184927	-0.15177	-0.120124	0.051998	0.0261593	-0.087986	-0.390873	-0.219874	-0.107714	-0.0726588	-0.106138	-0.0312906	-0.0488903	-0.0868726	0.0236271	-0.0436933	-0.0435243	-0.116349	-0.0290235	-0.0885424	-0.0366989	0.499894	0.123051	-0.183536	-0.0931526
200142	TRUE	SO_0958	alkyl hydroperoxide reductase, C subunit (NCBI ptt file)	gi|24372545	fig|211586.1.peg.894	Thioredoxin-disulfide reductase	0.117902	0.0486133	-0.244427	-0.0141519	-0.226896	0.148385	-0.230184	-0.16469	-0.576038	-0.155055	-0.403908	-0.48227	0.0574659	-0.240758	0.00467432	-0.087839	-0.247885	-0.252542	-0.240382	-0.422826	-0.479129	-1.04378	-0.918161	0.140065	-0.864321	-0.998231	-0.905897	0.0956365	-6.18745e-05	-1.17574	-1.3284	-1.29858	-1.29031	-0.280187	-0.0322341	-0.318543	0.1392	-0.113135	-1.1884	-1.40491	1.81672	0.401794	0.184402
200143	TRUE	SO_0959	cytosol aminopeptidase (NCBI ptt file)	gi|24372546	fig|211586.1.peg.895	Aminopeptidases (EC 3.4.11.-)	0.168063	0.0698923	0.0988321	0.0571708	0.230415	0.153824	0.0559257	0.184465	0.0982328	0.0731039	0.137196	-0.0844185	0.0642212	0.167606	0.102154	0.00207528	0.0956161	0.0404996	0.049907	0.045918	0.0882222	0.117315	0.0374289	0.074718	-0.0501388	0.100215	-0.0140598	0.00743244	1.66383e-05	-0.0172345	0.0702108	0.0379735	-0.0546543	-0.0227638	0.0180927	-0.0106025	0.0360624	0.0316921	0.154212	-0.0068119	0.438297	0.111772	0.0462301
200144	TRUE	SO_0960	hypothetical spermidine synthase (NCBI ptt file)	gi|24372547	fig|211586.1.peg.896	- none -	-0.125963	-0.388907	-0.450434	-0.180196	-0.116637	-0.258368	-0.174992	-0.0488469	-0.31363	-0.0282917	-0.141835	-0.698981	-0.0833697	-0.23866	-0.210685	-0.0847849	-0.203209	-0.109552	-0.0693138	-0.119047	-0.287387	-0.323884	-0.176526	-0.135663	-0.393974	-0.452034	-0.215714	-0.203723	-0.206349	-0.199474	-0.321659	-0.248367	-0.350115	-0.205347	-0.168662	-0.155833	-0.198105	-0.121461	-0.271235	-0.595949	-0.339537	-0.179428	-0.127702
200145	TRUE	SO_0961	conserved hypothetical protein (NCBI ptt file)	gi|24372548	fig|211586.1.peg.897	- none -	0.0239714	-0.138031	-0.273926	-0.0775885	-0.295737	-0.357221	-0.0643997	0.0420113	-0.0140477	0.0677819	-0.08758	-0.178418	-0.066024	-0.154408	-0.169147	-0.0234441	0.00864846	-0.073407	0.0373026	0.0320065	-0.012717	-0.337203	-0.118895	-0.0166032	-0.0189547	-0.0280637	0.0544691	0.0885815	0.0953709	-0.00142232	-0.0107193	-0.052586	0.081101	-0.019631	0.0430872	-0.0303208	0.0397196	0.0197544	-0.104097	-0.142883	-0.601442	-1.236	-0.23314
200146	TRUE	SO_0962	conserved hypothetical protein (NCBI ptt file)	gi|24372549	fig|211586.1.peg.898	- none -	-0.107913	0.0931428	0.208954	-0.15417	0.000261229	-0.136649	0.0650632	0.184662	0.24152	0.154571	0.207228	-0.113675	-0.0202859	0.096384	0.0199586	-0.0712527	0.0317479	0.00896164	0.00107539	0.0524671	0.0426183	-0.154308	0.0043908	0.00927099	0.0732404	0.118589	0.0921116	0.064105	0.102174	0.0337949	0.0758602	0.106194	0.110891	-0.0159284	-0.0249416	0.00339999	0.0190855	-0.1606	-0.149209	0.321368	0.84452	0.400259	0.174874
200147	TRUE	SO_0963	conserved hypothetical protein (NCBI ptt file)	gi|24372550	fig|211586.1.peg.899	- none -	-0.537769	-1.42886	-1.66366	0.016594	-0.326504	-0.576511	0.0912545	0.204334	0.0313811	0.0971543	0.0667019	0.695449	-0.0303278	-0.125945	0.0845847	-0.0154922	0.0526565	-0.0425566	0.157182	-0.0898645	-0.0141249	-1.50559	-0.316881	-0.38025	-0.154534	-0.707626	-0.291863	-0.254175	-0.323571	-0.292003	-0.357566	-0.700681	-1.1026	-0.492876	0.0984975	0.13517	0.10198	0.0232863	-0.749328	-0.940295	-1.39397	-1.53321	-1.01866
200148	TRUE	SO_0964	conserved hypothetical protein (NCBI ptt file)	gi|24372551	fig|211586.1.peg.900	- none -	-0.0850818	0.0564795	0.433994	-0.109012	-0.448048	-0.107795	0.0227801	0.265906	-0.115378	0.0995427	0.356697	-0.191953	0.139351	0.314916	0.0742803	0.0552301	0.112193	0.230668	0.0933971	0.0932418	0.160982	-0.636857	-0.444094	-0.277291	0.0047837	0.265375	-0.0739959	-0.0810067	-0.0321151	-0.110435	0.124411	0.0372185	-0.128376	-0.121071	-0.143907	-0.110484	-0.106062	-0.251477	-0.513449	-1.06758	0.3554	-0.00293225	0.0726228
200151	TRUE	SO_0967	dienelactone hydrolase family protein (NCBI ptt file)	gi|24372554	fig|211586.1.peg.903	- none -	-0.0150063	0.0157855	0.134285	-0.0159139	-0.0465959	-0.0357773	-0.00783274	0.135361	-0.0223376	0.0404656	0.128034	-0.093909	-0.0278338	0.0960155	0.0723807	0.0832491	-0.013542	-0.00863878	0.0192111	0.0653357	0.0489935	-0.111706	-0.111791	-0.0988633	-0.0179031	0.0776855	0.0426341	0.0152138	0.024423	0.0292481	0.116817	0.0577722	0.0454965	-0.0195693	-0.0284678	-0.0199649	-0.0186957	-0.101146	-0.0959494	-0.365345	-0.390237	-0.0875946	-0.00978383
200152	TRUE	SO_0968	D-lactate dehydrogenase (NCBI ptt file)	gi|24372555	fig|211586.1.peg.904	Fermentations: Mixed acid; <br>Fermentations: Lactate	-0.186219	-0.415835	-0.406425	-0.200585	-0.29241	-0.190203	-0.041254	0.0610379	0.10417	0.110646	-0.266716	0.38851	-0.0115898	-0.232858	-0.0215794	-0.128906	0.0455645	-0.0150301	-0.00320606	0.000504543	-0.00826658	-0.105507	0.0978109	-0.0563457	0.156276	-0.219693	-0.155241	-0.0224283	-0.062646	-0.192716	-0.367806	-0.174237	-0.183228	-0.0724042	0.152692	-0.0293394	-0.0401968	-0.00595073	-0.0532163	-0.721504	0.0937672	0.198328	-0.0594763
200154	TRUE	SO_0970	fumarate reductase flavoprotein subunit precursor (NCBI ptt file)	gi|24372557	fig|211586.1.peg.905	Succinate dehydrogenase; <br>fumarate respiration, periplasmic	0.13213	-4.51643	0.124431	0.180048	0.146343	0.281427	-0.0126878	0.0505879	0.00690199	-0.00803463	-0.0214626	-0.30711	-0.151059	0.0236741	-0.0792825	-0.129612	-0.0314036	-0.0975994	-0.0493928	-0.00432316	-0.103579	0.126288	0.0983528	-0.0274785	-0.349551	-0.199204	0.0329905	-0.009975	-0.0626421	0.0286631	-0.0302708	-0.0863251	-0.150344	0.0618064	0.0460644	-0.00389816	0.0796069	0.0639027	0.0959471	0.207262	0.131028	0.538406	-2.96646
200155	FALSE	SO_0971	hypothetical protein (NCBI ptt file)	gi|24372558	fig|211586.1.peg.906	- none -	-0.0218247	-0.0589373	-0.0933995	0.0756043	0.110515	0.151166	-0.00653012	0.0447369	0.0224687	-0.0344112	0.0364634	-0.141762	-0.00670883	-0.0165593	-0.0546378	-0.0144991	0.0273277	0.0193033	0.0141071	0.0425968	0.0295977	0.150345	0.0442547	0.0661333	-0.0354649	-0.0117575	-0.0581424	-0.00903115	-0.0135435	-0.0161942	0.0668493	0.00883962	0.0154881	-0.0105897	0.0332066	-0.0539291	-0.0141472	0.0403308	0.104736	0.665568	0.112309	0.348864	-0.0198817
200156	TRUE	SO_0972	conserved hypothetical protein (NCBI ptt file)	gi|24372559	fig|211586.1.peg.907	- none -	-0.0937705	0.0239495	0.0451753	0.0271634	-0.00216138	-0.0180226	0.0613629	0.0882655	-0.0236452	0.0627235	0.098347	0.333814	-0.0360102	-0.0634902	-0.0626471	-0.108675	-0.0780495	-0.0743153	-0.0624279	0.0612091	-0.0156803	-0.00215484	-0.0354203	-0.0771843	0.16065	0.0155998	-0.0315418	-0.00960396	-0.0255923	-0.0236562	-0.034416	-0.00480682	-0.0426519	-0.0241463	-0.086373	-0.0140446	0.0109325	-0.0453701	0.0302701	-0.25066	0.925102	-0.0280627	-0.0273289
200157	TRUE	SO_0973	hypothetical protein (NCBI ptt file)	gi|24372560	fig|211586.1.peg.908	- none -	-0.702087	0.00803957	0.0641114	-0.0169767	0.0179057	-0.147691	0.151723	0.133624	0.00639417	0.0917894	0.197337	0.00636776	-0.0370281	-0.00372203	-0.0138956	-0.00543147	-0.0108059	-0.0161525	-0.000302506	0.0492517	-0.0158296	-0.0982629	-0.0871505	-0.0442783	0.192253	0.0776572	0.0234177	0.0689372	0.0394863	0.0587517	0.175801	0.099281	-0.025104	0.0751038	0.00864041	0.028475	0.109091	-0.0342291	0.00874814	0.177394	0.260167	-0.0722566	-0.0210818
200159	TRUE	SO_0975	hypothetical protein (NCBI ptt file)	gi|24372562	fig|211586.1.peg.910	- none -	-0.138981	-0.21107	-0.722696	-0.270852	-2.1835	0.0692895	-0.0136548	0.0125559	0.0293401	0.00970291	0.0300096	-0.0438212	-0.00884363	-0.00881136	0.00758344	0.0113801	0.0164143	-0.0274603	-0.00137551	0.0478455	0.0740363	0.102617	0.0623311	0.0280094	0.0398784	-0.0884332	-0.0964622	-0.0911384	-0.00479694	-0.0456218	-0.0913531	-0.0555787	-0.101248	-0.088625	-0.0120456	-0.0368275	-0.0357667	0.00990461	0.165417	0.907311	-2.18791	-2.5272	-0.0670507
200160	TRUE	SO_0976	organic hydroperoxide resistance protein (NCBI ptt file)	gi|24372563	fig|211586.1.peg.911	CBSS-269482.1.peg.1294; <br>Oxidative stress	0.134033	0.201769	0.113359	0.0610392	0.0756833	0.333491	0.0182666	-0.0120998	0.0578693	-0.0818506	-0.0789649	0.0885639	0.103197	-0.0112271	0.0357728	0.0774806	0.0206412	0.107576	0.089165	-0.205846	0.18009	0.210997	0.126482	0.157964	0.078246	0.0683156	0.0146286	0.0072494	0.0595747	0.0582602	0.0124296	0.0356058	0.147845	0.0490372	0.0779467	0.0751124	0.0224463	0.127218	0.201744	1.61813	-0.39179	0.593752	0.139698
200161	TRUE	SO_0977	transcriptional regulator, MarR family (NCBI ptt file)	gi|24372564	fig|211586.1.peg.912	CBSS-269482.1.peg.1294; <br>Oxidative stress	-1.99647	-2.30045	-2.01249	-0.279199	-1.31712	-2.30415	-0.292576	-0.151879	-0.422988	-0.110119	-0.330064	-0.686678	-0.0279725	-0.0876746	-0.0687837	0.0996862	-0.152808	-0.213524	-0.407457	-0.0682198	-0.167427	-1.40461	-1.15909	-1.26354	-0.854243	-0.957262	-1.14952	-0.832917	-1.11418	-0.721878	-0.979127	-1.22548	-1.97267	-1.47007	-0.688922	-0.395596	-0.40026	-0.739453	-1.62093	-3.40733	-4.05461	-3.34273	-1.82461
200162	TRUE	SO_0978	FAD-dependent glycerol-3-phosphate dehydrogenase, family protein (NCBI ptt file)	gi|24372565	fig|211586.1.peg.913	Glycerol and Glycerol-3-phosphate Uptake and Utilization; <br>Glycerolipid and Glycerophospholipid Metabolism in Bacteria; <br>Respiratory dehydrogenases 1	-0.228968	-0.104884	-0.0112735	0.0305964	0.00481286	0.0385793	-0.0911868	0.0932086	-0.0199267	0.00830494	0.0262842	-0.333108	0.0522003	0.0738826	0.0034495	-0.000380499	-0.0656657	-0.0809351	-0.0426609	-0.00389886	-0.0205663	0.0818726	-0.223849	-0.151894	-0.0206552	0.0444067	0.0134701	0.0206498	0.0174034	0.0494701	0.0317232	0.00477777	-0.0977247	0.0076227	-0.00765136	-0.0347025	-0.0315405	-0.146786	-0.0132904	-2.80974	-0.118454	0.215145	-0.0184811
200164	TRUE	SO_0980	RNA methyltransferase, TrmA family (NCBI ptt file)	gi|24372567	fig|211586.1.peg.914	RNA methylation; <br>At3g21300; <br>Glutaredoxins	-0.217542	-0.176178	-0.203442	-0.0505916	-0.142696	-0.295596	-0.0635562	-0.000280185	0.097571	0.0326857	-0.131144	-0.320856	0.102338	-0.0205991	0.0622508	0.0847611	-0.0148613	0.068079	0.0408298	0.0340611	0.0805576	0.0658745	0.0940812	0.113687	-0.152331	-0.18791	-0.00625287	-0.0209854	-0.0127386	-0.0530669	-0.153389	-0.0278646	-0.0588714	-0.070817	0.0914817	0.00145673	-0.0188637	0.0630603	0.0213876	-0.0980811	0.191073	0.0638267	0.0239986
200165	TRUE	SO_0981	sensor histidine kinase (NCBI ptt file)	gi|24372568	fig|211586.1.peg.915	- none -	0.148263	-0.00589526	0.114758	0.0216836	0.0605844	0.00626297	-0.0178991	0.051144	-0.0325651	0.025463	0.117414	-0.159948	0.0497133	0.0873264	0.0300966	-0.0118669	0.0145931	0.0163009	-0.0135762	0.0810814	0.113349	0.192098	-0.0376526	0.0093475	0.0832204	0.234488	0.0700301	0.0317336	0.0198153	0.0102645	0.101968	0.0625404	-0.0269003	0.0300612	-0.0278133	-0.0624942	-0.0577792	-0.236095	-0.0239178	0.109284	-0.150523	-0.0269538	0.103623
[truncated: 2,651 more rows]
[truncated: 152 more columns]

## Sheet: ReadMe
gene	VIMSS ID for S. oneidensis MR-1 gene (see MicrobesOnline)
good	TRUE if we have an insertion in the central 5%-80% of the protein
[truncated: 6 more rows]
