# Supplementary material for: Evidence-Based Annotation of Gene Function in Shewanella oneidensis MR-1 Using Genome-Wide Fitness Profiling across 121 Conditions
Source: PLoS Genet. 2011 Nov 17;7(11):e1002385. doi: 10.1371/journal.pgen.1002385 (PMC3219624; doi:10.1371/journal.pgen.1002385)
Supplement: Table S7 — Z scores for 195 MR-1 fitness experiments. (XLS) [file pgen.1002385.s015.xls]

## Sheet: Z_scores
gene	1	2	3	6	7	9	12	14	15	17	18	19	20	21	22	23	25	26	27	28	29	30	31	32	34	35	36	37	38	39	40	41	42	43	44	46	47	48	49	50	52	53	54	55	56	57	58	59	60
199199	-1.33465	-0.209381	-0.721671	-1.79846	-2.02033	-0.83069	-3.01108	-3.27189	-3.19843	0.934789	1.41574	-0.712747	-1.20762	-0.590886	-1.11451	-1.39137	-2.60032	-1.94218	-2.212	3.17346	-3.18084	-1.59872	-3.31971	-3.08484	-0.262449	-2.31044	-3.37972	-3.06607	-3.22472	-2.97574	-1.8435	-2.29508	-3.39086	-3.17763	-3.36918	-3.40338	-3.03123	-3.03792	-2.69772	-1.21247	-0.831108	-0.760584	-1.95982	-1.03308	0.953888	0.316948	-0.831225	-1.62878	-3.35662
199200	-3.19687	-1.16981	-3.31122	-4.37845	-3.40277	-2.25333	-4.53839	-5.58296	-4.49498	-9.22777	-6.33286	-2.01168	-9.90061	-4.28405	-7.26856	-9.30319	-9.74177	-8.07846	-8.10807	-11.0009	-3.34153	-6.57195	-6.93185	-7.87239	-8.99306	-4.3434	-4.57886	-11.8332	-4.61546	-4.22693	-3.81352	-4.6854	-4.85882	-3.94929	-2.53546	-3.4249	-3.51198	-8.20915	-6.94308	-2.77656	-2.9444	-3.40555	-0.858397	-6.00353	-2.04761	-3.27928	-5.60087	-3.35063	-3.3885
199201	-0.608771	-0.176186	-0.53867	-1.83005	0.133334	-0.296632	-2.13768	-2.94682	-2.13882	1.17617	-0.726771	-0.258147	-0.861438	-1.10831	-1.13628	-1.65742	-1.5691	-1.95245	-1.97024	1.69113	-0.0814372	1.1704	0.293198	-1.22286	-0.831189	-1.44717	-2.12833	-2.3308	-2.467	-0.42014	-1.89337	-1.40414	-1.78242	-2.59043	-2.65568	-2.4461	-2.91535	0.520503	0.919103	-0.744787	-0.731024	0.660534	0.625707	0.408318	-0.447669	-1.15527	-0.115474	-0.672914	-1.98582
199207	-0.316322	-1.23001	-1.02827	-1.6234	-0.814138	-1.7125	-2.74516	-2.77184	-3.22644	-0.474897	-1.47317	-0.634971	-1.90194	-0.00244622	-1.09905	-2.23376	-1.94207	-2.13296	-2.23204	-2.49597	-3.2219	-2.64269	-3.59278	-2.53262	-3.00626	-3.60477	-3.43271	-3.13245	-2.7832	-3.39833	-3.4122	-3.48794	-3.57482	-3.11368	-2.58206	-3.20714	-2.60933	-2.82799	-3.64323	-0.198717	1.6406	0.675334	-1.28181	-0.56047	-1.7749	-0.33539	-1.26774	-1.11097	-3.04839
199209	-0.159371	-0.0991724	-1.01492	-1.07611	-1.72864	-0.457411	-1.74977	-2.61164	-1.73954	0.831002	-0.233924	-0.623111	-1.08506	-0.664038	-1.43003	-0.656317	-1.35756	-1.32605	-1.83885	1.08566	-0.589158	0.275707	-0.267914	-0.653049	-0.867262	-1.50515	-1.51903	-0.928284	-1.54888	-0.81866	-1.38859	-1.06874	-0.943517	-1.3722	-1.89666	-2.23662	-2.01128	-0.176894	-0.106531	1.49582	0.989938	0.434549	0.636858	-0.57681	0.35305	-0.63177	-0.52122	-0.80521	-1.1603
199210	-1.99003	-2.30975	1.34964	-1.98668	-0.0045361	-0.526797	-0.983814	-2.143	-1.00494	0.503762	0.812306	-0.531515	-0.688568	0.197743	-1.35931	-0.68016	-0.960227	-1.16926	-1.53654	1.70341	-0.74476	-1.14861	-1.93023	-1.92466	-0.219184	-0.614481	-1.41925	-2.00258	-1.86119	-1.58326	-0.793184	-1.47886	-1.29906	-2.74093	-2.60746	-2.94692	-2.19954	-1.14269	-1.28989	-0.61717	-0.0311048	-0.657097	-1.49221	-0.428945	-1.1256	-0.709127	0.140205	-0.510091	-1.46602
199214	-2.40892	-2.31082	-1.50462	-2.53717	-2.58915	-2.87374	-2.92986	-3.18859	-1.53429	0.779784	-0.262589	0.779475	-1.77302	-0.893771	-1.57921	-2.0336	-2.51445	-1.64482	-2.45544	1.87113	-2.15139	-2.25736	-2.44411	-3.21307	-0.0429687	-2.04962	-3.51362	-3.42943	-3.16363	-2.64573	-2.53252	-2.28436	-2.53259	-2.81052	-2.94341	-3.08249	-3.02302	-2.86842	-2.45559	-0.788325	-0.448569	-0.726521	-2.86794	-3.13614	-1.7693	-2.538	-2.51257	-2.42441	-2.15337
199215	-1.86748	-2.08869	-0.539895	-3.02575	-2.30414	-1.05575	-3.24321	-3.92873	-2.73286	1.65688	0.330741	-1.58132	-1.69197	0.290557	-0.575407	-1.21579	-2.16145	-1.92976	-1.95931	2.30788	-1.52329	-0.505167	-2.02576	-1.93489	-1.14597	-1.6477	-2.83749	-2.87291	-3.21729	-2.49558	-3.02369	-2.455	-2.07795	-3.3903	-3.22975	-3.2795	-3.01973	-2.20528	-0.942408	-0.120413	0.586049	-1.01209	-1.35582	-1.01974	-0.689765	-0.388642	-0.870811	-1.12908	-2.08868
199217	-0.807983	-0.779122	-1.0368	-0.845527	-1.65294	-0.610583	-0.165093	-2.26322	-0.0748468	2.33186	1.38348	0.851517	-1.84302	0.159395	-0.991406	-1.03637	-1.2819	-1.17682	-1.60663	0.760943	-1.78818	-1.38522	-1.71137	-2.06012	-1.51234	-1.15492	-1.6525	-2.90744	-3.33661	-1.42926	-2.32684	-1.29566	-1.26991	-0.790194	-2.44987	-1.4913	-1.12928	-6.20568	0.340389	-2.38351	-1.0377	-0.919435	-1.23252	-1.35073	-0.185235	-0.393127	-0.605344	-0.424486	-3.05983
199218	-0.188846	-0.4762	-1.32015	-1.71369	-1.78969	-0.00284026	-2.39891	-2.68764	-1.68421	-0.0248373	0.00718004	1.12869	-1.27372	-0.293784	-0.946636	-0.482681	-1.75724	-2.5706	-2.62119	0.754625	-1.63996	-2.48773	-2.8342	-3.34132	-2.52492	-1.29918	-2.53572	-3.4424	-3.18905	-1.97861	-1.05669	-1.37674	-2.52434	-0.0363766	-2.84454	-2.71818	-1.9916	-6.96213	-0.449712	0.502134	-0.507417	0.377137	-0.809473	-0.396455	-0.938336	-0.378645	-1.34041	-0.960088	-1.35716
199219	-1.07697	-1.0701	-0.848201	-1.55534	-1.70883	-0.347513	-1.95161	-3.21124	-1.88803	0.583412	1.20919	-0.396769	-2.37629	-0.0445819	-1.9603	-2.41621	-2.10735	-2.20003	-2.43936	1.59454	-2.23136	-1.51243	-2.77974	-2.87528	-1.01367	-2.03626	-2.83305	-2.39917	-2.74063	-2.84548	-2.34554	-2.2077	-2.25632	-1.41806	-2.93827	-1.69708	-2.4573	-2.68818	-1.86452	0.16718	-0.521846	-0.739958	-1.79532	-1.72849	-1.13414	-2.13047	-0.98489	-1.34639	-2.60877
199220	-0.427006	-0.750121	-1.0837	-1.88699	-0.326836	-0.923361	-1.62618	-2.57501	-0.758883	-0.131013	-0.763989	-1.61163	1.3018	-0.599906	-1.26021	0.542393	-1.28512	-1.62668	-1.7154	0.806365	-1.09569	-0.420145	-1.09885	-0.623166	-0.403827	-1.3795	-0.487452	-0.570684	-1.30925	-0.915069	-1.18306	-0.819272	-0.56822	-0.806859	-2.10195	-1.61317	-1.13103	0.0872735	-1.00376	-1.16562	1.17823	-0.500783	-0.276139	-0.528128	-0.75754	1.04368	-1.0249	-0.823619	-1.4359
199221	1.70345	1.38418	-1.05742	0.920232	1.4364	1.33862	-3.44762	-3.1866	-2.831	-0.980265	-1.69203	-2.20326	-2.95519	-1.93169	-2.51894	-2.38571	-3.18838	-3.10495	-2.46226	-0.582268	-2.3523	0.439537	-1.71383	-2.2233	-1.56396	-2.30767	-3.4635	-3.53336	-2.78283	-1.76859	-2.44658	-2.51402	-2.37551	-2.68592	-1.75956	-0.593958	-1.93888	-1.50406	-0.265194	0.417499	-0.888416	-0.0634382	0.728841	1.63652	-0.230694	0.071116	1.46005	1.35181	-1.31171
199222	1.26913	1.57192	-1.1013	0.189539	-1.2789	2.56097	-3.44323	-3.69422	-1.94441	-1.38364	-1.51653	1.21958	-3.47718	-1.22021	-3.30907	-3.18539	-3.51053	-3.38978	-2.75253	-2.33771	-3.32633	-1.95086	-1.69742	-2.62902	-0.69765	-2.32204	-3.22006	-3.21469	-2.62769	-2.08899	-2.37577	-1.35387	-1.51356	-3.26803	-2.34029	-0.889021	-3.26845	-2.90959	-2.14496	1.02656	1.65746	0.415402	0.92594	2.89479	1.01854	1.84792	2.24623	2.15572	-2.78067
199223	1.35858	1.53969	-3.12418	-0.245976	-2.66181	1.71845	-2.39752	-2.80815	-2.86185	-1.50189	-1.50786	-1.04021	-0.377111	-1.77223	-2.13105	-1.7065	-2.23922	-1.8909	-2.47877	-0.125713	-2.61027	-1.37885	-0.894385	-0.963545	-0.148622	-1.65974	-2.48776	0.441363	-1.31252	-2.11613	-2.12027	-2.12511	-2.41383	-1.67493	-2.41502	-2.30265	-2.33812	0.506211	-1.97274	1.88126	-2.76364	-2.83214	1.37877	1.24548	-0.655848	-0.511576	1.22805	1.29911	-1.241
199224	-1.10098	-1.6372	1.5722	-0.798683	-0.647319	-1.29727	-1.81894	-3.62174	-1.21781	1.73622	-0.643817	0.0675259	-0.297774	-0.931872	-0.558313	-1.63395	-0.369417	-1.57521	-2.21972	0.968762	-2.15305	-0.723877	-2.08165	-1.661	-0.392475	-1.85787	-1.67354	-1.3634	-2.13177	-1.5787	-1.53809	-0.992646	-2.20183	-1.7791	-2.02843	-2.12174	-1.70376	-0.516202	-0.795817	-0.16264	0.0138373	0.599985	-0.698201	-1.74111	0.042498	-0.69097	-2.87153	-0.838167	-1.60935
199225	2.81547	-2.93533	-2.55702	1.74847	0.28463	2.95366	-2.21123	-3.47619	-1.79309	1.54947	0.917012	-0.198779	0.340603	0.656671	-1.92513	-0.496281	-1.55061	-2.52662	-1.84919	2.82372	-1.43014	-1.04265	-1.03007	-0.809459	-2.36045	-2.75653	-3.22596	-3.31558	-3.16154	-2.87304	-3.02898	-2.00786	-3.10195	-2.93919	-3.03548	-3.20269	-2.87125	-0.536324	-0.2967	-0.116469	-2.88085	-1.84961	-2.36273	-1.61861	0.70055	-0.523611	-0.149044	0.154306	-2.03389
199226	-4.90808	-6.92515	-7.58155	-2.09079	-7.24121	-4.1864	-3.79743	-5.11478	-10.4882	-14.3843	-6.13914	1.21269	-9.85491	-7.84878	-4.96815	-3.01335	-13.3162	-7.91213	-8.80284	-7.41299	-13.1265	-5.4529	-9.63576	-6.56576	-8.73294	-9.67451	-8.26873	-14.6611	-6.53997	-7.39581	-5.48113	-8.82852	-12.5451	-3.69276	-9.65265	-13.2284	-11.9472	-7.30008	-7.28094	-3.03322	-2.08783	-3.54455	-4.26385	-7.47888	-2.08864	-1.5283	-2.89694	-3.41396	-5.07247
199227	1.98608	-1.25089	-1.77125	1.15132	0.384452	1.89465	-3.40613	-4.88204	-3.71123	-1.36344	-1.0741	0.997555	-1.58238	0.441342	-1.68663	-2.13131	-2.90306	-3.66087	-3.38328	-0.511595	-2.62761	1.17482	-3.31839	-2.33527	0.25178	-1.48217	-3.97786	-3.03106	-3.8404	-3.04547	-3.66266	-3.39074	-3.32663	-3.69413	-2.96889	-2.82979	-3.75426	-0.96814	0.389187	-2.54727	-0.814094	0.417537	-2.53247	-2.30611	-0.956954	-0.455886	-1.17711	-1.39178	-1.59598
199228	1.46667	0.012548	-0.998559	1.60287	1.30436	1.41779	-1.33832	-2.6364	-2.22218	-1.30178	0.315431	-1.10787	-0.888559	0.431759	-1.26492	-0.570308	-1.76577	-2.16864	-1.94564	0.708272	-1.61501	1.40078	-1.94539	-0.571443	-0.133668	0.345881	-2.47987	-1.78299	-2.37845	-1.20752	-1.32203	-2.44609	-2.80035	-1.84008	-1.40922	-2.2984	-2.42412	0.640568	1.46563	-1.25345	-1.44391	-0.0944437	-1.83588	-1.21103	-0.62085	0.320987	0.152929	0.0107924	-1.40802
199229	2.72574	2.13108	-3.18849	3.21357	0.800707	2.74316	-2.44419	-3.07823	-2.53026	-2.52473	-2.4246	2.42002	-2.56164	0.2876	-1.93685	-1.97231	-2.53781	-2.53675	-2.28404	-2.66771	-2.53135	1.52059	-1.04706	-0.52135	1.63864	0.560864	-2.45601	-0.54612	-1.12814	-1.89756	-2.66844	-2.27017	-2.16594	2.33852	-2.94811	-2.09616	-2.45234	-1.01898	1.36173	0.0234072	-0.170878	-1.09215	0.407578	-1.52744	-0.669019	-1.33529	2.38568	1.74519	-1.79551
199230	-2.13798	-1.449	-1.38243	-3.22348	-2.74812	-2.43737	-1.84269	-3.21384	-0.814474	0.183274	-1.07202	-0.832992	-1.76583	-1.3563	-2.06458	-1.3483	-2.12473	-1.37707	-2.25307	0.843691	-0.691504	-0.671239	0.832694	-1.99283	-1.74425	-2.29743	-1.66169	-1.5436	-2.20036	-0.74176	-2.06442	-2.00628	-0.154954	-0.664475	-0.208383	-1.55453	-1.21145	-1.45032	-1.1497	-1.1888	-0.597689	-2.48035	-0.89245	-1.32832	-1.83132	-1.40901	-0.712102	-2.12763	-0.837059
199231	-1.37831	-1.08197	-0.905877	-3.19134	-1.27932	-2.17477	-3.43162	-2.72262	-1.4869	2.76631	0.561336	-2.03637	-0.790068	-1.00918	-0.542015	-0.882627	-1.53271	-1.61708	-2.19416	1.83116	-1.29817	-1.90581	-2.01848	-1.66711	-1.73309	-1.94936	-2.55921	-1.34086	-3.22438	-1.00053	-1.60622	-2.33944	-1.53701	-2.78225	-2.63412	-1.08863	-0.855065	-0.648688	-2.63503	-0.237197	-1.88453	-1.57284	-0.830649	-1.11635	-1.71169	-1.78145	-2.43791	-2.02128	-1.55017
199232	-3.06214	-2.91289	-3.23918	-0.478292	-1.89244	-3.14159	-2.69246	-3.60509	-2.25549	-0.482797	-1.04997	-0.114649	-0.816248	-0.913329	-2.88709	-0.467792	-2.08368	-1.76763	-2.77692	-0.141966	-1.56961	-3.14122	-2.59638	-1.84094	-2.60913	-2.75314	-2.77319	-4.30867	-3.45497	-3.73237	-2.82397	-4.06075	-3.6038	-3.36845	-1.71633	-2.68388	-2.34668	-1.59864	-3.29519	-0.540434	-1.1951	-0.142904	-1.6394	-0.581856	-1.7804	-2.73562	-1.54725	-1.16048	-1.76002
199233	-2.87941	-1.72091	-0.614295	-2.10041	-1.98967	-2.4063	-0.775287	-2.65268	6.85177e-05	2.43786	0.0606737	-1.72615	-2.0931	-1.09662	-1.1811	-0.263939	-2.00011	-2.03538	-1.16676	1.99673	-1.89166	-1.44712	-2.33094	-1.85822	0.810299	0.273889	-0.593284	-0.308834	-1.24434	-0.299658	-1.61377	-0.507434	-1.5183	0.703382	-1.4192	-1.22705	-1.0879	-0.137481	-2.15378	-1.25135	-2.03607	-1.3319	-0.950133	-2.46692	-1.32611	-1.89088	-1.89164	-1.00346	-2.12718
199236	-0.692375	-0.784628	-0.978544	-1.69201	-0.446797	-0.411572	-0.708305	-2.68916	0.0406796	-0.419591	1.61405	-0.587901	-2.11685	0.347484	-2.62094	-0.414215	-1.9242	-2.02667	-1.926	0.199797	-2.49731	-0.667454	-1.53054	-1.84946	-1.92442	-1.69406	-2.55815	-2.69491	-1.69161	-1.73182	-0.409575	-1.0002	-0.965376	-1.25173	-1.6189	-0.697921	-0.560074	-1.55206	-1.05804	-1.00191	-0.579516	0.925748	-1.68526	-2.04532	-0.59195	0.238457	-2.13123	-2.4745	-0.87711
199237	-3.53631	-4.22819	-3.83554	-3.86178	-2.38838	-4.29171	-2.15178	-3.40877	-3.13923	-1.6098	-1.47609	0.22519	-3.35376	-1.48876	-2.72073	-3.1795	-1.29379	-1.66062	-3.31218	-1.91035	-3.60657	-4.54904	-4.2896	-4.78756	-5.4221	-3.96824	-4.09573	-4.56072	-3.93142	-7.83357	-4.01017	-4.00547	-4.06246	-4.09796	-5.91098	-4.44152	-4.75409	-3.71908	-4.1021	-3.68279	-3.26345	-4.0844	-2.13359	-6.04067	0.219193	-2.7413	-3.8562	-3.10014	-4.80604
199238	-0.929186	-0.0834675	-0.639664	-1.69479	-0.931741	-1.01656	-2.36024	-3.06468	-1.49761	1.68537	-0.450052	-0.956144	-1.19202	-0.869581	-1.48791	-1.81987	-2.0845	-2.45618	-2.12527	1.03279	-1.92158	-0.993863	-1.16804	-1.84646	-1.07814	-1.93684	-2.34392	-2.14153	-2.61658	-2.1924	-2.31628	-2.00824	-2.41695	-2.5726	-2.69465	-2.36725	-2.3265	-1.7515	-1.28867	-1.05681	0.324819	-2.36027	-0.312683	-1.62056	-1.66184	-0.595405	-0.763384	-0.746285	-2.18474
199239	0.361889	0.723697	-1.57487	-1.15095	-1.93904	0.197026	-3.14297	-3.32134	-2.64024	1.75828	0.882557	-0.00950521	-1.40749	0.364559	-0.355755	-0.614869	-2.44399	-1.98913	-1.7733	2.85972	-1.32717	-1.29892	-3.09746	-2.10385	-0.402788	-1.50349	-3.13552	-2.67185	-2.25148	-2.87894	-1.15945	-1.72468	-3.54062	-3.28999	-3.29214	-3.01129	-2.94903	-3.20021	-1.29103	-0.618726	0.883154	0.989431	0.353001	-0.258975	-0.949346	-0.639272	0.123776	-0.193245	-1.83052
199241	-2.25291	-1.27828	0.0931743	-2.05333	-1.79785	-1.35607	-2.00448	-2.76956	-1.66052	-0.961222	0.803923	-0.789238	1.74559	1.65452	1.01274	-0.3203	-0.9041	-0.220585	-1.43249	2.17125	0.601485	-1.89864	-2.29941	-1.47488	-0.888499	-1.00117	-2.20235	-1.44797	-1.78574	-1.64412	-0.887686	-0.828275	-1.26523	-2.24604	-2.80595	-2.54881	-2.64	-1.46032	-2.16721	0.814198	-1.26583	-0.507145	0.0634526	-0.392476	-1.48142	-1.67195	-1.44153	-1.04191	-2.21041
199242	0.927428	-1.69374	-1.66128	-1.09354	-1.96459	0.475713	-1.45974	-3.03328	-2.28197	1.79123	0.663823	-0.282083	-0.25484	0.430227	-0.324169	-1.43009	-1.88685	-2.14392	-1.17029	1.34243	-1.81776	-0.225024	-2.76569	-1.88663	1.18313	0.0447004	-2.34147	0.221486	-0.695781	-0.967731	-0.749435	-0.332569	-1.81239	-1.24861	-2.13169	-2.0214	-2.7326	-0.744402	-1.30079	0.233763	-1.78325	-2.43772	-1.63825	-2.81063	-1.81655	-1.23267	0.137804	-1.27252	-2.34882
199243	-0.596604	-1.12192	-0.918728	-0.511521	-2.10395	-0.172469	-1.34522	-2.95452	-1.05832	0.568893	0.327232	0.185324	-0.618306	-0.491158	-0.335032	-0.38753	-1.18859	-1.70364	-1.27851	1.80561	-0.808138	-0.95261	-1.40997	-1.59495	0.386521	-1.21835	-1.91174	-1.09355	-1.34315	-1.05636	-1.80041	-1.09673	-1.33305	-1.91218	-1.74929	-1.10104	-2.00562	-0.983059	-1.18066	-1.07001	-0.255545	0.42831	-0.24397	-1.06332	-1.35833	-1.35023	-0.713927	-0.547289	-1.2166
199244	-2.38383	-2.96764	-0.563724	-3.0433	-2.5916	-2.93796	-3.19389	-3.834	-2.32204	1.2923	1.84768	-0.826454	-2.36941	1.18367	-1.08325	-2.25418	-2.07463	-2.96	-2.44366	2.82142	-1.88003	-2.26911	-2.92464	-2.78903	-0.614406	-2.65457	-3.2706	-3.16373	-3.08317	-2.77467	-2.45508	-2.30975	-2.53559	-2.92754	-2.79531	-2.53206	-2.95175	-1.96665	-2.92469	0.784965	0.915218	-0.477256	-1.56003	-2.42121	-1.38108	0.246475	-3.10087	-2.16563	-2.96167
199245	2.90035	1.56363	0.406573	0.70029	1.64052	1.54189	-4.01127	-2.95695	-5.82757	1.4906	1.70002	-2.59474	-0.203253	0.493632	-0.271845	1.42746	-2.1778	-3.47049	-3.09071	2.63414	-1.39666	2.87645	-1.37597	0.440662	0.563767	0.941482	1.54057	0.239389	-0.584295	1.27562	1.37496	1.65858	0.407561	0.897418	-2.11035	-3.17203	-1.5122	1.85908	0.00678827	1.03067	-1.50721	-0.396282	1.54254	2.07053	0.576055	2.17459	-1.66906	-0.880367	-3.26679
199251	-2.67927	-0.832271	-2.27177	-1.73873	-0.70983	-1.63954	-1.67402	-2.78669	-0.225269	1.36695	-1.07977	0.270131	-2.32082	-2.06369	-0.862308	-2.53114	-2.01874	-2.23699	-2.3495	0.480196	-2.951	-0.819298	-1.52335	-1.00465	-0.283575	-2.7372	-1.79008	-0.758943	-2.33329	-2.35623	-2.47963	-2.14356	-0.911338	-0.508861	-1.48535	-1.33972	0.0609167	-0.362042	-0.268052	-0.395232	0.608668	0.924371	-0.695962	-1.85996	-0.675913	-0.233669	-2.07322	-1.50648	-1.10792
199252	-1.9039	-1.06035	-1.84956	-2.32236	-1.52695	-1.40486	-1.97443	-3.46601	-1.58561	1.61495	1.69785	-0.629253	-2.06791	-0.274711	-1.0101	-1.73385	-2.37667	-2.72595	-2.72213	2.06271	-1.08045	-2.25779	-1.96618	-3.1255	-0.997567	-0.986932	-3.31058	-2.17475	-3.20615	-2.16796	-1.40356	-1.36618	-1.90693	-1.25474	-3.18838	-2.53406	-1.56041	-2.72372	-2.73537	0.361177	-0.502448	1.06171	-1.486	-2.02166	-2.47272	-3.00889	-2.13522	-3.19799	-2.61763
199253	-0.0186721	-1.71985	-0.466541	-1.41746	-0.729329	-0.18015	-0.907066	-1.49312	-0.660008	0.305478	0.0398245	-0.160853	-2.28588	-0.624709	-0.619088	-1.6562	-2.26307	-2.73402	-2.79273	0.476173	-1.88252	-0.307765	-1.19217	-1.59513	-1.81398	-2.06436	-1.19806	-2.40249	-2.7348	-0.931842	-2.20983	-1.27623	-0.960404	-1.17506	-1.69171	-1.99787	-1.35598	-0.58789	-0.604599	-1.41392	0.431904	0.380861	-0.324179	-0.142762	-1.25356	-0.998845	-0.245788	-0.900442	-1.46752
199254	-0.653654	-1.56961	-0.676748	-0.933506	-1.04149	-0.152177	-1.62631	-3.1818	-2.48057	0.579409	0.400566	-0.0325726	-1.21222	-0.194978	-0.88935	-1.68866	-0.950121	-1.17198	-2.47375	2.20953	-1.6791	-0.60528	-1.52791	-1.6055	-0.679355	-1.08208	-3.13985	-2.49929	-3.20471	-2.49845	-1.76333	-2.07156	-2.62161	-2.59699	-3.22006	-3.06697	-3.25971	-0.7258	-0.914005	0.20968	0.110614	0.56098	-1.31174	-1.3135	-0.633794	-0.676518	-0.655363	-0.901104	-1.05543
199255	-2.09148	-1.75744	-1.17047	-2.23035	-1.54516	-2.42717	-2.31414	-3.15491	-0.932843	-0.195613	-0.65946	-0.416734	-2.3431	-1.67444	-2.21959	-2.08099	-2.11069	-1.75423	-2.28737	-0.0410001	-1.77336	-1.1486	-2.44129	-2.28801	-0.486211	-1.92126	-1.50731	-2.36227	-1.44114	-1.55178	-2.07459	-1.70635	-1.90429	-1.83483	-1.37818	-1.27229	-1.25974	-0.662925	-1.77329	0.956931	-0.981281	-0.905317	-1.70339	-1.63518	-1.28744	0.107228	-2.00303	-2.01571	-1.81301
199256	-2.18071	-2.16569	1.77743	-3.21222	-3.28164	-2.02071	-1.70503	-2.27468	-1.31173	2.23262	1.18547	-0.872894	-2.24829	0.454674	-0.343704	-1.77964	-2.31383	-1.61087	-2.08244	2.19067	-1.73391	-2.73896	-1.14131	-3.44081	-1.35433	-1.77383	-3.31197	-2.26357	-2.31185	-2.50399	-1.47543	-3.303	-2.85868	-1.69819	-2.63935	-2.37976	-3.32498	-3.1717	-2.73604	-0.214162	-1.94377	0.186111	-1.40485	-2.71932	-0.263698	-1.0617	-2.50741	-1.49745	-2.21556
199257	-2.0518	-2.62569	-1.19329	-1.34033	-0.543621	-1.11057	-1.35303	-1.51587	-1.79811	1.53562	1.10328	0.311722	-1.79958	-0.209197	-0.876009	-0.790459	-1.66649	-2.14279	-2.01952	2.18121	-1.17173	-0.372357	-2.506	-1.84238	-0.736126	-2.0527	-3.19797	-3.01508	-2.30871	-3.26675	-2.00792	-3.0346	-2.49992	-1.46521	-1.91648	-1.70728	-1.15132	-0.616554	-0.729929	0.346718	1.31231	-0.491799	-1.63503	-1.0556	-0.161501	0.554587	-0.887372	-1.11822	-2.50266
199258	0.596993	0.206328	-0.411749	-0.40295	-0.960293	0.706207	-2.1128	-3.55677	-1.91373	-0.803709	-0.00678809	1.69503	1.22776	0.970598	0.432896	0.384963	-0.77735	-0.732391	-0.773217	-0.409462	-0.0631643	-0.354006	-1.09395	-1.3972	0.530949	-0.832254	-1.75457	-1.81529	-1.41588	-1.26829	-2.00641	-1.89835	-0.981451	-0.875456	-1.52386	-0.662645	-1.3793	-0.47421	-1.03458	0.112579	-0.694993	-2.22529	0.415759	-0.571786	-1.20039	0.20938	0.695185	-0.0819496	-1.19203
199259	0.043616	2.15733	-2.26018	0.0675058	-2.3078	0.296094	-1.83802	-2.15944	-1.57873	1.57212	0.299619	0.474125	-1.26982	-1.21742	-0.834693	-0.777938	-1.17353	-0.926505	-2.00146	0.398464	-2.63501	-3.47972	-5.20995	-3.30908	-3.12743	-2.99167	-6.72156	-5.70997	-3.79969	-4.61677	-5.44426	-4.19525	-3.43354	-3.89674	-2.74408	-2.13039	-2.42772	-3.327	-3.62607	-3.58753	-1.34268	-3.14675	2.87403	0.381105	0.122733	-1.71625	1.04535	1.41941	-2.59992
199260	-1.90084	-1.56414	-0.540302	-1.75398	-1.40404	-0.788246	-2.92899	-3.05363	-2.07767	2.21319	-0.178119	-0.45501	-1.27577	-0.342141	-1.30491	-0.848104	-2.77488	-2.32199	-2.01245	1.71705	-0.93281	-0.832349	-1.81651	-1.11069	-0.72315	-1.91397	-1.95166	-2.9963	-2.3913	-1.67029	-1.45155	-1.25094	-3.18278	-2.02152	-2.00849	-2.73691	-2.47632	-1.19678	-1.10856	-0.791323	0.830471	-2.33736	0.10485	-1.568	-0.346461	-0.0925482	-1.29386	0.377847	-1.65596
199262	-3.68044	-3.84787	-4.61327	-2.78501	-3.16424	-5.52973	-2.61714	-2.1232	0.214752	-0.375081	-0.0409106	0.287005	0.922985	0.519731	-1.24005	-0.424536	-0.494891	-2.08451	-3.19864	0.930919	-3.44902	-3.70608	-2.73208	-1.96853	-3.18494	-2.42232	-3.18372	-1.27247	-2.25784	-3.24602	-1.16321	-1.68462	-2.64656	-1.00205	-2.17835	-2.79077	-1.95559	-2.58515	-0.551057	-2.36971	-3.42136	-3.63035	-6.53026	-3.82972	-2.25999	-3.05774	-3.74247	-2.7782	-1.41419
199263	-2.57205	-3.00098	-1.30613	-2.16441	-2.36185	-2.25965	-2.86138	-3.35416	-1.95135	1.82043	-0.905007	-0.508838	-1.49569	-0.499079	-1.15797	-2.37834	-2.78357	-3.02564	-2.17873	2.2366	-2.13011	-0.900384	-1.92951	-1.31433	-1.18124	-2.60313	-3.1581	-1.79003	-2.6684	-2.14433	-2.14988	-2.77877	-2.94359	-2.93383	-2.20832	-2.68475	-2.98921	-1.30199	-0.932564	-0.338546	-0.255692	-1.57027	-2.08819	-1.299	-1.39392	-1.96045	-1.49549	-1.35583	-1.60607
199264	-1.05303	-0.783223	-0.722223	-1.76723	-1.61573	-2.19939	-2.41291	-2.85391	-0.579879	1.00001	0.255295	1.54658	-2.16164	-0.682233	-1.16359	-1.52332	-1.77816	-1.3077	-1.62511	0.345853	-1.73272	-1.2948	-2.57296	-2.28624	0.336985	-0.919632	-2.73958	-2.40487	-2.5318	-1.36029	-1.89404	-1.77009	-2.23537	-2.08886	-2.75338	-2.49698	-1.59279	-2.33463	-1.57415	-0.208314	-0.958272	-0.21785	-1.9918	-1.58249	-1.882	-1.53617	-1.79269	-0.962009	-1.69445
199266	-1.00974	-1.3944	-0.575513	-2.4491	-1.4688	-1.81758	-2.08318	-3.02272	-2.02187	0.0260312	0.676721	-1.52391	-1.62748	-1.38663	-2.47875	-1.4096	-1.87006	-2.3672	-2.1174	-0.313478	-2.66687	-0.591227	-1.8735	-3.08133	-1.88493	-2.13582	-2.80421	-1.92057	-2.00899	-0.284262	-2.34045	-1.90893	-2.63224	-2.26295	-1.86064	-2.80526	-1.60619	-0.26407	-1.53643	-0.323824	-0.560458	0.138873	-3.043	-3.1775	-0.697375	-1.48019	-3.08497	-3.01252	-1.63772
199267	-1.65618	-1.98629	-0.891733	-2.40229	-1.50902	-1.63956	-1.32209	-2.33246	-0.779006	2.15666	1.64587	-0.920749	-1.77975	0.281082	-0.580029	-2.17083	-1.64314	-2.07374	-1.53062	3.09592	0.314934	-1.61552	-1.6235	-1.18752	-0.892975	-1.71849	-1.50898	-1.14964	-1.48977	-1.94382	-1.87757	-2.03058	-2.27967	-2.15531	-1.6466	-1.72098	-1.34511	-1.61797	-1.37234	-1.42716	1.53122	-0.305997	-1.68984	-1.52217	-0.551114	-2.80137	-2.307	-2.04544	-2.10948
199268	-2.16061	-2.95097	-2.06792	-2.94901	-0.546054	-2.6533	-2.58806	-2.7009	-2.53063	0.467355	1.43653	-1.8213	-1.93061	-0.0182008	-1.01473	-1.72686	-2.31078	-2.25419	-2.36124	2.18727	-1.10495	-1.17831	-1.97274	-2.52525	-1.79156	-2.641	-3.39457	-3.18081	-2.64023	-3.16245	-2.98043	-3.16554	-3.07294	-3.33792	-2.92823	-3.20391	-2.53005	-2.32005	-1.43309	0.415051	-1.29887	1.30483	-2.36948	-1.5968	-1.87609	-0.326238	-2.16148	-1.91799	-2.53754
199270	-1.11972	0.152583	-0.0201332	-0.457331	-0.663967	0.158927	-0.894266	-1.67368	-0.699178	1.07256	0.963353	-1.28186	-0.384892	0.997041	1.17255	0.575975	-0.534292	-0.744883	-0.555564	1.41456	0.462972	-0.495983	-0.273888	-0.0512911	0.748166	0.532451	-0.805666	-0.520702	-0.556282	-0.220084	0.0365899	0.270571	-0.990286	-1.6798	-2.35924	-2.1679	-2.06008	-0.486113	-0.711449	-0.682764	-0.638677	1.57745	1.12262	-0.918871	0.328588	-1.34878	0.251559	0.0564208	-1.34168
199271	-1.04028	-1.83323	-0.499098	-1.02931	-1.25976	-0.844161	-2.16944	-2.70355	-1.7536	0.615855	0.7403	1.09445	-0.884556	0.103672	-1.31721	-0.639466	-1.16986	-1.08799	-1.7624	1.6415	-1.3297	-0.905308	-1.14949	-0.564743	0.24493	-1.36593	-3.12629	-2.23386	-2.2791	-2.29297	-2.03443	-2.23395	-2.70279	-2.93237	-2.2651	-2.89792	-1.7111	-0.607065	-0.708414	-0.248263	0.75667	0.231584	-1.37826	-0.0627665	0.744035	-0.0720806	-1.16926	-0.999964	-2.15792
199272	-2.45017	-2.7188	-1.14152	-1.29562	-1.06705	-2.38532	-1.5198	-2.0649	-1.83752	-0.316352	0.914207	-1.89143	-0.104169	0.848432	0.0320869	0.156567	-1.16313	-0.925505	-1.37858	1.44945	0.0498402	-0.47906	-1.05961	-0.646815	-1.96971	-0.567008	-2.2219	-1.43621	-1.66699	-1.49871	-1.01486	-1.47202	-1.75214	-1.65926	-1.95372	-1.96831	-2.1464	-2.08459	-0.85512	-1.05681	1.15849	-0.81345	-1.02887	-1.01815	-0.893396	-0.650672	-0.715764	-1.13555	-1.67165
199273	0.476529	-0.0590968	-0.740443	-1.858	-2.24721	-1.30719	-1.42986	-3.15918	-0.437717	2.26918	0.807618	1.61204	-0.214849	0.319118	-0.463758	-0.248421	-0.55897	-0.642844	-1.28113	1.49101	-0.218461	0.732576	-1.72765	-0.137061	0.334957	-0.743992	-2.09423	-0.0788694	-0.834636	-1.55399	-1.81221	-1.1556	-1.61089	-0.0428586	-0.606163	-0.738575	-0.856057	0.105777	0.496369	-0.187855	-0.0191207	-0.425165	-1.18981	-1.08828	-0.673583	-0.422932	-1.28378	-1.57817	-3.13029
199274	-0.938413	-0.946488	-1.32291	-1.91398	-0.984691	-0.482971	-2.35653	-3.08966	-2.62389	-0.0138492	0.218332	-0.967749	-1.97349	0.224197	-1.3314	-1.3426	-1.98997	-2.27573	-1.76438	1.76879	-1.24308	-0.0821011	-2.84528	-0.660857	-1.32998	-1.02638	-3.56939	-1.96774	-2.42887	-1.86128	-1.33792	-1.58891	-3.00024	-1.7746	-1.96114	-2.75402	-2.17265	-0.225146	0.292335	1.89664	-1.17775	-0.919337	-1.08002	-1.76875	-0.709183	-0.666865	-1.77214	-1.55649	-2.48392
199275	-1.48006	-1.77004	-0.673946	-0.975559	-1.58451	-1.1763	-1.54512	-1.9053	-0.502242	0.544928	-0.225985	-1.07046	-1.45813	-0.62193	-0.77179	-1.26619	-0.94664	-1.32685	-1.92997	0.541154	-1.6731	-1.74581	-1.96929	-2.48981	-0.695039	-0.95203	-1.93152	-2.14822	-1.6228	-1.36869	-1.05084	-1.27432	-2.39891	-1.2854	-1.60093	-2.05092	-1.45811	-1.52413	-1.64588	-1.43327	-0.427741	-0.105742	-1.2825	-1.94085	-1.18799	-1.39224	-1.31448	-1.36303	-2.40259
199276	0.668553	-0.67894	-0.140253	-0.556992	-0.993159	-0.0100478	-1.35221	-2.58197	-1.29626	1.2496	0.213249	0.188038	-0.932188	-0.874061	-0.400183	0.0783781	-1.02007	-1.7059	-2.05182	1.53818	-0.47632	0.751407	0.518046	-0.478218	-0.340293	-0.980773	-1.72834	-1.73433	-2.06876	-1.37839	-1.72065	-1.16334	-2.05236	-2.02231	-2.24455	-2.4669	-2.12155	-0.845152	0.138818	1.32716	0.0865459	0.722508	-0.802374	-1.01026	-0.901607	-0.0896541	-0.0435263	-1.2234	-1.35001
199278	-1.15675	-0.733477	-0.828392	-1.58852	-0.99606	-1.18345	-0.714362	-2.10143	-0.83579	1.28147	0.730709	-0.439913	-1.74287	0.252649	-1.74383	-1.40376	-1.64412	-1.65728	-1.79649	1.18165	-1.30978	-1.43091	-2.03467	-1.86604	-0.572827	-0.658903	-1.8194	-1.69401	-2.04855	-1.2929	-0.831108	-1.32135	-1.41523	-1.77402	-2.54854	-2.00584	-2.00031	-1.76154	-1.49393	-1.14815	0.0979388	-2.19308	-0.729387	-1.51467	-1.76303	-1.10067	-1.54224	-1.83554	-2.06373
199279	-1.97097	-2.08636	-1.78537	-0.933439	-1.21201	-2.23091	-0.893309	-0.858408	-0.296596	1.7627	0.165224	0.0407087	0.349039	0.025895	-0.520949	-1.96677	-1.77452	-1.13628	0.311365	0.8219	-1.50592	-1.48025	-1.78999	-0.973497	0.601965	-1.28392	-0.413708	-0.386375	-0.499705	-1.01289	-0.953501	-0.644495	-0.818799	-0.382897	-1.46179	-0.224723	-0.460852	-0.456718	-0.733688	-1.28395	-0.340562	1.37363	-0.371673	-2.34818	-1.9469	-1.49448	-1.06454	0.0333188	-2.0363
199280	-1.39628	-2.38273	-1.59803	-0.545413	-0.712933	-0.45687	0.610496	-0.578051	-0.554046	1.24199	2.33864	0.13518	0.497886	1.28113	0.560491	0.746414	0.381924	0.532263	-0.585529	2.13572	-0.785481	-1.64549	-1.9856	-2.10469	-2.27143	-2.84776	-2.80664	-1.81884	-2.79639	-2.36953	-1.40432	-2.4401	-2.78952	-2.44138	-2.88246	-2.16115	-1.96944	-0.964991	-1.19304	-0.161344	-0.226593	0.167365	-2.94922	-1.75136	0.12725	0.334104	-0.389358	-0.770067	-2.0933
199281	-1.54488	-1.81421	-1.21256	-1.16949	-1.38692	-1.52447	-2.42977	-0.900399	-0.157743	0.918131	0.20124	-1.74873	-0.977261	-0.909893	-0.883523	-1.25729	-1.84931	-1.55245	-2.03583	1.03966	-1.39276	-1.42772	-2.03381	-1.30251	-2.28037	-2.19279	-1.82999	-2.234	-1.48443	-1.38364	-1.37941	-1.11873	-2.19302	-4.29912	-2.31669	-1.74314	-0.694191	-1.96716	-0.848215	-2.45906	-1.2603	-0.134883	-1.33025	-1.32207	-1.78897	-1.17423	-1.94721	-1.33465	-1.79813
199282	0.303323	-0.614507	-1.72641	-1.32714	0.333092	-1.18242	-2.04803	-2.35944	-2.27178	-1.33499	-2.12063	-0.0827324	-1.29279	-1.95141	-1.91614	-2.30663	-1.80939	-1.86315	-1.52048	-1.15862	-1.32943	0.380028	1.19833	-0.448697	0.984927	-2.15843	-0.0157165	-0.359679	-2.15308	-0.625288	-1.7712	-1.53097	0.225603	-0.442993	-1.03436	-0.27458	-0.831655	-0.0002247	-0.196997	-0.397983	0.644921	0.804038	-0.732002	-1.16053	0.859916	-1.15194	-0.561319	-1.42295	0.280789
199284	-1.89213	-1.82827	-1.18731	-1.43502	-1.23394	-1.40988	-2.25044	-1.71502	-3.06455	0.378035	0.00061286	-1.3772	-1.70903	-0.0493473	-0.873658	-2.00087	-2.04296	-1.67289	-1.21905	1.85763	-1.33063	-1.41007	-2.58236	-2.34608	-1.47511	-1.60503	-2.05801	-2.09669	-2.95459	-1.86599	-2.53711	-1.7251	-2.79341	-2.40035	-2.95596	-1.90527	-2.32827	-1.93957	-1.08805	1.13481	0.177672	-1.53482	-1.69755	-1.41807	-1.24782	-1.01966	-1.7401	-0.528867	-2.70478
199285	-1.29944	-2.61884	-0.840741	-1.93694	-0.927176	-1.60972	-1.95048	-2.45101	-1.49554	1.09084	0.647504	1.07596	-0.672571	-0.301192	-0.247846	-0.67489	-1.14629	-1.18027	-0.919	3.19447	-0.978749	-0.392747	-1.16565	-0.569586	0.572375	-2.26534	-3.27968	-2.69062	-2.5071	-3.20804	-2.22609	-2.61852	-2.77379	-2.02811	-1.63468	-1.73235	-1.85246	-0.52401	-0.441403	1.78378	-0.648485	-1.06086	-1.27174	-1.05309	-2.72138	0.289404	-1.10898	-0.776297	-0.483654
199287	-2.14541	-2.87935	-1.34031	-3.08363	-1.99042	-2.14252	-1.65655	-3.17643	-0.936134	1.61353	-0.335413	0.510192	-1.79575	-1.08748	-1.6107	-2.143	-2.70704	-2.83077	-2.39245	2.21149	-1.96992	-2.32097	-2.01086	-2.21407	-1.26614	-2.89761	-3.17799	-1.86091	-2.88822	-2.25993	-2.91106	-2.27502	-2.89573	-1.94948	-1.55279	-1.8979	-1.0382	-2.36975	-2.50767	0.421787	-0.0700888	-0.518559	-2.25877	-2.54009	-1.3398	-1.27967	-2.4541	-1.79433	-2.56375
199288	-0.792118	-1.73682	-3.00681	-2.93604	-1.23785	-1.34327	-2.46016	-2.9254	-1.7717	0.188637	-0.919047	-0.318008	-1.96212	-1.17555	-1.13385	-2.13414	-2.04919	-2.96004	-3.05133	2.80748	-2.44198	-0.669045	-1.41559	-1.39158	1.39844	-1.84148	-3.27851	-2.53092	-3.06943	-2.63899	-2.93072	-2.12143	-2.31961	-2.96242	-1.74201	-2.64623	-2.88842	-0.290111	-1.28455	-1.10816	0.168991	1.05575	1.19493	-0.419064	-0.572595	-0.770462	0.63166	-0.393322	-1.25905
199289	-0.519196	-0.565717	-1.72306	-2.20834	-1.40893	-0.473536	-2.51281	-2.91394	-1.68468	-0.212778	-1.10238	-0.118819	-0.618341	-1.57126	-2.44617	-2.40542	-2.06417	-1.66075	-2.14758	1.67618	-2.57008	-0.816108	-1.35819	-1.23162	0.177756	-2.68473	-1.965	-2.47341	-3.23654	-2.74041	-2.8626	-2.06376	-2.3456	-2.73936	-2.60316	-1.96371	-2.13849	-1.96721	-2.02657	-1.6401	-1.95191	1.07846	-0.267171	-1.4414	-0.161605	0.421504	-1.28257	-1.46127	-2.06526
199290	-0.887889	-0.961375	-1.35198	-1.36323	-1.09801	-0.963251	-2.2312	-1.88658	-1.51798	1.36673	-0.503666	-2.94782	-1.63771	-0.753047	-2.28321	-2.14753	-2.52042	-3.19058	-3.0345	0.574882	-1.36455	-1.29028	-1.8591	-2.25792	-1.5853	-1.51573	-1.94324	-1.30375	-2.51693	-0.960209	-1.64897	-1.38683	-2.42082	-1.66233	-1.70873	-1.59872	-1.93005	-2.03195	-1.48421	-1.03079	-0.502242	-0.335465	-1.3593	-1.87553	-0.805715	-1.30854	-1.64761	-1.64014	-1.62826
199291	0.396409	-0.683372	-0.449583	0.094354	-1.03077	0.240024	-0.725769	-1.44353	-0.967487	-1.02168	0.640528	0.0481673	-1.49427	-0.18454	-1.14286	-0.826143	-0.989917	-1.38237	-1.21617	0.799929	-0.710563	0.364432	-1.15068	-0.95032	-0.205176	-1.01219	-1.40725	-1.74425	-1.79805	-1.23188	-0.506482	-1.27203	-1.17147	-1.20626	-2.09983	-1.66159	-1.43302	-1.36689	-0.340459	-0.423168	-0.648807	0.100594	-0.941893	-0.186285	-1.6113	-0.548657	-0.606371	-0.756505	-1.41509
199292	-2.59392	-2.14674	-0.965447	-3.32768	-2.24367	-1.52701	-2.31434	-2.84141	-2.83628	2.29684	1.4409	-3.12523	-0.353058	-0.490539	-0.488481	-2.21454	-2.62176	-2.86724	-3.01348	2.34267	-2.90091	-0.716131	-2.34697	-1.33718	-0.624928	0.0607592	-2.32599	-0.692375	-1.26953	-1.74871	-1.95865	-0.749291	-2.55274	-0.101753	-2.02696	-3.19921	-3.37488	0.284802	-0.880069	-0.682148	0.481666	-1.53983	-1.30714	-1.21981	-0.484781	-1.97148	-1.39574	-2.24506	-3.62276
199293	-1.17574	-0.965372	-1.68928	-2.04118	-0.922387	-1.61473	-0.183067	-1.38057	-2.20788	1.58452	0.941378	-1.18964	-1.37753	-1.16254	-1.35541	-1.89825	-1.79497	-2.59599	-2.73622	0.0465372	-2.55261	-1.86943	-2.51738	-2.69104	-2.93473	-3.02642	-1.29673	-1.66115	-1.97922	-1.10693	-1.1189	-0.627189	-1.06066	-0.794594	-2.7636	-3.21748	-0.751237	-2.68487	-2.39807	-0.0359816	-1.98725	-0.594989	-0.585403	-1.78842	-0.381889	-1.27343	-1.00861	-1.66141	-3.31419
199294	-0.911567	-0.981168	-1.28569	-1.32616	-0.250461	-0.12447	-1.19821	-2.0033	-3.03849	2.34082	1.59435	-0.687267	-0.0311191	0.778657	-0.579179	-0.164839	-0.930467	-0.93186	-1.24255	2.93244	-0.0418833	-0.393032	-0.684415	-0.437492	-2.78371	-2.89175	-1.8162	-1.96653	-2.25536	-1.45173	-1.65313	-1.65009	-1.54466	-2.02866	-1.38688	-3.5667	-1.51815	-0.93691	-0.217371	0.171643	1.09133	1.36073	-1.54354	-1.15245	-0.647914	-0.861645	-1.55272	-1.13233	-3.03468
199295	-0.737431	-1.51616	-0.0399052	-0.0161124	1.15798	-0.244909	-0.32697	-0.171882	-1.92877	0.823361	1.2014	0.448843	-0.520421	0.842414	0.193469	0.160347	-0.616403	-0.418687	-0.0522686	1.45752	-0.802998	0.602084	-0.582581	-0.397874	-2.19836	-2.24565	-1.30271	-1.42616	-2.09641	-1.63322	-0.960834	-0.835855	-1.89826	-1.01219	-0.0631115	-2.29176	-0.942488	-0.741135	0.952856	-1.18207	-0.535406	0.565152	-1.15648	-0.430568	0.328783	0.385543	-1.63547	-0.665062	-1.98131
199298	-1.13751	-2.26813	-0.458976	-1.9228	-0.835103	-0.603129	-2.16394	-1.74794	-1.83203	0.537912	1.82486	-1.38114	-1.20365	1.54158	-0.575809	-0.434185	-1.0478	-2.18681	-1.29324	2.0867	-0.324704	-0.949862	-2.0821	-1.56459	-1.54368	-1.68127	-3.00533	-3.17352	-3.12058	-2.18407	-1.55375	-2.9362	-2.96164	-3.25582	-2.9321	-2.64686	-2.55237	-1.73589	-1.10369	-0.901013	0.656923	1.25816	-0.649858	1.37034	-1.41965	-0.911649	-0.58585	-1.04417	-2.03039
199299	-2.41633	-0.886379	-0.109813	-2.69857	-2.00545	-2.00515	-1.21133	-1.27027	0.0710655	1.11539	2.27996	-2.54335	-0.78738	1.24215	-0.953674	-0.121115	-2.2934	-1.09965	-1.6916	1.56032	-0.533699	-2.87061	-2.76561	-2.68885	-1.50594	-0.899427	-1.18852	-1.55093	-1.47346	-1.96156	-0.790613	-1.46796	-1.21361	-0.697374	-2.5823	-1.35523	-0.592919	-2.70403	-2.97912	0.161349	-0.173714	0.19196	-0.504394	-0.283588	-0.722189	0.296041	-0.87042	-1.42771	-3.21119
199301	-0.941764	-0.78397	-1.50144	-0.87456	-0.249247	-0.765196	-1.77664	-0.838947	-1.06414	1.12817	1.7144	0.460308	-1.2624	0.168219	-1.11525	-0.716798	-1.03337	-0.851898	-1.19359	0.220615	-0.756849	-0.32477	-1.07664	-0.96085	-0.234588	-1.0974	-1.60955	-1.00755	-1.26533	-1.28153	-1.00491	-1.05465	-1.73738	-2.79004	-2.93909	-2.44448	-1.9259	-0.918098	-0.281241	-0.483204	0.340432	-0.483907	-1.09213	-0.323985	0.198739	-0.0484694	-1.05145	-1.18955	-2.43812
199302	-2.15671	-2.78497	-1.142	-2.14725	-0.894354	-0.242084	-1.86191	-2.95091	-0.869324	2.70922	0.45242	-0.90412	-1.30588	-0.610398	-0.858043	-0.00249288	-2.15282	-2.53	-0.932735	2.49816	-1.6371	-0.835815	-2.08358	-0.460821	-0.188315	-1.72033	-2.89739	-0.823681	-1.9743	-2.68597	-2.82845	-2.51105	-2.16908	-1.69398	-2.83336	-1.94665	-2.02837	0.142012	-0.377822	0.608129	-0.60326	0.257429	-1.03413	-0.653229	-0.900017	-1.0959	-0.584464	-0.456952	-2.98419
199303	-1.40451	-1.68287	-1.15233	-2.53723	-1.34497	-2.14405	-0.619036	-1.45141	0.509904	2.70339	1.17969	1.37229	-0.859796	0.154048	-0.707022	-0.810018	-1.30767	-1.10866	-1.05755	1.73913	-1.32756	-2.10856	-1.41384	-1.6782	0.874671	-0.816065	-1.79397	-0.739718	-1.00723	-1.72846	-1.69123	-1.53607	-1.47021	-0.0919176	-1.66046	-0.444063	0.352428	-1.80115	-1.65698	-2.01145	0.6988	0.850086	-1.5538	-2.20082	-1.52301	-3.19905	-1.98544	-2.52821	-2.1343
199304	-3.49087	-3.27034	-1.34129	-2.58318	-2.2213	-3.46078	-1.06443	-0.749694	0.116761	1.05558	-1.34444	-0.2857	-1.37589	-1.32086	-0.837827	-1.69364	-1.73319	-1.83888	-1.48785	-1.28087	-3.32284	-3.1091	-3.01646	-2.17913	-0.354065	-3.00011	-2.26312	-1.41139	-2.88894	-1.94514	-2.0698	-1.38504	-1.03007	-1.07323	-2.16633	-1.20554	-0.591235	-2.13096	-2.53284	-2.02303	-0.464112	-1.04216	-2.2649	-2.16312	-1.31557	-1.30405	-3.38188	-1.38575	-2.36293
199305	-1.26916	-1.96711	-0.771663	-3.17936	-0.892627	-1.79588	-0.0568726	-2.73744	-0.205948	-0.047408	-0.124098	-1.03391	-2.61933	-2.03636	-2.05094	-3.18354	-2.5321	-3.23579	-2.02975	0.851122	-1.85743	-0.233634	-1.07831	-1.22408	-0.591546	-2.38708	-1.46661	-0.927523	-2.39327	-0.867887	-2.01011	-0.968366	-0.314499	0.618504	-2.80459	-0.29439	0.0716404	-1.49607	-0.604553	0.588321	-1.88126	-1.52116	-2.12767	-1.33594	-1.2835	-1.41064	-2.17699	-1.80292	-1.31964
199306	-1.75012	-2.00513	-1.08848	-1.08508	-0.536064	-0.998358	-0.810777	-1.05262	-0.157026	-0.0425193	-0.0779182	0.140044	-0.52202	0.045394	0.0898976	-0.524632	-1.02525	-0.201333	-0.601223	0.886702	-0.281494	-0.557904	-0.771973	-0.2532	-0.576302	-1.2684	-1.24137	-0.747838	-0.915382	-1.42238	-1.2835	-0.83997	-1.17161	-0.579706	-0.214455	-0.0984989	-0.36643	-0.730914	-0.418647	-0.648674	-1.2496	-0.152387	-1.35933	-0.765004	-0.473367	-0.411642	-1.68574	-0.481558	-0.653015
199307	-2.19433	-2.33362	-0.808629	-2.34519	-1.7689	-1.74316	-1.94713	-1.65518	-1.368	0.769729	0.474035	-2.84357	-0.398976	0.557532	-0.428911	-1.3344	-0.911304	-0.991783	-2.20033	2.16319	-1.21711	-1.01368	-2.2447	-2.7559	-1.25655	-2.53659	-1.77452	-3.05799	-2.51836	-1.4982	-2.32496	-2.34464	-2.69104	-2.76869	-2.83052	-2.36946	-1.85821	-1.76957	-1.5449	-1.14529	-1.08357	-1.56949	-0.781272	-1.66216	-1.60324	0.31631	-1.40138	-1.33529	-2.23453
199308	-0.788578	-0.91825	-0.20582	-1.37879	-0.620891	-0.708758	-1.01706	-1.21216	-0.708827	0.605208	1.19692	-1.6119	-0.65437	0.586077	-0.465468	-0.519863	-1.50601	-1.04176	-1.47915	1.15855	-0.173382	0.207615	-1.24385	-1.05688	-0.795992	-0.347093	-1.34325	-1.08259	-1.68181	-0.703304	0.0467551	-0.703796	-1.31617	-1.27683	-1.74259	-1.96852	-1.31374	-0.339186	-0.412522	1.33805	-0.61219	0.690313	-1.38893	-0.281541	-0.518681	1.0068	-0.648712	-1.33873	-1.99608
199309	0.241594	-1.38743	-0.281176	-0.124863	-0.607949	0.738532	-1.28348	-1.57779	-1.74397	0.42193	1.01271	1.4838	-1.69075	0.528546	-0.878149	-1.72054	-1.35916	-1.02532	-1.67924	0.755124	-1.53552	0.146158	-1.69022	-1.51765	0.974084	-0.815537	-2.24807	-2.24733	-1.89846	-1.64225	-0.795715	-1.19829	-2.0845	-1.55388	-2.22327	-2.19899	-2.18637	-0.837779	0.338135	0.141649	-0.0487499	1.08608	-0.970676	-1.06701	0.913198	0.652164	-0.164891	0.441415	-0.626639
199310	1.07517	-0.6998	-0.0541358	1.61542	0.690788	1.16952	-2.0654	-1.9467	-1.605	0.810187	1.17512	0.0624773	-0.568015	0.95269	-0.739882	0.812998	-1.57574	-1.19986	-1.69742	1.8267	-0.505178	1.38391	-0.222587	-0.00216912	-0.342259	-0.48536	-1.89209	-1.81307	-2.44513	-0.949552	-0.616716	-0.435818	-2.01526	-2.46272	-2.34544	-2.78175	-2.81234	1.03266	1.67178	-0.20678	0.559075	1.73456	-0.98821	0.807599	1.24316	1.07524	0.291649	0.660407	-1.39741
199311	-0.312759	0.242065	-0.486072	-0.357328	-0.334921	0.0179422	-0.756791	-0.888758	0.093943	1.15121	1.3682	-0.931448	-0.855438	0.409065	-0.102752	-0.946571	-1.40845	-1.7725	-1.00682	0.489897	-0.29471	-0.689122	-1.19622	-0.987793	-0.40223	0.344263	-1.33165	-1.22281	-1.23598	-1.04185	-0.308221	-0.386783	-1.13859	-0.720666	-1.74365	-1.36785	-0.843498	-1.15665	-0.881287	-0.440005	-0.02765	0.636833	-0.645604	-0.124979	0.0974777	-0.128453	-0.541037	-0.635527	-1.63414
199312	-2.05428	-1.75418	-1.27766	-2.14431	-2.51951	-3.03461	-1.59735	-1.07875	-0.585462	1.80603	0.855937	-1.34418	-1.7934	-0.515361	-0.900984	-1.77219	-1.68755	-1.38143	-1.06882	1.49772	-2.24985	-2.09996	-2.54166	-1.52429	-1.18422	-1.6736	-2.53687	-2.15675	-2.36544	-1.55521	-2.51478	-3.10723	-2.2722	-1.28068	-0.839236	-0.458475	-0.575319	-2.78656	-2.58307	0.983607	-1.31868	-0.983833	-2.95481	-2.92644	-2.79927	-0.936337	-3.06687	-1.73715	-1.3502
199313	-1.3215	-1.32951	-0.748032	-1.67872	-0.862201	-1.17513	-1.76452	-2.21077	-1.27396	-0.261187	-0.178138	-0.584492	-1.7782	-0.294244	-1.74356	-1.34569	-1.83735	-1.2474	-1.953	0.86523	0.260783	-0.42259	-1.42605	-1.34127	-1.63779	-1.6174	-2.19968	-1.75174	-1.6884	-1.34736	-1.78811	-1.78394	-1.73115	-0.984226	-2.24451	-1.38156	-1.61717	-1.09979	-0.733284	1.23611	0.187019	0.371984	-1.08508	-0.507639	-0.596602	-0.0542623	-0.21474	-1.20058	-1.33465
199315	-2.78168	-1.32906	-1.97051	-3.02045	-1.92611	-2.17716	-1.75709	-2.58666	-0.45607	1.73736	-0.915604	-1.20898	-0.791345	-2.0837	-1.26068	-1.26263	-2.42754	-2.73472	-1.74109	2.37025	-2.02872	-1.38877	-2.447	-2.44666	-1.65949	-3.04547	-3.01556	-2.76437	-2.16344	-3.051	-2.50988	-3.04663	-2.93249	-2.85321	-1.22474	-1.49823	-0.862091	-1.97105	-1.38685	-2.08369	1.53459	-1.64642	-1.65503	-1.70503	-1.95966	-1.53433	-2.66335	-1.94229	-1.14965
199316	-0.695237	-0.348449	-0.733763	-0.993757	-0.935887	0.987902	-2.69202	-2.93744	-1.02432	1.11151	1.43986	-0.811853	-1.61301	0.333553	-1.90876	0.351835	-2.29671	-2.08175	-2.50294	1.69998	-0.47341	0.267243	-1.34264	-2.26001	-0.856891	-1.59985	-2.54094	-2.8964	-1.35702	-2.05504	-1.74348	-1.52211	-2.20763	-1.73783	-1.74587	-2.57843	-1.94691	-1.1023	-0.749985	-1.13879	-0.0608678	0.14994	-1.21026	0.81972	1.09385	0.0866429	-0.666606	-1.64838	-1.24331
199317	-1.89728	-1.32559	-2.50169	-2.92909	-2.31823	-2.40176	-2.93672	-3.36186	-2.10753	1.44113	0.306439	-2.2806	-2.09944	-1.01139	-2.78551	-2.04789	-2.95486	-2.79605	-3.15185	1.90669	-2.88169	-0.789925	-2.01821	-2.95901	-2.16301	-2.78604	-3.22575	-3.05651	-3.2119	-2.27111	-2.4631	-1.91684	-1.97793	-3.17343	-3.20128	-3.2527	-2.93974	-2.70004	-1.77145	-0.773211	-0.508696	0.837726	-2.31665	-1.96048	0.768716	1.0447	-2.00017	-2.36468	-2.06468
199318	-1.83199	-1.69057	-2.08807	-1.39523	-0.91559	0.469541	-2.09193	-1.27158	-1.05029	0.0875641	-0.840412	-0.131397	-1.56294	-1.19115	-2.14222	-2.45855	-1.80471	-1.68269	-2.14322	1.62783	-2.07382	0.698167	-1.14602	-1.53227	-0.557787	-2.35651	-1.98769	-1.90509	-2.75419	-2.42777	-2.71943	-2.08855	-1.37643	-1.71731	-1.59329	-1.01862	-1.09434	-0.208772	-0.259681	1.1044	1.8137	0.424823	-1.33511	-0.966511	0.355006	0.821913	-0.553645	0.0595976	-0.559608
199319	-0.710246	-0.918287	-1.42202	-2.0717	-1.15181	-1.43086	-1.94039	-2.08022	0.291986	1.08008	-1.13633	-0.519417	-1.52902	-1.66042	-1.83129	-0.873547	-1.96084	-1.94413	-2.31736	1.13353	-1.30277	-0.221781	-0.734833	-1.02358	-1.11975	-2.38445	-1.40416	-2.2829	-2.45515	-1.2599	-2.25651	-1.80997	-1.13912	-1.58997	-1.86384	-1.75345	-2.0198	-0.090892	-1.02629	0.529084	-0.0517976	-1.72777	-1.36337	-1.46894	-0.969882	-0.7974	-1.3752	-1.83228	1.0714
199320	-0.873815	-0.0167499	0.28617	-2.1214	-1.98493	-1.37506	-1.43412	-1.13519	-1.07142	-0.538174	1.00356	0.219587	-1.60837	0.349903	-0.507997	-1.1241	-1.75568	-1.09564	-1.45048	1.22521	-0.956826	-2.13614	-2.4872	-2.38449	-0.136121	-0.428424	-1.98246	-1.79991	-1.46266	-1.09856	-0.978989	-1.31226	-1.76146	-0.997148	-1.98619	-1.75153	-1.4224	-2.58107	-2.2544	-1.26963	-0.192069	-0.298783	-1.87971	-0.925516	-0.906302	-1.52845	-0.960169	-0.535348	-2.09094
199322	-0.947469	-1.62118	-1.61128	-1.36623	-0.832063	-0.907436	-1.95499	-1.63322	-1.35108	0.121648	0.440548	0.362307	-1.35695	0.390859	-0.605389	-0.108881	-1.4124	-0.803401	-1.87233	2.08028	-1.26318	-0.450216	-2.05964	-1.37455	-0.394285	-1.23271	-3.17938	-2.25316	-2.40482	-1.6623	-1.74497	-2.22544	-2.09052	-1.79904	-2.32067	-1.81849	-1.63068	-0.262898	-0.452227	0.333058	0.827216	-0.217366	-0.0533749	-0.11927	-0.109984	-0.138732	0.175385	-0.239524	-1.15897
199323	-2.51308	-2.31718	-1.86176	-1.70001	-1.62881	-1.63056	-1.97846	-2.2867	-1.05479	-0.306686	-1.66076	0.526013	-1.02085	-1.88822	-1.88764	-1.21342	-1.53805	-1.35026	-1.14239	1.07816	-2.7033	-0.965401	-2.34589	-1.17443	0.643905	-1.9041	-1.61539	-0.840177	-1.74298	-1.61226	-1.95877	-1.18712	-2.02712	-1.95181	-1.12714	-0.958663	-1.74988	-1.29062	-0.693694	-2.93504	0.0786487	-1.6476	-1.72615	-0.931872	0.212078	-0.552754	-1.83055	-1.29686	-0.315504
199324	0.907137	-0.127184	-2.28931	-1.22022	0.443471	0.700184	-0.968935	-1.5463	1.56672	2.08784	1.01415	-0.286315	1.25046	0.350771	-1.79543	-1.77995	-0.82363	-1.36051	-2.13145	2.77364	-0.104646	-0.202886	-1.30539	-1.93157	-1.1586	-1.079	-0.00179272	-1.00334	-2.44461	-0.907343	-1.72826	-1.30828	-2.35981	-0.460765	-2.55266	-2.82944	-2.48385	-1.33039	-0.226183	-2.37899	0.359572	-0.386767	-1.38424	-1.90134	-0.356427	-0.351313	-0.597822	-0.995382	-2.87176
199325	-1.24684	-1.66933	-1.29727	-1.6299	-0.175641	-1.15278	-0.566372	-2.22395	-0.713093	1.00451	0.795897	-1.4678	-1.77832	0.301649	-1.87028	-2.02821	-1.84226	-1.90444	-1.50952	2.1464	-0.0669527	-0.311783	-0.987108	-2.02074	-1.01028	-1.02757	-1.57781	-1.31132	-1.89242	-1.4777	-0.950505	-0.759686	-1.81446	-1.3783	-2.96595	-2.7871	-1.91737	-1.93799	-0.290088	-1.76327	0.0735783	-0.811739	-1.52984	-1.95361	-1.4276	-0.318152	-2.25343	-1.17249	-1.80992
199326	-2.62402	-2.27916	0.658045	-2.4176	-2.58508	-2.29695	-1.20811	-2.14805	-0.677383	1.30788	0.159461	-0.378665	0.695855	-0.42553	-1.37658	-0.355553	-0.760604	-1.41564	0.0643674	1.96251	-0.731495	-2.42798	-2.45352	-2.00332	0.2996	-1.61091	-1.7144	-0.203549	-1.47823	-2.60952	-1.65614	-1.12143	-2.15846	-1.87882	-1.97988	-1.71334	-1.0048	-1.49835	-2.51818	0.398565	-1.57521	1.41879	0.037083	-2.34579	-0.642617	-1.44999	-2.40099	-1.0525	-2.31097
199327	-1.34696	-1.34513	-1.30069	-2.49082	-1.95135	-1.4119	-2.16678	-1.9832	-1.94696	0.567836	0.332732	-0.43453	-1.52917	-0.100238	-2.13954	-1.64644	-2.05119	-2.55148	-1.49833	1.11568	-1.18352	-0.164963	-1.50658	-1.56036	-0.911431	-1.21696	-2.38784	-1.6223	-1.75608	-1.73706	-0.635343	-1.33605	-1.91384	-1.0859	-2.30755	-1.76809	-1.36275	-1.09373	-1.19716	-1.0057	-0.768598	-0.165289	-1.36011	-1.1937	-1.709	-1.54357	-1.1599	-2.16403	-2.52981
199328	0.810446	1.27627	-1.07204	-0.987974	-1.67208	-0.191215	-1.6768	-2.08391	-1.58319	1.22779	0.276972	-0.359448	-1.12416	0.0131646	0.126851	-1.38567	-2.62456	-2.23489	-2.25694	0.58319	-2.08376	-1.42893	-3.12335	-1.83987	-0.454946	-1.0283	-2.69893	-1.32343	-1.85304	-3.01234	-2.31859	-3.26	-3.59581	-0.512421	-3.24517	-3.36649	-3.18976	-0.647116	-2.03594	-1.24047	-1.60266	-0.128928	0.769997	-1.73345	-0.812622	-1.16888	0.601806	-0.422531	-1.65192
199329	0.524752	-1.28021	0.878807	0.752986	1.32523	0.0272761	-1.16949	-0.735578	-0.053773	0.736772	-1.2291	2.31643	1.53466	-0.26715	0.858926	0.125533	0.204193	-0.132849	-2.34685	-1.05785	-1.92093	0.646409	0.697267	-1.44008	-0.494375	-1.47191	-1.96577	-1.4497	-1.26978	-1.90075	-1.93285	-0.980898	-1.66928	3.37772	-1.55371	-1.01491	-0.859645	1.73092	-0.0909528	0.642561	1.75262	1.89736	-0.248794	-0.149646	0.42894	0.980739	0.0183787	1.05892	0.578814
199331	-0.630819	-0.801224	-0.273963	-0.0731778	-0.469343	-0.493739	-0.996805	-0.640543	-0.423027	0.479199	0.457656	-0.00890049	-0.324225	-0.0161019	-0.266624	-1.09666	-1.02181	-1.0003	-1.14937	-0.21483	-0.771552	-0.732103	-1.34007	-1.25361	-0.485351	-0.77208	-1.34395	-1.1629	-1.41083	-1.15732	-0.590611	-0.15108	-1.13065	-1.11283	-1.69664	-1.13172	-0.658902	-1.05631	-0.85327	-0.489546	-0.242406	-0.575845	-0.769798	-0.312772	0.687135	-0.73602	-0.575833	0.239577	-1.58904
199334	-3.61923	-5.33675	-4.17911	-3.03049	-3.27757	-4.12456	-1.22404	-1.6797	1.73252	0.405428	0.736448	-0.455201	0.156735	0.930509	-0.771796	-0.455148	-1.45709	-1.59329	-1.97176	0.235904	-3.38651	-3.42312	-3.41505	-3.29769	-3.43415	-3.34071	-3.2007	-2.46933	-3.22354	-3.25422	-2.23112	-2.13258	-3.2168	-1.84312	-2.58684	-2.66205	-1.88506	-3.3298	-1.64192	-3.43733	-3.4862	-3.97473	-5.10539	-3.91477	-3.48398	-3.39204	-5.34691	-3.20111	-2.79955
199335	-3.25061	-2.95631	-2.56236	-2.03697	-2.14504	-3.16491	-2.37044	-2.86437	0.0666808	-0.92675	0.214789	-0.759078	-0.937175	0.987123	-1.6738	-0.0722343	-3.19325	-3.19371	-3.16546	0.380985	-3.2332	-3.24477	-1.84715	-2.00296	-2.95858	-2.98723	-2.44659	-2.10259	-2.72765	-1.92528	-2.66228	-1.29671	-1.96805	-1.34646	-2.16292	-1.96114	-1.7786	-2.94465	-0.660765	-1.04899	-1.98499	-2.57846	-3.18851	-2.92718	-1.64561	-2.87789	-3.15016	-3.1866	-2.4963
199338	0.594002	0.713467	3.20476	-2.55029	2.11195	1.18059	-3.03902	-2.73113	-3.01629	2.01084	0.72676	-1.33018	-0.484001	0.0894235	-0.031257	-0.206495	-1.23158	-1.93139	-0.925547	2.16884	-1.00991	-2.00343	-2.60538	-0.894936	-1.41263	-2.20519	-2.82886	-2.57806	-2.23183	-2.75599	-2.64202	-2.59193	-3.02592	-3.0005	-3.31638	-2.5995	-2.1386	-2.29202	-2.16381	-0.576406	2.23137	2.23164	0.614738	1.63713	2.8239	2.61759	0.936884	-1.55031	-2.76256
199339	-2.91605	-3.42856	-1.57194	-1.19843	-0.621045	-1.71299	-0.0494308	-0.674771	0.238127	1.32787	1.09188	0.189217	-1.11853	0.211108	-0.649022	-0.229179	-0.987974	-1.41919	-0.952647	-0.735604	-0.786183	-1.79739	-1.87867	-1.17118	-0.918698	0.0921702	-0.937345	-1.01495	-0.270004	-1.0596	-0.264955	-0.271944	-0.614613	-1.06983	-1.00529	-0.519639	0.447711	-1.2269	-1.36181	-1.01443	-1.17228	-2.64114	-3.51236	-3.53018	-0.84951	0.0168977	-2.2014	-2.0849	-1.5285
199341	-1.10029	-0.510198	-0.417997	-2.59686	-0.48961	-2.21223	-0.737454	-1.8981	-0.304487	2.90541	2.05773	0.18193	-0.188106	0.856052	-0.0290131	-0.254908	-0.91962	-0.69509	-0.351176	1.31437	-0.516336	-2.20572	-2.84581	-1.46044	-0.314353	-1.62987	-3.13946	-1.53594	-2.1819	-2.30838	-1.99803	-2.63954	-1.8542	-1.07016	-2.19266	-1.87666	-1.85956	-2.1939	-2.24433	-1.83325	-0.320429	0.750653	-0.469023	-1.3594	-0.619757	-1.74306	-0.730773	-1.31885	-2.68923
199342	-1.08724	-2.50287	-0.319324	-2.09359	-1.56291	-1.04965	-2.70613	-2.73849	-1.64842	0.471005	-0.265151	0.571796	-0.0107345	0.154667	-0.454826	-0.420108	-0.740024	-0.464285	-0.232116	1.10443	-0.932384	-0.756325	-2.37617	-1.09133	0.169334	-1.3752	-2.30989	-1.85862	-2.60088	-3.00395	-3.05648	-2.77309	-2.38033	-1.44187	-1.10154	-1.32015	-2.21071	-0.435064	-1.5699	-1.0124	-0.299812	-0.554324	-1.55219	-1.36319	0.576118	0.271973	-0.817214	-0.00665031	-1.00487
199343	-2.73945	-1.7599	-1.11295	-1.30251	-1.04532	-1.16278	-2.0852	-2.84078	-1.4709	0.655062	-0.461281	0.47088	-1.39725	-0.962424	-1.32968	-2.34497	-1.33494	-1.05663	-1.74127	0.865242	-2.15556	-1.04947	-1.39692	-2.00632	-0.356327	-2.21311	-2.85009	-1.9396	-2.73148	-2.2314	-2.75511	-2.68793	-3.03733	-1.74563	-2.8333	-2.16413	-2.22875	-1.69429	-1.0288	-0.0438911	0.611994	1.83139	-1.63968	-0.997368	-1.00053	1.3795	-1.07365	-0.414719	-1.76464
199344	-2.87339	-0.392238	-0.0759258	-0.871014	-1.00848	-0.652797	-0.613701	-1.72867	-0.545485	0.121462	1.88313	-1.01569	-0.752877	0.297513	-1.3193	-0.968918	-2.5282	-1.89479	-2.16357	0.436261	-1.54049	-1.09567	-1.80061	-1.41619	-1.02576	-1.50301	-1.29826	-1.11008	-1.07282	-0.80816	-0.643144	-0.731304	-0.86756	-0.634696	-2.11074	-0.734323	-0.405993	-0.955481	-1.12271	-0.613293	-1.56344	-0.459825	-2.00596	-2.0844	-0.242026	-0.319112	-1.79862	-1.73778	-1.07049
199345	-1.96093	-1.96317	-0.485263	-1.55513	-1.69403	-1.12275	-1.85854	-1.70607	-2.17249	1.2884	1.47228	0.259231	-1.76859	0.977818	-1.0104	-0.859839	-1.57626	-2.23518	-2.13118	2.28258	-1.40987	-2.37774	-3.05604	-2.93373	0.257258	-0.861669	-2.94823	-2.73464	-1.92455	-1.96413	-1.17901	-1.72692	-1.76839	-2.01391	-2.45353	-1.99841	-1.51086	-1.32625	-1.74012	-2.02679	2.07552	-0.304184	-1.14132	-0.861094	-0.709946	1.29754	-0.120223	-0.533075	-3.17298
199347	-2.4897	-1.86563	0.132515	-3.05003	-0.26165	-1.73496	-1.38792	-0.390025	1.64151	1.2994	-0.218337	2.23067	-2.68834	-1.11305	-2.04421	-1.71462	-2.14931	-1.02927	-2.10739	1.50636	-2.4912	-1.36172	-1.02957	-1.91621	-1.04961	-2.62355	-1.99193	-1.11549	-2.47054	-2.53698	-2.59366	-2.59437	-0.817382	-0.874795	-1.7305	-0.731591	-0.237478	-1.77138	-1.25755	-0.681304	1.16059	-0.3402	-2.4105	-1.66681	-1.19863	-0.708346	-2.47945	-2.72625	-1.07593
199348	-1.2102	0.185552	0.440749	-1.48677	-0.325549	-0.708379	-1.64508	-2.7807	-0.976009	1.33672	0.0515616	-0.553274	-0.236189	0.136008	-1.20006	-1.50382	-1.38856	-0.670249	-2.02436	1.92419	-0.470956	-0.326523	-1.94084	-0.766184	-0.14102	-0.923754	-2.06428	-0.753873	-2.41241	-1.7798	-1.58205	-1.43871	-1.91639	-1.31439	-2.05774	-1.90459	-1.62356	-1.36316	-0.585555	0.0429641	-2.33272	-0.607121	-0.168655	-0.971459	-1.00165	-1.36219	-0.978546	-1.38301	-2.1875
199349	-0.88194	-0.236436	-1.45746	-1.86359	-1.95833	-0.454993	-2.26831	-1.85498	-1.58404	0.261451	0.0973357	-1.78103	-2.52762	-0.872826	-1.7458	-2.15769	-2.75301	-2.65685	-2.52779	0.818798	-1.45404	-0.729998	-1.92302	-3.06721	-1.76853	-1.68824	-2.79027	-2.25794	-2.3008	-2.44169	-2.0478	-1.56538	-1.5787	-1.80405	-2.94197	-2.93992	-2.45463	-0.604957	-1.83878	1.21502	-1.13179	-1.61594	-1.8599	-1.60361	-1.40674	-1.59656	-1.34246	-2.16718	-1.77188
199351	-1.44248	-0.950202	-2.18097	-2.63682	-1.39095	-3.17714	-3.12568	-3.42048	-2.7691	0.953232	-0.648241	0.533635	-1.56679	-0.870794	-1.84804	-2.05187	-2.13576	-3.06919	-1.46911	-0.113151	-2.05321	-0.436708	-1.60988	-2.20401	-0.920012	-3.17926	-3.13293	-3.15994	-3.39129	-2.742	-3.25684	-1.9263	-2.37568	-1.95611	-2.38235	-3.12665	-3.21109	-1.67736	-0.763979	-0.751216	0.454581	-0.69733	0.72954	-0.320944	-1.94354	-1.3749	-1.3507	-1.04524	-3.21905
199354	0.175473	-0.969396	-0.0388122	-0.338641	0.201679	-0.487355	0.22127	-1.14114	0.543679	0.544433	0.279058	-0.0523779	0.321107	0.530346	0.108438	-0.654073	0.563312	0.416603	1.06934	0.918113	-0.958546	-0.878032	-1.01934	-1.59269	-1.02077	-1.21829	-1.78428	-0.278991	-1.8839	-1.78405	-0.662947	-1.5394	-1.4784	-1.23555	1.11813	-1.18479	0.214363	-0.00462409	-0.633282	-0.446676	0.935608	1.74682	-0.391315	-0.447469	0.106327	0.530858	-0.540297	-0.571904	-0.386664
199356	1.10465	0.10817	-0.431492	-1.57094	-2.2248	-0.53249	-1.55912	-2.93206	-2.83118	2.04857	1.03695	-0.5179	-1.0897	0.308203	0.21945	-0.213607	-1.64474	-2.33569	-1.57182	3.09579	-0.59192	-1.22424	-1.71369	-1.33182	-0.296362	-1.29292	-2.53428	-1.7685	-1.96695	-2.76785	-1.91397	-2.7694	-2.22826	-2.21886	-3.0395	-2.96064	-2.49166	-0.633222	-1.06453	-0.534281	-0.617761	0.808406	-0.225591	0.0172433	-1.09588	-1.28598	-0.446271	-1.11486	-1.96691
199357	-0.834405	-2.36076	-1.89769	-0.82841	-0.79772	-0.71061	-2.90004	-2.67787	-1.99849	0.559059	-1.21744	-0.683116	-1.51546	-0.450753	-0.848931	-1.12811	-1.56936	-1.71248	-3.16527	2.75688	-1.5634	-0.127386	-0.563395	-0.252702	-0.373505	-2.35152	-3.00327	-3.04101	-3.06533	-1.84308	-1.54556	-1.49824	-1.55809	-3.24523	-3.17506	-3.14143	-3.2701	-1.07923	-0.217999	1.58604	0.889167	1.45038	0.278341	0.279124	0.679957	-0.883614	0.0956915	0.0108255	-0.465309
199359	-0.753861	-0.702058	-0.550144	-1.92253	-1.10309	-1.11641	-1.89543	-2.93684	-1.80625	-0.579388	0.0203317	-0.960303	-1.6936	-0.963918	-1.68103	-1.76478	-2.93761	-2.02647	-2.55183	1.44253	-2.13277	-0.846791	-2.56027	0.0935173	-0.354747	-0.598353	-1.64026	2.76924	1.13997	-0.253131	-0.487811	-0.0471495	-0.372196	0.159637	-2.51819	-2.96116	-2.37976	-1.54514	-0.638834	0.401536	-0.130147	-0.841022	-0.784222	-1.31736	-1.3471	-1.48027	-0.802621	-2.76433	-2.94152
199360	2.81915	3.17602	-0.28862	-0.661357	0.607422	2.73671	-3.23396	-3.55579	-1.86141	-3.45978	-2.79376	2.19569	0.194495	-1.8938	-2.52521	0.657959	-3.42444	-3.26347	-3.14127	-3.63407	-3.92629	-1.68204	-1.05813	-1.72897	1.057	-0.825526	-0.0401085	-1.81115	-2.85957	-2.64832	-2.95631	-2.75911	-3.27192	-2.92907	-3.58931	-3.16603	-3.24439	-1.83681	-2.69265	1.02075	1.13896	0.596439	1.87585	1.47077	0.802736	-1.81227	1.6361	0.646323	-2.37018
199361	1.36903	1.90407	0.56864	0.670581	1.17035	1.82159	-1.68819	-1.95478	-1.84848	-0.975065	-0.77946	1.49225	1.32367	0.433594	-0.428692	0.973793	-1.04256	-1.23437	-1.14575	-0.98937	-2.92693	-0.993468	-0.929435	-0.00587461	0.835646	0.245722	-0.337456	-1.30616	-0.928604	-1.75555	-1.0232	-1.3289	-1.89182	-0.156413	-1.82414	-1.98159	-2.23954	-0.821685	-1.19942	-0.254288	0.749594	1.72609	1.16319	1.44971	-0.254489	0.11446	1.12865	1.04802	-1.2047
199362	-1.35704	2.52243	-3.2117	-4.9901	-3.08215	0.38293	-5.42183	-5.48815	-4.72133	-3.31757	-2.84411	-0.971413	-8.101	-2.74447	-0.182368	-2.11664	-6.6608	-3.18232	-6.86144	-6.5612	-4.59644	2.12978	2.23081	2.27924	3.24893	3.84848	3.72548	3.58941	4.4714	3.34652	3.50644	3.2452	3.14754	3.40433	-6.00982	0.994582	-1.95147	-2.67099	1.29777	3.5065	-2.42425	-3.25312	3.55891	1.80576	-1.94091	-3.09478	4.52236	1.62899	-1.04613
199363	-1.43251	3.13833	-3.64317	-6.47358	-3.27973	-1.0006	-5.28869	-6.20141	-7.65338	-4.71284	-3.8187	-2.15381	-7.91352	-2.81121	-0.510007	-3.37287	-5.18823	-5.06413	-9.58167	-7.54092	-8.75669	3.95037	4.93656	3.62234	3.92473	1.98712	3.3987	4.99176	4.09577	4.34295	3.79628	3.88592	3.69664	3.34036	-5.38525	1.23356	-2.43969	-3.59165	0.69608	3.11001	-2.25945	-3.11919	3.8206	0.685704	-3.10686	-3.07229	1.34666	2.01053	-2.81185
199364	-2.77685	1.97695	-2.3385	-2.94694	-3.70638	-0.852157	-5.18544	-3.9923	-3.96511	-4.04493	-3.37843	-2.78375	-5.71933	-2.08895	1.06009	-2.94338	-4.6229	-4.87109	-4.87772	-4.22309	-3.10722	3.67876	2.90273	3.4	1.10901	2.41126	3.56621	3.72626	3.48874	3.81883	2.73318	3.47083	3.95708	4.00768	-6.62039	2.68639	-2.78042	-1.93104	0.703833	2.88122	-3.11793	-2.59701	2.54954	1.58507	-4.31139	-4.03029	2.71409	1.65886	-1.78432
199365	-2.78266	3.30034	-3.56587	-3.6745	-3.16603	-0.933494	-4.15006	-3.35577	-5.43148	-3.28089	-2.93987	-1.32882	-3.92076	-2.63377	1.43511	-2.30138	-3.61025	-4.19362	-4.36317	-3.38098	-3.67909	2.87948	2.90005	2.81868	2.81472	2.37132	3.38785	3.61037	3.1983	3.37171	3.27945	3.70118	3.46281	3.53193	-4.37049	2.36671	-3.16454	-3.38854	0.861855	3.17789	-2.86529	-3.83084	3.16887	1.98943	-3.24701	-2.6506	2.06488	2.86117	-2.15707
199366	-2.89689	2.93391	-8.66558	-4.08597	-3.1266	-0.453472	-6.59718	-4.5945	-6.78551	-3.48964	-3.59817	-1.02555	-6.78164	-1.82813	0.423781	-3.02827	-6.04809	-6.2908	-5.99706	-3.75387	-5.19474	2.24572	2.40617	2.68837	3.22049	2.28045	3.48557	4.28613	3.40994	3.7159	2.7103	3.82302	4.2837	4.60961	-7.33631	1.92066	-3.45365	-1.99504	0.905421	2.42725	-2.77378	-3.48767	3.68691	2.55397	-3.25266	-4.01869	2.61047	1.81603	-1.70905
199367	-3.07952	1.99083	-3.25471	-3.74171	-3.42162	-0.352778	-6.67505	-3.72059	-6.65117	-4.65114	-3.39664	-0.353463	-6.6076	-4.19001	-0.515528	-3.31629	-3.1706	-3.86328	-4.35572	-6.01073	-4.53147	1.60574	1.83988	1.76126	3.51945	2.28144	4.00143	2.52806	2.04822	2.02832	2.1737	2.46371	2.40991	3.56523	-7.09509	1.52003	-3.43101	-2.73998	2.10438	2.66908	-3.03503	-3.03458	2.1911	1.45999	-2.06447	-3.31224	2.68709	1.21371	-1.46815
199369	-2.86485	6.17114	-5.8932	-4.00772	-3.29327	-1.15253	-5.37813	-4.75479	-3.80692	-4.28705	-1.78606	-2.83138	-3.74313	-2.03909	0.633915	-3.17019	-3.45765	-6.36476	-6.13965	-3.46873	-6.08365	1.94303	2.35266	2.7468	2.11673	2.41223	4.34555	4.75377	3.34218	4.79001	5.01369	6.74267	5.00549	4.86147	-4.14583	0.374715	-2.51309	-3.21027	-1.48532	2.12496	-2.43745	-5.28525	2.55001	0.641619	-3.11237	-3.07324	1.09443	2.45058	-3.48141
199370	-2.84192	3.4643	-4.7316	-5.01924	-3.30521	-0.711282	-4.26002	-5.8347	-4.23478	-4.26463	-3.4577	-1.45154	-4.53307	-2.90451	0.842151	-2.62637	-3.75143	-4.76987	-6.08282	-3.76062	-4.97648	3.82627	3.42395	2.00494	2.81244	1.77678	2.55925	3.20133	2.88955	3.61529	3.41258	3.68569	3.49142	3.19779	-4.05486	2.33982	-4.06662	-3.72556	1.13398	3.17826	-2.89333	-3.6652	2.96411	2.59774	-3.69088	-3.33921	1.95971	2.78864	-2.4748
199372	-3.65786	3.35437	-3.08679	-4.51842	-4.05808	-0.86837	-2.77032	-2.77728	-2.89949	-1.66	-1.15282	0.591864	-6.25755	-2.01263	0.387122	-3.63063	-6.80478	-6.55421	-3.53718	-6.00261	-4.10208	0.614959	3.75094	0.403108	1.91261	2.86684	3.20744	3.98773	2.43425	3.74884	2.82148	4.44446	3.76333	5.39581	-6.89262	1.94613	-3.67136	-2.73118	-0.466098	2.30219	-3.08862	-2.85902	4.18215	0.952908	-2.76919	-3.7645	2.28393	2.10315	-2.13954
199373	-3.3501	1.73469	-4.48568	-3.54898	-2.10203	-0.572038	-3.56117	-3.9218	-4.76586	-3.27156	-2.84351	1.48486	-2.78757	-1.85802	1.43018	-2.77179	-3.49653	-3.32254	-3.26063	-4.16795	-5.07783	1.73712	2.04919	1.61379	1.89559	-0.66549	1.54431	2.17404	1.62719	2.38641	1.98241	3.14318	2.53027	2.11085	-4.63268	2.17804	-1.67381	-1.92415	0.434937	2.34302	-2.91203	-3.17666	2.96191	2.07699	-3.52955	-3.76121	-0.150099	1.55811	-0.459609
199374	-0.128518	-0.456804	0.617526	-1.66721	-1.34736	0.371711	-2.09723	-2.88967	-1.6667	2.40797	0.890604	0.293192	-0.817549	1.36261	-0.623245	-0.985416	-1.71655	-0.776665	-1.68946	1.90877	0.191964	-0.374257	-2.14842	-1.94078	-0.0350161	-0.0439605	-2.89239	-1.87268	-2.09399	-2.56497	-1.1883	-1.7328	-2.93659	-1.72009	-1.56758	-2.48764	-2.59646	-1.58889	-0.583178	0.535334	0.682642	0.780975	-0.270345	-0.870243	-1.68097	-0.41921	0.544324	-0.769484	-2.5128
199377	-1.19788	-1.54467	-0.870818	-2.47888	-3.00051	-1.80335	-2.02139	-2.38183	-1.24266	3.18191	2.08316	-0.156308	-1.33973	-0.580314	-0.964499	-0.893095	-2.04788	-2.03585	-2.01958	2.21536	-1.8513	-1.23356	-1.96657	-2.2334	-0.182408	-1.99851	-2.47862	-1.54545	-2.31093	-1.96863	-3.14712	-1.77558	-2.04479	-1.27164	-1.46694	-1.77983	-1.46989	-1.22037	-1.37775	-0.672249	0.854527	-0.40403	-1.40877	-2.71693	-1.8437	-0.0140719	-1.59008	-1.73252	-2.03163
199378	-0.80729	-2.13122	-0.604611	-1.60926	-1.02564	-1.19657	-2.0199	-1.96782	-2.11074	1.2933	-0.0904472	0.388998	-1.34529	-0.612271	-1.18008	-1.06008	-2.19935	-2.73565	-1.61157	2.50698	-1.64825	-1.10638	-2.22824	-1.62301	-1.44002	-1.16992	-1.77527	-2.00262	-1.36886	-1.92461	-1.49677	-1.3225	-2.76303	-1.69157	-1.69371	-2.20814	-2.12575	-0.899608	-1.40563	0.088762	-0.306754	1.12876	-1.46369	-0.377304	-0.254913	-1.54632	-0.390903	-1.96917	-2.14252
199379	-0.690101	0.0974458	-0.624866	-2.22173	-1.32059	-1.74361	-0.814863	-1.97344	-0.0940495	2.16844	0.303197	-0.765125	-1.88074	-1.29298	-1.27613	-0.101172	-1.7378	-1.65642	-2.05228	1.74041	-0.791615	-1.39422	-1.44267	-2.20184	-1.39079	-1.67065	-1.32945	-1.46057	-1.86329	-0.721549	-1.45796	-1.24748	-0.590941	-0.925272	-2.06271	-1.07995	-1.35073	-1.53722	-1.92098	-0.390252	-0.358763	-1.34061	-0.620944	-1.08338	-1.04956	-1.39326	-1.15681	-1.78484	-2.01641
199380	-2.18929	-0.658094	-0.210336	-1.4263	-0.919499	-1.9323	-0.287682	-0.584478	0.211093	1.14912	1.20151	-1.70634	0.330453	0.742116	0.754966	0.289615	0.451458	-0.272554	0.0555271	0.65558	-0.897644	-0.690931	-0.884479	-0.906339	-0.00706893	-0.491059	-1.04288	-0.203401	-0.578767	-1.01041	-0.442112	0.0190547	-1.07694	0.013218	-0.846524	-0.612187	-0.162445	-0.711285	-0.553833	-0.536245	-0.360548	-0.0335346	0.00939356	-1.29587	1.34904	0.36376	-0.78616	-0.587064	-1.76314
199381	-0.35124	-0.817014	0.442783	0.542307	0.45398	-0.489576	-2.86925	-1.85501	-2.56551	1.29836	0.875769	-0.741368	-1.10057	1.1944	-0.119502	-1.10131	-1.31524	-2.3704	-0.795619	2.80088	-1.96604	1.17442	-0.830696	-0.445576	-0.653825	-0.338298	-1.8221	-1.05322	-2.26447	-0.274575	-0.206655	-0.194779	-1.87886	-2.00692	-1.95112	-1.61736	-2.6303	1.55992	1.55227	2.60994	0.0547641	1.24761	-0.733613	-0.563403	0.953091	0.708691	-0.561712	-0.297682	-1.71134
199382	-0.697421	-0.689769	-0.153356	-1.47702	-1.52176	-1.17687	-2.26554	-2.28523	-1.3772	1.19008	-0.231212	0.147602	-1.8937	-1.083	-0.407028	-1.1944	-2.14126	-2.07449	-1.2463	1.91509	-1.49667	-1.0224	-1.93801	-0.752134	-0.00525364	-1.05898	-2.28288	-2.43772	-2.1544	-1.88716	-2.0799	-2.21047	-2.32764	-1.7442	-2.0022	-1.15242	-1.71093	-0.872212	-1.04013	-1.23865	-0.103071	-1.11966	-0.157074	-1.02043	-1.21985	1.1056	-0.300942	-0.587528	-1.10618
199383	-0.900988	-1.1413	-0.582232	-0.743448	1.01223	-0.362945	-1.25005	-2.96493	-0.670171	2.50903	1.57493	0.064268	-0.7684	0.897828	-0.121284	0.423428	-0.720619	-1.03774	-1.35892	2.32826	0.140254	0.340376	-0.183446	0.10463	0.0157729	-0.45939	-2.76078	-1.05531	-1.13003	-1.99812	-1.09686	-1.29503	-2.22468	-1.88043	-1.44183	-1.61149	-2.60191	0.0922847	0.473725	1.51206	1.228	2.10283	-0.686808	0.375664	-0.468416	-0.59393	-0.845585	-0.0313322	-1.99864
199384	-1.12809	-1.35875	-0.651281	-1.45897	-0.811549	-0.820285	-0.47724	-2.04152	-0.0736184	0.689477	0.767282	0.346381	-1.29931	-0.0859909	-0.920178	-1.37199	-1.21116	-1.06678	-0.906437	0.801309	-1.11836	-1.24725	-1.88667	-1.63743	-0.714218	-1.08891	-2.34525	-1.30107	-1.42305	-1.99306	-1.16096	-1.67352	-1.86252	-0.073085	-2.07292	-1.1318	-0.72964	-1.76955	-1.50798	-0.483783	1.36198	-1.46702	-1.9363	-1.55108	-0.899674	-0.552144	-1.00264	-0.889438	-1.38199
199385	-2.31553	-1.67717	-1.28939	-2.25894	-3.21915	-2.79365	-3.07305	-3.41477	-1.71894	1.07365	-0.422499	1.29254	-0.506335	-0.553661	-0.682233	-1.17427	-1.81384	-2.3924	-2.1182	0.829252	-1.71616	-0.948636	-1.51772	-1.16497	0.777723	-2.6388	-3.38647	-3.18174	-3.21429	-3.1992	-2.25993	-2.17789	-3.23714	-3.18449	-3.39159	-3.13522	-3.25779	-1.09162	-0.975683	-0.765473	1.1075	-0.124461	-0.636127	-1.22593	0.308946	0.374077	-1.61457	0.733878	-1.05365
199386	0.252051	-0.610278	-0.971407	-1.67406	-0.985822	-1.05671	-1.81296	-2.88935	-1.34291	0.92929	0.280552	-0.885527	-0.875215	-0.463254	-0.64173	-0.668898	-1.97745	-1.57797	-1.50818	1.78139	-0.897834	-0.00868497	-0.708076	-0.95056	-0.638533	-1.3279	-2.54636	-1.23582	-1.37407	-2.93547	-2.20818	-1.90336	-2.98358	-1.50202	-1.73784	-1.52469	-1.47027	-0.437244	-0.465805	0.134656	-1.78848	-0.405949	-1.44764	-2.95877	-1.15939	-1.63918	-1.80094	-2.4399	-1.1213
199387	-0.339949	-3.5551	-0.806519	-2.78167	-2.15319	-1.00128	-0.678122	-1.7227	-1.48794	1.23029	-0.380412	1.84246	-2.34457	-1.16534	-1.01017	-1.99151	-1.15288	-1.74109	-2.12295	1.93148	-1.93644	0.790334	-1.59977	-2.77647	0.126418	-2.05364	2.23862	-1.97389	-2.93931	-1.40962	-2.48195	-2.10991	-2.34651	-3.42316	-3.41899	-1.26528	-1.55056	-1.78244	-0.943009	0.192655	1.66552	-0.182805	-2.73589	-3.69948	-2.02786	-2.3346	-1.8014	-1.34619	-1.46268
199388	0.950985	0.503834	-0.550496	0.209748	-0.965259	0.687999	-2.754	-3.44058	-1.33322	0.0723141	-0.0515406	-2.59437	0.338849	0.862967	0.405866	0.298248	-0.125046	-0.0513399	-0.481231	1.23106	0.0888382	0.592829	-0.678356	-0.238348	-2.53746	-1.08506	2.32692	-0.356658	-1.33487	0.164301	-0.0576882	-0.476306	-3.42915	-2.12489	-1.51994	-1.99126	-1.88953	-0.0418998	-0.170681	-1.91296	1.5397	-0.112748	-2.01147	-2.60634	-1.29031	-0.354731	-0.604991	-0.727325	-1.87061
199389	-1.98724	-1.53979	-0.062454	-1.21173	-1.7502	-1.90435	-1.2116	-1.11268	1.07725	1.08682	-0.035584	-2.37877	0.166892	1.16005	1.48391	0.150542	-0.0896572	-0.402671	0.12633	1.60499	-0.223882	-2.48289	-1.88259	-2.16115	-1.61052	-1.26021	-2.49851	-2.13038	-1.62347	-2.76565	-0.845837	-0.744563	-2.90833	-0.813257	-0.233198	-1.16046	-0.679171	-1.88908	-2.33856	0.0726862	0.51414	-0.932819	-1.30387	-0.983629	-0.347375	-0.647744	-1.96472	-1.29497	-2.67421
199390	-1.38157	-1.05456	-0.849973	-2.22665	-1.14722	-1.08465	-1.1788	-1.74137	-1.09331	1.03755	0.18897	-0.253497	-1.0081	-0.782524	-1.0579	-2.05248	-1.62041	-1.65981	-1.8286	2.88381	-1.97698	-1.33396	-1.40313	-3.19537	-0.45666	-0.965224	-2.36664	-1.9898	-1.60729	-1.57058	-1.01562	-0.970627	-1.78621	-2.8695	-2.40671	-0.767195	-1.77309	-2.29296	-1.64498	-0.520513	-0.216179	0.804686	-0.691582	-1.59234	0.236957	-0.702262	-1.21182	-1.74673	-1.11904
199391	-1.47116	0.317229	-1.45118	0.0227389	-0.157044	-0.657966	-1.98647	-3.24587	-3.02708	2.37121	-0.385653	0.294613	0.120275	0.672538	1.35607	-1.16846	-1.16269	-2.18546	-0.0771448	2.67079	-0.816458	-0.187336	-2.73415	-1.58133	0.822005	-1.33653	0.679145	0.2648	-1.34373	-1.12108	-1.59549	1.71938	-1.50208	1.06693	-1.76815	0.686066	-0.80448	0.177124	0.375248	1.22866	-2.11249	-0.78628	1.1287	0.972597	-1.66542	-0.174968	-0.152673	-0.353053	-1.53059
199392	0.186978	-1.29521	-0.509434	-0.68329	-0.336741	-0.414409	-2.23934	-2.90288	-2.29679	0.656839	-0.349557	0.297504	-1.83699	-0.47821	-0.855448	-0.676288	-1.72839	-1.02906	-1.93249	1.66586	-0.667257	0.518212	-0.237308	-0.335631	1.86003	-0.65634	-1.92806	-2.00678	-1.31623	-0.0712551	-0.855485	-1.28276	-1.17281	-1.74317	-1.83072	-1.59216	-2.04451	0.683064	0.0381092	-1.25767	0.642816	-0.260969	-0.344647	-0.015408	0.181084	-0.601081	0.165487	-0.0100068	-0.28152
199393	0.620233	-0.772446	0.3804	-1.55661	0.551566	-0.242771	-2.33552	-2.77846	-1.81492	0.375695	-0.72547	0.860333	0.419607	0.679691	0.167774	-0.0851519	-0.0485438	-0.159831	-0.416338	1.4891	-0.595975	0.51489	0.204216	0.796994	1.34283	-0.549842	-2.37703	-0.36379	-1.49688	-1.65054	-2.16166	-0.822181	-2.51656	-0.396824	-0.125377	-0.784601	-1.2292	1.03696	0.847775	0.87928	-0.602827	-0.985802	-1.90199	-2.00469	-0.57328	-1.11337	-0.966302	-0.537888	-1.0285
199394	-1.17452	-0.430502	-1.96469	-3.13078	-1.91728	-1.32219	-1.78191	-3.36115	-1.09143	-0.0845827	0.86228	-2.39855	-2.96758	-0.716617	-2.56943	-2.37613	-2.64025	-2.78677	-1.88191	0.830832	-2.34634	-2.05119	-3.25641	-2.24569	-0.312269	-0.920819	-0.341418	0.885993	-0.545774	-0.254978	0.0274972	1.09209	-0.240438	1.65148	-3.00244	-2.95527	-2.48249	-2.4307	-2.5475	-2.19307	-0.785774	-0.112906	-0.943385	-1.66081	-1.19616	0.0233207	-1.34588	-1.69945	-2.73241
199395	0.790671	0.48717	-1.27978	1.58366	1.99974	1.75003	-1.82189	-2.72504	-1.63204	-0.662218	-0.59597	0.0261125	-2.65422	-2.01453	-2.4941	-2.56782	-2.13797	-1.49387	-3.08449	-1.00354	-2.63255	2.61767	2.47042	1.59828	-2.00305	-2.14763	-1.42636	-2.56811	-2.58172	-0.229024	-1.29359	-0.742395	1.04599	-2.77154	-2.64626	-2.63236	-2.4264	2.55669	2.60132	1.85283	0.893977	0.765345	1.49004	1.33634	1.58878	1.6646	1.77857	1.47787	1.67718
199398	-0.953873	0.252503	-0.694286	-1.78596	-1.26299	-1.75931	-1.32272	-2.7633	-2.07966	1.29742	0.746145	-0.905269	-0.873918	-0.266052	-0.973645	-0.894952	-1.27872	-1.64857	-1.50782	1.603	0.165031	-1.15413	-0.98946	-1.79101	-1.36786	-1.10895	-1.40239	-1.09862	-2.12631	-0.776816	-1.68049	-0.604653	-0.873106	-1.0372	-1.50931	-1.53014	-1.7664	-1.98147	-1.76641	-1.22066	0.992776	0.440732	-0.873648	-0.641211	-0.302848	-0.689329	-1.105	-1.39428	-1.22435
199399	-0.715438	-0.609791	-1.54807	-1.35601	-0.720895	-0.220341	-1.21811	-3.28233	-1.11964	0.0208054	0.119714	-0.539196	-1.81429	-0.671263	-0.833502	-1.22622	-1.95011	-2.02062	-1.34263	0.722076	-1.64827	-0.986286	-1.81415	-1.36791	-0.267634	-1.31901	-1.97805	-1.61328	-1.57412	-1.22377	-1.25543	-1.26305	-0.657963	-1.87534	-2.41734	-1.14276	-0.983681	-1.3629	-1.13414	-0.112103	-0.16822	-0.0512681	-1.29387	-1.4623	-0.0333338	-1.0428	-1.58865	-2.01289	-1.83099
199400	-1.3948	-2.5942	-1.27292	-1.80361	-1.67978	-1.37106	-1.21532	-3.42636	-0.976475	1.19367	0.441421	-0.475858	-2.00815	-0.144826	-1.02964	-1.10097	-1.97686	-1.77281	-1.43764	1.70224	-1.07782	0.343154	-0.421382	-0.733482	-1.06106	-1.63514	-2.69154	-1.53104	-2.44535	-2.25265	-2.329	-1.74007	-2.23015	-1.22757	-1.69334	-2.35724	-1.63958	-0.469656	-0.638822	-0.0518983	0.330443	-0.19662	-2.00159	-0.866179	0.227166	0.277952	-1.21841	-1.93646	-0.808055
199401	-0.29879	-1.47828	-0.496111	-0.565801	-0.161692	-0.161211	-1.26659	-3.55102	-2.54721	1.4384	-0.0324627	0.682094	-0.525531	-0.196916	0.121791	1.12695	-1.10928	-0.869859	-0.493473	2.5226	-1.25074	0.601097	-0.63375	-0.403782	1.12786	-0.950756	-1.95743	-0.974882	-1.21757	-2.03577	-1.77755	-1.22011	-1.5679	-0.717556	0.709781	-0.451633	-0.882505	0.593071	0.283507	1.20874	0.887218	-0.121101	-0.329621	-1.10102	0.71099	0.00972569	-1.04682	0.0927374	-0.805822
199402	-0.344065	1.26945	0.686505	-0.839989	-0.726723	0.241267	-0.0161207	-2.741	-0.172122	0.571833	2.12853	-0.324142	-0.842857	0.127578	1.14804	-0.236196	-0.446299	-0.315543	-0.0557916	2.41472	-2.7141	-1.81443	-3.20613	-2.19948	0.436165	0.597647	-0.904265	-0.459344	-1.44241	-2.4286	-1.91224	-2.0514	-1.75015	-0.677388	-2.36412	-0.806182	-1.52418	-1.06448	-1.91678	-0.745055	0.578923	1.15125	1.10326	0.100701	-0.867676	-0.834114	-0.223764	0.430612	-3.25378
199404	0.794695	2.42867	-2.04486	-1.9541	-2.72639	-2.48811	-2.0176	-2.78982	-2.04136	0.893334	0.394229	-1.07942	0.535094	-0.123877	1.28808	-1.28168	-0.819198	-2.01898	-1.74997	1.18287	-1.76124	-1.84675	1.93873	1.17259	-1.6365	-2.41564	-0.51314	1.3388	-0.11673	1.11323	0.447142	2.57751	2.47584	1.66237	-2.33863	-2.2013	-2.4244	-2.07258	-2.24718	0.43816	-0.652758	-2.00604	2.31689	0.94494	-2.19474	-1.89153	-0.28624	0.248974	-1.18858
199406	-0.75684	-1.79571	-0.344278	-2.63019	-1.50489	-0.819647	-2.44152	-3.51248	-2.14217	-1.3928	-0.2205	-1.26741	-2.20118	-1.18313	-2.13745	-1.86247	-2.5112	-1.89389	-2.48767	-0.487327	-0.641209	-0.962726	-1.80873	-2.48132	-1.85987	-2.1843	-2.57988	-2.66271	-2.76857	-1.1813	-2.22856	-2.56751	-0.7787	-1.82288	-2.30271	-2.6326	-2.64171	-1.90312	-2.09916	-0.731921	-1.85573	-0.630658	-2.6161	-2.07336	-1.28153	-1.9813	-1.98187	-2.21067	-2.00211
199412	2.68626	2.55141	1.63642	2.2249	2.45832	2.17232	-0.704011	-0.985943	-0.671194	-2.25627	-1.13482	0.567949	0.960656	-0.482218	-0.81411	1.07573	-0.197768	-0.819822	-0.231815	-2.14852	-1.17731	-1.61452	-0.426726	0.0866691	-0.502481	-0.122719	0.689887	-1.14282	-0.756602	-1.47685	-0.465426	-0.586868	-0.988346	0.615622	-0.633405	-0.528246	-0.862059	-0.812227	-1.08928	2.48665	2.56428	2.49557	3.10695	2.6464	2.61199	1.30185	4.16762	3.27218	-0.725285
199424	3.89068	5.04393	3.14264	3.27281	2.05807	4.35259	-1.70559	-3.01808	-3.04987	-3.212	-1.8583	2.17953	1.62793	-0.784344	-1.23039	2.33997	-2.406	-1.88593	-2.30746	-2.84542	-3.37045	-3.88603	0.616654	-1.61118	-2.05765	-1.96687	-0.43435	-3.05062	-3.02853	-1.64803	-1.40832	-1.39872	-1.84565	-0.125565	-3.25146	-2.94835	-3.0599	-2.78191	-3.527	2.76051	1.81076	3.14245	3.15631	2.57048	2.7059	1.25496	2.27712	1.76878	-2.34923
199453	-1.78847	-0.0839998	0.15436	-2.90721	-2.77407	-2.29314	-1.71535	1.56848	2.17115	2.77906	1.91525	-0.0579813	-3.25079	-2.07114	0.211637	-1.79321	-2.80974	-3.44088	-0.49762	2.1393	-3.37085	-2.77297	-2.10119	-2.23932	1.16416	0.158888	-0.187403	-1.80994	0.559976	1.18419	0.269145	-0.915446	1.19872	1.78812	1.66404	2.42941	2.52686	-1.91235	-3.0547	0.11854	0.275116	-1.29997	-0.597776	-1.46701	-0.690046	-1.27546	-1.83751	-2.03518	0.287452
199456	-5.05539	-5.7617	-4.60693	-4.66233	-4.40835	-5.2616	-4.2752	-3.94515	-3.87655	-3.28535	-3.04656	-2.65262	-3.45215	-3.41054	-3.02798	-3.94992	-4.17156	-3.78696	-3.94715	-3.60809	-6.00122	-3.24907	-4.2022	-4.03262	-2.45398	-3.26396	2.11361	-3.01492	-3.42867	-0.376682	-1.76311	-1.83772	-2.71938	-0.494415	-5.57346	-4.19538	-3.76719	-3.218	-4.07608	-2.44515	-2.27176	-3.55202	-4.92017	-5.86655	-3.00857	-2.61182	-4.46282	-5.01345	-3.5682
199457	-8.1507	-4.00984	-3.72786	-6.76481	-3.52259	-8.15864	-4.87276	-4.93773	-3.61908	-2.49707	-3.82395	-2.41157	-4.3692	-2.08207	-2.93578	-5.67858	-6.82535	-5.61923	-3.17625	-5.69937	-7.13707	-3.60617	-3.03898	-3.03916	-3.26834	-4.06282	3.59972	-3.78331	-4.58331	1.77384	-1.58853	0.0781622	-1.89031	0.687321	-3.8575	-3.40398	-3.21857	-3.18569	-5.72922	-2.97065	-3.02732	-4.7657	-4.8381	-5.2005	-3.37085	-2.46339	-7.27823	-4.6122	-3.71556
199458	-3.2965	-5.68105	-6.43218	-3.42346	-2.7068	-9.10701	-4.01968	-4.41516	-3.18073	-2.15691	-3.08015	-1.87407	-4.04619	-1.35524	-2.36442	-2.83908	-3.94597	-5.99106	-3.63731	-4.11779	-4.59274	-3.97142	-5.06604	-4.82729	-2.82942	-3.12091	2.47528	-2.95833	-3.29257	1.83171	0.133759	0.0376712	-1.02777	0.676578	-3.90636	-2.99559	-3.57555	-3.83114	-3.7128	-3.35127	-2.07896	-4.58273	-2.18143	-3.54112	-1.25846	-1.98967	-2.99354	-3.43224	-4.41777
199459	2.72891	1.34668	-0.293937	-1.06308	-0.191918	0.936958	-1.71367	-1.74388	-1.57786	-1.41	-1.8488	1.473	-1.84964	-1.46274	-1.51779	-1.52157	-1.4742	-1.49115	-1.62532	-2.14741	-1.78883	-1.49441	-1.66229	-1.64907	-1.95329	-1.87527	-1.38514	-1.71473	-1.64725	-2.09523	-1.86453	-2.07287	-1.68771	-1.42841	-1.37677	-1.69092	-1.36613	-1.01637	-1.57554	-0.823817	2.18256	1.99784	2.14726	2.71146	1.5192	1.52873	1.87946	2.67442	-1.76785
199460	-3.16046	-3.07145	-2.35725	-2.08397	-3.90474	-3.44324	-1.08133	-1.85801	-0.660647	1.85637	0.0797721	0.0922111	-1.79893	-1.29039	-2.26344	-0.995665	-2.12256	-2.44312	-0.782605	1.14572	-2.25437	-0.810766	-2.78978	-0.788635	1.48767	-0.220979	-0.101965	1.06002	0.086317	-0.676625	-0.272709	0.339142	-0.111831	2.58679	-1.96852	-0.694377	-0.619946	-1.50093	-1.06787	0.214752	-1.32354	-2.33395	-2.96239	-2.56968	-3.23284	-3.29185	-3.19554	-2.70574	-2.08914
199461	-4.40468	-5.1773	-4.0952	-4.5686	-4.09754	-4.47288	-4.34763	-3.70459	-3.72521	-3.31679	-3.13527	-2.58113	-3.8829	-3.83525	-3.28406	-4.05883	-4.2464	-3.96541	-4.40952	-3.86799	-6.04871	-3.2096	-3.98893	-3.69921	-2.38514	-3.41929	3.21253	-3.2123	-3.31168	1.89294	0.14643	-0.0353328	-1.30742	-1.22086	-5.73174	-4.2728	-4.12114	-3.24151	-3.93575	-1.94044	-1.93058	-3.26877	-4.63459	-5.35357	-2.63511	-2.3443	-4.28943	-4.8773	-3.68063
199462	-3.47411	-2.62212	-2.99665	-3.45998	-3.22102	-2.80286	-3.18445	-3.75435	-2.16352	-1.69338	-3.54364	-1.44206	-3.42881	-1.41189	-2.14769	-3.34227	-3.17201	-6.12942	-4.00185	-3.10632	-6.92533	-4.26727	-3.98969	-5.19584	-3.43688	-4.05021	2.35142	-2.58657	-3.39406	0.282275	-1.88314	-0.753377	-2.3981	-0.262896	-2.88619	-2.1185	-2.78073	-3.96032	-4.91015	-2.37692	-1.72124	-2.93797	-2.63908	-2.74032	-2.57129	-2.02734	-1.97942	-2.84349	-2.7266
199463	-5.03313	-6.36742	-5.23151	-4.21518	-4.53209	-5.37792	-3.14798	-2.99671	-2.52667	-2.66133	-2.0219	-0.724005	-3.1673	0.31101	-1.61475	-2.77322	-3.25093	-3.21863	-3.8056	-3.5801	-4.90154	-2.76743	-3.94412	-3.03832	-1.55309	-2.14677	2.45849	-1.83757	-2.33899	2.12238	1.31713	1.40671	0.341166	2.68789	-3.62302	-2.61986	-2.57929	-2.45456	-3.41059	-2.86198	-3.52438	-3.95636	-3.76894	-7.23186	-2.79937	-3.01072	-4.58494	-4.76552	-2.79186
199464	-0.842844	-0.497197	-0.990691	-1.12709	-0.916694	-0.878469	-1.61326	-3.44564	-1.15565	-0.391537	-0.560099	-1.11212	-1.03276	-1.45166	-2.4333	-0.743744	-1.57786	-1.16543	-2.93451	2.16613	-0.109563	-0.764134	-0.717223	-0.717972	-2.41282	-2.03424	-1.41435	-0.742679	-1.85448	-0.884344	-0.925807	-1.29216	0.175128	-1.30501	-1.31269	-0.706559	0.0129167	-0.613987	-0.862536	-0.915403	-0.276106	-0.924765	-2.45059	-1.11361	-0.605607	-0.753415	-1.5993	-1.46813	0.0535474
199468	-1.57861	-0.956332	-0.733739	-0.913447	-0.377748	0.0216193	-0.441911	-2.63824	-1.00586	1.70017	0.825655	0.49885	0.853245	0.235594	-0.280322	-0.923745	0.124216	-0.209085	-0.522109	1.42831	-1.02491	-1.22435	-1.52859	-0.586538	1.3629	-0.470698	-1.89327	-0.232477	-0.151088	-1.14025	-1.02042	-0.552688	-1.34029	0.0216193	-0.0488991	-0.931148	-0.908888	-0.995144	-0.966241	-0.69784	-1.39259	0.993335	-0.497764	-0.40815	-0.626547	-0.178692	0.607116	1.00043	-2.22686
199469	-3.2131	-4.41261	-3.7828	-3.65004	-3.42981	-4.95354	-1.97998	-3.41943	-1.98651	1.72871	0.913017	0.444869	-1.17806	1.1712	0.370833	0.357566	-1.08508	-0.740084	-0.846527	2.05192	-0.202689	-4.0874	-4.82457	-4.29966	-9.41164	-4.18333	-3.49125	-20.4876	-3.94643	-5.33137	-3.74717	-3.48344	-3.40783	-4.60769	-8.12442	-3.35012	-3.91487	-3.17211	-4.50051	-3.45742	-3.42255	-3.75044	-7.22955	-4.2478	-3.54324	-2.93957	-4.82108	-1.69529	-1.9047
199470	-3.58809	-4.20681	-7.76106	-3.16459	-3.28115	-3.73194	-2.15568	-3.3428	-1.96686	1.11805	-0.307584	-0.840335	-0.828251	-0.419053	-1.71281	-0.951078	-1.73675	-2.76758	-2.07147	2.37804	-2.20373	-5.54216	-6.02999	-8.21491	-5.49293	-9.48131	-7.96523	-6.95178	-7.4268	-5.86537	-6.88687	-6.88362	-5.29942	-6.33985	-5.35903	-4.70558	-5.15278	-4.02882	-5.03116	-3.86475	-3.2002	-4.11363	-4.60041	-5.5269	-3.51654	-2.16573	-3.80359	-1.79342	-2.43742
199471	-3.16215	-3.51752	-8.18054	-1.20434	-2.91787	-4.94371	-1.31559	-2.28988	-1.12976	1.18522	0.895509	-0.765053	-1.67503	-0.318554	-1.37748	-2.19465	-1.30662	-1.98474	-1.2125	0.781058	-1.89758	-6.96661	-6.402	-7.7506	-3.67513	-6.79408	-5.15438	-5.2737	-7.82913	-6.99037	-4.9022	-7.0733	-4.80882	-7.93303	-3.3117	-4.75129	-3.52906	-3.62077	-6.19422	-4.19361	-3.46636	-4.57454	-3.87151	-3.86192	-2.4197	-0.72138	-4.12031	-1.58506	-1.85651
199472	-4.19383	-4.86087	-4.95212	-0.830903	-3.01862	-4.73599	-0.944301	-1.23862	0.0910269	1.32254	0.396394	0.155672	-0.39048	0.0641931	0.704799	0.332762	-0.587356	-1.48781	-0.3262	0.932827	-1.06288	-5.22448	-7.76611	-7.34723	-5.74177	-6.63668	-8.86126	-10.0854	-9.74456	-8.33692	-7.3299	-9.37055	-8.80027	-10.6532	-5.44422	-3.45144	-3.55585	-3.80746	-5.50334	-2.77359	-2.83117	-3.67366	-4.36343	-5.04593	-2.3397	-0.634987	-3.84533	-2.99923	-1.28163
199473	-3.38097	-4.49242	-4.21312	-2.62981	-3.94232	-4.17264	-2.72736	-2.50824	-2.04482	1.6896	1.04391	0.289523	-2.16826	0.287315	-0.49814	-1.60244	-2.18309	-1.76852	-1.88521	2.89958	-1.63501	-4.14428	-3.87172	-4.89429	-4.88239	-4.68395	-4.84338	-9.00166	-5.13189	-9.64821	-4.73741	-4.64515	-5.31135	-4.83015	-4.14772	-3.6877	-3.65186	-3.46635	-4.98412	-3.81388	-3.2557	-4.22951	-3.25441	-3.89881	-2.74565	-1.64463	-4.13941	-1.07292	-0.832155
199474	-3.26908	-3.43228	-3.12734	-2.05783	-3.05324	-3.5733	-1.30591	-1.42742	-0.668372	0.763951	-0.926279	-0.862014	-0.581519	-0.846998	-0.386736	-1.36279	0.716369	-0.325268	-0.710427	2.74398	-1.35735	-3.197	-3.18411	-3.57949	-4.02317	-3.31935	-3.15461	-4.05338	-3.09015	-3.47853	-3.05395	-3.04073	-3.07051	-3.08192	-5.54721	-3.12025	-3.1394	-6.24951	-3.36506	-1.91778	-3.44685	-3.96414	-2.31961	-4.15393	-1.85845	-3.22087	-5.89108	-1.80568	-1.39856
199475	-1.15552	-3.12232	-3.12133	-5.80891	-4.34015	-1.26029	-3.33292	-2.86187	-3.3363	-3.93274	-3.45	-6.19069	-3.56156	-2.38545	-2.02664	-3.31009	-4.02794	-4.40375	-4.07082	-3.18896	-3.14609	-4.09825	-4.75849	-3.64665	-3.57937	-5.51844	-0.541611	-3.18985	-8.0728	-0.84553	-1.86993	0.0429683	-1.19213	0.483175	-2.36593	-0.129235	-1.49672	-1.73817	-3.56717	-2.15423	-2.78187	-3.34716	-0.801996	-3.08625	-3.40471	-1.38982	-1.92078	-4.3546	0.983948
199476	0.171665	-0.33496	-1.33003	-2.22309	-1.7072	-1.00006	-2.43933	-3.0744	-1.57641	0.89863	0.394213	-0.048501	-0.15811	-0.372316	-0.645254	0.0482664	-1.48091	-0.920656	-0.750699	1.38278	-1.35793	0.0813845	0.265405	-1.25521	-0.00666948	-0.666807	-1.14422	-1.05074	-1.57484	-1.32198	-1.69011	-0.763409	0.207654	0.352877	-1.62511	-0.794526	-0.87638	-0.352811	-1.02433	3.12855	0.398043	-0.867106	-0.784309	-1.10638	-0.165081	0.39799	-1.31134	-0.894845	-1.89219
199477	-0.0515856	-0.987212	-0.673455	-0.407575	-0.151885	-0.974257	-1.43442	-1.7259	-1.00189	2.37161	1.12766	-0.884195	-1.57312	0.857806	0.401732	-0.754901	-1.99895	-1.94292	-0.815808	2.68946	-1.38553	0.422949	0.809702	-0.425896	-0.598402	-0.470416	-2.31643	-2.01961	-1.88585	-1.42603	-0.617839	-0.659061	-2.86053	-1.84701	-2.51851	-1.46946	-3.00283	-0.898424	-0.405951	-0.776885	0.918123	-0.256891	0.159411	0.794536	-0.179144	0.93312	-0.388186	0.661628	-2.50171
199478	-1.72843	-2.4223	-2.256	-1.95369	-0.632791	-2.23237	-0.740027	-2.5243	-0.913031	-0.00254511	-1.45678	-0.489443	-1.70793	-2.69352	-1.57319	-1.52674	-2.24809	-3.27841	-2.777	2.01864	-1.85864	0.306261	1.19409	-1.56354	-1.25928	-2.6889	-1.68759	-1.35199	-2.25393	-1.75499	-2.0636	-1.58277	0.366922	-1.2352	-1.95144	-0.934149	-0.652123	-0.621917	-0.2681	-1.34256	-0.847491	-1.17291	-2.17219	-1.54016	0.636	0.859754	-1.17768	-2.57171	-1.15813
199479	-0.99554	-1.52253	0.190613	-1.10046	-0.136131	-1.3587	-2.02251	-3.23038	-2.7021	0.443611	-0.431749	-1.2817	-1.08748	-0.203328	-0.512539	-0.358603	-1.48224	-0.726251	-1.96976	2.61045	-1.03436	-0.127486	-0.299467	-1.40399	-0.93681	-1.6148	-1.74729	-1.23441	-2.18801	-1.90062	-1.576	-1.36483	-2.25465	-1.19807	-1.57813	-1.69649	-1.74173	-0.152864	-0.726453	-0.00248181	-0.593672	0.52608	-2.52275	-1.86357	-0.00848776	-1.27601	-2.3244	-2.86304	-2.10589
199480	-2.26518	-2.53391	-0.919818	-2.74661	-1.77412	-3.1939	-1.54472	-3.0828	-0.170504	1.8484	-0.0268944	-3.21459	-0.493435	-0.367279	-0.882958	-0.358723	-1.11276	-1.51707	-1.68782	1.84486	-1.10919	-1.50312	-0.53761	-2.2138	-2.02796	-1.77548	-1.57995	-2.05941	-2.61698	-1.36546	-2.21475	-1.387	-1.42896	-0.634907	-0.673347	-1.93246	-1.50052	-2.0476	-2.35237	-1.18748	-1.62715	0.847139	-1.46164	-1.04313	0.0671196	-1.05425	-1.4409	-1.561	-2.6167
199481	-5.65502	-6.00608	-5.31136	-4.11683	-4.03669	-5.26725	-4.83573	-4.48121	-6.96108	-5.19935	-4.1536	-3.82281	-2.67835	-2.0012	-3.52185	-4.44531	-4.54642	-4.31479	-3.87975	-8.08396	-8.29182	-5.16741	-7.8682	-7.61645	-5.74539	-6.87532	-9.11512	-10.0692	-9.93433	-9.1619	-7.50551	-9.44965	-8.69244	-10.9379	-7.92767	-10.6977	-9.08183	-3.64611	-5.7255	-2.69937	-2.48958	-3.58492	-4.18519	-5.55616	-2.58085	-2.63233	-4.0526	-4.38204	-6.21736
199482	-3.11763	-3.95444	-5.37056	-4.32495	-2.58751	-7.39784	-1.66985	-2.1303	-2.82792	-1.08499	-1.11929	2.35791	-2.7633	-1.3072	-1.62592	-1.78062	-1.30355	-1.90189	-3.08977	-1.2269	-1.99197	-5.87291	-4.66619	-7.89918	-5.71977	-5.02246	-6.59254	-18.0504	-4.84673	-19.8771	-6.33889	-10.1252	-10.6906	-7.57281	-8.92291	-7.38996	-10.9315	-7.1656	-5.65276	-3.52875	-2.68484	-5.59225	-8.02314	-11.3585	-1.47584	-3.28723	-3.17276	-2.3448	-8.33603
199483	-0.305295	-0.76635	1.00404	0.902048	0.67636	-1.20845	-0.723257	-2.847	-0.524384	1.49963	1.30021	-0.682233	-0.472053	0.929511	-0.741581	0.23398	-1.28404	-1.66544	-2.08647	2.08022	-0.0983804	0.350469	-0.451962	-1.68446	-1.14179	-0.678145	-1.44008	-1.78438	-1.18769	-0.923206	-0.898271	-1.00782	-1.83884	-2.33306	-2.22378	-2.42823	-2.39886	0.240003	-1.1417	-0.119241	-0.0851982	1.09838	0.177828	-1.37405	0.693724	-0.278757	-2.02536	-1.14958	-2.04528
199485	0.338444	0.443992	-0.196519	-0.387618	0.332748	0.293752	-0.989175	-1.14167	-0.387991	0.636017	0.354021	-0.205795	-0.79749	-0.293262	-0.573044	-0.578069	-0.582362	-0.434251	-0.409054	0.618567	-0.985135	0.594239	0.302421	-0.357846	0.00301733	-0.616643	-0.730378	-0.472723	-0.142528	-0.134181	-0.461681	-0.271953	-0.226719	-0.0254721	-0.698677	-0.341687	-0.545368	0.427225	0.309887	-0.381263	-0.322026	0.441401	0.586101	0.160457	-0.296213	-0.50641	0.0165389	-0.293013	-0.530293
199486	-2.09303	-2.08369	-0.930086	-2.13085	-2.01131	-2.2715	-1.58732	-1.64787	-1.16669	0.690978	1.33404	-1.28152	-0.305939	0.995294	-0.321949	-0.437134	-1.37735	-0.466558	-2.03411	1.59346	-1.0801	-1.33213	-2.53418	-2.08029	-0.233642	0.0468843	-2.2442	-2.15873	-1.91699	-2.29933	-0.889052	-2.11187	-2.64366	-0.1909	-2.07149	-2.17798	-1.87926	-1.75296	-2.09157	-0.798449	-2.17305	-2.31256	-1.51288	-1.30126	-0.387105	-0.820713	-2.10257	-2.72158	-2.31526
199488	-4.11444	-4.42777	-4.03185	-1.76428	-3.57354	-4.35848	-2.32983	-2.86818	0.186839	0.0412115	-2.48808	-0.326257	-1.3672	-2.05265	-2.238	-1.90189	-2.39558	-1.98565	-2.92331	1.48576	-2.50911	-4.23423	-5.94041	-5.91739	-5.02652	-5.24739	-6.78207	-8.24396	-7.30861	-7.24481	-5.48239	-7.07454	-6.6654	-7.88761	-6.15357	-1.90695	-1.49673	-3.9782	-4.42547	-1.75116	-2.29138	-3.15877	-4.03619	-4.70446	-2.78911	-2.44241	-3.88053	-3.67353	0.293912
199490	0.2616	-0.0367855	0.453606	0.469994	0.218164	0.527485	0.0744828	0.486646	-0.141092	1.33306	1.59044	1.38541	0.481727	1.07704	0.283859	-0.138744	0.463572	-0.427067	-0.525115	1.11829	-1.0828	0.458635	-0.954098	-0.177425	-0.0496409	0.379356	-1.24075	-0.267603	-0.462051	-0.497133	0.397784	0.243281	-1.23353	-0.271597	-0.337807	-0.849093	-0.352108	-0.728588	0.539599	0.459554	-0.317813	1.34015	-0.545799	-0.509471	1.11816	0.774271	0.183233	0.53261	-1.10978
199491	-0.496891	-0.11004	0.318257	-1.00616	-0.989585	0.136849	-3.24492	-3.22054	-2.05157	0.965491	1.43795	-2.31311	-0.697973	1.19049	-0.683428	-1.17433	-2.13485	-1.3777	-2.77279	2.34792	0.0128659	0.451613	-1.10651	-1.1138	-1.4721	-0.468547	-3.20818	-2.73065	-3.05429	-1.91543	-1.38193	-1.48779	-2.77359	-2.53318	-3.16498	-2.91664	-2.47714	-0.247538	0.0556413	1.13682	-0.205041	-0.604108	-0.00736844	-0.0967558	-1.67419	-0.409481	0.778568	-0.943611	-0.889709
199492	-0.115759	0.515738	-1.58959	-2.20275	-0.876043	-1.17752	-2.74362	-1.86213	-3.4453	2.49028	0.516365	-1.13739	-1.45718	-0.83812	-0.323537	-3.19213	-3.16082	-3.33582	-3.27033	3.25041	-3.19073	-0.948258	-1.45769	-1.86111	-0.00918828	-2.26343	-0.0130491	-2.02977	-2.0853	-0.258677	-1.12709	-0.184698	-1.77945	1.98426	-1.44892	1.87558	-0.0640833	-1.02829	-1.45557	-1.79226	-1.26839	1.12724	0.568742	-0.51535	-1.31868	-0.838337	-0.365254	-1.49276	-1.63291
199494	0.762126	1.19133	0.687945	-0.620944	-0.856484	-0.215576	-1.90295	-1.64768	-2.30501	-0.383741	-0.492106	1.86539	-0.247795	0.652929	-1.0181	0.496072	-1.59571	-0.107237	-1.84167	-0.408962	-1.39835	0.130388	-0.00727524	-0.795711	-0.0214375	-0.505362	-0.672102	-1.09849	-0.666341	0.243293	-0.41486	0.03875	-1.08221	-0.366058	-0.013988	-1.42976	-1.54798	-0.00210528	-0.403736	-0.200179	-0.271785	-2.05143	0.00288751	-0.373012	-0.0956792	-0.257915	-0.601064	-0.722286	-1.15449
199495	-1.28526	-0.0669405	0.792839	-0.711452	0.237409	-2.78206	-0.318493	-2.42706	0.0516319	-0.856955	-0.602141	-2.93865	-3.26104	0.588477	-2.51375	-0.440884	-1.6289	-2.48769	-1.20706	-3.52053	-5.84377	-2.02858	-2.34676	-2.70576	-1.30423	-1.47249	-2.25589	-2.06043	-2.81339	-2.08887	-0.969595	-1.54968	-2.04659	-1.97687	-2.57751	0.642528	-0.112312	-2.93716	-1.05802	0.774276	-0.442278	-1.42769	-1.77603	-0.924998	-1.49946	0.453375	-1.63733	-2.09031	-1.61139
199496	-2.55315	-1.92684	-2.05442	-1.6781	-0.958634	-2.682	-2.25355	-1.48526	-2.90239	-1.55959	-0.580502	0.393943	-1.79877	-0.805056	-1.2793	-2.08116	-2.76814	-2.56337	-2.94392	-1.80566	-2.24712	-0.760349	-2.97457	-2.65037	-1.16661	-1.74248	-2.11887	-2.61552	-2.63406	-2.23959	-2.46369	-2.86166	-3.27576	-2.34305	-2.23984	-1.70097	-1.507	-1.73928	-2.21056	1.17254	-0.719424	-2.55065	-2.31351	-2.23715	-1.63119	0.261436	-2.58756	-1.72033	-0.881777
199497	-3.10456	-2.5353	-0.605389	-3.17826	-1.97543	-1.97038	-1.75321	-1.97152	-1.40459	1.97642	-0.586061	-1.2908	-1.54999	-0.982922	-1.72221	-2.64285	-2.93218	-2.44141	-2.3242	1.33693	-2.53076	-1.92297	-2.52661	-2.40819	-0.927548	-2.20881	-1.13163	-1.35877	-2.44269	-1.86363	-2.10286	-1.47321	-2.20035	-2.04839	-2.94239	-2.31346	-1.75789	-1.98623	-2.27944	-0.756798	-0.237182	-1.05759	-1.50366	-2.54617	-0.00670771	-1.86212	-3.05906	-2.92799	-1.97684
199499	-1.01145	0.0828048	0.0259723	-2.7881	-2.77288	-2.13139	-0.229462	-0.435687	-0.268919	1.56679	0.832381	-0.511902	0.689692	1.62049	0.782092	0.539658	-0.225674	-0.0635266	0.0388423	2.32153	2.02118	-0.850835	0.061658	0.0484974	-0.388498	0.0560088	-0.211305	0.034158	-0.193771	-0.194974	-0.0425647	0.124943	-0.125341	0.0710679	-0.0612386	-0.157955	-0.0910017	-0.717776	-0.845893	-2.17329	-2.19358	0.01099	-1.67161	-1.1819	-3.11694	-2.35671	-1.09199	-1.29554	-1.72799
199501	-0.728298	-1.2225	0.435637	-2.43074	-0.202491	-1.66105	-1.39559	-1.45854	-1.03179	0.153554	0.587061	-0.398495	0.0473107	1.2339	-0.229093	0.443451	-1.18052	-0.868804	-1.43993	1.6679	-1.14926	0.481885	-0.727792	0.268549	0.286115	0.221545	-2.02938	-0.104945	-1.17661	-0.584335	-0.778744	-0.166179	-2.30617	-1.36322	-0.652747	-1.91694	-1.18537	-0.56679	0.575904	-0.966528	-0.0252807	-1.19276	-1.07267	-1.36452	-1.82035	-1.0497	-1.77355	0.924601	-1.96962
199503	-2.64647	-1.8678	0.827291	-1.55897	-0.963221	-2.52828	-0.257328	-0.251699	1.33458	2.3828	-0.179069	0.227428	-0.297188	-1.1326	-0.0322184	-0.493076	-1.74138	-1.32271	-1.83413	3.17804	-1.59258	-1.71171	-1.76071	-1.59459	0.515883	-1.66118	-2.743	-1.32513	-1.64529	-2.72981	-2.0192	-2.14197	-1.99542	-1.28214	-1.74407	-2.30523	-0.34655	-1.48401	-1.49217	-0.956586	-0.169719	-1.16523	-1.74632	-3.14721	-1.16549	-1.91897	-2.30797	-2.1773	-2.04717
199504	-3.40325	-1.63947	-1.29923	-1.38356	-1.12435	-2.76511	-1.83348	-0.8815	-0.789302	1.2433	0.880086	-0.112875	-0.579832	0.649862	-0.97159	-0.958777	-1.45795	-0.720816	-0.971562	2.14305	-1.57875	-1.62815	-2.60392	-1.48963	-0.236173	-1.22896	-1.88224	-1.1392	-1.8663	-2.40004	-1.85811	-1.10457	-2.66128	-1.71382	-2.3303	-1.32692	-2.19324	-1.62792	-1.12488	1.04762	0.0972138	-0.714979	-1.69129	-2.4892	-0.677232	-1.19272	-1.79868	-2.86498	-2.16548
199506	-0.437646	-0.425834	0.0654646	-0.960486	-1.06337	-0.242856	-1.83225	-1.66089	-1.10102	0.305375	-0.845455	-1.22904	-1.16265	-0.766201	-1.56358	-0.283617	-2.06384	-1.55431	-2.27469	2.65253	-0.720471	-0.142692	-0.180522	-0.416745	-1.06471	-2.2648	-2.07434	-1.90631	-2.3073	-2.14717	-2.31827	-2.3435	-1.5233	-1.45668	-2.68539	-2.35981	-2.43929	-0.296095	-0.501114	0.664313	-0.00935971	0.74183	-0.0418794	-0.920521	0.562523	-1.15289	-0.239507	-1.07084	-0.456654
199507	-0.791304	-2.37868	-0.913455	-1.58281	-0.880446	-0.830721	-2.51324	-1.93643	-1.06102	0.813988	-0.0486571	-3.1439	0.76036	0.667074	1.10973	0.815446	-0.725432	-0.807933	-1.77187	2.34232	-0.291303	-0.322023	-1.46096	-1.38556	-1.29652	-1.47691	-1.97475	-1.73539	-1.74396	-1.24655	-2.02204	-2.22505	-2.28627	-2.01963	-1.94723	-1.63225	-2.27264	-0.665663	-0.713232	-1.42345	0.773608	2.11086	-1.02171	-1.62177	0.116831	-0.621924	-1.34157	-1.24943	-1.26953
199508	-0.824102	-1.30332	-0.419731	-1.1123	1.52075	-1.1935	-1.78225	-1.99653	-0.431664	1.01103	-0.719868	-0.620269	-0.959405	-1.4011	-2.17397	-1.27462	-1.21271	-1.41642	-1.65987	1.55811	-1.45057	0.0665267	-0.614443	-0.258198	-0.487036	-1.494	-1.6128	-0.0754771	-1.13934	-1.758	-2.00168	-1.12399	-0.321769	-1.08298	-0.506343	-1.06432	-0.708536	0.700973	0.438254	0.195507	-0.737532	1.13081	-1.10225	0.737965	0.666647	-0.583356	-1.71964	-0.49692	-0.014311
199509	0.561935	2.81786	1.56448	1.78346	0.774051	1.64541	-0.424209	0.653947	0.469182	3.15697	1.64801	-0.457077	-0.613218	0.428891	0.071342	-1.02486	-1.55049	-2.14204	-1.88585	2.38874	-1.08774	1.10261	1.56997	-0.151018	1.54552	2.88363	0.231284	2.99937	2.8883	2.80236	2.23061	3.30389	1.79031	0.345671	-2.27432	-1.0281	-1.00851	1.53876	-0.384646	2.16538	0.366132	-0.273147	2.52558	-0.936498	-0.8139	0.0274278	1.51515	-1.5965	-3.18928
199511	-0.389481	-1.62969	-0.735081	-2.11391	-1.92801	-1.25966	-2.60262	-0.805508	-1.3106	0.734716	0.239391	-3.20967	-1.11579	-0.0576787	-0.933467	-0.953505	-1.41826	-2.08622	-2.52503	1.58329	-1.09808	-1.00006	-1.43167	-1.09596	-1.17455	-1.56544	-2.42845	-2.51298	-2.56392	-2.274	-1.721	-1.92359	-2.78176	-2.26298	-0.660895	-2.43936	-2.48396	-0.780636	-1.22359	1.3344	-1.16999	-0.939108	-0.695239	-1.5997	-1.101	-1.27046	-0.805783	-0.593376	-0.985341
199512	-2.97872	-2.51405	-1.03561	-1.42495	-0.755074	-1.73988	-1.7147	-1.22341	-0.956955	0.316081	-0.801149	-0.0580446	-0.484923	-0.849342	-1.5669	-0.965526	-1.45677	-0.845907	-1.80985	0.965398	-2.10415	-0.506729	-0.730826	-0.485163	-0.84924	-2.05775	-2.57586	-2.08853	-2.20191	-2.07426	-1.25679	-2.31299	-2.64177	-1.37833	-1.90188	-1.75455	-1.06401	-0.426188	-0.240137	1.53121	1.5201	-1.19388	-0.926227	-0.212215	-0.390316	0.120285	-0.889869	-0.543577	-0.297436
199513	-2.85904	-2.38727	-0.795006	-2.03733	-2.01735	-2.26207	-1.73394	-0.597343	-2.73242	1.09876	-0.546102	-0.848132	-0.989181	-0.731396	-2.17175	-1.94624	-2.14118	-2.43131	-1.75655	1.29116	-1.77592	-0.685641	-1.33111	-1.47627	-1.16575	-2.16324	-2.43667	-1.62735	-3.28999	-3.19042	-3.18589	-2.16771	-3.10199	-1.20462	-2.73901	-0.708688	-1.09566	-0.8112	-0.273508	-0.0579487	0.677855	1.62622	-1.50806	-1.2127	-0.395674	-0.170209	-1.43717	-1.31522	-1.26866
199514	-0.616626	-0.549194	-0.536844	-0.783211	-0.870692	-0.563181	-1.10756	-0.526924	-1.27881	0.301851	1.27895	-0.576761	-1.18663	0.919757	0.0278045	-0.268567	-1.13125	-1.27994	-1.63586	1.51207	-0.787813	-0.470707	-1.54817	-1.20944	-0.410394	-0.55697	-2.48891	-2.47363	-1.84089	-1.93639	-1.02467	-1.61186	-2.10218	-1.61205	-1.8824	-1.99796	-1.81467	-1.46177	-0.291887	1.5651	0.00925091	0.0974818	-1.25444	-0.58761	-1.0416	0.501316	-0.039152	-0.648865	-1.8385
199515	-2.78319	-2.25389	-2.52564	-1.88273	-2.55266	-3.2764	-2.28816	-2.94773	-0.993299	0.0232412	-0.458091	-0.309513	-2.88318	-1.62151	-1.40135	-1.94184	-3.25	-2.65549	-3.19647	0.0975151	-3.29235	0.9041	-2.96712	-2.95907	0.649833	0.0496009	-3.31407	-2.05242	-2.92743	-2.03664	-1.92505	-2.26954	-2.64424	1.29869	-3.2357	-2.77991	-2.26902	-2.21625	-2.65752	-2.37123	-1.85393	-1.37091	-0.681723	-1.43804	-2.66382	-1.42287	-0.796382	0.215368	-2.52916
199517	-3.25458	-1.6015	-1.60271	-1.04658	-1.72139	-1.22489	-2.53141	-1.54451	-0.570826	1.44766	-0.646442	-1.37734	-1.32276	-0.792237	-1.38153	-1.56912	-1.49507	-1.92023	-1.84301	1.97192	-2.08647	-0.81093	-1.10114	-1.56735	-1.20554	-1.4878	-2.28656	-2.1684	-2.55977	-1.85225	-1.52062	-2.1091	-1.09844	-2.06127	-2.45499	-2.8062	-3.03655	-2.1838	-1.28319	-0.838163	-0.830201	-0.350675	-1.26301	-1.85006	-0.798423	-1.32048	-2.21565	-1.31364	-1.11495
199518	0.262945	-0.630665	-0.600921	-0.880105	-0.78261	-0.626991	-1.93982	-1.99199	-2.4982	0.0867567	-0.0893704	0.200448	-1.20742	-0.32952	-1.16026	-0.733868	-1.01051	-1.45644	-1.84873	0.534725	-0.777664	0.201119	-1.80524	-1.18317	0.547052	-0.947468	-2.22538	-1.52231	-2.59327	-2.06775	-1.52372	-1.95202	-2.48341	-1.76652	-1.56412	-1.68375	-2.99835	-0.982085	0.3563	-0.177669	0.0446259	-0.793021	-1.64664	-0.654087	-1.79501	0.865005	-1.07411	-0.845014	-1.75325
199519	-1.21663	-1.43531	-1.02026	-0.845314	-0.557758	-1.28816	-0.654343	0.175122	-1.24162	0.0463189	0.508617	-0.335832	-1.11811	-0.163609	-0.860925	-1.12735	-1.06168	-0.934971	-1.65286	-0.243888	-1.38282	-0.4234	-1.59808	-1.74621	-0.759819	-0.764494	-1.29576	-0.704662	-1.36025	-1.18326	-0.298659	-0.860856	-1.16326	-1.19462	-1.36629	-1.37356	-0.677734	-0.408386	-0.148831	0.109094	-0.236625	-0.697419	-1.25289	-0.805656	0.635172	0.502823	-0.343011	-0.0100068	-0.713755
199520	-0.72583	-0.620894	0.835851	-1.66553	-1.52209	-0.771966	-1.80969	-0.628776	-1.52469	1.31481	1.06882	-0.280474	0.52853	1.01919	0.43203	-0.201943	-0.909408	-0.788661	0.297299	2.42741	-0.128763	-0.823519	-1.17144	-0.397054	0.33322	0.281167	-1.35352	-1.01825	-0.83437	-1.37086	-1.10834	-1.31126	-1.53977	0.881205	-1.42255	0.255679	0.30236	-0.664643	-0.0915659	0.936025	-1.37512	-1.94613	-1.35756	-1.89097	-1.97523	-1.23718	-1.52867	-0.83409	-1.40969
199521	0.715891	0.304664	0.310147	1.76414	1.87503	1.55107	-0.28765	0.159436	-1.88388	1.08593	1.24533	0.123957	0.113057	1.42536	0.246615	0.58948	0.661473	0.657255	-0.131094	1.93966	1.36171	1.56522	0.693361	1.25843	-0.212986	0.717301	-0.968411	-0.466577	-0.382311	-0.957639	-0.221243	-0.380422	-1.28843	-1.66811	-0.923021	-2.04446	-1.51586	1.13159	1.4533	-1.12464	1.32659	0.211214	0.842254	1.24555	1.3472	1.4329	0.60468	1.14918	-1.30951
199524	-1.75011	-1.03779	-0.801954	-0.936159	-1.38702	-1.40767	-1.1682	-2.58344	-0.920378	-1.568	-0.611825	-2.5502	-1.47708	-1.0241	-1.49472	-1.00652	-2.12214	-1.3268	-2.34495	-0.403752	-2.73598	-1.1072	-0.968577	-1.28573	-2.7351	-3.00925	-2.90822	-3.7572	-3.19648	-1.42243	-2.10937	-3.15254	-2.70031	-3.17641	-2.76648	-3.00687	-2.5155	-0.444885	-0.648104	-3.49248	-2.117	-0.749524	0.269222	-0.142833	-0.516039	0.869915	-0.546279	-0.933363	-0.268805
199525	0.379349	-0.0116783	-0.0395738	-1.10581	-0.899689	0.0554179	-0.920235	1.11539	-1.04428	1.38726	1.3982	0.537658	-2.47957	0.005266	-0.276163	-0.887256	-1.75148	-2.19617	-1.45797	1.44088	-1.89155	-1.67291	-1.81753	-1.63721	-0.626118	-0.281397	-2.31332	-2.51578	-1.69056	-1.37753	-0.386785	-1.8619	-1.87543	-2.00224	-0.889807	-0.685338	0.2701	-0.793758	-1.81593	-2.58967	0.84691	0.801352	-0.751511	-0.59528	0.689464	-0.640198	-1.13909	-0.903988	-1.03952
199526	1.11843	0.179633	-0.300333	-0.21114	0.0684885	1.71753	-2.22894	-1.83031	-2.51644	0.858881	0.999243	1.16291	-1.26946	0.374036	-1.12898	-0.0118101	-1.2396	-0.830737	-1.99748	1.15699	-0.933481	-0.299857	-1.54616	-1.14279	1.16571	0.0947223	-2.57354	-1.59079	-1.12113	-0.647889	-0.91054	-0.430145	-2.11069	-1.19497	-1.59324	-2.0969	-2.31402	-0.485358	-0.279408	-1.36373	1.54473	2.18921	-0.253045	-0.238632	0.125865	-0.772455	-0.26332	-0.75119	-1.11229
199527	-1.90412	-1.4187	-1.31886	-1.76446	-1.29693	-1.46586	-1.7158	0.635872	0.314295	1.70776	2.06679	-0.51259	-1.97955	-0.237938	-1.466	-1.74129	-2.52614	-1.84787	-2.55177	2.23431	-0.875265	-1.31756	-2.53413	-2.45975	-0.185053	-1.50361	-3.1397	-1.98376	-2.8872	-2.92924	-2.446	-1.68921	-2.93658	-0.0302581	-3.17467	-1.52678	-0.660936	-1.2073	-0.68712	-0.597902	0.608504	-0.496181	-2.31652	-1.10794	-0.193599	-0.900942	-2.09436	-0.949844	-3.20366
199528	0.903949	0.706442	0.574597	-2.30885	-2.93357	-2.15738	-0.599137	-1.29925	-0.554224	1.45997	0.580638	0.243473	-1.41631	1.04321	-0.148755	-2.65057	-1.43576	-0.173366	-1.86962	1.46941	1.19414	-1.74223	-1.54035	-1.99463	-0.466078	-1.06502	-1.71497	-1.90574	-1.89308	-1.57224	-1.03511	-0.463506	-1.65247	-0.831239	-2.05373	-2.58829	-2.64671	-2.21107	-1.18559	-0.0874177	1.92411	1.3308	2.14242	-2.13004	-2.02354	-1.73502	-0.729576	0.396453	-2.10084
199531	-0.277028	-0.940923	-0.454392	0.176757	0.809442	0.183322	-1.36663	0.611988	-0.0417164	1.19024	0.0595527	0.308451	-1.34028	-0.062587	-1.13387	-1.16393	-1.68789	-1.21221	-2.00622	0.433391	-2.47415	0.50727	-0.316572	-0.169595	-1.10367	-1.74832	-1.07889	-1.32843	-1.16762	-1.56362	-1.94201	0.081008	-1.58972	-0.480027	-0.331022	-0.90135	-1.14515	0.425512	0.936858	0.778302	2.15672	-0.323688	-0.524962	-0.38277	2.49534	0.738664	-0.253681	-0.341302	-1.0842
199532	-1.16603	-1.24594	-0.734095	-1.27152	-1.21056	-0.454875	-1.38444	-0.521257	-1.62784	1.35901	0.690326	-0.027136	-1.27662	-0.253449	-1.20969	-1.62446	-1.39419	-1.40298	-0.781632	0.390975	-1.42468	-0.128542	-1.44154	-1.08516	0.122217	-0.813456	-1.63683	-1.1497	-1.43102	-1.12546	-1.00947	-0.974107	-2.04539	-0.785131	-1.68059	-0.995872	-1.08751	-0.462113	-0.264323	-1.05945	-0.164742	-1.47883	-0.369717	-1.07711	0.42616	1.04341	-1.0016	-0.349418	-1.08835
199533	-2.05517	-0.993121	0.100572	-1.74688	-1.40855	-1.09912	-1.61855	-0.00293696	-0.580077	1.58403	0.0608805	-0.618279	-0.356023	0.583727	-0.392128	-1.05958	-0.70108	-0.832416	-0.962954	2.26827	-0.163289	-1.76176	-1.80959	-1.07026	-0.12435	-1.0744	-1.54246	-0.561354	-0.377533	-1.51446	-1.41776	-1.38821	-1.86289	-0.838938	-1.04997	-1.30602	-0.999596	-1.18309	-1.38325	2.12788	-0.844601	-0.190461	-0.86962	-1.64762	-0.71082	-1.86176	-2.36914	-1.1491	-1.64745
199535	-4.49841	-4.90071	-4.16629	-3.35855	-2.77556	-4.72736	-1.34165	0.838857	-1.16193	1.15859	1.40808	-0.0437549	1.19906	1.39642	-0.785559	-0.233269	-0.428888	-0.342119	-0.795106	1.66358	-0.230487	-4.66425	-4.39679	-4.59728	-4.33075	-5.53411	-4.77641	-5.1795	-5.21444	-4.90876	-4.02516	-7.19778	-7.40102	-5.79209	-8.42884	-1.13914	-1.22034	-2.806	-4.92293	-2.55139	-2.72531	-3.65815	-4.59412	-4.29896	-1.78609	0.129455	-3.7408	-3.26769	-1.82442
199536	-0.281846	-0.948254	-1.68962	-2.73904	-1.49146	-1.40298	-2.85551	-2.6013	-1.15894	1.08858	-1.52323	-0.446655	-1.45562	-2.49629	-1.81401	-2.02071	-1.85485	-2.73395	-1.68131	0.864857	-1.3145	-0.0954102	-0.181213	-2.51059	-0.473489	-2.94302	-2.25946	-2.57715	-2.9357	-0.664944	-2.02844	-2.39673	-0.836501	-2.13541	-1.43159	-2.16369	-2.88829	-2.23359	-1.45197	1.48687	0.582214	-0.532641	-1.64303	-1.3724	-2.70322	-2.23788	-0.683811	-0.593614	-0.787361
199537	-1.92057	-4.54516	0.231198	-0.652017	3.71266	-3.97037	-3.55307	-2.78235	-3.77734	-1.12709	-2.49114	0.0910301	2.04958	-3.77232	-3.17782	-2.81272	-3.00067	-2.79696	-3.80444	0.192805	-4.40245	-6.06512	2.82421	-4.51424	-7.81832	-10.447	-2.82741	-8.3552	-8.92115	-3.86421	-2.78227	-3.40176	-2.73658	-12.1993	-5.68992	-7.54504	-4.30729	-3.60598	-8.70205	-3.40255	1.87687	-1.4419	-4.65301	-3.4165	-0.663433	-3.12569	-1.88711	-4.85946	-7.06303
199538	-4.87018	-3.448	-1.76833	-2.64728	3.34709	-3.37685	-3.29605	-3.27973	-3.72456	-1.30773	-3.25904	1.3966	-0.75636	-3.62533	-2.42104	-3.1787	-2.87936	-3.15345	-3.73548	-1.20706	-4.35202	-3.55166	3.34606	-3.7706	-3.70448	-3.71728	-2.65104	-4.43718	-4.29742	-2.95157	-2.85065	-3.26431	-1.75839	-3.9769	-5.129	-3.76336	-3.32383	-3.53639	-3.48339	-1.05768	1.64255	-2.27806	-3.65776	-4.23811	-0.131393	-2.16372	-3.25713	-3.19411	-3.93614
199539	1.52673	3.27018	-0.510288	-0.54148	-0.288755	1.92984	-1.85213	-0.714557	-0.959495	3.44267	1.02463	0.208843	-1.13985	-1.31287	-0.396937	-0.998217	-0.725615	-1.79344	-1.58053	2.87662	-0.332924	1.42676	0.901633	0.919452	3.29492	2.30111	1.01907	1.00798	0.126802	1.31723	0.569731	0.899868	-1.25522	1.9149	-3.27672	-1.68926	-1.44765	-1.05129	1.24996	1.79683	-0.474685	0.11841	1.79106	0.482609	-0.908156	-1.52313	0.868671	1.50887	-2.51298
199540	-1.75507	-1.55677	-0.94953	-3.25171	-1.78695	-2.2005	-0.973392	-0.811927	-1.12764	0.549559	-0.191951	-3.61876	1.73427	-0.578756	-0.256984	1.27075	-1.52626	-0.809343	-2.06399	1.71274	0.205319	-1.30731	-1.52425	-2.11939	-1.30368	-1.53441	-2.73947	-2.96063	-2.02175	-2.52431	-1.68464	-2.02624	-1.7176	-2.21967	-3.1093	-3.00297	-1.33906	-2.59603	-1.97614	-2.34285	-1.70812	-1.45869	-0.896726	-1.70516	-1.41112	-2.9071	-1.19435	-0.722208	-3.02269
199541	2.0182	2.23128	-1.01894	-0.7274	0.101915	1.52459	-1.25519	-1.48208	-1.46062	0.767246	-0.369024	-1.05288	-1.83091	-1.39584	-0.860977	-0.789431	-1.3036	-2.77996	-1.69334	1.47299	0.240818	1.43498	-0.260627	-0.0559777	-1.97699	-1.77578	-1.62619	-1.90136	-2.3071	-0.395255	-1.51137	-0.0477949	-1.64641	-2.07841	-2.01955	-2.91867	-3.10898	-0.867694	0.67923	0.422379	-0.0188989	-0.983587	0.96639	0.821365	-0.18618	-0.508673	1.32646	0.793776	-1.22408
199542	-2.06403	-0.179558	0.576618	-1.38763	-1.66932	-1.15568	-3.50019	-1.35969	-3.44559	-1.07856	1.09844	-3.3489	-1.09855	-0.69728	-0.851658	-1.34646	-2.73932	-2.51812	-3.04229	-2.05141	-2.60458	-0.588686	-1.84885	-1.7678	1.55897	1.77464	0.374356	0.94005	1.23181	2.22243	1.80063	2.04807	1.98674	0.426754	-2.73985	-0.267136	-2.01276	-3.12488	-1.43143	-0.803432	-0.725276	-0.352387	-0.505822	-0.575262	-2.17006	-0.955523	-0.766401	-0.8312	-2.73633
199543	-0.141934	0.5847	-0.955132	-1.59252	-1.81273	0.817046	-2.84317	-1.93127	-2.58418	-1.83075	-2.25933	-3.20442	-1.65419	-1.49155	-2.22258	-3.28769	-2.16475	-1.71438	-3.50101	-2.966	-3.55493	0.870689	0.431831	1.39035	1.09558	1.39781	-2.05215	0.85096	1.39573	0.0180873	0.200304	0.813526	0.72865	-2.95626	-2.98282	-3.32633	-2.10291	-1.04793	-0.39247	0.618547	0.713432	-1.3073	1.77566	0.284078	0.525655	0.406082	1.54201	0.315768	-2.81864
199544	-2.03572	-3.20842	-0.728907	-1.34426	-0.74902	-0.553764	-1.66607	0.469865	-0.819228	1.46721	0.391445	-0.194768	-0.835747	0.834189	-0.65066	-1.50813	-1.38569	-0.611981	-1.31425	2.25812	-0.0736555	-1.16902	-2.02149	-1.55425	-1.53244	-1.61816	-3.51233	-3.22996	-3.1842	-2.74908	-2.50649	-3.25309	-3.4312	-3.21206	-2.76156	-3.10343	-2.1448	-1.525	-1.17993	0.837746	-0.665415	-0.031121	-1.159	-0.455309	0.4442	1.27738	-0.819335	-0.256967	-1.17788
199545	-2.04648	-1.74109	-0.66706	-2.57818	-1.62761	-1.60308	-1.40026	0.694995	-0.236599	1.96333	0.00704079	-0.861407	-0.341076	-0.291948	-0.689499	-0.576394	-1.0787	-0.886208	-1.65433	1.79778	-1.07505	-1.30353	-1.50058	-1.39734	-0.496976	-1.41198	-2.35653	-2.13056	-1.59734	-2.17732	-1.96735	-1.63757	-2.84381	-2.32512	-2.04204	-1.51706	-1.77996	-1.47848	-1.29993	-0.633612	-0.163831	-0.545582	-1.36298	-2.33467	-0.192135	-0.845457	-1.76699	-1.32002	-1.98848
199546	-0.756944	-1.1725	-0.34357	-0.6288	-0.731647	-0.772021	-0.824573	0.31862	-1.75635	0.587616	0.704178	0.0512375	-0.526671	0.58599	-0.760886	-1.2062	-0.3688	-0.767781	-0.974407	0.236098	-0.826121	-0.329473	-1.67522	-1.52856	-1.18388	-0.581377	-1.48527	-1.66837	-0.895639	-1.17231	-0.737327	-0.807476	-1.56769	-1.28162	-1.17298	-1.90326	-1.50792	-0.818517	-0.255354	0.858776	-0.78512	1.21037	-1.07946	-0.62029	0.169574	0.555896	-0.474903	-0.0787076	-1.31232
199547	-1.221	-1.31377	-0.554393	-1.7136	-1.64192	-0.604185	-1.68435	-0.201445	-0.859751	0.0772455	0.428437	2.82429	-1.61606	-0.708464	-0.615122	-1.76853	-1.47661	-1.17058	-0.845465	-1.18718	-2.32756	-0.632248	-1.22805	-0.822221	-0.388618	-1.23923	-1.86151	-1.16354	-0.675249	-2.28719	-1.50759	-1.62983	-1.98282	-1.22945	-2.01047	-0.946451	-0.793652	-1.52699	-0.232469	-1.69655	-0.239856	-0.545217	-1.41852	-0.603629	0.0438506	0.0211359	-0.953514	0.503947	-0.755123
199548	-1.14551	-0.706076	1.61422	-0.909364	-0.736261	-0.627164	-2.18314	0.214769	-0.797543	1.70766	1.82432	-0.805123	-0.0533809	1.00185	-0.507005	-0.698257	-1.74088	-0.845874	-1.57485	2.08404	-0.524568	-0.493207	-1.94332	-1.71161	-0.736491	-0.67164	-1.64147	-2.26595	-2.39187	-1.89658	-1.48868	-1.07899	-2.62221	-2.7386	-3.08436	-2.13731	-2.32028	-0.185849	-1.1172	-0.171799	-0.955798	0.346312	-1.22282	-1.49569	0.32725	-0.913417	-0.0454788	-0.0184543	-2.78259
199549	-1.38611	-2.21639	-0.149483	-0.653606	-1.00063	-1.27911	-1.80665	0.382566	-1.48442	1.16034	-0.580458	-0.69725	-1.18313	-0.0536642	-0.527421	-0.846131	-0.831313	-1.94572	-2.58306	0.715651	-1.63904	-0.0820402	-1.88395	-2.01175	-1.48562	-1.73358	-2.59067	-2.78799	-2.58822	-2.3875	-1.6513	-1.40299	-3.06724	-2.34534	-2.26304	-1.74089	-1.96548	-0.450223	0.578674	0.320686	0.505511	-0.464135	-1.20832	-1.26673	0.914036	-0.194187	-1.09816	-0.922622	-1.54221
199550	-0.0778756	-1.51885	-0.967132	-0.813139	-0.966266	-1.1007	-2.53808	-0.771435	-1.81268	-0.11639	-0.686149	1.18649	0.248371	-0.00929031	-0.166542	-0.827691	-0.952401	-1.40001	-1.36782	1.62477	-0.991769	0.486437	-0.53472	1.36887	-0.111236	-1.61904	-1.97067	-1.86943	-1.89401	-1.78897	-1.64398	-1.69344	-2.06397	-1.65434	-1.57649	-1.42967	-2.4841	-1.96673	1.16186	-1.60337	-0.135986	0.0685081	-0.540337	0.37339	-0.0249667	-0.960354	-0.323782	0.851866	-1.43997
199552	-2.10977	-1.34079	-2.93414	-3.00601	-2.34655	-2.42299	-2.88897	-0.300319	-0.0941999	2.05759	-0.555781	-1.03679	-1.23458	-1.84489	-1.84699	-1.89852	-1.41203	-1.63007	-2.53256	1.21426	-1.44182	-1.07348	-1.18977	-1.35544	-1.08743	-1.77312	-1.43898	-0.898453	-2.20562	-0.50273	-2.09194	-1.49923	-1.32179	-0.94006	-1.33321	-1.77369	-1.20488	-0.303419	-0.780929	-1.96955	0.126017	1.01315	-2.49922	-3.2698	-1.79433	-1.66091	-3.21105	-1.36296	-0.953227
199553	-3.09614	-4.51293	-2.51357	-1.32476	-1.20286	-1.78674	-1.40915	-0.128748	-0.797453	0.821968	0.061762	-2.95318	-0.601755	0.174675	-0.694247	-0.72593	-0.202599	-1.82899	-2.02665	1.97159	-0.869697	-1.782	-0.582832	-2.08314	-1.00054	-0.772422	-2.34612	-2.56913	-2.51794	-1.52422	-1.15416	-1.23004	-1.78483	-1.66082	-2.5374	-2.12993	-1.7052	-1.25647	-1.19645	-1.19214	-2.94626	-2.52369	-3.9187	-2.9602	-0.266945	0.145999	-2.69192	-2.34535	-1.52397
199554	2.92672	3.2123	0.858875	1.88501	0.885899	3.1371	-3.00719	-2.02073	-3.71061	-2.96587	-2.10248	1.88002	-2.75768	-3.19503	-2.24513	-3.40434	-3.1185	-3.67059	-2.87305	-2.3138	-3.02192	2.72921	2.36685	2.57702	2.69166	3.17626	2.10576	3.458	2.68722	3.2139	2.70519	3.3363	2.71054	-2.0268	-2.9552	-1.20385	-3.12124	0.705457	-1.02942	1.79806	0.10875	1.77002	2.04794	1.22201	1.27615	-1.35996	1.37047	0.995663	-2.34647
199555	-2.13731	-3.27097	-3.58578	-3.27893	-3.49703	-2.10345	-3.19716	-2.381	-3.01204	-3.44034	-2.20657	-0.807535	-3.62869	-2.70201	-2.65528	-3.71546	-3.68979	-3.70832	-3.31217	-4.01134	-4.98049	-3.35625	-0.989546	-3.53697	-3.27696	-3.36959	-2.22608	-3.3136	-3.3792	1.96492	0.025474	2.02426	1.76021	-5.23634	-3.74092	-2.63912	-3.28174	-3.13482	-3.26653	0.392861	-1.97058	-2.93412	-3.4631	-2.92607	-2.28981	-1.47752	-0.135794	-2.61763	-1.68411
199556	-0.545943	-2.72345	-2.97566	-1.90582	-2.48086	-1.93226	-2.86054	-1.5199	-2.94151	-2.83541	-1.52912	1.30786	-2.79036	-2.49981	-2.38562	-2.97654	-2.80585	-2.90352	-2.72839	-2.38605	-3.09267	-0.446543	-3.06207	-2.21148	-0.745019	-1.68803	-3.67566	-3.04886	-3.03686	-3.87445	-3.46258	-4.09299	-4.05007	-3.28775	-3.23477	-1.2185	-2.75234	-1.35717	-2.85785	0.459212	-2.19847	-2.2552	-2.65582	-2.4629	-1.10621	-0.740896	-1.68503	-1.57193	-0.435664
199557	0.345394	0.039267	0.474936	-1.60017	0.647857	-0.527957	-2.04225	-0.673304	-2.35006	1.57671	0.861555	-2.19285	-0.601683	0.16364	-1.35831	-1.28763	-1.33699	-2.19467	-2.86225	3.19133	0.431028	0.206176	-1.63653	-1.1475	-0.119148	-0.155764	-1.23078	-0.606601	-1.12467	-0.00564794	-0.772486	-1.16266	-0.182076	-0.462499	-1.92961	-1.71295	-2.01481	-0.254884	-0.293333	-0.419857	2.27691	0.261917	-1.35719	-0.482988	-0.833432	-0.600814	-0.52869	-2.00197	-1.94274
199558	-0.751168	-0.292443	-0.771192	-2.2698	-1.12897	-1.08656	-0.946218	-0.215033	-0.368806	1.77525	-0.326045	-0.331587	-2.1034	-2.13237	-0.758889	-1.36658	-1.29916	-2.08651	-2.88563	1.23576	-1.88848	1.90333	-2.79134	-1.55087	2.11998	1.86614	-1.06413	-0.700399	-0.449738	-1.57953	-1.97849	-0.51242	-1.45171	-1.47102	-1.66869	-2.17244	-1.41425	0.794674	-0.94195	-1.59747	0.631594	1.30747	-0.696702	-0.909362	-2.56384	-0.372863	-0.770433	-1.03314	-2.53801
199559	-0.345785	-0.939609	-1.85858	-1.5744	-1.15612	-0.516188	-1.78012	-0.999509	-0.107715	1.22792	-1.15734	0.545382	-1.98878	-1.6398	-2.17303	-2.03489	-1.98687	-2.74147	-2.49981	0.746799	-1.07683	3.40611	-0.70251	-1.23115	3.46864	2.53443	-1.33035	-1.19811	-1.90331	-0.749713	-1.16268	-1.74401	-0.49847	-1.69419	-2.22943	-1.43995	-2.30725	-0.845212	1.03761	0.608902	1.20903	-0.947639	-0.890497	-0.974779	-0.904737	-0.398272	-0.97926	-0.426846	-1.94727
199560	-0.343644	-1.05344	0.137494	-0.248862	-2.65146	-0.585782	-1.83449	1.5241	-1.61756	2.79684	0.654173	-1.76245	-0.802422	0.340425	-0.360204	-0.58019	-1.11775	-1.20775	-1.5902	2.74037	-0.305366	-0.919006	-1.20835	-0.563464	1.00479	0.132681	-2.91674	-2.0466	-1.15648	-3.1593	-0.869381	-2.04725	-1.88434	-2.25927	-2.24959	-1.77867	-1.57513	-1.19709	-1.49801	-0.00821205	-0.698868	0.0814047	-0.983513	-1.90974	1.01523	0.0958574	-0.500241	-0.344469	-1.42771
199561	-0.325465	-0.475208	0.354017	0.0930653	-0.358745	0.175411	-0.539318	0.979505	-0.0746696	0.923672	1.48591	-0.288256	0.15882	1.37527	0.348654	0.29401	-0.2758	0.0482218	-0.0489193	1.83296	0.439465	0.232666	-0.536258	0.0568945	-0.534992	-0.0273809	-1.29523	-1.13573	-0.656243	-1.19349	-0.609855	-1.14449	-1.52565	-0.630639	-1.0526	-0.961057	-0.528161	-0.0878777	0.255837	0.0882535	1.35927	-1.52616	-0.298646	-0.0375504	0.612446	0.0580912	-0.415817	-0.174226	-0.370653
199562	-0.850613	-1.04974	-0.804263	-2.03539	-1.16454	-0.314864	-1.75608	0.0946816	-1.29225	1.41439	0.779556	0.306424	-1.96009	0.313635	-1.18925	-0.83235	-2.48317	-1.57074	-1.89877	1.69515	-0.448229	0.132549	-0.456052	-1.25925	-0.187344	-0.17498	-2.11369	-1.9761	-1.24643	-1.65027	-0.705677	-0.950849	-1.37406	-1.21567	-2.75301	-1.52782	-1.27425	-1.78239	-0.119549	0.275153	-2.00548	-0.486874	-0.600699	-1.36618	-1.95322	-0.918915	-0.588498	-0.997982	-1.47313
199563	-1.57918	-2.2005	-0.354548	-0.513258	-1.84914	-0.682715	-1.14018	0.401106	-1.58512	1.19402	0.891235	2.68739	-1.4765	1.34364	0.0440874	-1.44188	0.11689	-0.345062	-0.747915	1.5683	-1.93244	-0.699476	-1.22054	-0.879623	0.421437	-1.49506	-3.44402	-2.74448	-2.02758	-2.5106	-2.93728	-2.73791	-3.41267	-3.21493	-2.43578	-2.82815	-1.37669	-0.782689	-0.575761	0.380451	-0.3193	1.05144	-1.36619	-0.249096	0.134581	0.780264	-0.422504	-0.254037	-1.08795
199564	-0.811399	0.104293	-0.466666	-0.836109	-0.247833	-0.853201	-0.671391	0.0706923	-1.3412	1.41303	-0.254264	-1.53054	-0.0840897	-0.714184	-0.619039	-1.14563	-0.951873	-1.018	-1.01467	1.58281	-1.01022	-0.743837	-1.67348	-0.515154	-0.652766	-0.907428	-0.213442	-0.749306	-1.1855	-0.839663	-0.749806	-1.42353	-1.30583	-0.666296	-1.69208	-1.7504	-1.19696	-0.517435	-1.02025	0.489838	-1.3418	0.504186	0.155884	-0.281222	0.775551	-0.51883	-0.0567054	-0.276092	-1.51318
199565	-0.235481	-0.761561	-0.768559	-1.31239	0.824701	-0.0444376	-2.19724	-0.238029	-1.79255	1.43029	0.191999	-0.772485	-1.31726	-0.250346	-0.17343	-1.55039	-0.0332886	-1.72682	-0.363399	1.9849	-0.47824	0.74183	-0.193004	0.889042	-0.129177	-0.993757	-2.44136	-1.55349	-1.19316	-2.23395	-1.26239	-1.9136	-2.52341	1.97714	-1.12746	-1.41472	-1.02699	-0.10675	0.51365	0.722425	-0.744761	0.840378	-0.837513	0.110118	-0.235929	-0.592173	0.371957	1.49106	-0.267578
199566	0.0685153	-0.156037	0.134623	-1.32346	-0.33996	0.838137	-1.363	-0.170715	-0.698815	-0.945226	0.75432	-0.262977	-1.1558	0.267198	-1.25702	-0.973366	-1.19202	-0.91525	-1.48211	0.0939679	-0.473728	0.310215	-0.600172	-1.46863	-1.38046	-0.744819	-2.19712	-1.54765	-1.45619	-0.848765	-0.155754	-1.66078	-0.370012	-1.21703	-1.6289	-2.74382	-2.10504	0.10772	-0.422912	-0.192492	-1.72089	-1.20732	-0.535355	-0.170748	1.19911	0.548641	0.196945	-0.325269	-1.59367
199567	-1.17097	-1.0304	-1.19435	-1.83608	-0.723839	-0.369419	-1.03265	-0.373899	-0.494196	0.36911	-0.791558	-0.258576	-0.211571	-1.22231	-1.88229	-0.402704	-1.91732	-1.66937	-1.66666	0.847478	-2.09971	-0.920933	-2.1074	-1.99133	-1.29905	-1.88393	-1.7033	-2.08834	-1.95492	-1.85743	-2.14766	-2.02642	-1.9633	-1.9407	-1.7225	-1.36153	-1.73944	-0.991395	-1.51794	-1.26033	0.066162	-0.612614	-1.59768	-1.52227	-1.85849	-0.126145	-1.10689	-0.7894	-1.74665
199570	-1.37878	-0.198892	-0.811429	-1.36709	-0.923751	-0.873598	-0.557114	0.301457	0.282086	1.63386	0.624608	-0.736532	-1.28986	-0.227943	-0.978052	-1.20133	-1.15039	-1.60479	-0.984966	0.984913	-0.732896	-0.310023	-0.400341	-1.66538	-0.751028	-1.13789	-0.898603	-1.08024	-1.41421	0.167441	-0.878007	-0.712746	-1.66951	-1.32756	-1.80041	-1.45292	-1.21488	-1.20718	-0.883006	-0.675422	0.462567	-0.445332	-0.52074	-1.31601	-1.29012	-1.59263	-1.8408	-1.46045	-0.809025
199571	1.40052	1.30779	0.132529	0.00303742	-1.02793	1.17137	-1.28121	-0.732699	-1.67365	0.367048	1.65819	0.378845	0.666877	1.59816	-0.0181604	1.23425	-0.990673	0.79474	-1.43747	1.6598	0.438315	-1.45434	-2.28357	-1.45769	-0.265648	-0.0681399	-1.72756	-1.76968	-0.889409	-1.28192	0.689545	-0.732092	-1.49071	-1.70897	-1.61478	-2.11541	-1.8427	-1.8372	-1.56314	1.52842	-1.6763	-1.04292	-0.762106	0.198901	-0.380514	-0.910158	1.62415	0.690572	-1.95733
199572	-2.51183	-2.76799	-2.86038	-2.46618	-2.38591	-2.86776	-3.39618	-2.79968	-4.20798	0.168849	-2.16848	-2.96951	-3.29651	-2.75365	-2.26225	-2.77033	-3.04662	-3.02846	-3.10222	-2.64392	-4.35555	-3.48886	-5.46067	-4.23837	-2.76875	-3.28781	-4.41565	-4.2416	-4.33148	-4.74822	-4.42055	-5.15757	-5.50988	-5.50025	-4.39384	-3.8405	-3.26554	-3.11957	-4.4736	-2.57948	1.95429	0.167202	-2.21118	-2.80189	0.690006	1.33805	-1.30759	-0.527001	-3.01767
199573	-0.439434	-1.13483	-1.60341	-0.598781	-1.20023	-0.384212	-1.67021	-0.423246	-1.05384	1.15493	-0.524756	0.509249	-2.38498	-1.29274	-1.60239	-2.176	-1.53656	-1.51156	-2.32381	2.67377	-1.63386	1.1275	0.574622	-0.346752	0.411373	-1.03653	-1.68481	-1.56817	-1.31844	-0.924444	-1.21664	-0.954328	-1.47546	-1.40137	-2.02379	-2.62477	-2.26279	-0.273353	0.341064	-0.703915	-0.0892576	1.26319	0.035192	-0.588285	0.176724	2.26125	-0.328593	0.606194	-1.84195
199574	-1.137	-1.90958	-3.08898	-2.17161	-2.6227	-2.63073	-1.5737	-0.283893	-0.152853	1.02269	-1.14677	-0.410276	-2.25589	-2.11284	-1.87697	-2.7803	-2.06077	-2.18395	-2.17429	-0.119409	-2.61834	-1.4684	-1.67909	-2.54203	-1.08012	-2.43603	-2.28057	-2.04508	-2.05189	-1.39147	-3.20598	-3.02207	-0.617564	-3.13526	-3.22458	-2.29809	-1.70605	-1.72061	-1.62058	-0.218535	0.350228	-3.10982	-2.77709	-1.39153	-1.70732	-0.950808	-1.86067	-2.3903	-1.2679
199575	-0.863294	-1.92309	-0.42354	-1.458	-2.20217	-0.615021	-2.52847	-0.815772	-2.15539	0.655468	0.0407126	-0.0328431	-0.870546	-0.238912	-1.16324	-0.928111	-1.10469	-1.01523	-1.1123	1.92751	-0.592644	-0.0193259	-1.61968	-0.993039	-1.79246	-2.73928	-3.28228	-2.89803	-2.96162	-2.53758	-2.49702	-2.30312	-1.51387	-2.94226	-2.53639	-2.44309	-1.81011	-2.17772	-0.57225	-0.686373	-1.63468	-0.535655	-2.53007	-1.69312	-1.10087	0.419558	-1.31296	-1.08487	-0.57242
199576	-0.499215	-1.03285	-1.60049	-1.20557	-0.92555	-1.92865	-1.01809	0.0416387	-0.763468	0.866565	0.64738	1.45504	-0.960177	0.366841	-1.13807	-0.337337	-0.974299	-0.420688	-0.951276	1.16482	-0.0779123	-0.100868	-1.43154	-1.32963	-1.03783	-1.1002	-2.26177	-1.69703	-0.870407	-1.21245	-1.39455	-1.70546	-1.6238	-1.93248	-1.19358	-1.79165	-1.18471	-0.324564	-0.163668	-0.842663	1.516	0.800207	-0.679438	-0.744798	-0.104799	-0.660454	-0.209977	-0.261266	-0.0517017
199577	-2.42763	-0.905338	-1.40134	-1.23245	-0.271075	-1.09727	-2.05105	-1.0108	-0.694592	0.695063	0.550014	-2.95797	-1.03271	-0.277191	-1.551	-1.22563	-2.52802	-2.41355	-1.70277	2.0485	-0.0252337	-0.62537	-1.3039	-1.22673	-1.1179	-1.98577	-1.69754	-1.59052	-1.99155	-1.69369	-1.45375	-1.56556	-1.49285	-1.71659	-2.47947	-2.27357	-1.66359	-0.528315	-1.26919	-1.49128	0.279872	-1.361	-0.614035	-0.114299	-1.14909	-0.87803	-0.809677	-1.45389	-1.80262
199579	-1.40163	-1.57456	-1.60354	-1.6094	-1.01737	-2.42112	-1.64013	0.188558	-0.923407	1.86318	-0.795587	-0.63228	-2.23487	-0.832368	-1.4839	-2.06752	-1.68917	-1.86089	-2.79226	-0.350812	-1.73245	0.243714	-1.42913	-1.63873	-1.28046	-2.77858	-2.77902	-3.22868	-2.02209	-1.14101	-3.26161	-1.38617	-1.96651	-1.58002	-2.76721	-2.17696	-2.08407	-1.04433	-0.536197	-0.742351	-0.607878	-0.241394	-1.38701	-2.79485	-1.02387	-0.324377	-1.76074	-2.14422	-1.67576
199580	-0.0364304	-1.48666	-2.09217	-1.45806	-0.441138	-0.879965	-2.05139	-1.70709	-0.785722	0.224027	-1.59853	0.0259905	-0.921401	-1.6006	-1.14361	-2.23169	-0.881495	-1.2505	-1.88023	0.304534	-1.61542	0.961837	-0.237426	-0.716922	-0.317842	-2.16396	-1.67531	-2.78918	-2.58223	-0.904116	-2.04019	-1.44899	-1.05078	-2.47391	-2.02807	-1.83507	-2.5159	0.368025	0.219691	-1.36329	-1.50632	0.492208	-1.06707	-0.0868256	1.20107	-0.19115	-0.588626	-0.351622	-0.138789
199581	-1.40866	-1.77216	-1.31956	-1.86653	-1.74984	-1.59786	-0.767265	1.09384	-0.105791	2.38466	0.929741	0.613049	-2.03911	-1.092	-0.690094	-2.68876	-2.17414	-2.27339	-3.1176	2.32671	-1.84481	-1.30466	-1.79649	-1.60987	-0.927273	-2.65316	-2.5358	-2.25937	-2.93522	-2.8737	-1.79645	-2.92492	-2.50045	-1.77191	-2.19843	-2.70367	-1.77283	-1.69676	-1.57781	0.0621012	-0.684319	0.528513	-1.44686	-1.0711	-1.72781	0.0241165	-1.08782	-1.10504	-1.63801
199582	-0.762693	-1.85344	-0.840869	-1.29818	0.199124	-1.21614	-1.11597	-0.875542	-0.712009	0.175799	-0.35574	-1.33656	-1.65982	-0.434292	-1.96354	-1.32208	-1.94397	-1.91239	-1.71609	0.1034	-0.908955	0.247344	-1.1242	-1.40934	-1.14857	-1.1871	-1.16339	-1.05959	-1.3212	-0.899619	-0.808559	-0.582543	-0.263921	-0.899783	-1.3753	-1.28153	-1.13167	-0.881782	0.0526299	1.71818	0.379389	0.26607	-1.75029	-1.69057	0.225121	-0.703798	-1.5876	-1.31428	-1.25619
199583	-0.370852	-1.48224	-1.10896	-3.09495	-1.37515	-2.35118	-1.58289	-1.15158	-0.880429	-0.309748	-1.60508	0.447212	-2.12096	-2.72917	-2.21937	-1.47565	-3.1471	-2.81226	-2.71339	-2.1184	-2.77427	-1.38051	-1.34788	-1.90153	-1.9279	-2.37709	-2.85226	-2.6236	-1.86176	-1.97744	-2.57234	-2.51729	-0.602746	-2.69815	-2.34266	-1.3791	-1.05072	-2.36192	-1.93702	-1.53142	-0.502075	0.274414	-2.51315	-1.93962	-2.93304	-2.22485	-2.19283	-2.83114	-0.845018
199584	0.500656	0.413594	-0.0233151	0.309609	-0.0826595	0.679125	-1.69683	0.315862	-3.40984	-0.424307	-0.282498	-3.37604	0.00151953	-0.116824	0.0436055	-0.68755	-0.935875	-1.1142	-0.987019	-1.74612	-2.23877	-0.859195	-2.15547	-0.316563	-0.59591	-0.930566	-0.98133	-0.103294	-0.16717	-2.3	-1.51648	-1.85674	-2.45424	-0.964105	-0.819926	-2.1863	-0.928561	-0.670748	-1.74224	-1.8195	0.0711342	0.584104	0.275095	-0.00486169	-0.392692	1.67866	0.293979	0.264517	-1.7422
199585	-2.05661	-0.910536	0.426079	-2.27551	-2.3512	-2.59516	-0.91428	1.56656	0.677502	1.95696	0.715385	-0.818827	-0.68595	0.127132	-0.477406	-1.50923	-1.07274	-1.58231	-1.23621	1.70226	-1.29938	-2.4789	-2.63986	-2.13097	-0.340568	-1.34262	-1.17079	-0.946406	-1.56794	-2.2626	-1.40848	-1.33248	-1.52205	-1.30779	-1.61696	-0.900869	-1.05988	-1.88705	-2.43681	-1.15563	-1.58541	-0.102984	-0.304863	-1.58331	-2.09716	-0.764061	-1.20292	-1.53058	-3.03448
199586	2.35969	1.86113	-0.981665	2.29784	2.13395	2.14151	-4.35684	-3.04772	-5.76384	-4.15236	-3.36826	0.332758	-1.13253	-1.83937	-4.21847	-2.53041	-3.88201	-3.77625	-4.37936	-6.28449	-6.75775	2.74899	2.0954	-0.617989	3.36531	3.32453	3.71079	2.50428	2.1016	3.92571	3.35557	3.78183	3.43113	4.65732	1.58785	-3.6934	-3.26139	3.10322	1.24087	-2.0531	0.663409	2.55525	3.05657	2.82812	2.33669	1.72581	3.18954	2.86806	-1.96932
199587	0.881432	1.45321	1.94191	1.73219	1.10717	1.92626	-3.82144	-2.87102	-5.08172	-3.92725	-3.17342	-0.431254	-2.43409	-0.748366	-3.33053	-2.13592	-3.94351	-3.58823	-4.51299	-5.93088	-6.04472	2.80631	-0.0971713	0.871038	2.52673	2.88018	3.3765	2.92485	2.35007	3.46867	3.067	3.4846	3.14084	3.88578	1.56482	-3.49382	-3.0147	2.74946	2.32413	-1.07611	0.106721	-2.5962	2.35673	0.611049	2.35078	1.51227	1.84942	1.29684	-0.308306
199588	0.721725	0.199157	-0.20644	-1.25451	-0.366407	0.451525	-2.44477	-1.45794	-2.33218	1.44247	1.00721	1.17904	-1.74869	0.593519	-0.194158	-1.1343	-0.640245	-0.218404	-0.697487	1.96674	0.741477	1.32065	-0.888541	-0.235455	1.20609	0.533203	-2.02602	-1.01194	-1.39562	-1.30459	-1.076	-1.52494	-2.14921	-0.956928	-2.14625	-2.06412	-2.70443	-0.600147	0.0578331	0.0441474	0.0411495	-1.78479	-1.05578	-0.418616	-1.63399	0.691284	0.0620436	-0.510026	-1.69171
199589	2.61801	1.52848	1.53781	3.46403	2.60411	1.81941	-1.42782	0.566459	-0.400441	1.29919	1.45127	0.0769098	-1.42254	0.652166	0.0574922	-0.440458	-1.00356	-1.72606	-0.806138	0.990649	0.0291772	-0.011157	-0.975796	-0.612186	0.0493533	0.636839	-1.50777	-1.69724	-1.21921	-1.3721	-0.0774572	-0.776062	-1.65484	-1.93523	-1.74225	-0.985122	-1.37348	-0.466318	-0.332143	-0.150838	1.89586	0.0218463	-0.464453	0.340883	1.70579	2.06429	2.84127	1.2801	-1.69918
199590	0.239654	0.574578	1.04609	0.765285	1.33578	-0.454981	-0.214322	0.185806	-1.24469	0.497248	1.68504	-0.261164	-0.216757	1.57213	0.0504666	0.342666	0.0477107	0.269051	-0.713347	1.78797	0.626409	-0.476598	-1.10893	-0.537979	-0.506183	0.502523	-1.59502	-0.905353	-1.18706	-0.230843	1.06259	-0.38414	-1.01798	-1.52864	-1.38822	-1.80535	-1.89995	-0.861543	-0.555102	0.77255	2.13403	0.103161	-0.852954	0.261581	1.19145	0.0325621	-0.153992	-0.313531	-1.53665
199591	-2.31733	-1.23479	1.06825	-2.01292	-0.241337	-1.43396	-1.77994	0.0607682	-1.90432	1.28472	1.75847	-0.884042	-0.341108	0.402624	-0.28899	-0.366939	-1.52515	-1.003	-1.0818	2.21337	-0.940733	-1.68485	-2.57405	-2.01731	-1.14002	-1.32093	-2.8395	-3.17866	-1.50272	-2.2631	-1.90411	-2.49969	-1.70672	-2.80529	-2.78496	-2.30259	-1.40723	-1.51249	-1.82229	-0.895776	1.82316	-0.0736716	-1.93204	-2.33977	-0.844351	0.308592	-2.16461	-2.36499	-2.78173
199592	-0.322943	0.565312	0.738751	-0.458405	0.361872	-0.925709	-0.763227	-0.163714	-0.891204	0.758493	-0.144555	-0.335901	-0.932493	-0.793485	-1.1095	-1.41012	-0.956178	-1.12465	-1.4758	-0.73828	-2.00278	-0.0388166	-0.586412	-1.22575	-0.0442989	-0.872951	-0.682339	-0.261794	-0.404288	-0.826692	-0.696945	-0.487088	-0.785893	0.155966	-1.02498	-1.24078	-0.978578	-0.314724	-0.455168	-0.823683	0.466831	-0.0453427	-0.0852625	-0.974357	1.36791	-0.490987	-1.48895	-0.791913	-1.19823
199593	-1.11766	0.469382	0.251631	-1.1729	-1.28173	-0.640039	-1.17408	0.474357	-0.607023	2.03535	1.61906	-0.968467	-0.644213	1.22117	-0.569349	-0.895097	-1.34505	-1.50957	-1.63638	1.66515	0.0183742	-1.32284	-1.78879	-1.67432	-0.334953	-0.53189	-2.3055	-1.41464	-2.34572	-1.7157	-1.16029	-1.70331	-2.30661	-1.26271	-1.62147	-1.61129	-1.5235	-1.3481	-1.34818	-1.73964	-0.704964	0.280488	-1.47767	-1.5841	-0.539107	-1.64635	-1.13387	-0.609641	-2.64363
199594	-1.21704	-1.33886	0.993396	-1.88405	-0.0786324	-0.627227	-1.37073	-0.479339	-2.16454	0.167153	-0.142516	-0.0303471	-1.04645	-0.221691	-0.878154	-1.09519	-1.02544	-0.709172	-1.35517	2.01235	-0.535807	-0.163853	-1.24471	-1.36101	-1.00835	-1.07985	-1.52207	-2.27471	-1.81442	-1.64882	-1.14734	-1.53036	-2.16603	-2.30942	-1.89069	-2.37487	-1.99179	-2.05047	-0.246131	-1.19479	0.683016	-1.22009	-1.10873	-0.791894	-0.771779	-0.253822	-2.5199	-1.4929	-1.78055
199595	-2.95444	-1.42958	-0.935052	-2.72667	-1.55434	-0.617136	-1.03799	0.739259	-0.119075	2.80807	1.43167	-0.255783	-1.38596	0.0315703	-0.493393	-0.97691	-1.47054	-1.9907	-2.85525	2.64134	-1.66864	-2.30779	-2.3714	-1.68252	-1.30491	-1.47567	-2.21938	-1.85096	-2.16615	-2.54797	-1.08873	-1.32784	-1.88547	-2.52995	-2.24491	-2.7771	-1.52521	-2.19739	-1.96619	0.648284	-0.81816	-0.607732	-1.47029	-2.53458	-1.82175	-0.987459	-1.66321	-1.8382	-3.23743
199596	0.413114	-1.06076	0.456162	-1.0736	-0.961144	-0.0523897	-1.90341	0.90145	-0.0365143	2.0991	1.1476	0.0840669	1.42009	0.626131	2.49604	1.27808	-1.44484	-2.01939	-0.821575	2.23561	0.471646	-0.510012	-1.30401	-1.71896	0.763325	-0.3338	-1.36539	-1.03671	-1.35079	-0.0776039	-0.644742	-0.712875	-1.57312	-1.5418	-2.52606	-1.99962	-2.05018	-1.40217	0.664267	0.46538	1.58305	0.354305	-2.52632	-2.39254	-1.18008	-1.4516	-1.55921	-0.979578	-2.41053
199597	-0.166378	-1.61276	0.779649	-1.42983	0.285158	-2.04931	-1.26663	0.708269	-1.19779	1.51587	0.195318	-0.633433	1.56981	-0.113448	1.39104	0.691503	-2.21651	-1.77231	-1.28027	1.97815	-1.8186	0.859679	-0.456381	-1.15227	-0.600707	-1.85764	-1.38104	-1.22626	-1.86397	-0.933035	-2.67629	-1.0933	-0.907743	-1.43231	-1.76725	-1.65959	-2.07085	-0.835416	1.26087	-0.595896	1.8385	-0.548704	-2.04854	-1.98829	0.626309	0.955293	-0.611153	0.0445986	-1.66048
199599	-4.53415	-5.15761	-4.21206	-4.67393	-4.48966	-4.72578	-4.26708	-4.17837	-3.9904	-4.55547	-3.99603	-2.59054	-3.4264	-3.8947	-3.89829	-4.17301	-4.37455	-3.46297	-4.26964	-6.18301	-7.02049	-4.37688	-5.93901	-5.84805	-4.70806	-5.20679	-5.99603	-6.09253	-6.34193	-3.89825	-4.10824	-5.85475	-6.53171	-5.66425	-6.31458	-4.50491	-5.45959	-3.9237	-4.56379	-2.04823	-2.14679	-3.28089	-4.39464	-5.25135	-0.0695858	-1.42252	-2.62835	-3.56727	-3.41144
199600	0.825149	1.23583	-0.769012	-3.14218	-2.87247	-0.157029	-3.05632	0.19293	-3.16519	-3.13005	-1.67782	2.7083	-3.1237	-0.272423	0.568626	-1.02186	-3.01553	-3.25483	-2.14946	-3.46462	-4.07455	-2.37319	0.159677	-1.35705	-1.64661	-2.96052	-3.60706	-2.15663	-2.84645	-2.20767	-3.19837	-2.94661	-2.97665	-1.75452	-2.83881	-2.86102	-2.7056	-2.33374	-2.6026	3.11035	-1.3044	-1.45803	1.00425	0.957144	-1.92666	-0.741538	-0.20754	0.615695	-1.96411
199601	1.7171	2.3086	0.375724	-0.877791	-2.99634	1.42439	-1.0328	-0.969115	-1.65609	-0.325543	-0.873102	-0.224123	-3.81074	-0.941692	-0.199063	-0.909818	-2.29328	-2.62737	-0.950388	-1.09537	-3.07355	-3.34504	1.27114	0.395964	-3.82641	-3.24932	-3.53886	-2.49229	-2.87535	-2.68415	-2.74078	-2.76363	-2.51949	-2.14604	-2.51899	-2.60641	-2.48234	-3.17452	-3.7728	0.613044	0.540725	-0.425248	1.61907	1.39861	-0.758963	-0.34782	0.230486	0.0760768	-3.07098
199602	-0.965294	-0.363859	-0.816464	-0.793211	-1.06421	-0.958186	-1.7737	-1.46893	-0.020277	0.381142	-0.260065	-1.22909	-1.34705	-0.974155	-2.77971	-2.49756	-2.09177	-1.88445	-2.60701	-0.0681164	-2.18828	-0.998269	-1.83599	-1.57123	-1.3635	-1.49899	-2.79145	-2.8652	-1.50237	-1.96426	-1.41452	-1.89222	-1.25501	-1.25048	-2.9977	-2.21843	-1.41057	-1.34807	-1.1764	-1.8083	-0.730387	0.228829	-0.811023	-1.55155	-0.959459	-1.37874	-0.983095	-1.41861	-1.53252
199603	-1.96066	-1.45315	-0.515557	-1.34623	-0.57771	-2.19841	-1.01486	-0.553591	0.166407	0.849809	0.208642	-0.485238	-0.40103	-0.347529	-0.275778	-0.747538	-1.17133	-1.40416	-0.784026	1.1942	-0.595173	-0.967822	-0.875146	-1.24483	-0.967059	-0.979564	0.442047	-0.733701	-1.62813	-0.366189	-0.374064	-0.311651	-0.506165	0.482298	-0.770953	-1.0046	0.0175702	-0.988757	-1.34642	1.98141	-0.459458	-0.825761	-1.77552	-1.75303	-1.79455	-1.45953	-2.10077	-1.79888	-0.283158
199605	0.852736	2.05829	-0.812244	-1.50256	-0.920198	1.36365	-2.04012	-1.2626	-3.00811	0.288162	-0.229765	0.488563	-0.77481	0.0972676	-0.647976	-1.95367	-1.83684	-1.702	-2.52487	0.840929	-0.0420119	-0.161623	0.171161	-0.794962	-0.526086	-0.474654	-0.563585	0.132582	-1.43256	-0.150566	-1.41863	0.474376	-0.335506	-0.733063	-2.62479	-1.27245	-2.17191	-1.26374	-0.809936	1.44741	0.475392	0.137652	1.30739	1.13315	-1.24351	-1.35396	0.593532	-0.287415	-0.552115
199607	-2.74344	2.40998	-4.85869	-4.07911	-3.28197	-1.77459	-3.5428	-3.32827	-5.80211	-3.40048	-3.29907	-0.200973	-5.23601	-1.16162	-0.762276	-2.73573	-3.6334	-4.69318	-5.82529	-4.07721	-5.27819	0.648234	2.29983	1.54342	1.43908	1.19239	2.22846	2.77147	2.22814	2.77878	2.43718	2.67778	3.20218	2.78142	-5.80978	1.93549	-3.24336	-3.11714	-0.273442	3.19081	-3.02544	-4.71814	1.82169	-0.194536	-3.47	-3.50339	1.31244	1.62207	-2.31854
199608	-0.842315	-1.37607	-2.26901	-1.62892	-1.34097	-2.20868	-2.36079	0.498132	-1.12937	1.12324	-0.60214	-1.39023	1.30517	-0.902835	-1.19245	-2.36211	-1.79693	-2.52666	-1.84892	1.22845	-1.86318	0.55481	2.58978	-1.01394	-1.64661	-1.41706	-0.204119	-0.358843	-1.69029	0.120154	-0.718326	0.357756	-0.537554	-1.64623	-2.65276	-1.7521	-1.75836	-0.587082	0.33463	0.994941	-1.40439	-1.07272	-1.2932	-1.87854	-0.296167	-1.77244	-1.52192	-1.61815	-1.60405
199609	-1.49649	-1.13117	-0.283511	-0.69383	-0.136445	-0.764649	-0.829137	-0.167157	1.57229	2.74382	0.556679	0.366981	-0.151717	-0.261391	-0.356355	-1.57411	-0.676604	-0.750514	-0.73174	0.868998	-1.20513	-0.382131	0.0259481	-1.34822	0.119767	-0.546589	-1.88519	-1.28384	-0.497293	-1.09325	-0.238117	-0.284078	-0.802649	-0.927862	-0.795727	-1.31587	-1.81371	-1.76998	-0.620296	-0.478183	1.57166	-1.76857	-0.548796	-2.01934	-0.400539	-0.162008	-1.32251	-1.34644	-0.933897
199610	0.594253	-0.100401	1.15738	-0.459727	0.988619	0.922585	-1.09385	0.634972	-0.438936	0.694538	-0.16503	0.421047	0.498855	0.442378	0.0923523	-1.62821	-0.762227	-1.14475	-1.05039	1.17347	-0.729124	-0.629105	1.51543	-0.559996	-1.52648	-1.76459	-2.73338	-2.96456	-2.56889	-2.86138	-2.2439	-2.62408	-2.75566	-3.04268	-1.13163	-2.73697	-2.93408	-0.199791	-0.0242975	1.7392	0.0411089	0.648283	0.56203	-0.605226	1.53091	1.43151	0.24779	0.167594	-0.782714
199613	-1.73294	0.757863	0.187766	-2.72576	0.900972	-3.00991	-1.60488	-0.0516986	0.727324	0.713678	0.118698	1.86516	-0.18324	1.01506	-0.282485	-0.414775	0.333256	0.769092	-0.872902	0.867843	-0.28385	0.66043	1.67735	0.592292	0.88305	0.776276	1.02207	-1.49758	-0.957868	1.17043	1.22995	1.72889	1.81462	-1.66168	-0.982391	0.283346	-0.120269	1.01088	-0.0553197	0.73017	-0.0746952	-2.37725	-0.010086	-0.935285	0.627289	-1.21136	-0.712029	0.721586	-1.00436
199614	-0.21175	-2.08468	-2.07811	-0.595152	-0.612031	0.98927	-1.58816	-0.680356	-2.74097	0.0878397	-1.38632	-0.319511	-1.38472	-1.56864	-2.00131	-0.0566055	-2.91894	-1.90561	-2.22243	-0.284611	-1.68582	0.659821	-2.03766	-0.847841	-2.04647	-2.26439	-3.2811	-2.79816	-2.08285	-2.31388	-2.88936	-3.12171	-2.02155	-1.8774	-1.40379	-1.33559	-1.41616	0.609007	0.324034	0.439461	0.968802	-0.291624	-2.03661	-1.60867	-1.31072	0.830469	-0.0891832	-0.317298	0.606995
199615	3.57627	3.84006	0.905775	3.18136	-0.404622	3.62083	-4.61047	-3.24329	-3.61546	-4.29038	-3.48775	1.37125	-2.91029	-3.82386	-3.29518	-3.95777	-4.10035	-4.14829	-3.84317	-4.9768	-5.21931	-4.57712	-6.25605	-6.81246	-5.01072	-5.47477	-7.08156	-9.40612	-8.30828	-8.17658	-6.16718	-8.13991	-7.48704	-9.11132	-4.81303	-4.61612	-4.86329	-2.86852	-5.19437	-2.61156	-2.63476	-1.50556	3.37374	3.51163	0.627675	-0.263268	3.50705	3.15618	-2.86691
199616	4.46426	4.46185	0.159031	4.02219	3.82586	5.71909	-3.09673	-3.25471	-3.01548	-2.76607	-3.11447	3.29705	-2.77191	-3.11493	-2.603	-3.21631	-3.63608	-3.2707	-3.13238	-3.66109	-5.20355	-4.71772	-5.7914	-6.18075	-6.22395	-5.83686	-7.89208	-17.5588	-6.71485	-14.0843	-6.94499	-4.64878	-6.57987	-10.9314	-6.16978	-4.46046	-8.62713	2.68773	-5.60065	-3.19186	-0.0591919	2.221	2.93538	3.67717	1.23543	1.04324	4.04292	2.85135	-3.27841
199617	3.77412	3.78585	2.90634	2.97959	0.793652	3.36262	-5.01243	-4.09191	-3.90013	-5.9678	-4.17073	3.20962	-2.68549	-4.66008	-4.54044	-4.66145	-4.33989	-6.99178	-5.29259	-6.67145	-10.2844	-4.31775	-7.5545	-7.86157	-4.91167	-4.38308	-13.1612	-6.2422	-9.28462	-13.0839	-5.73714	-12.6918	-8.09058	-7.28625	-5.528	-6.79386	-5.25742	2.66881	-3.78383	-3.01464	-0.379018	1.03716	4.65162	3.4397	2.23	1.88076	4.81048	4.12593	-3.56187
199619	-1.60888	-1.3753	-0.874491	-2.92751	-2.77808	-2.35879	-0.937045	0.304532	-0.645317	1.70947	0.870387	-0.736792	-2.37995	-0.204204	-1.92516	-2.16545	-2.53156	-2.02298	-2.5496	2.29956	-0.271576	-1.96708	-1.55356	-1.73468	-0.180788	-0.548874	-1.70236	-0.809826	-2.07557	-2.46281	-1.22436	-1.61997	-1.53427	-1.34286	-0.207098	-1.666	-1.63832	-2.05543	-1.77686	0.603562	3.21546	-0.229413	-1.6463	-2.43861	-1.42148	-2.10447	-2.42871	-2.53755	-1.57751
199620	2.96463	2.43301	2.99205	-2.93418	1.77314	3.35222	-0.26888	3.16029	0.71747	0.818968	0.422257	-2.32443	3.21202	3.47706	3.33225	3.33163	1.09074	1.611	-1.18377	3.36368	0.300247	-0.580849	1.84729	1.31427	-1.54435	-0.870888	-3.62452	-1.30866	0.0317414	-3.23494	-3.18633	-2.14206	-3.23913	-3.42375	-0.751412	-3.59847	-3.26625	-2.37271	-1.03689	-1.60878	3.18604	0.198607	-2.09648	-2.28288	3.73418	3.24929	3.33047	0.554578	-3.24645
199621	-0.708284	-0.337773	-0.489316	0.0934111	0.0356062	0.710109	-1.2952	-0.0293812	0.0085263	1.78803	0.258299	0.937091	-0.185528	-0.983556	-0.965413	-0.0161207	-0.521032	-1.31035	-1.40801	-0.242095	-2.35027	-0.297572	-1.35369	-1.63515	-0.228151	-0.436411	-1.72262	-0.499666	-0.603086	-1.46278	-1.377	-0.565633	-2.23402	1.08188	-2.53596	-1.12404	-2.01315	-0.832753	-0.580985	0.922324	0.0685946	0.438589	0.86059	-0.657944	1.15186	0.306331	-0.51685	-0.149911	-1.24002
199623	-1.94423	-0.421953	0.570579	-1.60281	-1.57249	-0.705637	-1.58977	-0.760778	-0.987002	2.21841	1.14859	-0.991698	-0.450046	-0.214417	-1.89572	-1.51751	-2.1175	-3.04741	-3.10655	0.93985	-0.455481	-3.11333	-1.61729	-1.2324	-3.72359	-3.89094	-2.00051	-1.63116	-1.20414	-1.32307	-0.751613	-0.929029	-1.61083	-3.46878	-2.72587	-3.37898	-3.00705	-1.45113	-1.71111	-0.425932	0.913029	-1.60122	-0.343839	-0.633691	-0.480762	-1.40995	-0.306705	-0.681515	-2.3754
199625	-0.847558	-1.67286	1.10494	-1.92056	0.328247	-1.08096	-0.425374	0.715086	0.680459	0.761703	0.705296	-0.380185	-0.688364	0.101297	0.296165	-1.47125	-0.363512	-1.12993	0.760976	1.16006	-1.12228	-1.18795	-2.33776	-0.915141	-0.127674	-0.468062	-1.54853	-0.0635323	-0.66143	-1.00358	-0.352033	-0.522694	-1.5984	-0.915375	-1.88263	-1.78921	-0.725255	-0.278967	-0.0933264	-0.312345	0.500521	0.932136	0.257604	0.100706	0.728121	0.764484	-1.11905	-0.310688	-2.04636
199629	0.847324	0.22148	-0.0356864	0.879981	1.99061	0.74288	-1.84923	1.39634	-2.05939	-2.78038	-1.11694	-0.831193	1.3228	0.0728162	1.27495	0.836063	-2.36895	-2.19227	-2.9877	-2.58743	-1.40325	1.97241	0.858927	0.944111	-1.63056	-0.771085	-0.280333	-0.673119	-0.378746	-0.211234	-0.686511	-0.141738	-0.31124	-0.817764	-1.55724	-2.13168	-1.03091	1.88676	1.9822	1.49049	1.83618	0.906676	0.79038	0.935477	3.20951	2.29102	0.329838	0.063094	0.313498
199630	-0.636136	-1.68022	-1.76959	-0.238981	0.930108	-1.24287	-0.574466	0.240592	-0.185113	0.528946	-1.05207	0.486666	-1.65213	-1.47682	-1.44262	-1.78854	-1.75334	-2.28179	-1.8779	-1.10988	-2.31378	0.966581	0.143904	-0.475124	-1.25411	-2.13927	-1.32775	-1.90411	-2.21123	-1.23117	-1.84674	-1.85947	-1.72671	-0.161296	-1.21239	-1.15475	-0.71099	0.186989	0.910122	0.755473	0.607377	-0.241982	-1.28609	-1.37346	-0.0256847	0.843998	-1.50818	-1.37504	-0.536238
199632	0.936293	-1.3317	-0.845824	0.277632	0.279621	-0.744635	-1.23737	0.96914	0.43758	1.88037	0.572133	0.101044	-0.607822	0.333436	-1.00818	-0.208751	-0.649175	-1.52403	-1.07686	1.47178	-0.66296	-0.301353	-0.648049	-0.172145	0.155872	-0.689787	-0.552997	-1.21686	-0.269987	-1.51551	-0.876289	-0.116964	-1.67021	-1.32673	-0.558703	-0.985466	-0.551302	-0.419358	-0.28177	-0.634579	0.590689	-0.461606	0.830268	0.120584	-0.461178	-0.194604	-0.826301	-0.251808	-1.56583
199633	-0.384557	-1.47077	-3.42681	0.57872	-0.460055	1.9622	-2.08788	-1.21815	-2.57626	-0.542537	-0.819834	0.552075	-1.16165	-1.50235	-1.96032	-1.97924	-2.16791	-1.94285	-2.31681	0.344913	-1.08739	-5.66383	-4.01774	-5.73244	-6.65714	-4.6852	-6.20888	-4.68976	-5.36425	-11.9713	-4.94735	-4.82558	-5.46937	1.32099	-1.65477	-7.11443	-6.95688	-4.01105	0.969802	-3.38379	-2.41139	-5.29824	-6.8361	-8.65377	-1.32663	-1.41061	-0.167561	-2.78773	-5.73494
199634	-2.82839	-3.19876	-4.8818	-1.07867	-2.22078	-3.90548	-0.00300289	1.36248	-1.52335	1.07697	0.113051	0.827265	-0.852163	-0.806749	-0.84206	-0.803829	-0.52003	-0.316546	-0.426787	1.26548	-1.05532	-5.59816	-6.35338	-6.48531	-3.65681	-5.28351	-6.16471	-3.37809	-10.7185	-8.94465	-6.37235	-5.32816	-4.41403	-2.11132	-2.21637	-22.8221	-7.36616	-2.59385	-2.51351	-3.33771	-2.77764	-5.23404	-3.60408	-3.60437	-2.83099	-2.08765	-3.32221	-3.28394	-3.30174
199635	-2.72064	-2.08127	-2.08521	-0.937804	-2.48117	-2.36579	-3.31702	0.466795	-0.344548	0.513596	0.356098	0.625424	-0.342953	0.183392	-4.12481	-8.7607	-0.918284	-1.1832	-0.805271	0.183488	-1.17165	-2.04484	0.0578411	-2.72366	-1.05128	-1.63302	-1.91519	-2.80873	-2.76376	-1.1154	-1.30501	-1.84325	-2.3045	-3.06932	-1.5043	-0.413966	-0.350583	-0.913424	-2.7992	-0.715833	-2.52362	-2.08486	-1.83577	-2.48614	-1.64792	-1.65309	-1.81939	-1.86312	-1.26254
199636	2.22106	0.0366592	-0.749736	0.926741	-0.138772	-0.314791	-4.03679	-0.481099	-1.19689	-0.280528	-0.761356	-1.16553	1.93429	0.378833	-4.24743	-15.2156	-1.7345	-1.41457	-1.31734	-0.0903971	-2.58244	0.525194	2.68499	1.62611	-2.02099	-1.72962	-1.35833	-1.50248	-2.62528	-2.20028	-2.81038	-1.93682	-3.07154	-1.38432	-1.79479	-1.37976	-1.75591	-0.00726776	-0.931602	1.27231	-0.427015	1.04817	-0.140226	0.108738	2.48128	0.108303	0.52356	0.883939	-0.0630095
199637	-0.53442	-1.26914	0.661664	-2.10337	-1.43531	-1.07663	0.0170925	1.37328	0.478481	2.0474	1.09662	1.89544	0.593093	0.898686	1.04029	-1.09098	-1.22592	-0.0714524	-0.791755	0.57533	-0.791582	-1.8805	-2.31266	-1.677	0.705979	0.533891	-1.83756	-1.75816	-1.47244	-2.3174	-0.898627	-1.286	-2.16317	-0.971617	-2.37773	-1.46062	-1.57467	-2.35223	-2.0656	0.836872	-0.510142	0.463033	-1.14495	-1.93555	-1.79541	-0.98815	0.0302329	-0.625059	-1.67048
199639	-0.271614	-0.703339	-0.548375	-0.0563797	1.34418	-0.231892	-0.500042	-0.0951859	-0.0713908	0.138262	-0.158438	-0.44912	-1.05941	-0.862637	-1.10572	-0.785321	-0.813765	-1.71722	-1.32069	-0.977136	-0.632224	-0.0148356	-0.0995649	-0.240973	-0.556919	-0.825159	0.397929	-0.628765	-1.05829	0.771948	-0.305949	0.749724	0.31745	-1.03697	-0.755157	-0.923396	-0.0501175	-0.0208859	0.893068	0.875435	1.51838	0.593314	-0.121768	0.159	0.90301	0.851343	-0.527335	-0.388022	-0.14112
199640	-0.932908	-0.299896	0.90451	-1.08726	-0.525005	0.440227	-1.77617	2.22401	-0.98828	2.70599	1.78111	-0.119012	-1.41193	1.2305	0.0734579	-1.25005	-0.932665	-0.906239	-1.53063	2.22002	-0.426685	-0.728209	-1.0059	-0.896113	1.56571	1.07798	-1.21691	-0.0799874	-0.606113	-0.417543	0.618233	0.722273	-0.810267	-0.306026	-1.25972	-0.628102	-0.502533	-0.606916	-0.258673	-0.659697	-0.0841056	0.469401	-0.172192	-1.51543	-0.165036	-1.4801	-1.24067	-1.12348	-2.52742
199641	0.137477	0.0570461	0.334482	-0.298813	0.72922	0.252998	-1.84596	-0.162669	-1.28183	0.153909	0.332451	-0.503552	-2.78208	0.376066	-2.52778	-0.515105	-1.7724	-2.53311	-2.31021	1.3722	-0.307157	0.922335	-0.476994	-1.06498	-0.990441	-0.180926	-0.723327	-2.07361	-1.42995	0.121145	0.0895327	0.47347	-1.04764	-1.12232	-2.93693	-2.20162	-2.25259	-0.490818	0.788592	0.39931	-0.968651	0.393324	-0.472419	-0.783823	0.602925	-1.06435	-0.477453	-1.86231	-2.06983
199642	-2.45253	-1.59854	-1.9228	-2.16608	-1.76919	-2.92247	-0.596303	0.871959	1.24159	1.3087	-0.581527	-1.31871	-1.07169	-2.09609	-1.39912	-2.95954	-2.38717	-2.03367	-1.67297	1.30716	-1.71487	-1.79364	-2.45295	-2.37383	-1.81972	-1.75867	-1.18321	-1.82793	-2.64974	-2.53663	-1.95995	-2.10622	-1.30657	-1.01455	-1.92327	-0.519083	0.334669	-1.66288	-1.52344	-0.723222	-1.55453	-0.109425	-1.73563	-2.6456	-2.22723	-1.76075	-2.52654	-2.56119	-1.51032
199645	-0.604181	-1.28011	-1.09473	-1.10655	0.523943	-2.07791	-0.926262	0.351469	0.00889502	0.102502	-0.375268	-0.213478	-1.10822	-0.808802	-1.35227	-1.39387	-1.08089	-1.79151	-1.53573	-0.679537	-1.08861	0.335147	-0.0520768	-1.37801	-0.991962	-1.2433	-0.962587	-1.60547	-1.74395	-0.973249	-1.10563	-0.251932	-0.898273	-1.13155	-1.71497	-1.92001	-1.55342	-0.472431	0.289341	-0.907302	-0.67218	-0.984338	-1.5953	-1.01607	-0.16051	-0.431605	-1.21244	-1.55913	-0.908955
199646	0.286391	-0.931863	-0.710215	0.133346	0.48738	0.6342	-1.1341	0.193124	-0.772377	0.722094	-0.156035	-0.586817	1.71298	1.94517	0.326405	0.578701	0.0868863	0.422951	-0.069229	2.2693	-0.252903	0.944942	-0.728057	2.27961	-1.26168	-2.33219	-2.3753	0.782184	1.3167	-1.77107	-1.98322	-1.29002	-3.06387	-1.5849	-1.74781	-2.08894	-1.81663	1.06211	0.863586	1.84892	-0.978482	1.12045	-0.157103	0.689416	0.0281803	1.42005	0.434098	0.721612	-0.187418
199647	-0.280486	-1.69242	-1.40147	-1.9512	-0.840567	-1.48908	-1.41875	-0.00429091	-0.869394	1.38412	1.24978	-1.75789	-2.77972	0.689727	-1.27853	-1.11405	-2.97076	-2.27164	-3.20222	1.54572	-0.397877	-1.16564	-1.22472	0.78098	-2.78109	-2.76869	-3.2613	1.84277	1.5527	-1.94209	-0.904942	-2.04707	-2.31911	-2.93813	-2.54361	-2.23778	-1.52913	-1.88541	-1.07993	0.94665	-0.169569	-0.869568	-1.20456	-0.911372	-1.2422	-1.95042	-0.601511	-1.60355	-1.71215
199648	-0.0297364	0.416322	0.490374	0.165603	0.138126	0.485098	-1.26541	0.789303	0.117427	2.0437	0.488581	-2.26273	-0.425932	0.810287	-0.579472	0.443982	-0.548413	-1.15562	-0.565271	1.11301	0.253847	-0.355036	-1.09868	-0.899181	-2.43753	-0.733714	0.0632451	1.64152	1.76206	0.387629	0.88778	1.33384	0.132601	-1.59657	-1.4456	-1.34474	-1.14562	-0.33247	-0.904213	1.94149	1.3023	0.810332	0.25948	-0.625423	-0.540696	-0.977229	-0.30227	0.428012	-1.28828
199651	-1.31246	-1.635	-1.28522	-0.779044	-0.0302083	-1.19824	-1.46288	-0.128525	-0.671243	1.30693	-0.94792	-1.84361	-1.56552	-1.14725	-2.02685	-0.944036	-1.36427	-1.95735	-1.45115	-2.02793	-2.11729	0.381168	-0.719957	-2.15695	-1.39049	-1.47717	-1.1766	-1.99755	-1.58502	0.475167	-1.74885	-0.897495	-2.04077	-0.578616	0.480429	-0.647932	-1.15254	0.336624	-0.351193	0.234065	0.145887	0.099582	-0.791722	-1.61435	0.167945	1.35841	-1.71825	-1.40959	-0.507751
199654	0.00738546	-0.845207	-0.0160764	-0.733909	0.278588	0.850441	-1.74979	1.19297	-0.333293	0.70333	1.11953	0.426668	0.371669	1.36362	0.558136	0.357212	-0.629486	0.10143	-0.718107	1.89585	-0.286826	0.0597	-0.832911	-0.203607	-0.411777	-0.164078	-2.07686	-1.37749	-0.70372	-1.68497	-0.476469	-1.15229	-2.04398	-1.75021	-1.61117	-2.00034	-1.90314	-0.431037	0.19628	1.39679	-0.0955822	1.02011	-1.41895	-0.131598	-0.232356	1.19743	-0.334868	-0.227529	-2.31239
199655	-1.49927	-0.816325	-0.963395	-2.43056	-0.870553	-0.577742	-0.304183	-0.828901	0.516403	0.12336	-0.124167	-1.21753	-0.738777	0.429482	-1.2601	-0.5451	-0.9373	-0.740014	-1.74424	2.1077	-0.289988	-1.8242	-1.30225	-1.55058	-1.57779	-1.09267	-1.28555	-0.32882	-1.70687	-0.705113	-0.217263	-1.03047	-0.516229	0.206349	-0.844165	-0.845517	-0.0439693	-0.762181	-1.49108	0.0351635	0.645556	-0.459403	-1.51238	-0.754741	-1.6013	-1.56865	-1.10306	-2.57731	-0.80287
199658	0.44373	-0.204682	-0.982304	-0.751016	1.51936	0.153566	-1.4605	-1.04872	-0.459008	-0.286774	-0.15349	-1.52531	-1.83862	-0.428906	-1.22376	-1.63314	-1.65479	-2.07073	-1.90301	0.269043	-1.09845	0.259477	0.730051	-1.3058	-2.09763	-1.61682	-0.520056	-1.72189	-1.81852	0.703617	-0.350236	0.479855	1.15247	-1.56	-1.41905	-0.827121	-1.32256	0.083766	0.202482	1.34398	-0.879237	0.0317726	-1.00608	0.129617	0.128767	-0.756879	-0.185124	-0.294737	-0.0326898
199659	1.29741	1.5252	-0.0506476	1.27558	-1.31346	1.53696	-3.34013	-2.85139	-4.36268	-3.37899	-3.72529	-4.97029	-1.77373	-3.62157	-3.17981	-3.12103	-2.74244	-4.11664	-3.2899	-3.58039	-4.36611	-3.29252	-4.04511	-2.50662	-1.63403	-3.48753	-1.53176	-2.3805	-3.04996	-2.79161	-2.73738	-3.17225	-3.1996	-2.04921	-2.87207	-3.918	-3.3124	-2.79921	-4.59856	2.89816	-0.32717	-0.107549	1.60227	-1.94488	-0.486813	2.88279	0.915932	-0.439778	-1.86063
199662	-0.840691	0.2104	-0.0768374	-0.426036	-0.774559	1.0795	-1.39798	2.02186	-0.0977399	-0.558863	0.0732732	-3.22532	0.827973	0.542956	0.143441	-0.026986	-0.674016	-0.554967	-0.191525	-0.0590374	0.677569	-0.0488478	-0.303849	0.105481	-1.40495	-0.615579	0.369699	0.624081	-0.340993	-0.696118	-0.889163	-0.370376	-0.731782	-0.633991	-0.149558	0.206884	0.314589	-0.187745	-0.304505	-0.0806872	-0.556225	1.44836	0.330346	0.184097	0.989033	0.968979	-0.628708	-0.434403	-1.0536
199663	-1.13998	-1.19801	-0.0535037	-0.655382	-0.605311	-0.485787	-1.39455	0.813068	0.2132	2.22405	0.805139	-0.989648	0.00740035	0.506887	-0.42522	-0.416481	-0.0963562	-0.476956	-0.344538	1.97258	0.272719	-0.870609	-1.07879	-0.729149	-0.441396	-0.769402	-1.21803	-0.63235	-0.802922	-0.653741	-0.469429	-0.4551	-1.94597	-1.08076	-1.90697	-1.42762	-1.52852	-0.640444	-1.39708	-1.14705	1.09948	-0.263796	-0.473354	-1.15641	-1.09569	-0.320995	-1.18585	-0.897121	-1.77542
199664	-1.2268	-2.05765	0.495741	-1.03276	-0.644539	-1.46325	-2.36053	0.502262	-0.550298	0.339966	0.863602	-0.403333	-1.40968	1.1274	-0.611945	-0.805597	-1.46068	-0.854134	-0.763311	2.01827	0.611746	-0.143269	-1.359	-2.00674	-0.455035	-0.179256	-2.48437	-2.51635	-2.58206	-1.45667	-1.50655	-1.68973	-1.46049	-1.94236	-2.14268	-1.80493	-1.84049	-1.19249	-1.96407	0.600327	0.92069	2.06831	-0.446231	0.729688	0.110209	-1.12905	0.16529	-1.04844	-2.20126
199667	-0.274237	-1.89314	-1.88411	-1.17815	-0.215544	-0.655872	-1.7805	-0.262821	-1.04939	0.784504	0.100752	-0.0771165	-0.0364948	0.459758	0.347312	-0.211797	-0.529494	-0.256929	-0.884045	1.35414	0.457041	1.16094	0.760736	0.524074	2.35508	0.21891	-0.679162	-0.764906	-0.505744	-0.169514	-0.485809	-0.557794	-1.62281	0.0475323	-0.597187	-0.544521	-1.50317	-0.0683011	0.932876	0.457079	-1.22629	-0.708376	-1.84879	-2.39162	-2.72339	-2.09302	-1.68997	-1.15623	0.29393
199668	-0.0198181	-0.820186	-1.64233	-0.591155	-0.377495	-0.542083	-0.759866	0.922346	-1.42266	1.30977	0.793526	0.345989	-0.577167	-0.313817	-0.619147	-0.0676934	-0.165022	-0.774506	-0.123689	0.335425	-0.586754	-0.726447	-0.838246	-1.01474	-0.347926	-0.18417	-0.601785	-0.77869	-0.849942	-0.521763	-0.203413	-0.486029	-1.04348	-0.522629	-0.567346	-0.574054	0.106319	-0.923377	-0.420647	0.0481819	-0.515546	-1.33171	-0.448855	-0.658726	-1.12762	0.494573	-0.789982	-0.482364	-1.09664
199669	0.282216	0.162637	-0.299682	0.279335	0.221034	0.137604	-0.278743	0.976805	0.0219079	-0.465173	0.603597	-0.213836	0.317722	0.361864	0.0406892	0.203152	-0.269183	-0.196652	0.052402	-0.825434	0.375586	0.897503	0.16674	0.0040137	-0.773329	0.00431823	-0.181045	-0.273041	-0.0721091	0.639792	0.22218	0.318462	0.706865	-0.610869	-0.858674	0.135678	0.282409	0.596586	0.33019	-0.00637211	-0.475131	0.327382	0.0612589	0.353116	-0.0417812	-0.258746	0.288042	0.0368697	0.299852
199670	-2.22508	0.706281	-1.31298	-1.0981	-0.169666	-0.702331	-0.232779	1.92084	0.657187	2.01324	0.839201	-0.12796	-0.660589	-0.512735	-1.64117	-1.50635	-0.561089	-1.05615	-0.966891	1.2343	-1.4185	-1.74906	-0.71323	-1.42089	0.460824	-0.183405	-0.742123	0.515269	-0.528941	-1.4326	-1.29209	-0.050887	-1.0647	-0.313407	-1.16407	0.039377	-0.376053	-0.975107	-0.862189	0.735407	-1.74851	-0.784665	0.0579175	-0.868899	-0.314258	-0.509027	-0.74736	-0.720073	-2.04195
199672	-0.75632	-1.09127	-0.187376	-1.75696	-1.57901	-1.05539	-2.45586	-0.0309985	-1.45228	1.55544	0.0381233	-1.72711	-1.3483	0.155157	-0.867113	-1.21373	-2.36163	-1.06731	-1.16978	1.76611	-0.520062	-0.473049	-1.64194	-1.56369	-2.08182	-1.85833	-2.6022	-2.43597	-2.49194	-1.13278	-1.32431	-2.60224	-1.30074	-2.56099	-1.76746	-2.74552	-2.02689	-0.893591	-0.734879	-1.66423	0.649426	-0.937548	-1.84959	-1.23418	-1.65231	-0.733697	-1.73795	-1.78082	-1.02875
199673	-0.195053	1.0092	0.31159	-1.3654	-1.09651	-0.156636	-1.27295	0.59362	0.305586	1.27662	0.388153	-0.0679986	0.377655	1.00221	0.653444	0.563823	0.593679	0.248581	1.06626	1.64198	-0.52279	-0.83584	-1.71515	-0.114261	-0.0714807	0.396769	-1.62519	-1.44004	-0.998566	-1.92101	-0.472843	-1.21179	-1.7152	-0.396879	-1.50631	-1.37914	-1.39348	-1.55912	-0.61936	-1.06576	0.742341	0.259211	-0.676632	-0.521806	-1.47595	-1.19962	-0.834169	-1.01305	-1.20711
199674	-1.15178	-0.27358	0.0602055	0.0611317	0.0883577	-0.361173	0.0318065	1.69788	0.268997	0.73184	1.14283	0.338763	-9.48073e-05	1.11951	0.629878	-0.0879453	-0.0576536	-0.0301732	0.4651	0.423103	-0.305475	-0.819793	-1.21104	-0.727094	0.242157	0.501234	-0.640447	-0.343625	-0.281444	-0.488144	0.322219	-0.141552	-1.34027	-0.231929	-1.23131	-0.844109	-0.507549	-0.595484	-0.494533	-0.623927	-1.5427	-0.130488	-0.818405	-0.417522	-0.206309	0.963872	-0.336106	-0.211908	-1.63852
199675	-1.73587	-1.83541	-2.36468	-2.43892	-1.81286	-2.05086	-0.583608	1.47171	0.554369	2.41943	-0.895149	0.00416946	-2.86502	-2.35786	-2.51391	-2.44951	-2.66808	-2.32184	-2.33297	0.791755	-2.94594	-0.928181	-1.23549	-1.59248	-0.794329	-3.01987	-1.99147	-0.999843	-2.26831	-0.717028	-2.78007	-1.98536	-1.16602	-0.309853	-1.37496	0.104327	0.469204	-1.48437	-1.27827	0.195087	-2.45036	-1.08479	-3.19694	-2.92521	-1.74198	-1.8562	-2.93669	-2.06376	-1.26438
199676	-0.863559	-1.21304	-0.229366	-0.841897	-0.784365	-0.121157	-1.48416	1.16773	-0.217447	0.152324	0.336479	-1.18253	-0.796322	0.712255	0.861601	-1.36247	-0.205512	-1.56522	-0.0741287	1.47874	-0.949381	-0.13309	-0.878694	-0.348456	-0.78575	-0.474323	-0.50894	-2.00682	-0.742055	0.0238431	0.144258	0.256832	-1.46625	-1.13151	-1.00338	-0.206448	-0.821979	-0.245746	0.15624	0.680777	-0.0459479	-0.136091	-0.293448	-0.592799	0.221507	-0.413998	-0.418606	-0.411498	-0.632952
199677	-0.112998	-0.619581	-1.9291	-1.27604	-1.20401	0.586581	-1.95189	-0.822238	-1.68813	1.73601	-0.0534782	0.205311	-1.38197	-1.11714	-2.55166	-1.86082	-2.34451	-2.08168	-2.08842	1.12796	-1.289	0.736337	0.123961	-1.3829	-0.921402	-0.8106	-2.35793	-2.99827	-1.56589	-1.04074	-1.61342	-1.44276	-1.61127	-1.32128	-2.96368	-2.15854	-1.63186	-0.585572	0.452738	-0.616616	-1.48025	-1.09623	-1.00943	-0.731281	-1.68507	-1.55401	-0.149826	-1.46277	-2.01918
199678	-1.92289	-0.950623	-0.594349	-1.6462	-1.93529	-0.857962	-1.11585	0.895267	-1.26579	1.56377	1.61865	0.399719	-2.09438	-0.487717	-1.51093	-1.78059	-1.85524	-1.95384	-2.2995	1.73189	-2.25177	-1.74244	-2.56035	-1.63556	-0.515191	-1.17189	-3.16041	-2.37297	-2.45551	-2.45274	-1.81622	-1.9248	-2.53504	-2.04489	-2.95775	-1.62059	-1.79237	-2.32151	-1.97871	0.916033	1.05836	-0.135876	-2.27432	-1.5706	-1.62063	-1.02973	-1.69161	-1.29911	-2.45445
199679	0.492907	-0.969705	-0.950383	-0.377785	-0.138128	0.132242	-1.99855	-0.544258	-0.79213	-0.633383	0.186622	-1.32135	-1.98888	-0.222568	-1.78694	-1.36035	-2.93205	-1.99207	-2.99652	-0.699122	-0.380102	0.855717	-0.377615	-2.18755	-1.34048	-0.248176	-2.1807	-2.23465	-1.30358	-1.25351	-0.370039	-1.55271	-0.686905	-2.01456	-2.13044	-1.57238	-1.01467	-0.911253	0.20916	0.519056	0.202605	0.156058	-2.20582	-1.72119	0.297948	-0.68925	-1.09607	-1.98628	-0.512227
199681	-1.26243	-1.44212	-0.46085	0.193143	-0.346846	-0.297561	-1.82358	0.641598	-0.632977	0.158407	-0.124929	0.486447	-1.00683	-0.0636949	0.202064	-0.822834	-0.36383	-1.17796	-0.306904	0.441309	-0.651292	-0.209593	-1.01465	0.246167	0.773714	-0.491013	-2.55033	-1.57627	-0.907262	-2.0861	-1.50647	-1.5815	-2.78169	-2.11042	-1.00794	-1.15728	-1.714	-0.0779622	0.410509	-1.3721	0.624231	-0.229683	-0.623248	-0.124824	-0.412099	-0.673442	-1.78383	0.235883	-0.664025
199682	-1.38296	-0.766037	-0.34608	-0.4755	-1.25434	-0.368994	-1.45745	1.19957	-0.515125	1.8293	1.94491	-0.0901954	-1.32118	0.829853	-0.125936	-1.01733	-1.7329	-1.62869	-2.26504	1.78916	-1.08079	-0.570497	-1.3769	-1.56722	-1.60122	-0.192376	-2.74832	-3.24871	-1.59052	-1.45082	-0.598417	-1.05534	-2.68972	-2.05386	-2.02287	-1.84247	-1.61733	-2.79303	-0.58035	-0.871803	0.922848	1.5883	-1.10292	-1.7795	0.728538	-0.597096	-0.457236	-1.38592	-2.78932
199683	-1.46831	-0.350863	0.02634	-0.474721	0.400929	0.589315	-1.07987	0.445984	-1.29567	0.522487	-0.0189144	-2.73313	0.968657	0.817622	-0.380411	0.170401	0.0351943	-0.518629	-1.02495	0.873617	-0.181023	-0.356206	-0.905336	-0.455012	-1.12904	-1.2039	-1.24255	-1.1718	-1.80598	-0.716651	-0.817776	-0.606526	-1.5629	-1.00648	-1.18452	-1.09706	-1.64669	-0.156048	-0.315183	-1.14741	0.977627	0.362703	0.366885	0.473426	0.144918	-0.444603	0.28851	0.639489	-0.811832
199687	-1.67369	-0.65924	-2.52006	-1.68813	-1.48209	-1.69848	-1.28398	-0.638359	0.893323	1.31481	-0.542016	-0.947387	-0.26757	-1.1163	-1.16952	-0.394303	-1.30679	-2.13324	-1.52338	-0.591755	-1.66702	-0.906199	-0.425161	-2.52526	-1.17718	-0.675268	-1.02295	-0.533029	-1.17577	-0.670756	-1.21294	-0.832553	-0.426947	-0.303798	-1.72122	-0.891007	-0.817077	-1.92999	-2.79864	-0.557719	-1.77528	-1.26382	-1.92631	-1.44354	-0.677435	-2.58562	-1.63526	-1.5871	-1.48203
199688	-2.77455	-1.3664	-1.90652	-2.45707	-0.952191	-2.87322	-1.12572	-0.0125883	0.0787386	0.623434	-0.783042	-1.88786	-2.31305	-2.53275	-1.64503	-2.42195	-2.45807	-2.41129	-1.7016	-0.54855	-1.94914	-1.59445	-1.83825	-2.80095	-1.79353	-1.52336	-0.673859	-1.14255	-1.77719	-0.611313	-0.634895	-0.972448	0.30009	-1.46537	-2.44623	-1.62019	-0.713287	-2.92902	-2.53643	1.04449	-1.34174	-0.846549	-1.68962	-1.79104	-2.316	-0.976875	-2.45387	-2.53	-2.31736
199690	0.184332	-0.590508	-1.47656	-0.881916	0.701128	-0.208079	-0.538617	-0.551542	-1.00939	-0.456322	-0.54882	0.0337535	-1.46734	-1.09566	-2.25535	-1.13098	-1.87279	-1.28298	-1.9894	0.242042	-1.12422	0.946186	0.0659741	-0.918808	-1.43209	-1.67921	-1.14249	-1.57086	-1.65882	-0.286208	-0.886724	-1.33965	0.963659	-0.598183	-0.553778	-0.899578	-0.425452	-0.44532	0.519704	1.37437	-0.869404	-0.834805	-1.66852	-1.31268	0.152299	-0.623518	-1.31629	-1.61911	0.160431
199691	0.651551	0.615304	0.961316	-1.22462	-0.667334	0.131574	-0.975164	0.104291	-0.647361	0.635696	0.666631	0.224859	-1.49304	0.592822	-1.31918	-0.42198	-1.54701	-1.11212	-1.37449	-0.365261	0.860753	-1.35474	-1.53105	-1.46143	-0.696557	-0.580195	-1.19981	-2.15296	-1.25543	-1.23044	-0.940185	-2.57659	-0.678815	-1.41937	-2.83767	-1.21285	-1.04999	-2.28919	-2.00668	-0.317708	0.846864	-1.35882	-0.524765	0.0507024	-1.82021	-1.5449	-0.179239	-0.556847	-2.18598
199692	-0.479048	-1.35418	0.0395896	-2.33726	-1.65314	-0.405842	-3.18222	0.610959	-1.09854	0.10068	0.110818	-0.719507	-1.15158	0.0901927	-0.542994	-1.23517	-1.89243	-0.76275	-1.37816	0.462812	-0.367992	-1.47576	-1.90835	-2.3397	-1.17013	-0.7238	-2.88369	-3.15754	-3.27057	-3.17704	-1.25001	-3.19043	-2.34408	-2.53882	-2.73864	-3.23223	-2.36652	-1.67592	-1.94465	-2.63921	-0.510376	0.0955514	-0.618518	-1.16588	-0.694238	-2.36269	-0.292349	-0.595392	-1.71782
199693	-0.774226	-1.14521	-0.995409	-0.202818	0.189119	0.451645	-0.86185	0.460078	0.640777	1.23606	-0.214771	-0.342716	-0.110827	0.145966	0.0278045	-1.70224	-0.405137	-0.553405	-0.722557	0.969336	-0.12103	0.634886	0.331466	0.09279	-0.834758	-0.699836	-0.49471	-1.18066	-2.00196	-0.594427	-1.27394	-0.674009	-1.54008	-0.956199	-0.39278	-1.07013	-0.94725	-0.0856179	0.544323	0.180942	0.206849	0.121889	-0.995916	-0.640887	-0.156588	0.179259	-1.77294	-0.425479	-0.086711
199694	-1.16553	-0.485221	-1.01724	-2.11899	-2.15849	-1.45704	-0.379593	0.342733	0.881809	0.410168	-0.250621	0.137805	-1.00005	-0.715526	-1.62027	-1.25516	-1.82445	-0.791372	-1.39683	-0.145774	-1.5023	-1.62806	-1.72835	-2.05699	-1.24605	-0.975147	-1.19705	-1.66131	-1.21392	-0.952667	-1.2453	-0.580865	-0.785851	-1.38685	-2.463	-1.83197	-0.822369	-1.8822	-1.72859	-0.148541	-1.81794	0.524355	-1.34507	-1.42073	-1.83085	-1.94099	-1.89089	-1.69862	-2.0601
199695	2.66677	-0.969294	1.34054	0.771172	1.49454	2.52532	-3.03198	-1.18237	-1.9477	-2.03554	-1.98585	-0.967818	1.66536	-0.31672	-1.31231	2.15195	-1.98524	-1.79559	-1.99621	-0.485545	-3.07072	-1.65899	1.63237	-0.575222	-1.64614	-1.92002	-1.24087	-2.92439	-2.74487	-0.929927	-1.4451	-1.35033	-2.2391	-2.51013	-2.00485	-2.0915	-3.11657	-1.21821	-0.412682	-2.39438	0.533784	1.82804	-0.765869	0.906936	0.950604	1.04519	2.09324	2.06976	0.655309
199696	-0.880349	-1.4839	-0.783124	-1.2358	-0.448939	-0.983526	-1.13753	1.46496	-3.24992	0.736307	1.23726	-1.39866	0.807414	1.1969	0.955142	0.224746	-0.849101	-0.462028	-0.810701	2.55925	1.06275	-0.290317	-2.34405	-0.761067	-1.17629	-1.03667	-2.64139	-1.17662	-1.84812	-2.99152	-2.2597	-2.37801	-3.22239	-1.29487	-1.74052	-2.78635	-1.46666	-1.13411	-2.29662	-2.99988	0.391546	-2.02714	-1.31713	-0.203143	-1.38722	-1.37548	-2.00716	-2.05141	-2.24483
199697	1.96653	-0.487184	-1.59227	0.238581	0.728562	1.94174	-2.65801	-0.826106	-2.11625	-0.898147	-1.85309	-0.584407	-0.00284937	-1.70154	-1.43334	0.109466	-1.88717	-1.91242	-1.84635	-1.35922	-2.69768	-1.61009	1.28068	-1.64238	0.207742	-1.69197	-1.18879	-2.64993	-2.3852	0.185464	-0.650001	-0.465491	-0.5229	0.365693	-2.5509	0.72738	-2.58101	-1.52644	0.296307	-1.85431	-0.0391839	0.478838	-1.23085	0.266733	-0.487022	-0.265476	1.14642	1.30552	0.0471893
199699	-2.62291	-1.54598	0.125832	-0.229425	0.0343606	-0.602752	0.568698	1.8955	0.686352	2.67669	1.70706	0.18075	0.373614	0.750382	0.684655	-0.442017	-0.0515429	-0.356961	0.895445	0.679761	0.592871	-0.510767	0.0158056	-0.111033	-0.311121	0.286034	-1.03617	-1.01845	0.0407597	-1.24236	0.443438	0.219447	-1.14367	0.365697	-0.231354	0.754586	0.428974	-0.0323068	-0.263904	0.609879	0.112364	-0.540871	-1.33113	-1.1892	-0.673005	-0.285277	-0.678151	-0.444431	-0.913217
199701	-0.59919	0.232487	1.14381	0.381963	-0.929319	0.433846	0.232715	1.2972	-0.836992	1.0582	1.40778	0.132024	0.531774	1.28804	0.742029	0.675038	0.492483	0.901382	-0.296204	0.9224	0.849891	-0.415423	-1.56548	-0.717732	0.474231	0.699559	-0.984878	-0.616213	-0.0670607	-0.463609	0.183254	0.175498	-1.54274	-0.960999	-0.987801	-1.11261	-1.18055	-0.963964	-0.946006	0.713736	0.0779436	1.0626	0.217099	0.439785	-0.274317	0.672141	0.427964	0.377731	-1.76952
199702	0.124171	-0.591016	0.052225	-1.12739	-1.34213	0.0150605	-1.41418	0.929657	-0.0590094	1.319	0.0643093	0.170889	-0.65544	-0.219972	0.0615378	-0.972167	-0.61457	-0.79366	-0.227927	1.60211	-0.00466645	-0.70476	-0.445074	0.0336759	-0.0391365	-0.459624	-1.40938	-1.26626	-1.18703	-2.08026	-1.08839	-1.3397	-1.26423	-1.51672	-0.707161	-0.880163	-1.35591	-0.128302	-0.376957	0.671136	-0.0486489	0.318104	0.342581	-0.583742	-0.880884	-0.0605709	-0.226686	0.185427	-0.512719
199703	-6.71093	-3.82273	-5.59805	-2.8965	-2.51332	-6.17139	-3.03464	-0.368069	-0.78623	-0.867847	-2.16741	0.13092	-3.27867	-2.85269	-3.67087	-3.22398	-1.77329	-2.20029	-4.38903	-3.59651	-3.22072	-4.61871	-3.92017	-4.40752	-8.06933	-4.64685	-3.63421	-5.68714	-3.93039	-4.13706	-4.17872	-3.93549	-3.62331	-3.71988	-5.08741	-4.6668	-4.78907	-3.47203	-3.58798	-3.4729	-2.59627	-2.23168	-3.52806	-4.50735	-0.604151	-2.03079	-5.22053	-2.23999	-3.76593
199709	0.00882491	0.877119	-0.749576	-1.10925	-1.23574	0.10471	-1.1395	0.644135	-0.424487	0.881888	0.950653	0.528118	0.796212	0.0555544	-0.113411	-5.2486	-1.36521	-2.04648	-0.986924	0.639106	-2.105	-1.27145	-2.73448	-1.06375	-0.440027	-1.39734	-2.56614	-1.19828	-1.17485	-3.20511	-1.77499	-2.76044	-1.44708	-1.08892	-0.880773	-1.0468	-0.382034	-1.45391	-1.467	0.498564	-0.00147787	-1.22943	-0.897166	-0.427571	0.158314	-0.0427273	-0.862914	-0.615481	-1.5714
199710	-1.00214	-1.36801	-1.11822	-0.501373	-0.120084	-0.765843	-1.73627	1.46003	-2.12665	1.86271	0.508444	-0.463881	0.998469	0.809487	1.18516	-4.45604	-1.58488	-0.896654	-1.00613	1.27754	-1.88352	-2.01625	-2.05557	-1.54453	-1.82255	-1.08199	-3.18455	-2.8048	-1.95579	-2.72051	-1.05685	-2.13509	-3.04604	-2.67246	-1.71544	-1.10535	-1.61389	-0.452536	-1.96977	-0.0463169	-0.365853	-1.09457	-0.844433	0.20031	0.754783	-0.208767	-0.126103	0.442482	-1.23725
199711	1.01506	0.746584	0.470941	-0.4173	-0.841187	0.662674	-1.82675	2.18208	-1.37233	2.12976	2.82654	0.0229296	-0.460693	1.77749	0.856219	-4.12602	-0.689289	-1.05069	-1.06055	1.51251	-0.29107	-0.639795	-1.40289	-0.726535	-0.182435	1.26646	-1.33921	-1.6667	-0.765319	-0.820196	0.91029	0.13514	-1.538	-0.262463	-2.77978	-1.5908	-0.794855	-0.308229	-0.649215	1.34604	-0.840476	-0.514873	0.384035	0.291179	0.463935	0.196955	0.368513	-0.200337	-2.10689
199713	-1.08798	-2.31308	-3.25623	-0.743367	-0.716546	-1.05775	-0.89775	0.453343	0.732131	0.146552	-1.46899	0.329479	-0.971717	-1.6026	-1.68377	-2.23775	-0.717195	-1.42938	-1.11814	0.0524812	-2.72429	-0.240672	-0.677676	-1.06694	-0.225524	-2.28888	-1.45105	-3.1134	-2.3155	-0.744303	-0.972591	-0.961945	-0.632988	-1.35621	-2.05419	-1.16603	-3.12947	-1.11403	-0.299354	-0.799857	1.23138	0.0857233	-1.55241	-1.15223	-0.61156	-0.414266	-1.25303	-1.00496	-1.00579
199714	-2.43944	-1.01406	-0.76977	-2.30623	-2.44414	-1.14132	-2.08892	0.881703	-0.502532	1.55809	0.250295	-2.02345	-0.579806	-0.343007	-1.10399	-1.41199	-1.39147	-2.02842	-1.85851	0.296112	-1.02184	-1.55482	-1.6179	-2.35108	-1.53445	-1.70675	-1.61828	-2.15832	-2.64505	-2.69852	-2.17475	-1.07813	-1.70399	-1.76436	-1.71471	-1.52332	-2.55248	-1.8676	-1.21648	-1.1084	-1.17085	-0.985847	-1.48514	-1.72084	-2.13083	-0.870605	-0.609759	-1.41726	-2.02765
199715	-0.206354	0.228152	1.21748	-1.64194	-0.356854	-0.146209	-1.61449	0.22149	-2.04267	0.150608	0.684343	-0.497687	-0.865632	0.43591	-1.03156	-0.114697	-1.47371	-0.103152	-1.48235	0.995035	-0.121129	-0.634956	-1.09372	-1.3018	-0.780905	-0.0420391	-2.86035	-2.43898	-2.22445	-0.653054	-0.324131	-0.970146	-1.72827	-2.48404	-2.94781	-2.08576	-2.44614	-0.742671	-0.705542	-0.732256	-0.582028	0.610985	-0.432968	0.0565179	1.10653	-0.473566	0.875185	-1.09386	-1.24535
199716	-1.48773	-0.944819	-0.816771	-1.35478	-0.353412	-2.03677	-1.40481	0.351413	0.763939	1.52145	0.167088	-0.138032	-1.94392	-1.33609	-1.62908	-1.96778	-1.22313	-2.36538	-1.25874	-1.03318	-2.24236	-0.260408	-1.17995	-1.23821	-0.476115	-1.39423	-1.20787	-1.7753	-1.34267	-1.33255	-1.56381	-1.86161	-1.59034	-2.03599	-1.14815	-0.343819	-0.623289	-0.84581	-0.655918	0.810609	-0.909534	0.579822	-1.63932	-2.26608	-1.32381	-0.496277	-1.93269	-1.08775	-1.21277
199717	0.334281	-1.04504	0.476393	0.346283	-1.16654	0.289234	-1.00063	2.13549	1.17942	1.98709	1.88604	2.20616	-0.412687	0.722049	-0.577244	-0.501203	-0.21785	-0.584319	-0.341438	0.442625	-0.803825	0.570748	-0.781975	-0.21311	2.07201	0.12947	-2.39877	-2.08329	-0.885753	-2.37715	-0.475623	-1.52816	-2.15506	-1.26366	-1.64086	-0.704872	-0.304016	-0.571381	0.601315	-0.0109744	1.43972	1.17131	-0.876808	-0.293638	1.40537	1.07386	0.131568	0.543863	-1.12433
199718	0.703118	-0.104435	-0.851656	-1.32997	-0.602763	-0.0144647	-0.997688	1.79446	-0.111839	1.99519	1.48551	1.68886	-1.36474	-0.041439	-2.26288	-1.64096	-1.23067	-1.97751	-1.2874	0.067149	-0.702969	-0.279698	-0.792022	-0.532983	0.937914	-0.6499	-2.68968	-1.98037	-1.5765	-2.48284	-1.60907	-1.7633	-2.83158	-1.60003	-2.08891	-2.09676	-1.4023	-0.900059	-0.755847	-1.59033	0.414367	0.0637606	-1.08922	-0.283052	-1.42522	-0.33797	-0.537263	-0.303245	-1.91409
199719	-1.66967	-1.00855	-0.280409	-2.04285	-1.25948	-1.17479	-1.36028	0.559161	0.297071	1.2659	-0.197862	-0.569482	-0.644833	-0.342238	-0.345249	-1.27994	-0.0439535	-1.28664	-1.15082	1.83273	-0.467909	-1.87815	-1.6037	-2.16925	-0.841183	-1.2921	-1.48693	-1.40267	-1.40149	-2.76253	-1.01514	-1.38769	-2.08897	-1.59612	-2.22425	-1.34486	-0.925928	-2.15192	-1.34462	-1.59108	-0.217333	0.769265	-0.542725	-0.321076	-1.41878	-0.139816	-0.440034	-0.119696	-2.0281
199720	-0.340237	-0.824629	-0.771781	-0.332595	0.296976	0.879761	-2.42874	1.19384	-0.740789	0.425198	1.01917	-1.32225	-0.567654	0.993749	0.225469	-0.56494	-0.331173	-0.907001	-0.388571	1.50061	0.343766	0.38029	-1.05723	-0.341387	-0.691967	0.445499	-0.146306	-1.51854	-1.50911	-0.369624	-0.231812	0.619708	-2.05591	-1.22615	-1.44244	-0.837161	-1.87822	-0.859016	-0.0217278	-1.36333	1.9579	0.0921316	-0.416938	-0.0354178	0.308396	-1.25653	0.547053	-0.220963	-1.81802
199721	-1.38575	-0.218598	0.540768	-0.486772	-1.31485	0.725225	0.0655697	1.58975	-0.524746	3.18821	1.63862	0.152966	-0.234538	1.4159	0.480792	0.958371	-0.98785	-0.844018	0.308249	1.62944	-0.505477	-1.06008	-1.41556	-0.736136	0.361489	1.08542	-1.51164	-0.895364	0.249213	-1.11449	0.504053	-0.211897	-1.19854	0.556842	0.235733	-0.872653	0.840653	0.349408	-0.788226	0.53772	0.760794	-0.0334774	-1.56686	-0.381485	0.313447	-0.97515	-0.887249	0.0103071	-1.55733
199723	-1.58506	-1.23254	-1.94261	-0.859309	-0.622554	-0.802915	-2.31847	-0.654782	-1.23806	1.19618	-0.106077	-0.541261	-0.903752	-0.66912	-1.16844	-0.750616	-1.37651	-1.11825	-2.18043	2.00095	-1.38402	-0.0253187	-0.619528	-0.652633	-0.57	-2.28481	-2.10215	-1.93344	-2.3646	-2.43822	-1.69896	-2.1463	-2.30996	-2.00305	-2.32072	-2.50719	-1.29879	-0.722976	-0.247331	0.439692	-0.929688	0.630105	-0.896954	-1.11195	-0.338612	0.676597	-0.251844	-0.905775	-1.01535
199724	-0.962067	-1.13784	-0.338962	-1.34899	-0.710229	-0.280381	-1.0761	0.612862	0.303038	0.560026	0.190618	-0.350944	0.210924	0.0266834	-0.32035	-0.591171	-0.788588	-0.596087	-0.672713	0.992628	-0.463465	0.697491	0.26362	0.0275671	0.309475	-0.893847	0.442589	0.403534	-1.09042	-0.29967	-0.729839	0.115521	-0.944414	0.255122	-0.667263	-0.0881903	-0.686916	0.499096	0.895646	-0.156647	0.243859	-1.20952	-0.971331	-0.712705	2.55644	0.532718	-1.10315	-0.534319	-0.0671472
199725	0.0207259	-1.91405	-0.217371	-0.857608	1.16767	-1.23625	-0.750708	1.03438	-0.631195	1.73883	0.847295	-0.269153	-1.51325	-0.545662	-0.131035	-0.674755	-1.92446	-2.75748	-1.59029	2.01394	-0.953847	-1.29015	-1.32012	-1.79901	0.0749077	-0.149851	-1.12113	-2.02804	-0.670259	-0.623848	-1.08794	-1.53803	-0.559339	-1.37714	-0.960436	-0.389748	-0.428002	-0.446608	-2.00625	-1.36886	-1.44211	-0.873425	-1.29907	-1.01049	-1.56369	0.286147	-1.04904	-0.970671	-1.71534
199726	0.115004	-0.0692118	0.240371	0.142679	0.929562	0.859669	-0.418663	1.28064	0.0252961	1.24998	1.1716	-0.617223	0.104155	0.999539	0.739569	1.09218	0.584182	-0.0347354	0.309652	1.79471	0.893	0.251209	-0.349903	0.256959	-0.030637	0.293938	-0.522049	-0.771998	-0.340503	-0.691505	-0.222192	-0.820774	-1.18124	-1.32221	-0.777942	-0.922243	-0.712602	-0.0522365	0.530897	0.762433	0.212585	0.581943	-1.17093	0.286672	0.688781	0.18316	-0.722296	0.667885	-1.63659
199729	-0.645933	-0.636215	-0.691064	-2.147	-2.00107	-1.80518	-2.00531	0.625705	1.32242	-0.558664	-0.580605	1.27089	-2.77274	-2.63437	-1.93162	-1.9542	-2.36189	-2.64901	-1.73944	-0.686232	-2.48955	-0.7376	-0.783721	-1.5442	-0.699581	-1.63131	-1.0248	-2.31004	-1.8561	-0.957518	-2.01164	-2.07278	0.237073	-0.472583	0.16305	0.96889	0.938712	-1.23558	-1.40566	-0.00757452	1.38554	-0.166232	-1.21623	-1.30101	-0.218806	-0.819325	-1.21075	-1.39688	0.892191
199730	-0.685274	-0.924733	-1.51795	0.149676	1.26294	-0.644636	-0.714024	0.167392	0.135306	-0.722861	-1.85941	1.04919	-0.905681	-1.7785	-0.974194	-0.98296	-1.14368	-0.734745	-1.31893	-0.546736	-1.70481	1.78843	1.26592	0.490599	0.0458416	-2.11006	-1.39784	-0.682057	-1.27834	-1.88045	-2.02731	-2.4962	-1.2406	-0.706408	-0.366881	-1.65162	-0.560575	0.946511	1.57727	2.69299	0.681147	0.422494	-0.306408	-0.0459872	1.20863	1.22189	-0.597103	-0.0686634	0.443434
199731	-1.15664	-0.662626	-0.755853	-2.34283	-2.38675	-0.713306	-0.700304	0.620698	-0.587966	0.338583	-0.196234	-0.400377	-0.707387	-0.348444	-1.08583	0.48751	-1.06206	-0.616315	-0.348576	1.17939	0.212505	-1.12401	-1.35072	-0.891622	-0.403687	-0.665139	-0.51295	-0.168168	-0.589151	-0.915509	-0.568651	-1.01762	-1.15763	-1.16091	-0.907739	-0.948393	-0.287887	-0.741221	-0.913493	-0.853894	-0.726772	1.40714	-0.435315	-2.10239	-0.900301	-1.36699	-0.57673	-0.974187	-0.0793889
199732	0.139636	0.585228	-1.31828	-3.43648	-1.53647	-1.2441	-1.05731	1.73851	-1.18595	1.2485	1.8515	-1.10089	-1.20209	-0.307105	-1.29745	-1.87255	-2.40144	-3.18324	-2.17843	1.48186	-1.23472	1.17347	0.0789601	-1.56862	-0.296554	0.490269	0.529316	-0.275907	-0.417938	0.84056	0.380765	0.415584	-1.25297	-0.525635	-1.90766	-2.23162	-1.3045	-2.30574	-0.0489955	1.70816	0.00461782	-0.983214	-1.20874	-1.38904	-1.03356	-0.0429519	-0.527471	-1.95977	-2.47791
199733	-0.410279	-1.07808	0.540793	-2.7302	-1.55265	-2.52954	-0.862414	2.03492	1.07966	3.17239	1.10818	-1.61027	0.558938	0.917753	0.58631	0.248184	0.588452	0.276837	0.602043	1.65778	0.762756	0.00435471	0.129665	0.217235	-1.80602	-0.63478	-0.408412	0.258669	-0.388265	-0.500079	-0.35616	-0.24179	-1.07339	0.287091	0.323773	0.397269	0.595476	0.503033	0.189532	0.82205	-0.681512	-0.676488	-1.09905	-1.33414	-1.23457	-1.84369	-1.8054	-1.29442	-0.46093
199735	-1.36398	-1.05224	-0.390912	-1.70637	-2.41721	-0.809918	-0.255604	2.32808	0.224897	1.94607	1.18638	-0.780084	0.536239	-0.16567	-0.175161	-1.59779	-0.0720691	-0.557196	-0.25236	0.983545	-1.16562	-1.25011	-1.60702	-1.37391	-0.496314	-0.873999	-1.02597	-0.940196	-0.584688	-1.95934	-0.983703	-0.831686	-1.30728	0.498674	-0.689328	-0.314197	0.186525	-1.31889	-1.1375	-0.784722	-0.5575	0.815568	-0.32106	-1.40256	-0.34025	0.0196725	-1.6398	-0.950417	-0.897932
199736	-1.00787	-0.314673	-1.28072	-2.34614	-2.02085	-0.91842	-0.726766	-0.0522512	0.0746583	0.373707	0.572067	-1.32201	-2.53522	-2.16952	-2.24112	-2.49566	-2.84458	-2.77845	-2.92203	-0.116261	-0.287243	-1.7359	-1.63501	-1.9611	-0.27902	-0.86154	-1.47874	-2.24685	-1.06997	-2.04028	-2.26441	-1.48251	-0.633533	-1.64155	-2.63957	-1.41913	-1.48403	-3.05686	-2.21343	-0.543479	-1.14452	-1.2084	-1.76031	-1.65024	-0.291758	-1.02594	-1.57643	-2.03162	-2.08861
199737	-2.22495	-2.1116	0.00597383	-2.73345	-0.556284	-1.62318	-1.31428	0.197667	-1.87803	-0.22302	-0.339585	-1.92641	0.75594	-0.621977	-1.59806	-0.0477274	-1.77205	-2.25516	-1.1772	-0.220049	0.145998	-1.15121	-1.63496	-1.84343	-1.23388	-1.18186	-1.22477	-1.0653	-0.566777	-0.880093	-0.674675	-0.945117	-1.69452	-1.09596	-0.778879	-0.667786	-0.505818	-0.993522	-2.12513	0.255619	0.570981	0.667923	-0.735244	-0.463165	-0.883009	-1.64663	-1.77284	-2.40043	-1.19797
199738	-0.696343	-1.63986	-0.749401	-2.26303	-1.48502	-0.335664	-1.12519	0.874449	-0.692159	1.94641	-0.29982	0.889776	-1.07774	-0.546008	-1.51483	-1.76244	-1.21159	-2.14988	-0.950915	-0.0253993	-1.70201	-0.811468	-1.33326	-1.86185	0.0781654	-1.07998	-2.42676	-2.01448	-2.35072	-2.10529	-1.34302	-1.0178	-2.56918	-2.27583	-1.96162	-1.55455	-2.17274	-0.845559	-1.51938	-1.05236	0.174118	-0.410641	0.0533179	-1.78414	-2.14814	-1.85295	-1.0356	-0.715464	-1.41557
199740	1.30474	1.41457	1.34409	0.783743	0.63327	1.23469	0.756993	1.49649	-0.103961	-0.291591	1.77889	-0.698118	0.420986	1.11299	0.814383	0.805875	0.739342	1.0809	0.619574	-0.678006	0.955242	0.414603	0.648065	0.473194	0.538774	1.29818	0.912552	0.791747	0.861682	1.33481	1.51923	1.1856	0.821669	0.458861	0.296867	0.798296	0.761061	0.427323	0.415541	-1.20485	0.438312	1.87041	0.677843	1.18979	1.68942	-0.795683	1.1361	0.753738	0.890596
199742	-1.72982	-1.30665	-0.600221	-0.934506	-1.77239	-0.798223	0.678149	2.96709	1.25877	2.1415	0.248967	1.2571	-0.813983	-0.429687	-0.61471	-0.874907	-0.464871	-0.318198	-0.272922	1.10291	-1.37463	-1.26254	-2.14573	-0.972375	1.24855	-0.633242	-0.12406	0.787385	-0.561061	-0.849968	-0.59236	0.63978	-0.847062	0.0915785	-0.486623	0.419457	1.42392	-1.38989	-0.85993	-0.189648	0.274501	0.00942621	-1.43313	-0.936191	-1.20483	-1.01986	-1.08774	-1.26536	-1.92496
199744	-1.2204	-1.45231	-1.44351	-1.16577	-1.70334	-0.34367	-0.373139	0.968963	-0.642806	1.53237	0.994635	-0.824502	-0.113007	0.833566	0.392464	-0.396816	-0.736372	-0.798551	-0.280758	1.66838	-1.20132	-1.3359	-1.40725	-1.37663	-2.39216	-1.1763	-1.05411	-1.09256	-1.15725	-1.11472	-0.975062	-0.963246	-1.17306	-1.1312	-1.38853	-0.983356	-1.16741	-1.47569	-1.34819	0.493965	-0.6131	-1.00753	-0.805795	-1.39626	-0.505325	-0.597304	-0.861182	-1.10814	-3.29662
199745	-1.85438	-0.519989	0.496625	-1.2785	-1.32952	0.106382	-0.550101	1.301	0.827458	0.593103	0.833519	-1.60045	-0.147575	1.19313	0.866234	-0.262815	-0.760123	0.0568449	-0.380342	1.5125	-0.0744364	-1.74424	-1.63377	-0.91023	0.289245	0.33148	-1.31654	-1.56873	-0.703743	-1.44386	-0.1698	-0.906288	-1.46712	-2.14704	-2.65034	-1.73507	-1.32941	-0.565379	-1.98725	-1.0974	-0.465143	-0.115451	1.31389	0.497354	-0.510969	0.290011	-0.00708257	0.711874	-1.99544
199746	0.401697	-1.33435	-0.79137	-0.496226	-0.241603	0.317572	-0.878036	0.603281	-0.115024	-0.474326	0.0341418	-0.153804	-2.52733	-0.690073	-2.27283	-1.08427	-1.61684	-1.63838	-1.83897	-0.715554	-1.74123	0.331597	-0.0202878	-0.444191	-0.525333	-0.874159	-0.919436	-1.26394	-1.0279	-0.152714	-0.51366	-0.11868	-0.206878	-0.771124	-0.482436	-0.321707	-0.829062	-0.430131	0.00346227	0.0815377	1.0451	-0.852838	-1.82267	-0.192904	0.175403	-0.422121	-0.837431	-0.841806	-0.0462777
199747	-0.247704	-0.784601	-0.46407	-3.24377	-2.5773	-2.33096	-2.54958	-0.0624297	-1.04997	1.51188	-0.327227	-1.63342	-1.27191	-1.62677	-2.32516	-1.74346	-1.64074	-1.49327	-2.2644	1.65765	-1.02171	-2.11657	-0.784274	-2.0877	-1.9333	-2.85392	-1.7897	-1.8226	-2.48411	-1.1853	-1.97112	-2.2736	-1.51233	-2.33541	-0.875918	-0.631515	-0.0460936	-1.44829	-2.68315	-1.35372	-1.37016	-1.4208	-1.29667	-1.6426	-1.18508	-0.683353	-1.0742	-1.48029	-0.898599
199748	-0.920222	-1.4927	-1.19745	-1.3849	0.231211	-1.25756	-1.38162	2.06987	0.136775	1.86142	-0.477865	-1.96788	0.361646	0.0671713	0.855258	-0.456785	-0.676718	-0.908075	-1.17259	2.1574	-0.343519	-0.873226	-2.50189	-1.56815	-1.22053	-2.13247	-2.33679	-1.42936	-2.47445	-1.13796	-1.94254	-2.22178	-2.89714	-1.59179	-1.65294	-2.47285	-1.51164	-1.08501	-1.1642	-2.49245	0.610875	0.236846	0.676321	-0.222028	-0.579173	-0.844281	0.752378	-0.133529	-2.44785
199749	0.401579	1.15866	0.351156	-0.773116	-1.30172	0.666807	-0.847881	1.58469	-1.08755	0.75409	1.38502	0.581097	-0.377509	0.617397	-0.372324	-0.178542	0.0621208	0.345517	-0.838157	1.14012	-0.343921	-0.806709	-0.244169	0.201855	-1.6235	-1.31258	-2.782	0.457231	0.509228	-2.77318	-1.34508	-1.48213	-2.85112	-1.66643	-1.66097	-2.25376	-1.62286	-1.02493	-1.29546	-0.659259	0.151484	0.747135	0.384989	-0.0111671	0.0473553	-0.355693	0.985292	0.624597	-2.18344
199750	-3.59726	-2.01652	-1.96708	-1.76831	-3.50613	-1.68702	-1.07907	1.92394	-3.19052	1.60884	2.59814	-2.25782	-2.78426	1.23065	1.65682	-2.06492	-3.23666	-2.08503	-2.266	1.10254	-0.173699	-3.26161	2.21001	0.465446	-3.70574	-3.64331	1.76386	1.24986	1.00685	-0.896054	0.988459	1.70853	2.15078	-2.02154	-2.72309	-1.4078	1.43005	-3.36985	-1.32063	0.707052	-1.03688	-0.437506	-1.96766	-1.38583	-3.25161	-1.3834	-3.44454	-1.03195	-3.24138
199751	-2.14974	-3.13346	-1.2689	-2.70014	-3.37497	-1.60035	0.0561605	0.930303	1.43547	1.80275	0.722041	-2.94513	-0.171745	0.309997	-0.465523	0.243324	-1.10001	-0.828334	-0.363624	1.27826	0.336626	-2.15475	-2.74018	-2.10396	-1.18333	0.131802	-1.22426	0.038519	-0.119652	-0.77636	0.00375372	-0.789301	-0.452508	0.480318	0.646796	-0.74195	0.830926	-1.0858	-2.44245	-0.182757	-0.349347	0.627156	-2.69062	-1.85989	-2.03121	-1.83014	-2.37866	-0.596114	-1.74521
199752	0.378093	1.28011	0.0406949	0.45113	-1.07117	0.737103	-1.4627	0.134206	-1.14484	-0.675627	-0.668276	2.10174	0.845232	1.16323	0.369873	-1.23146	-0.18192	-0.743894	-1.18758	0.0439868	-1.40196	-0.556336	-0.317754	-0.538992	-1.54398	-1.61551	-0.903065	-1.69158	-1.36579	-0.323321	-0.240968	-0.657644	-1.57863	-1.0995	-0.299767	-2.09165	-2.5713	0.213886	-0.583229	-0.824656	0.309329	-0.161592	0.442195	-0.573287	-0.456104	-0.0206235	0.313239	-0.111521	-1.15631
199754	-1.62808	-1.76851	-1.67344	-2.34536	-0.283162	-1.7534	-1.01525	1.1582	1.28654	1.14758	-0.848558	-0.867725	-1.30818	-0.95365	-1.05104	-1.72132	-1.94674	-1.76788	-1.35126	1.07857	-1.53804	-0.864801	-1.37	-2.40295	-1.37294	-2.13055	-1.30793	-0.488193	-0.851042	-1.22339	-1.74379	-1.6754	-0.913248	0.119349	0.0898999	-0.185806	-0.293782	-1.0539	-0.841266	-1.23693	0.982825	-0.577693	-1.49253	-1.85311	-1.29016	-1.14554	-1.91318	-2.07792	-1.1955
199755	-1.2903	-0.79201	-0.498213	-1.14044	0.124689	-0.255551	-0.604233	-0.213014	0.492374	-0.481641	0.014217	-1.17571	-1.16483	-0.437007	-0.896863	-2.00641	-0.854451	-0.886559	-0.895047	-1.32675	-0.0540514	-0.419785	1.69282	-0.671926	-2.65532	-0.626907	-1.76234	-1.77332	-1.49679	-1.02116	-0.621969	-2.05643	0.514869	-0.85768	-0.583474	-0.962305	-0.456716	-2.39558	-1.47722	-0.504018	0.476274	-0.72081	-1.38854	-0.967177	-0.635951	-0.364251	-1.16808	-1.30464	-1.19624
199756	-1.57228	-2.45449	-1.20044	-1.4313	-0.96516	-0.426052	-1.4896	0.870447	0.736431	1.04046	-0.916862	-1.15845	-0.756381	-0.509764	-0.765415	-0.686689	-1.10239	-0.820095	-0.986102	0.534669	-0.55364	-0.81103	-0.808428	-0.529217	-0.952807	-1.08712	-0.744736	-2.28876	-1.03054	-2.68703	-1.70206	-2.28985	-1.08481	-1.15571	0.354167	-0.219747	-0.13758	-0.458568	-0.695717	-1.90412	0.14402	0.851032	-2.29645	-2.34586	-1.68637	-1.40065	-0.331846	-1.20491	-0.545102
199757	0.192645	0.354581	1.29042	0.705291	0.881408	0.467652	0.224641	1.98714	0.355097	1.53033	1.78201	-1.96195	0.822296	1.22805	0.885582	0.621498	-0.418702	-0.72712	0.836385	0.155568	-0.296606	0.45256	0.324987	0.339659	-0.631032	1.10191	2.0825	0.615625	1.5581	2.16898	2.07695	2.23838	0.603556	1.21805	0.655977	0.0701449	0.268503	0.292754	0.425212	1.39029	0.40559	1.61875	0.197212	-1.18008	-0.353598	-0.225904	-1.07062	-0.984458	-0.693698
199759	-2.45136	-1.82988	-1.94613	-2.77229	-2.48366	-1.88502	0.579858	0.617417	2.03345	0.5287	0.0868378	-2.39282	-1.78863	-0.0876131	-0.940691	-0.896008	-0.937868	-1.44313	-1.3137	1.15994	-0.344353	-1.36749	-0.814354	-2.34095	-0.689521	-1.73473	-0.582673	-0.484605	-1.27952	0.184365	-1.15642	-0.622633	-0.315189	-0.456022	0.571937	-1.16326	-0.404287	-1.56512	-1.56802	-2.79476	-0.733756	-1.62722	-2.29568	-3.2901	-2.52556	-2.43524	-3.2812	-3.32086	-1.61108
199760	-1.17636	-0.590705	-2.37548	-1.09004	-2.29383	-1.00201	-1.26801	-0.384214	1.7994	0.167827	-0.037261	-0.293594	-1.76684	-0.699359	-1.86108	-0.633962	-1.33114	-1.44829	-1.29311	1.00918	-0.0438513	1.21192	0.646612	-0.424528	0.110187	-0.700692	-0.755771	-0.0736267	-0.698168	-0.424159	-0.473001	1.23623	-0.701154	-0.892322	0.599588	-0.933106	-2.03654	-2.02032	-0.819722	0.206777	-0.584583	-0.906776	-3.05195	-1.937	-2.93896	-3.11254	-1.70707	-2.37372	-1.18481
199762	-1.32023	-1.87558	-0.95467	-1.05548	-0.112953	0.923727	-2.53504	0.423745	-1.73722	0.575896	0.0923966	0.00716676	-0.828688	-0.646074	-0.182663	-1.06727	-0.573222	-0.795688	-1.72018	0.128348	-0.699891	1.20932	0.224132	0.500321	-0.339929	-0.88655	-2.31372	-2.06366	-1.35226	-1.91744	-1.10852	-2.14242	-2.67245	-2.4418	-1.72296	-1.2249	-0.671195	1.6602	1.02208	0.347541	-1.79728	0.569696	-2.23313	-1.05393	1.94422	-0.21972	-2.56932	-0.964043	-0.659838
199763	-0.0932942	-0.747719	-0.150469	0.185303	0.696195	0.0189462	-1.44695	0.707897	-0.620895	0.236285	0.209487	0.521449	-0.288264	0.152827	-0.446249	-0.738388	-0.29178	-0.209505	0.400485	-0.147869	-1.01161	0.712001	-0.316716	0.416559	-0.271238	-0.641508	-0.713565	-0.858113	-0.247507	-1.1753	-0.582925	-0.187132	-1.20675	0.183465	-0.0477365	-0.476423	-0.137007	0.0141327	1.09566	-0.371736	0.730675	1.15179	-0.991276	-0.295033	0.837896	0.936044	-0.0398502	0.583217	0.209607
199765	-4.53853	-3.63669	-1.82192	-3.46062	-3.48536	-2.95836	-1.12245	-0.42012	1.70283	-0.673429	0.0686246	-0.307033	0.135572	-0.288123	-1.78431	-3.82415	-0.88713	-0.986868	-1.2429	-0.690195	-1.97449	-3.38858	-1.95899	-3.27593	-1.59798	-1.87061	-0.746208	-1.64198	-1.59834	0.585505	0.868087	1.97192	1.76793	-0.751326	-2.07367	-0.718172	0.378417	-3.53743	-2.89234	0.512506	-0.85108	-0.334693	-1.32351	-3.42089	-3.43878	-2.78759	-3.72321	-2.83832	-1.8415
199766	-2.77271	-3.08462	-2.48499	-3.2426	-2.51261	-3.09176	-2.22242	-1.63823	0.100198	-2.29486	-1.97446	-1.50338	-1.92698	-2.40605	-2.36633	-1.2683	-2.14715	-1.5937	-1.86052	0.398387	-1.30292	-1.46014	-2.01647	-2.62639	-0.648282	-2.56218	-2.21107	-2.11151	-2.32224	-2.20047	-2.46381	-2.57777	-0.733532	-0.920734	-1.77718	-1.49259	0.690269	-0.791669	-1.9585	-0.189513	-1.1185	-2.16832	-2.83398	-2.67945	-2.24707	-2.04767	-3.00699	-2.77594	0.354042
199767	2.2921	1.78258	-3.0561	-1.97058	2.87784	2.36226	-3.24043	3.2865	-7.69926	-3.22305	-2.92541	-3.67781	-1.40388	-2.99999	2.40454	1.1022	-3.36896	-3.22096	-3.18107	-3.3355	-3.8042	-2.7924	-2.65318	-3.20891	-0.939058	-1.94096	-4.67626	-1.88976	-3.39649	-3.05411	-3.2521	-3.54574	-4.86297	-0.248191	-1.82402	-3.36583	-2.96149	-0.422303	-3.1609	0.0690643	-2.53886	-3.43431	1.30121	-2.15497	2.46219	-0.0779176	1.28922	2.2012	-0.708142
199768	-0.609119	-0.396791	0.18205	-1.13755	-0.99648	-1.04967	-0.531827	1.53488	0.544676	0.820843	-0.514687	0.825733	-0.0742434	-0.29527	-0.529111	-0.951022	-0.688457	-1.31522	-0.719812	-0.355596	-2.23003	-0.187359	-0.063137	-0.0519228	0.813408	-0.865978	-0.599608	-0.702484	-1.02104	-2.22392	-1.9168	-1.55192	-1.36597	-1.07765	-0.909814	-0.240709	0.120521	-1.16161	0.151912	-1.48513	0.782625	-0.554205	0.102782	-0.421572	0.351903	-0.718723	-0.0365945	-0.37382	0.450973
199769	-3.29244	-0.800477	-0.484943	-2.02011	-1.74033	-3.19945	-2.13911	0.764454	-0.00424276	1.01843	-0.101954	-0.0568537	-0.719612	-0.332231	-0.689433	-1.18082	-0.741797	-1.29948	-0.268604	-0.316994	-1.27923	-3.68979	-4.07889	-4.66224	-3.79549	-4.36916	-4.04353	-3.56139	-3.90893	-5.10238	-4.14152	-3.97457	-4.82235	-4.48647	-3.44342	-1.10033	-1.58504	-3.97625	-4.0505	-3.93182	-1.89658	0.559729	-2.34606	-1.86139	-0.809419	-0.919542	-2.75909	-2.30973	-1.37661
199772	-1.50239	-2.03423	-1.85953	-2.94821	-1.2903	-2.51022	-1.55151	-1.30221	-0.448165	-0.257111	-2.56944	-1.3915	-2.41522	-3.09795	-3.10569	-1.9166	-3.00422	-1.59273	-3.06602	-0.0880639	-1.28815	-1.27064	-0.930447	-1.74871	-1.41457	-2.78307	-1.04968	-1.90187	-2.5174	-0.740514	-2.07459	-1.76799	0.570227	-1.77157	-1.60881	-1.75337	-0.502573	-2.55168	-1.66116	-2.09181	0.285554	-2.85191	-2.47418	-2.5753	-1.84949	-2.19752	-1.88564	-2.20786	-0.841539
199773	-2.19416	-1.97827	-0.526869	0.0393591	-0.109969	-1.02798	-1.68589	0.87315	-2.23044	0.590672	-0.963859	-1.4421	-0.523978	-0.246866	-0.0668833	-1.10641	-0.805514	-1.47724	-0.671244	1.37991	-1.43202	-0.353374	0.309808	0.669091	-0.180065	-0.962343	-0.959915	-0.976465	-0.839798	-1.91376	-1.53113	-1.13301	-2.26051	-1.11212	-1.73909	-2.22462	-0.337203	-0.385668	-0.396867	-0.619198	0.568363	0.0306102	-0.41149	-0.669281	-0.112993	-1.2411	-0.911253	-0.766551	0.0738339
199774	-0.641049	-0.248048	0.234884	-1.5229	-0.537487	-0.658955	-0.742342	2.81149	1.61806	3.17949	0.154403	1.20587	-0.243759	-0.181054	0.419289	-1.90158	-0.124776	-1.55568	-0.716859	-0.180057	-2.14145	-0.976518	-1.96663	-0.97069	0.607551	-0.31242	-1.37222	-0.983259	-0.269465	-2.95738	-0.613706	-1.93248	-1.59863	-0.917643	-0.688571	0.093911	-0.374997	-0.650945	-0.26855	-2.03007	-1.32959	-0.457124	1.25389	-0.774969	-2.16597	-1.20082	-0.560942	0.758706	-1.82858
199775	-1.32659	-1.45219	-1.34358	-1.96664	-2.14425	-1.65375	-0.997494	1.4081	-0.0596316	1.28193	1.48906	1.26883	-1.95994	-0.679116	-1.68556	-1.04272	-1.05407	-0.714584	-2.13701	0.994476	-0.422763	-0.911432	-1.43693	-1.88415	0.688251	-1.76448	-3.19295	-2.44904	-3.24038	-1.9253	-1.65374	-2.90279	-1.94377	-2.50231	-2.04863	-0.914248	-1.56867	-1.11388	-0.960766	0.275447	-0.206099	-0.0492048	-1.44424	0.173501	-0.884555	0.458588	-0.61955	-0.974841	-1.50255
199776	-0.0646255	-0.243719	1.01901	0.331576	0.632562	-0.131059	-1.43983	0.999826	-1.01237	0.99082	1.19639	-1.82939	1.02446	1.21144	1.0039	0.0307104	0.170696	-0.541373	-0.707722	0.746897	-0.0447363	0.537478	-0.119271	0.404592	0.518433	0.907712	-0.325023	0.0337924	0.549378	0.251589	1.0045	0.9705	-1.08888	-1.25104	-1.45876	-1.14394	-1.37318	0.426089	0.5894	2.29988	0.0216193	0.25946	0.979039	0.28953	0.462929	0.192838	-0.344323	0.83927	-1.46631
199777	-1.00161	0.420891	0.660864	-2.20549	-0.124923	-0.971528	-0.460114	2.03149	-0.0931669	2.10857	-0.188704	-2.62201	-0.320266	0.439668	-0.475588	0.07018	-0.298826	-0.929345	-0.438888	-0.0509024	-0.895549	-1.16791	-1.27103	-1.09063	-1.26975	-0.911542	-0.370789	-1.50329	-0.80809	-1.06471	-0.921869	0.141596	-1.38105	-0.617209	-1.71358	-1.09787	-0.464002	-1.45011	-0.23859	-0.215244	0.955098	1.09154	-1.52479	-1.66111	-0.0155112	0.239779	-0.256027	-0.0694175	-1.83011
199778	-0.694967	-0.795603	-1.36875	-1.35908	-0.499787	-1.15146	-0.708481	0.210129	1.45095	0.215816	-1.01452	-0.834185	-0.203824	-1.98686	-1.01772	-2.13172	-1.05289	-1.32363	-0.496178	-0.313865	-1.46554	0.108237	0.0871857	-0.0588889	0.0111761	-1.63418	-0.755891	-1.44705	-1.23531	-2.3112	-1.47576	-1.5882	-0.413121	-1.10174	-0.735079	1.0733	1.09925	0.853275	0.224248	0.733883	-1.08742	-1.5503	0.189498	-1.1123	-0.947997	-0.451631	-1.2534	-0.675882	0.756708
199783	0.546362	-1.49095	-0.749205	-2.42824	-1.1071	-0.819784	-2.16184	0.827545	-0.21125	0.843573	0.523514	-0.872566	-0.932285	-0.120945	1.2314	0.242051	-0.79735	-1.48553	-0.554918	0.492084	-1.42526	-0.120965	-0.102365	0.0440189	0.587391	1.07063	-0.0418767	-1.39291	0.450565	1.38086	0.718178	0.241549	-1.06342	0.845252	0.0111638	0.0289276	0.0956343	0.863274	-0.141472	1.8486	-0.254812	-0.279029	-2.1294	0.71404	-1.61304	0.455018	-0.668916	-0.414239	0.493147
199785	-0.752111	0.492646	0.377819	0.0679595	-1.77917	-1.78573	1.00638	1.6019	0.853107	1.15765	0.366033	-1.32376	0.605168	0.793898	1.05248	0.495885	0.318192	-0.227531	-0.395249	0.391337	-0.36125	-0.735559	-0.247546	-0.28073	-0.12363	-0.0214418	0.305106	0.15282	-0.414811	-0.628794	-0.115727	-0.485098	-0.670716	0.0953217	-0.261902	0.769882	-0.0206687	-0.115586	-1.03427	0.644764	0.754448	-0.666507	-0.0434571	-0.824378	0.0983936	-1.11301	0.260929	0.198844	0.07043
199786	0.679238	1.98204	1.90547	0.61053	-0.741526	-0.941925	-0.73269	0.961174	-1.64426	1.32566	0.54394	-0.176464	0.154445	0.782845	0.475018	0.364381	-0.522571	-0.0279772	-0.807131	2.54472	0.52607	1.06137	0.646296	0.673223	-0.854843	0.236654	-0.95928	-0.511148	-0.0343255	-0.670908	-0.0799343	-0.429648	-1.25328	-1.5073	-0.963956	-1.25339	-1.9256	1.41028	0.786215	-0.170006	0.372134	1.07353	1.43856	-0.375644	-0.186716	0.711232	2.2855	1.76001	-0.467849
199789	-1.22186	-0.00716375	-0.478679	-2.37969	-1.22451	-1.66074	-1.00564	0.801302	-0.19166	0.970523	0.117109	-3.41981	1.06096	0.923699	1.18457	0.279436	0.200942	0.230016	0.153617	0.174339	-0.313157	-2.52472	-1.32913	-1.44203	-2.63277	-3.29849	-3.3215	-3.59204	-3.40393	-2.88464	-2.91066	-2.62291	-3.19363	-3.08168	-1.11985	-3.19606	-2.07467	-2.08149	-2.405	3.25631	-1.22968	-1.89307	-0.954578	-2.13226	0.619461	0.646783	-1.58485	-1.18465	-0.274927
199792	1.10959	1.77385	0.614004	1.15683	0.933775	0.381491	-1.2729	0.631867	-2.3782	-1.07988	-0.667823	-0.0479835	1.35731	-1.18286	-1.34083	0.031342	-1.03282	-2.06525	-2.12825	-1.31149	-2.30523	-2.04809	-1.23561	1.13879	0.55423	-0.400527	1.30101	2.02503	1.49454	0.832374	1.05553	1.64777	1.82385	2.44221	-2.77406	-1.71552	-2.01105	-1.44143	-2.99558	-2.52795	1.82015	-1.32216	1.54667	-0.529521	2.35253	1.69779	1.61545	-2.23962	-1.5597
199794	1.07368	3.44835	-0.965491	2.06742	-1.57385	1.0373	-2.73655	-1.9384	-2.35087	-1.58558	-1.86136	0.498577	-1.50296	-3.19458	-1.96715	0.380941	-2.14655	-2.88879	-2.58548	-2.62706	-2.14177	2.23048	1.43184	3.34124	3.13671	2.98571	2.65294	4.05389	3.36139	3.89865	3.32405	2.74406	3.23566	3.99156	-3.26543	-1.09263	-1.76468	-0.350835	0.412863	0.807995	-2.94322	-2.51231	3.51023	-0.292523	-1.04621	-1.52223	1.52892	-3.23571	-2.25348
199796	2.05798	-0.617829	-5.61871	-0.2143	-2.02115	1.94621	-3.87243	-4.99066	-3.3367	-2.68537	-3.92665	0.156	-5.19801	-0.253014	-3.4	-4.51299	-4.1057	-4.63253	-5.3793	-3.19451	-7.38429	-4.07231	-4.31561	-6.75891	-3.02576	-5.62593	-4.56198	-6.52767	-6.00719	-3.44841	-3.97072	-3.86937	-4.55823	-6.77447	-3.43576	-4.34053	-4.58344	-3.70951	-4.53142	-2.95457	-2.89688	-2.8456	-3.33638	-2.15508	0.201466	-0.703546	2.25202	2.08935	-4.41656
199797	2.55809	-3.00392	-2.6448	-2.77466	-3.1171	3.03629	-4.51467	-3.0367	-4.63663	-4.21377	-3.01485	0.769653	-3.78172	0.880365	-4.09281	-3.2573	-4.21693	-2.94513	-3.68268	-3.10312	-3.36607	-3.93658	-3.44836	-3.23108	-4.92939	-5.13601	-4.26206	-5.19876	-4.84123	-3.37311	-3.69997	-3.87471	-3.53135	-3.29394	-3.31254	-2.96378	-4.28973	-2.68544	-3.14533	-2.59647	-3.0417	-3.08164	-1.73152	-3.33546	-1.08522	-3.39696	2.05174	1.41081	-2.60122
199798	0.729387	-3.15402	-4.23972	-2.10217	-2.48014	0.52177	-2.76873	-2.78862	-1.9207	-2.07017	-2.61182	1.10806	-2.91436	-1.47905	-2.91477	-2.72313	-2.91319	-2.86277	-2.83775	-2.37757	-4.0546	-3.23501	-3.49334	-3.30468	-2.67367	-3.35019	-2.33892	-3.88375	-4.03735	-2.38698	-2.65613	-2.96472	-3.06622	-3.68006	-1.72129	-2.87985	-2.79731	-2.07893	-3.45154	-2.80298	-2.6715	-3.30645	-3.06252	-1.94905	-0.347851	-0.699621	0.317294	0.137314	-2.26282
199801	-1.25533	-0.623237	-1.27442	-1.41464	-0.351768	-1.08629	-1.21778	0.00613267	0.815681	0.481369	-1.57228	-2.03216	-0.481115	-1.35536	-0.486188	-0.370201	-1.61313	-1.09652	-0.987386	0.302471	0.0218562	-0.0568597	0.0287929	-0.0576631	-0.427062	-1.59624	-0.708214	-0.955554	0.313252	-1.19813	-1.41781	-1.37711	-0.510435	-0.306125	-0.0898248	-0.629377	-2.26332	0.275128	-1.07195	0.0177264	0.264331	-1.28163	-0.400524	-0.827067	-0.401857	-1.20563	-0.695534	-0.724319	-0.0258399
199802	-0.570198	-0.0350479	-0.0820362	-0.904818	-0.443657	-0.312963	-0.195219	1.09737	0.329566	1.8525	0.684765	0.572439	-0.505121	0.2718	-0.873955	-0.435799	-0.255388	0.0239565	-1.38066	1.58318	0.0726384	-0.582953	-1.4024	-0.889171	0.627527	-0.149063	-2.03713	-1.30972	-0.639369	-0.372188	0.207481	-0.197455	-1.20018	-1.12646	-1.73375	-1.10087	-1.04347	-0.555987	-0.075205	-0.601264	0.743385	0.179949	-0.255643	0.61846	0.355496	0.112137	0.135573	0.232789	-1.51219
199803	-1.23953	-1.6781	-0.552296	-1.41407	-1.37323	-1.38876	-1.80275	0.0596612	-1.99922	0.0671073	1.80066	-0.364228	-2.13881	0.536892	-1.67272	-1.57351	-2.40247	-2.20296	-2.00711	1.32092	-0.194082	-0.815941	-1.5615	-1.74089	-0.671284	0.42133	-2.8285	-2.93249	-1.85811	-1.25925	0.400526	-2.02615	-1.34533	-1.71006	-2.93536	-1.59802	-1.05753	-2.09154	-0.886488	-2.3342	-0.441051	-0.751546	-1.92095	-1.33797	-0.388524	-1.01043	0.0380077	-1.90124	-2.35368
199804	0.140537	-0.393259	0.672513	-1.38106	-2.04077	0.0948968	0.148472	1.10315	0.624027	1.11327	0.839819	-0.238626	1.87476	0.625072	0.899829	0.589746	0.354923	1.00611	0.71378	2.02856	0.471892	-0.502549	-0.564298	0.197797	0.772016	0.642869	0.0991246	-0.453958	-0.357816	-2.34468	-0.666802	-0.481721	-1.50991	-0.516017	-2.03428	-0.0834677	-1.06402	-0.478092	-0.61817	-0.568921	2.6719	-0.651986	1.21386	1.1331	-0.831014	-0.334926	-0.164829	-0.262153	-1.77282
199805	-3.12085	-3.47191	-3.80857	-1.68481	-1.10539	-3.06754	-2.66373	-1.28162	-2.65033	-0.943659	-1.72124	-2.77166	1.93058	-0.455116	0.531421	0.8984	-0.712761	-0.00627946	-0.287586	-0.332576	-0.862453	-4.0374	-2.76835	-3.13026	-4.06329	-4.46997	-4.02505	-4.79645	-4.53002	-3.55368	-3.29295	-4.50999	-4.66343	-4.54602	-3.2463	-3.30885	-3.24129	-0.626362	-3.72505	-1.72603	-2.96826	-2.84974	-2.58033	-3.42453	0.697427	-1.31521	-2.9225	0.161617	-1.26702
199806	0.406144	-1.17098	0.418162	-1.88812	-2.91369	-0.742746	-1.98305	-1.60481	-1.31448	-1.4679	-1.57241	0.0443734	-1.25407	-2.34593	-2.11103	-2.89338	-2.06788	-2.11671	-1.53158	-2.234	-1.59973	-3.22678	-3.16415	-2.94084	-2.76499	-3.50656	-3.11965	-2.91015	-3.31692	-3.06243	-2.93699	-2.42715	-1.61123	-2.42716	-3.48145	-2.27496	-3.02954	-3.24048	-3.57388	-2.79671	0.464483	1.97735	-2.08322	-1.27143	-1.77924	-1.91207	-1.97685	-3.46184	-2.93969
199807	-1.32355	-0.212461	0.904487	-2.27334	0.0559058	-1.03629	-2.29815	-1.36924	-1.24734	-0.167773	-0.420602	-1.7836	-0.724589	-0.733549	-1.31786	-1.64043	-2.1812	-2.31698	-1.89604	-0.340404	-0.710811	-1.62751	-1.23625	-1.21167	-2.66477	-2.12683	-1.67162	-2.23044	-1.43645	-1.35209	-1.2066	-1.74413	-1.40781	-1.96314	-2.40617	-1.5261	-1.34191	-1.91224	-1.45893	-1.84926	-0.479353	1.18587	-0.057644	-0.796047	1.08883	-0.0274053	-0.55913	-1.98601	-2.58084
199808	-0.225846	-0.00341106	0.226835	-0.416	-0.660288	-0.036986	0.413148	1.38558	0.325591	1.18424	0.255316	0.0608116	0.0411328	0.19619	-0.0828446	-0.216795	-0.157079	0.0784533	-0.326866	0.520545	-0.962073	-1.728	-1.43757	-2.08494	0.705408	0.25219	-1.34672	-0.994955	-0.876442	-0.401034	-0.448957	-0.60655	-0.776885	-0.48913	-1.41932	-0.272985	-0.854519	-1.66012	-2.05311	-0.918651	1.15668	-0.124784	-0.763458	-1.39274	-0.300025	1.09174	0.12608	-1.4323	-2.28044
199809	-1.36611	-0.802857	-2.7759	-0.485371	-2.51774	-4.3919	-3.14612	-1.11115	-3.31675	-1.14235	-1.34066	-0.166647	-3.20898	-2.84371	-0.88177	-1.55649	-3.20791	-3.20992	-2.99565	-1.93649	-3.07374	-0.0477749	-1.74885	-0.785741	0.974531	-0.254076	-2.18166	-2.29616	-1.07886	-1.42527	-1.2253	-2.22365	-2.74129	-1.69209	-3.16201	-1.18214	-1.24189	-0.730776	0.671796	0.259807	0.348874	-1.15241	2.43007	0.878163	-0.712947	-0.790844	-3.36539	-1.59567	-1.40962
199810	0.913882	-0.414187	0.210081	0.142875	-0.0472405	0.383069	-1.12351	0.544929	-0.201946	0.545138	0.842331	-0.656221	-0.520355	1.00375	0.19448	0.000621895	-1.06538	-1.05694	-0.097357	0.500836	0.870631	0.531725	-0.545339	0.603611	0.214359	0.891461	-0.19655	-0.150096	-0.0477362	0.328305	0.845513	0.596902	0.175448	-0.801337	-0.462112	-1.42298	-1.21665	0.336683	0.00747604	-0.699894	0.593861	-2.04536	0.448752	1.03881	0.439404	-1.02025	0.869673	0.294515	-0.602052
199811	1.64538	0.910311	-0.0755229	0.463775	-0.776429	1.52909	-1.11206	0.652743	-1.17579	0.838563	0.116071	3.18986	0.200785	0.571342	1.06859	-0.0219117	0.675395	0.378037	1.28589	1.07321	-0.131316	0.796536	0.0799603	0.407094	2.54606	1.65386	0.568542	0.893544	1.804	1.02375	0.715535	1.73137	0.876235	0.917597	0.0342832	0.418179	0.101842	0.407445	0.983236	0.478013	-2.27987	-1.3891	-0.152829	-1.09605	-1.72663	-0.197359	-0.125026	-0.353217	-1.41211
199812	-6.91398	-6.20217	-9.60183	-3.58405	-2.49659	-11.1879	0.923816	2.2708	0.739584	-0.736551	-0.294556	-2.25523	2.61084	-3.6994	-1.07408	-1.10334	-1.92908	-3.11967	-1.6875	-1.62325	-2.4828	0.0488607	-0.536769	0.194794	1.12792	0.0923168	3.40568	3.15515	2.28223	-2.03549	-2.72666	-3.35076	-3.51655	3.88382	-3.10283	-4.59995	-3.80505	0.296722	0.0137618	-3.68878	-2.68181	-5.99212	-8.26323	-4.52494	-3.2363	-3.22427	-5.64534	-3.39251	-2.08334
199813	3.2925	3.03081	0.663789	1.27554	1.62922	3.26027	-3.42948	-3.50355	-2.76421	-3.2178	-3.28304	-0.263133	-3.83662	-1.8389	-3.43259	-3.76607	-3.40435	-3.07906	-3.76295	-3.84427	-4.94935	-3.52759	-4.35161	-3.73518	-3.66183	-3.9105	-3.09658	-5.28734	-4.65537	-3.45011	-3.43398	-4.00705	-4.17101	-4.85658	-3.74537	-3.7013	-3.64807	-2.41585	-3.65891	-2.16725	1.83413	0.0116666	1.40581	3.24999	1.14913	1.45948	3.02477	3.1942	-3.06223
199815	1.11007	-0.353412	-0.0748497	0.395216	1.5147	0.596339	-0.98386	0.272671	0.0666882	0.997462	0.0361004	-0.382939	-0.922745	-0.753992	-0.270065	-0.502503	-0.473185	-2.40923	-0.606562	-0.468368	-0.802574	0.716416	-0.627293	-0.0468299	-0.627894	0.660686	-2.00985	-0.430803	0.0795633	-1.93137	-0.330744	-1.44219	-1.9645	-0.577992	-0.595982	-0.387501	-0.492695	0.559998	-0.941982	-0.900986	-0.393096	-0.246791	0.325634	-0.851223	0.695865	-0.781202	-0.26639	0.0440089	-0.613538
199816	-2.30544	-2.47899	-0.691297	-1.75059	-0.341042	-2.72239	1.47573	1.19062	2.0072	0.254497	-0.28489	-1.72635	-0.504361	-1.11954	-0.653808	-1.8356	-1.49247	-1.38758	-0.409069	-1.19983	-2.04955	-1.86728	-1.0236	-1.46719	-1.8914	-1.24442	0.523037	0.174485	-0.708402	-0.4964	-0.386804	0.0602417	0.457415	0.946276	0.0536241	0.415279	1.13438	-1.62516	-1.24754	0.327272	-0.202368	-0.0872504	-1.6321	-1.51766	-0.503374	-0.23441	-2.26485	-2.1658	-1.23604
199818	0.0955674	-0.816567	0.4839	-0.76079	0.309128	-0.344411	-3.00476	0.715087	-1.46427	-0.432786	-0.495875	-0.948622	-0.256945	0.59448	-0.805842	-0.592759	-0.697718	-0.263371	-1.5127	1.26841	-0.218022	1.16011	0.71259	0.814563	-0.870887	-0.541553	-1.85478	-2.78885	-1.93254	-0.840918	-1.53131	-2.36346	-1.50773	-2.93025	-2.30624	-1.7959	-1.73263	-0.16503	1.18312	0.654969	0.677821	0.992369	-0.215875	0.0910496	0.64489	0.233374	0.318474	-1.17238	-0.322472
199820	1.28799	1.4355	-0.680202	0.399739	-0.00335356	0.505234	-0.804741	1.28775	-0.710596	-0.231406	0.877429	-0.109536	-0.210301	0.375846	-0.109575	0.677493	-1.45314	-0.744717	-0.945752	1.26448	0.736955	0.0539523	-0.679226	-0.638376	0.963357	0.599345	-1.68748	-1.34189	-0.893965	-1.13056	0.401049	-0.990555	-1.21849	-1.92127	-1.42954	-0.833385	-1.06142	-0.582617	-0.491022	-0.278506	-0.753819	-0.118021	0.667749	0.785713	-0.252732	-0.00289174	0.396283	-0.0490617	-1.65961
199821	-0.768707	0.625409	-2.34772	0.450348	-1.96989	-1.75909	-1.00014	-0.442188	-0.709436	0.107999	-0.692698	-2.23738	-0.153357	-0.682156	-1.05995	-0.173697	-1.02673	-2.01892	-0.802215	-0.335627	-1.10954	-2.2023	-1.89561	-1.20707	-0.372104	-0.286352	-0.221638	0.133591	0.144088	-0.354011	-0.514859	-0.0518979	-0.297462	-0.229237	-0.657899	-0.888644	-1.26752	1.82139	-1.6562	0.194542	1.16513	0.788197	0.0383222	-2.73786	1.91721	0.851788	-0.491296	0.712147	0.3698
199824	0.00312805	-0.545736	1.12434	-0.514691	-0.501135	0.440151	-1.81645	-0.873643	-1.1856	-0.568215	-0.310092	-0.534479	-1.07385	-0.472584	-0.522779	-0.52929	-1.44361	-0.708799	-1.26858	-0.403701	-0.647642	0.601256	-0.53834	-0.777447	-0.352139	0.00529151	-1.20154	-0.270099	-0.329581	-0.0496476	-0.238167	-0.376738	-1.16404	-1.93234	-2.31813	-1.54857	-1.89375	-0.910763	0.371069	-1.15298	-0.42996	0.827852	0.733505	0.487351	-0.365428	-0.987813	-0.503406	-0.106109	-0.775987
199825	0.645997	0.163809	-0.636186	-1.35321	-0.612095	-0.571384	-1.4815	-0.848931	-0.847144	-1.04994	-0.168582	-0.59909	-1.55538	-1.19406	-2.13655	-1.43223	-1.56597	-1.17177	-2.06331	0.228478	-0.937283	0.974113	0.685398	-0.658811	-0.623123	-1.14161	-0.857333	-1.29534	-1.48172	-0.0325144	-0.120417	-1.22388	0.764895	-1.00955	-2.04835	-1.51432	-1.41087	0.247936	0.559866	1.08147	-0.0149513	-0.287143	-1.04295	-0.318028	0.0601531	0.108166	-0.314924	-1.01817	-0.47011
199826	-0.606455	-1.0829	-0.781993	-0.692458	-0.124972	-0.167383	-1.04731	-0.0977637	0.292803	-0.453901	-0.194058	-2.11036	-0.802628	-0.379221	-0.881792	-1.61111	-1.69649	-1.76753	-1.6215	-1.27343	-0.963458	-0.00600672	-0.53297	-1.28774	-1.39242	-1.56781	-0.71829	-1.01351	-1.53856	-0.17284	-0.100574	-0.7084	-0.340325	-0.631953	-1.52343	-1.50787	-1.01776	-0.470639	-0.208746	0.284563	0.0341533	-0.413722	-0.608447	0.221989	0.499078	-0.306456	-1.06157	-1.16545	-0.859525
199827	-0.611586	-1.37837	-2.06399	-0.60908	0.347943	-0.905557	-0.885846	-0.188456	1.17201	1.09562	-1.1847	-0.935241	-1.73412	-1.57765	-1.69128	-2.48976	-1.44078	-2.13281	-1.78201	-0.481145	-1.47691	0.211497	0.110945	-1.00794	-2.3447	-2.34906	-1.02412	-1.69204	-2.51702	-0.673058	-2.24525	-1.36722	-0.72058	-1.27554	-1.14694	-1.55197	-0.0682791	-0.215149	-0.323692	1.02432	1.96175	-0.38859	-0.973771	-1.00441	-0.967609	-0.521816	-1.32018	-1.41471	-0.52929
199828	-1.5234	-0.272946	0.851287	0.259414	1.46533	0.847448	-1.15865	2.12445	-0.336325	0.131725	1.53046	-2.40644	1.51406	2.32519	1.58342	1.289	1.32784	1.50991	0.337038	1.99875	1.5349	-0.598156	-0.874271	0.148326	-1.16196	-0.272634	-1.37987	-0.819811	-0.220045	-1.29023	1.03944	-0.503163	-2.62494	-0.828424	-0.452971	-0.719589	-1.06074	-0.112409	-0.328704	1.58818	-0.373842	0.610961	0.205909	0.260608	0.517424	0.591782	0.24619	0.481974	-0.552141
199831	1.13984	1.86149	0.414621	1.48156	-0.371556	1.38618	-2.73325	-1.33604	-3.56614	-0.580594	-0.252318	-4.39014	-2.55279	-0.108832	-1.75939	-3.46121	-2.20402	-3.39057	-2.34447	-1.22154	-1.50278	3.34001	1.87955	2.46542	2.8414	1.74485	3.31955	3.79603	2.91024	2.84263	2.11906	2.09927	2.45006	2.45434	0.0877805	0.171639	-0.173928	1.24703	0.277104	0.970629	0.0669701	-0.500748	2.23839	-0.235953	1.19202	-0.435053	-0.671326	-0.35658	-0.531921
199832	-2.44597	-1.37652	-0.0123165	-1.72839	-1.65433	-2.04411	-0.958747	1.451	0.0576854	0.572585	-0.299896	-0.0268271	-0.4551	-0.202528	-0.488599	-0.633947	-0.48851	-0.886383	-0.468413	-0.905197	-1.69329	-1.36612	-1.95444	-0.911361	-1.02668	-1.1392	-0.0394553	-0.716052	-0.82839	-1.2467	-0.609668	-0.988873	-1.60357	-1.84142	-0.544343	-0.626725	-0.112315	0.0537691	-1.72844	-0.351419	-0.886587	-0.0694269	-0.609068	-1.85859	-1.79909	0.868059	-1.55766	-1.88976	-0.700971
199833	2.31722	-1.23616	0.408428	-2.08429	0.614243	0.859041	-2.09353	-0.903956	-1.414	-0.288181	-0.859395	-1.55144	-2.03484	-1.16159	-2.19906	-2.09583	-2.29133	-1.8395	-1.7353	-0.75098	-1.47714	1.70323	1.5454	1.54864	1.18411	0.756131	1.4309	1.19457	0.934528	1.5639	1.11672	1.43628	1.79468	0.138906	-0.800952	-1.93571	-1.68979	0.392858	-1.2064	2.3895	0.905468	-0.20718	-0.126046	-0.561203	1.16628	-0.457425	-1.10934	-1.62104	-1.2069
199834	0.111915	0.429332	-0.472361	-0.644729	-0.762284	0.600314	-1.14015	1.07673	-0.668526	0.843899	0.879246	-0.471513	-0.350934	1.24728	-1.16558	-1.23295	-1.03809	-1.21745	-1.84108	0.552251	0.329451	0.319998	0.347217	0.533672	0.125098	0.669957	0.859732	0.710246	0.817642	0.717717	0.751537	0.893121	0.692565	-1.01053	0.711149	0.278029	-0.895727	0.257235	-1.69682	0.9445	2.74893	0.589613	0.747701	-0.11806	0.132601	-0.0463732	0.659327	-0.501272	-0.97396
199835	-2.08501	-0.303909	-0.416522	-0.192393	-1.20143	-0.597098	-1.23521	1.42192	-0.404237	1.81418	0.209328	-0.263813	0.585111	0.856389	1.89951	1.00879	-0.0654541	-0.29357	-0.337317	0.568152	-0.222009	-0.342429	-1.90983	-1.15702	0.798942	0.1386	-2.16551	-0.872032	0.250502	-2.03076	-0.398345	-0.725797	-2.13519	-2.17104	-1.31559	-1.10499	-1.31548	0.0284022	-1.10792	-0.0372902	-0.477279	-1.11081	0.586703	-0.316593	-0.733561	-0.334856	-0.507389	-0.673247	-1.0516
199836	-2.08462	-0.851615	-1.55091	-1.3473	-0.366095	-0.0610924	-1.73291	-0.327117	-0.985674	-0.576118	-0.831842	-2.06055	-0.231062	-0.569399	-1.166	-0.792625	-1.6537	-1.83699	-1.77455	0.182547	-0.509357	-0.310056	-0.648987	-0.824844	-2.25919	-1.1002	-0.535279	-1.58724	-1.75172	-0.116441	-1.14585	-1.19583	-0.886751	-1.71963	-1.82533	-1.42185	-1.34906	-0.0350994	-0.989606	-1.43982	-0.621409	0.679363	-0.377545	-0.490319	-1.72113	-1.23584	-0.736082	-0.917935	-0.806255
199837	-0.700239	0.453407	0.435476	-0.85806	-0.897282	-0.858077	-1.0975	0.462842	-0.872113	0.267804	0.335366	-1.72825	-1.26952	0.323066	-0.51871	-0.554319	-1.26281	-1.35128	-1.26443	2.0205	0.340963	0.363994	-0.477847	-0.629253	-0.991963	0.0642562	-1.75524	-1.88148	-0.397009	-0.597699	0.168224	-0.65387	-0.716896	-0.983231	-1.73027	-0.109634	0.472963	0.25298	-0.739981	0.887507	0.691253	-0.518054	-0.438093	-0.444521	-0.81461	-1.15877	-1.11431	-1.92459	-0.679224
199838	-0.316016	0.48615	0.317399	0.705538	0.449695	-0.0898306	0.166052	1.8713	0.856309	1.72519	1.217	1.54791	0.682073	1.55067	0.730598	0.858856	0.615891	0.325046	0.971242	1.61532	1.1651	0.145022	-0.0420082	-0.160475	0.653021	0.645038	-0.851413	-0.605821	0.411148	-0.639028	-0.49255	0.527424	-1.03611	-0.948677	-0.627588	0.2594	-0.396808	0.676456	0.0905481	-0.866127	2.22915	-0.652752	0.549556	0.143359	0.477613	0.420461	0.418877	1.05856	0.0230234
199839	-1.66571	-1.76475	-0.633672	-2.67372	-1.99824	-2.19267	-0.331492	2.16097	1.56833	1.81315	-0.154186	1.90855	0.403775	-0.4267	-0.0310052	-0.916865	0.280253	-0.216408	1.07405	0.992174	-0.954277	-2.62055	-2.19186	-1.60248	0.536711	-0.584966	-1.40982	-0.686721	-0.337262	-1.66101	-1.19542	-1.3615	-1.75738	-0.311629	-0.556838	0.968177	0.854015	-0.702591	-2.77474	-0.430322	-0.956701	0.0680445	-0.786355	-1.6781	-2.09197	-1.44851	-1.54334	-0.535274	-1.17491
199840	-1.01769	-0.96713	-0.921432	-0.911376	0.755875	-1.4961	-0.602797	0.372439	-1.57369	0.744844	-0.245195	-0.849848	-0.161438	0.447902	-0.515683	-0.571219	-0.807593	0.0694735	-1.62348	-0.564653	-0.819308	-0.185246	-1.75347	-0.714084	-2.21152	-1.78073	-2.44644	-1.33256	-2.14186	-1.45671	-1.42068	-1.66113	-2.22419	-1.12096	-0.403302	-1.58114	-1.32375	0.747155	-0.287251	0.475815	-1.07543	0.13091	-1.967	-0.690862	1.73863	0.184836	-0.630006	-0.257033	-0.874214
199841	-0.566421	-1.21849	-0.602948	-0.570265	-0.153696	-0.199236	-2.14192	0.883394	-1.63479	0.313066	-0.580031	-0.724549	-1.46861	-0.617672	-0.483562	-1.79412	-1.46122	-1.89529	-1.86746	0.536265	-1.02977	0.672018	0.0535648	-0.275645	-0.214899	-1.50308	-2.02149	-1.76518	-2.37409	-0.634842	-1.88742	-2.28846	-1.98434	-1.22052	-0.714992	-1.01383	-0.928535	0.606683	0.206164	-0.83472	-2.2867	-1.11876	-1.39094	-1.40396	-1.991	0.453081	-1.14396	-1.11928	-0.403523
199842	-1.90515	-1.88835	-1.72763	-1.33467	-0.928184	-1.48029	-1.72645	1.92015	0.62715	2.22669	0.385913	0.469435	0.651179	-0.167192	-1.06362	-0.21879	-0.0231346	-0.648864	-1.00818	0.905027	-0.31178	-0.873164	-0.636942	-0.85978	0.440021	-0.253399	-1.46454	-1.00512	-0.286381	-1.11593	-2.10267	-1.2563	-1.79205	-1.59931	-0.853184	-0.716477	-0.69254	-0.985183	-0.993361	-0.551732	1.18672	-0.0244198	-2.65492	-1.20954	-1.03338	0.264706	-2.52544	-0.261986	-1.40392
199843	1.15986	0.907529	0.57965	0.656045	1.53242	0.869362	-0.983668	-0.522046	-0.413596	-0.207407	-0.744806	1.49234	-1.09673	0.362551	-1.17212	-1.33492	-1.29305	-1.3589	-1.20453	-1.06321	-1.02874	-0.821531	-1.00782	-0.984282	-1.04641	-1.00171	-0.859053	-0.93947	-0.937241	-0.761597	-0.786033	-0.798584	-0.840472	-0.845539	-0.997913	-0.66074	-0.628719	-0.77217	-0.845932	-0.536937	-0.266296	1.90521	-0.0957255	0.858059	0.766254	1.55028	1.06442	0.581527	-0.804273
199847	-1.52151	-0.617839	-0.417328	-0.54527	-0.188095	-1.9019	0.650338	1.18624	1.7506	1.20874	-0.328652	-0.120981	-1.11054	-1.69537	-0.450659	-1.39913	-0.659903	-1.54359	-0.65408	-1.69283	-2.14772	-0.0728515	-0.0703182	-0.600668	-0.904757	-1.51687	-0.554071	-0.664849	-1.36399	-0.768487	-0.905134	-0.64051	-0.184176	0.265624	-0.952848	0.980824	0.630146	-0.206365	0.110014	-0.612943	0.373588	-0.167029	0.0329022	-1.72679	-0.00563602	-0.395329	-1.65276	-0.658571	-0.571995
199848	0.18535	-0.780138	-1.56438	-0.426463	-0.472548	-0.844789	-0.714172	-0.418624	0.0216193	0.104353	-1.25099	0.235279	-0.725795	-1.19652	-1.31811	-1.2787	-0.725743	-0.958735	-1.65881	-0.230374	-0.686111	0.787727	0.677432	-0.768616	-0.89978	-1.85787	-0.420176	-1.10553	-0.776987	-0.0749727	-1.168	-1.20484	0.615891	-0.648739	-0.139776	-0.33918	-0.366877	0.527859	0.226216	-0.671767	-1.1416	-0.433987	-1.44301	-1.05622	-0.361286	0.386477	-0.835732	-1.41129	-0.0139538
199849	-3.04117	1.6543	-1.51462	-4.10093	-2.94011	-2.76749	-1.50594	-0.258207	1.09259	0.725302	0.266324	2.35029	-2.60733	-0.613241	-1.82652	-2.65095	-2.06596	-2.29634	-2.23965	-0.23203	-0.588818	0.821764	2.34579	1.49907	1.70559	0.396464	2.24248	1.61384	1.66932	2.72661	1.68952	2.31993	2.43989	2.38743	-2.72343	2.38592	0.629839	-1.35062	0.170384	0.236386	-2.13933	0.545173	1.76201	1.456	-1.35255	-1.69246	-0.767408	1.6758	0.44284
199850	-1.44191	-1.54486	-0.871719	-0.851727	-0.727183	-0.525295	-1.3065	1.25376	0.69543	0.248207	-0.645765	-0.217226	0.0761347	-0.494719	-0.607121	-0.638976	-0.234721	-0.0892987	-0.309612	-0.429691	-0.478079	-0.743946	-0.740305	-0.200915	0.311322	-0.578	-0.759611	1.08645	0.0761635	-1.5178	-1.18259	-0.186233	-1.32961	-0.211199	-0.539746	0.0947209	0.0283727	-0.468409	-0.496031	0.283555	-0.67122	1.09755	-0.024248	-0.452194	-0.730782	-0.510445	-0.0571811	-0.126587	-0.617792
199851	-2.0456	-0.965826	-1.56805	-2.53088	-2.56894	-2.08267	-0.750386	2.8955	-0.438846	2.76016	0.887305	0.562846	-0.663089	-0.302907	-1.28636	-0.417733	-1.47639	-1.26771	-0.570277	1.13719	-0.8354	-1.90446	-2.03514	-2.1191	-0.791576	-0.768036	-2.31439	-2.2856	-1.77842	-2.28466	-1.68407	-1.50707	-1.49325	-1.96077	-0.431884	-1.06987	0.0958978	-0.896997	-1.73323	-0.716316	-0.787051	-2.58751	-1.40432	-2.17286	-2.31795	-1.18609	-1.38916	-2.03557	-1.60102
199852	-0.950791	-1.43576	-1.6426	-1.79868	-1.5077	-3.11117	-1.95164	1.13961	-0.131826	0.313373	-2.47733	1.94718	0.0740343	-1.55638	-0.278855	-0.933693	-0.537045	-0.866468	-0.556513	-0.333415	-2.15743	-1.39177	-1.24879	-1.05393	1.97991	-1.89926	-1.80709	-1.03723	-0.988687	-2.1033	-2.78799	-2.25469	-2.07877	-1.64554	-1.39242	-0.411531	-0.729867	-1.62339	-1.70263	-0.490147	-0.222254	-0.209818	-1.20425	-1.3804	-1.72239	-3.07523	-1.27186	-0.72603	-0.777502
199853	-0.246093	-0.764426	0.909992	-0.0272421	0.439269	0.298468	-1.34328	0.618572	-1.13888	-0.809562	1.52841	-0.674767	-1.51745	0.276945	-1.49181	-2.29155	-2.00923	-1.00388	-2.33046	-0.225641	-1.22425	0.223267	-1.05936	-1.05338	0.586363	-0.325813	-0.422814	-2.15432	-2.14331	0.258168	0.305062	-0.689163	-0.354934	-0.455146	-1.03989	-1.65357	-2.26621	-0.267323	0.283929	-1.77939	0.593212	0.423086	-1.14536	-0.0556795	-0.0356952	-0.468891	-1.50197	-0.62875	-1.07287
199854	-0.508254	-0.483745	1.40354	-0.459659	-1.41208	0.0665086	-1.55109	1.74755	-0.427171	0.510397	0.885083	1.20963	-0.471684	1.13177	0.114195	-0.617751	-0.514645	-0.377647	-0.508064	-0.709739	-0.451309	-0.454491	-0.280554	0.845174	-0.410633	-0.363584	-2.48466	-1.98942	-0.62185	-2.49129	-0.608531	-2.3448	-1.99814	-1.37641	-1.47437	-1.01403	-0.534819	0.0685322	-0.301875	-0.343534	1.87559	0.8374	0.356648	-0.535122	0.366628	-1.0047	0.338967	0.209738	-0.606542
199855	-0.570266	-1.15677	-1.32697	-2.02282	-1.57382	-0.310191	-1.71111	0.222562	-0.493108	-0.114909	-0.662723	1.39434	-0.477089	-0.638516	-0.608638	-0.854234	-1.68728	-0.653835	-1.52722	-0.437857	-1.36727	0.533584	-0.080868	-1.28887	-0.628836	-1.03523	-2.79454	-2.44828	-1.25319	-1.52747	-1.67674	-1.45326	-2.24673	-1.72136	-3.05239	-0.848968	-1.48757	-0.638233	0.0214296	0.676472	0.986	-1.32646	-2.31733	-0.760963	-1.37678	-0.765794	-0.0128798	-0.482885	-0.288656
199856	-0.906841	-0.280636	-0.0848848	-0.321517	0.379241	0.231511	-0.425216	1.44136	1.01268	0.865585	0.707883	-1.28626	-0.0284456	0.439286	0.224138	-1.59489	-0.825483	-1.70359	0.184801	0.613822	-0.660556	0.512513	-0.42782	-0.198715	-0.686542	-0.511364	-0.720832	-0.219256	-1.05195	-0.982976	-0.893401	-0.330489	-1.47644	-0.0635537	-0.880054	-0.033836	0.110772	0.148238	0.0188169	0.113992	-0.703589	0.329778	-0.860355	-1.47569	-0.629204	-1.16523	-0.910534	-1.49843	-1.64545
199857	-1.86488	-1.69427	-2.22459	-2.43489	-1.47266	-2.48248	-1.61962	1.61457	0.770712	1.07092	-0.297376	-0.604172	-1.56878	-1.53672	-1.77553	-2.36145	-2.79936	-3.23223	-2.3929	-0.00484007	-2.33947	-2.04712	-2.13826	-2.88213	-1.19294	-1.94218	-0.625979	-1.53658	-2.55552	-2.26323	-1.77426	-1.58537	-1.35519	-1.71761	-1.84787	0.43732	0.377801	-1.67666	-2.31348	-1.85185	-1.2333	-0.0456618	-1.25424	-2.14246	-1.19735	-1.52902	-2.76897	-1.86191	-0.233356
199858	-0.62137	-2.0729	-1.03758	-1.24386	-1.71603	-0.642884	-1.5568	0.592345	0.850999	0.238364	-0.263947	-0.519247	-0.707306	-0.897984	-1.32373	-1.2393	-1.72843	-2.02834	-1.62249	-0.436845	-1.17076	-0.720407	-0.124823	-1.08448	-1.44098	-0.728063	-0.452052	-0.196616	-0.746101	-0.283547	-0.165667	-0.943306	0.0188189	-0.819812	-1.17486	0.435445	0.16181	-0.559492	-0.898157	-0.796435	-0.633206	-0.132743	-1.65007	-1.44996	-1.1712	-0.672658	-1.36722	-1.46727	-0.066044
199859	-0.451303	-1.30961	-0.920658	-0.673481	-0.955637	-0.588369	-1.00225	0.150443	-0.540913	-0.302791	-0.587863	0.119286	-1.53782	-1.27343	-0.926439	-1.44004	-1.38313	-1.46766	-2.39892	-1.00165	-1.7232	-0.4034	-0.960274	-1.46317	-1.06741	-1.55637	-1.21499	-1.08931	-2.13561	-1.64871	-1.55032	-1.43991	-0.780584	-0.946497	-1.53596	-0.666683	-0.484803	-0.968046	-0.921492	-1.35719	0.0834002	-0.581677	-1.07496	-0.770672	-0.347753	-0.13962	-0.861442	-0.471353	-0.454986
199860	-0.316682	-0.0887399	0.446611	-0.515535	-0.590369	-0.182905	-1.47739	1.63869	-1.52753	0.978092	1.54945	0.109733	0.449374	0.868134	0.328404	-0.0316661	-0.638555	-0.606328	-0.613909	1.47987	1.05334	-1.10896	-1.16934	-1.06356	-0.460787	0.0711425	-1.59277	-0.686189	-0.700196	-0.780291	-0.514198	-1.21039	-1.72683	-1.26695	-1.59618	-1.66548	-0.678651	-1.31904	-0.877689	-0.957337	-0.432548	1.35305	-1.3991	-1.92346	-1.16263	-1.10198	-1.5271	0.614055	-2.4417
199861	-0.706356	-1.38112	-1.6287	-0.650671	-1.60967	-1.77749	-0.787442	-0.00551994	2.1797	1.48514	-2.12727	0.141985	-0.311453	-1.33442	-1.40734	-0.400538	-0.787886	-1.94338	-1.44866	0.0508381	-1.07925	0.395656	0.363685	-0.228688	-0.42124	-1.62295	-0.0932521	-0.14304	-0.956486	-0.721571	-2.80432	-0.985073	-0.0208427	-0.53141	-2.08582	-0.0341426	-0.835538	-0.00262251	-0.0527741	0.996312	1.12273	-0.408483	-0.0640186	-0.706115	-0.428122	-1.13099	-1.2552	-1.43344	-0.797786
199862	-1.82053	-1.1256	-0.587028	-1.21838	-2.14224	-1.65915	-0.898424	0.988839	-0.763807	0.726824	0.613035	-2.23973	0.15984	0.859791	0.41894	1.05757	-0.353115	-0.727246	0.0839798	1.01335	0.186983	-1.9203	-1.82999	-1.12447	-0.0295227	0.123622	-0.976577	-1.62817	-0.704286	-1.59626	-1.22437	-1.65922	-1.79888	0.264961	-0.551921	-0.505709	-0.631256	0.208273	-2.32429	1.64733	0.336219	1.41045	-0.951604	-0.493175	-1.24703	-1.09854	-2.02353	-1.14451	-1.34025
199863	-1.16949	-1.36354	-1.08735	-0.857355	-1.20736	-1.58445	-1.79273	2.18247	-0.0395719	0.883269	0.408464	1.57019	-1.1684	0.710508	-0.691941	-0.358233	-1.39748	-1.38107	-0.552229	0.895075	-1.60041	-1.4649	-2.32653	-1.86228	-1.00716	-1.12791	-1.45176	-2.53423	-1.82973	-1.74262	-2.53086	-1.38892	-1.611	-1.16461	-1.46464	-0.682324	-1.25081	-1.79915	-1.26457	-0.312674	0.135836	-0.240639	-1.46721	-0.834111	-1.61702	-0.186381	-1.38167	-1.21449	0.184946
199865	-0.77876	0.268566	-0.345551	-0.494707	0.0116711	-0.39163	-1.20124	1.26337	0.76032	0.559162	1.43939	-2.3465	-1.08211	0.592536	0.00305451	-0.392415	-0.778306	-1.19554	-1.34934	0.858824	0.377262	-0.0279978	-0.2664	-0.373473	-1.87831	-0.267066	-1.16744	-1.14446	-0.865637	-1.02664	0.69113	-0.69941	-1.53432	-0.870222	-1.78387	-1.30481	-1.61164	0.695988	-0.208212	-1.3331	-0.6083	-0.144248	-0.895597	-0.104747	0.211367	0.384494	-0.592762	-1.52231	-1.3987
199866	-1.1574	-0.794932	-0.594205	-0.681367	-0.157054	-0.0778433	-0.399011	0.625641	0.0793186	1.09357	-0.432558	0.634025	-0.433797	-0.25091	-0.591057	-0.674744	0.0912455	-0.213231	-0.400488	0.633336	-0.15909	-0.0485413	-0.0860383	-0.1135	-0.312823	-0.713416	-1.04905	-0.817565	-0.867662	-1.2965	-0.855351	-0.613175	-0.93114	-0.751124	-0.787615	-0.713992	-0.744094	0.200239	-0.133986	1.92158	-1.51156	0.43135	-0.409063	-1.14962	-0.139517	-0.571715	-0.675663	0.44238	-0.358358
199867	0.206713	0.473831	0.242414	0.464594	0.665271	0.518767	0.819184	1.1165	0.310974	0.0708928	0.36573	0.422691	0.672	0.636723	0.85755	1.08709	0.728598	0.708769	0.543873	0.874866	0.739929	0.0471967	-0.243093	0.0746219	0.713783	0.406085	-0.289084	0.333291	0.284392	-0.286591	-0.074682	0.103448	-0.645936	-0.196906	0.325748	-0.00343245	-0.269552	0.748853	0.0292067	1.00505	0.714755	0.154642	0.743743	0.294006	0.254164	0.0302508	0.635532	0.679451	-0.167348
199868	-1.87409	-1.05062	-0.701067	-0.817815	-0.693631	-1.09198	-0.706555	0.250021	0.569708	1.03792	-0.185933	-0.113401	-1.52082	-0.697405	-1.78014	-1.02928	-2.23088	-1.21164	-2.01436	-1.47073	-1.27444	-0.412228	-0.562417	-1.12356	-1.15449	-0.881411	-1.22255	-0.619126	-1.33004	-0.67401	-0.864726	-1.48375	-0.943348	-1.28577	-1.32553	-0.587699	-1.28411	-1.10648	-0.429594	-1.2698	-1.16035	-0.0394621	-1.4925	-0.917239	-0.650262	-0.93034	-1.33917	-1.58473	-0.0168576
199869	-0.711185	-1.15477	-0.205895	-0.202412	-1.11701	-0.205783	-1.01814	1.772	-0.223169	1.67842	1.0607	0.730611	0.55562	0.853485	0.36439	0.759436	-0.272873	-0.0285374	0.196962	1.31529	0.438279	-0.814685	-0.812866	-1.00984	0.0966213	-0.269047	-0.719859	-1.86321	-0.55204	-0.90549	-0.513695	-0.816738	-1.32288	-2.00604	-1.42065	-1.73346	-1.54893	-1.17149	-0.68909	-1.01978	0.772084	0.195728	0.145766	-0.0517141	-0.390106	-0.864243	-0.256263	0.100214	-1.90403
199870	-0.347564	0.168182	-0.478913	-2.20721	-1.39726	-0.59347	-1.97773	0.56258	1.04851	0.739815	-0.448006	0.925587	-2.53032	-1.96632	-1.4706	-1.49921	-3.23092	-2.88025	-1.81974	-0.716554	-1.97314	-2.29261	-1.59722	-1.79115	-0.83409	-1.28078	-1.17277	-1.53456	-1.11367	-0.928238	-1.12134	-1.52451	-0.928853	1.04775	-0.834885	0.251915	-0.0314146	-1.62138	-2.53105	-0.687002	-0.316228	-0.107342	-2.2271	-0.702499	-2.44504	-0.515452	-0.936144	-0.431339	-0.659579
199871	-0.219627	0.514549	1.39204	0.124891	0.971571	-0.267428	-0.23541	1.64219	1.12785	2.69168	2.80468	0.807954	-0.54979	1.1619	1.1937	0.65823	-0.160253	-0.634225	0.438849	2.6105	-0.0528577	0.951182	0.345224	1.90563	1.16617	1.54578	0.241553	0.0390333	1.87474	1.44569	1.54335	1.00674	-0.0681769	0.52142	0.455375	1.49056	1.42475	1.75588	1.58868	0.167154	0.516222	-0.0679177	-0.874417	-1.05885	-0.187964	0.240053	0.0244161	-0.587439	-0.353241
199874	0.48866	0.905463	0.0969574	-1.42699	0.326515	0.608761	-1.7728	-1.08517	-1.17056	-0.380096	1.7541	-1.26896	-2.05901	0.2174	-1.44632	-1.23679	-2.18777	-1.91058	-2.51959	0.241825	1.03182	0.549162	0.204268	-1.35472	-2.02207	-0.433255	-1.56811	-1.94656	-1.38879	-0.257731	0.295952	-1.96949	-0.628035	-1.59474	-1.09727	-2.41146	-2.06412	-0.937268	0.055765	-0.501682	0.112309	0.615663	-1.30713	-0.0899115	-0.332134	-0.439276	-1.35539	-1.42072	-0.47298
199875	0.588702	1.1845	0.289781	-0.534331	-0.698658	-0.439792	0.277639	0.351757	-0.350354	0.117377	0.896052	-0.241562	-0.943473	0.00777309	-0.387886	0.0939408	-0.246076	0.188838	-0.86139	0.846973	0.266254	-0.796341	-1.14295	-0.826323	-0.10115	0.193481	-0.586768	-1.11143	-0.67776	0.0020003	0.141022	-0.0496689	-0.288387	-0.242879	-0.947291	-0.649055	-0.520176	-0.641295	-1.13799	1.70595	0.930067	0.280898	-0.233587	0.0218525	-0.51999	0.191327	0.520517	-0.241841	-0.413805
199876	-1.25531	-0.748899	-0.484658	-0.350706	0.91757	-1.16465	-2.16407	1.56654	-0.246743	0.737844	-0.385967	-2.68954	0.765452	0.53679	0.0766908	-0.0312589	-0.350898	-0.620389	-0.878919	1.98213	0.90532	-0.056373	-0.343034	0.772008	-0.658986	-1.18966	-1.02447	-0.320657	-0.471334	-1.74426	-1.61791	-1.57487	-1.32799	-2.68195	-0.475277	-0.726722	-1.38297	-0.093136	-0.68651	-0.999065	0.0600473	0.210712	0.865807	0.219666	-0.0794162	0.140295	0.666642	1.31742	-0.572778
199877	0.547248	-0.569959	-0.915686	-0.0236803	0.249103	1.31675	-1.70394	0.273931	-1.70269	0.155349	-0.196573	0.822147	-0.941976	-0.488914	-0.666736	-1.41467	-2.02856	-1.30003	-2.03625	0.00291399	-0.462474	1.07333	0.905409	0.174443	-0.730885	-1.33903	-0.911366	-0.759092	-1.78396	1.21937	-0.784394	-0.135164	0.108325	-0.862785	-1.51834	-0.528512	-0.57061	0.85455	0.848792	0.985347	-1.81473	-1.44126	-0.582853	-0.291193	0.0669782	-0.0665679	0.600047	0.222003	-0.12094
199878	-0.406744	-0.92655	0.198767	-1.15155	-1.00731	-0.385691	-1.26191	0.586479	0.354598	2.08679	0.513631	0.726535	-1.28	-0.532384	-1.6364	-0.893172	-0.708192	-0.843979	-0.811837	0.664836	-1.43973	-0.505804	-1.25698	-0.911439	1.35364	-0.0449385	-2.20304	-2.06372	-1.60026	-1.1666	-1.83058	-1.4321	-1.91694	-1.30971	-2.53074	-0.334751	-0.13075	-0.671815	-0.836786	-0.488629	-1.32243	0.484247	0.562417	-0.213035	-0.302262	0.841136	0.367984	-0.633179	-1.3212
199882	1.63083	1.6354	1.67936	-0.379681	1.8092	2.03836	-1.02262	1.92052	-0.617724	0.00771326	-0.291165	1.37021	-0.315153	-1.8855	-1.03622	-2.08646	0.133539	-1.1854	-0.686856	0.116627	-2.09227	-0.360531	-1.14415	-0.0245139	2.20782	1.67061	-0.0445245	0.793894	1.17358	0.138647	-0.167616	0.28312	-0.395245	2.08288	-1.90119	0.199669	-1.54763	-0.1452	0.893208	-0.126899	2.02855	2.37149	2.54402	1.62405	1.09756	1.50368	1.51609	1.52314	-0.826078
199883	-0.551529	-0.0933405	-0.304432	-0.0110743	1.55737	1.00488	-1.69837	-0.257274	0.737759	0.476055	-0.279385	-1.44138	-1.92028	-0.219989	-1.4055	0.698378	-1.64071	-0.661561	-1.48212	2.04731	-0.400634	0.234932	-0.608181	0.0847752	-1.08669	-0.697367	-2.25744	-0.632711	-0.426054	-2.77011	-1.38142	-1.37796	-1.51696	-1.4986	-1.40503	-1.07203	-0.791452	-0.59858	-0.675172	-0.540432	-0.680143	-0.0288766	-0.320786	-1.5239	-1.16168	-0.606416	-0.654978	-3.20393	-2.17103
199886	0.426128	0.010016	0.114313	0.401787	-0.119639	1.36301	-0.749874	0.611741	-0.245487	0.523269	-0.364321	-0.878912	0.317831	-0.110359	0.125444	-0.0512452	-0.194967	-0.872305	-0.764758	0.465832	-0.4272	1.68193	-1.3741	-0.561126	1.26381	0.690178	-0.406021	0.480683	-0.213121	0.329789	0.257338	-0.0201637	-0.51437	0.76206	-1.03225	-0.556858	-0.442065	-0.614371	-0.278807	-1.84874	1.15525	0.568187	-0.641522	-1.48795	-0.0150389	-0.149994	0.663703	-0.0588814	-0.454871
199887	1.09448	-0.462671	-0.693932	0.123074	-0.116371	0.884807	-1.30219	0.811738	-0.54222	0.611814	0.129618	0.732047	-1.11718	-0.464559	-1.29693	-0.573403	-1.19702	-0.83412	-1.48698	-0.743364	-0.876008	0.482049	0.776151	1.06378	0.758644	0.124688	-1.20648	-0.857218	0.141535	-0.875252	-0.157964	-0.856505	-0.965911	-1.78705	-1.72711	-1.03225	-0.725413	0.730362	0.298891	1.6211	-1.04496	1.55806	-0.20125	0.150533	0.744666	2.08056	-0.494879	-0.570393	-1.57331
199888	-0.88587	-0.817487	-1.77387	-1.27159	0.0437814	-0.0348995	-1.92227	1.62621	0.844796	0.519478	-1.53933	-3.52681	0.619459	-0.0335939	0.855075	0.477812	-0.393161	-1.01077	-0.867444	1.5664	-0.0252577	1.02365	0.174511	1.45547	-1.30957	-1.9637	0.0830962	0.251895	-0.488584	-1.38861	-1.55909	-1.4233	-0.398979	0.684664	0.971608	0.451814	1.04989	0.0369872	0.847147	-0.911595	-0.251794	-0.343086	-0.590378	-0.761684	-1.73978	-0.735965	-0.935163	-0.766198	-0.140627
199889	-1.11677	0.340038	0.447239	-0.441005	2.74344	0.132393	-1.25151	1.83856	0.111523	1.89501	-0.749422	-3.81327	1.53363	1.53975	1.29105	-0.423488	-0.131824	-1.20449	-0.330097	1.19923	1.36881	0.848212	0.482245	0.0929721	-0.93203	-0.892891	1.14537	0.132041	-0.636657	0.769006	-1.49217	0.274139	-0.700064	2.87519	-0.293645	0.583185	-1.54498	0.0923248	-0.161789	1.67783	0.456802	-0.618017	1.55791	2.13762	0.63352	0.0517922	-0.0492123	1.65905	0.0658931
199890	3.21891	1.892	1.2652	2.05892	1.98426	2.30177	-3.18822	-2.68113	-3.3802	-2.11379	-2.77907	-1.52156	-3.83699	-2.72611	-3.7083	-3.26748	-3.58901	-3.98843	-3.70093	-3.37449	-3.64406	2.51928	-1.61734	-3.38718	-1.65381	0.648353	2.49112	-3.06915	-3.19619	2.39539	0.670712	0.0827948	-1.9704	-1.55135	-1.16995	-3.32782	-3.03056	2.42328	-3.32725	1.00907	2.25623	1.73875	2.58427	2.25926	1.89992	1.93052	2.21494	2.20499	-2.02218
199894	-1.79624	-1.40027	-0.665384	-1.04109	0.332461	-0.98906	-1.6839	1.19076	-0.0365887	0.488402	-1.10136	-1.4078	-1.75997	-1.95941	-0.885078	-1.52198	-2.62388	-2.02063	-1.76619	-0.48353	-1.61117	1.3624	-0.736532	-0.896261	-1.52447	-2.2444	-1.43012	-1.66616	-3.04467	-1.10923	-1.55157	-1.66153	-1.00478	-1.10535	-1.34043	-1.12936	-0.532438	-0.597327	0.910593	-0.00230375	1.24989	0.783125	-0.362193	-0.383662	-0.57036	0.690427	-0.804935	-0.864749	-0.229163
199895	-0.623814	-0.951134	0.682383	0.107154	-0.451271	0.914575	-0.496612	1.03726	-1.96833	0.306316	0.851999	-0.175998	0.0573624	0.373558	0.110648	-0.642925	0.314922	0.383367	-0.316715	1.7065	-0.127529	-0.281752	-1.04242	-0.447349	0.279618	0.273696	-1.64876	-1.38305	-0.828782	-1.18538	-0.654033	-1.27164	-2.29015	-1.6279	-1.12756	-0.798648	-0.740311	-0.648294	-0.392424	-1.76772	-0.533746	0.107992	-0.360383	-0.159418	0.761143	-0.425849	0.922413	1.22488	-0.725539
199896	-0.286461	0.0823696	-0.439924	-0.343874	-1.13757	0.872906	-0.468759	1.93131	-0.014887	2.2801	1.99473	-2.86461	1.35547	2.0714	1.35713	1.03688	0.886069	0.684191	0.10965	2.53643	1.82579	-0.877027	-1.18544	0.0441978	-0.776685	0.853053	-1.26686	-2.05665	-0.352063	-1.50448	-0.107213	-1.02968	-2.03183	-2.21283	-1.21828	-2.25495	-1.30812	-1.4561	-1.52502	0.354613	0.33182	0.385779	-0.494744	-0.733738	-0.775881	-1.82278	-0.515939	1.69274	-2.01287
199897	-0.310366	-0.433365	-0.837254	-0.109221	0.639811	-0.141826	-1.77191	0.322577	-1.7369	-1.02051	-0.887449	-0.600297	-2.16559	-1.46661	-2.16238	-1.65437	-1.81874	-1.78044	-2.95757	0.516615	-0.801623	0.603299	-0.0483271	-0.492055	-0.587028	-1.31894	-1.39059	-2.65879	-0.983778	-0.621525	-0.85191	-0.999954	-1.00094	-1.82148	-1.04672	-1.34391	-2.13208	-0.45672	-0.0831297	-0.321304	1.17396	1.26822	-0.503244	-1.06454	0.460387	-0.333168	-0.844711	-0.351668	-0.272853
199898	1.99842	0.728281	0.429989	-2.59277	3.16276	2.35221	-2.64813	-2.29233	-0.729344	0.0395533	-1.26375	-2.20987	-4.64264	-3.37725	-1.94726	-3.15053	-2.95212	-3.24887	-3.09573	-2.82834	-4.51952	-6.39651	3.12009	1.76224	-3.15012	-3.84828	2.16985	2.67326	1.31083	2.29455	2.15243	1.85659	2.24713	1.98765	-1.69459	-3.04089	-2.69807	2.68716	2.14715	3.3006	-3.29319	-1.11247	1.62665	2.15857	1.97729	2.03494	1.2128	0.258596	0.801331
199900	-0.568947	-0.515701	-0.203086	-1.20374	-0.223175	-0.496218	-0.902037	0.705547	-2.00301	-0.0381365	-0.364638	-0.0760884	-1.74221	-1.01855	-1.41391	-1.06478	-1.42288	-1.43495	-1.01913	-0.479885	-1.34038	-0.84472	-1.63154	-1.45884	-0.482564	-0.567968	-0.331192	-1.3619	-0.589156	-0.0335527	-0.749256	-0.200991	-0.483264	-0.480821	-0.854952	0.0975503	-0.208058	-1.34646	-0.914583	-0.620947	0.128564	-0.339199	-0.418224	-0.73641	-0.616533	-0.785422	-1.39366	-0.418763	-0.949975
199903	0.400432	0.370008	-0.465326	0.284592	0.62163	0.455819	-0.782536	1.49091	0.422174	0.572093	-0.634406	-1.14656	-0.374242	-0.65048	-2.06399	-0.296209	-1.60516	-1.64885	-1.75353	-0.303145	-2.20508	1.64019	-0.494741	-0.612196	0.0131906	-0.937821	0.734269	0.472855	-0.465131	0.501055	-0.24243	0.936549	1.08273	1.85922	0.296727	-0.241663	-0.000371776	0.228819	0.842086	0.712366	0.080004	1.04227	-1.95188	-2.33376	0.453599	1.47041	-1.18945	-0.92038	-0.759702
199905	-0.00770758	-0.336121	0.486734	-0.626582	-0.348537	-0.282639	-0.400564	1.12132	0.310536	0.588471	0.73958	0.28138	-0.486983	0.925806	-1.34312	0.353335	-0.203649	-0.0298882	-0.163261	0.324857	0.589703	-0.399458	-0.805162	-0.550096	0.0266429	0.152822	-0.731995	-0.0232447	0.546689	-0.0550561	0.663445	-0.0321062	-0.227451	-0.8397	-0.26733	-0.402449	0.152441	-0.925866	-0.577782	-0.505572	0.742813	-0.615923	-0.0826182	-0.437828	-0.4871	-0.310114	-0.416515	0.0979965	-0.611797
199906	-0.278478	-1.57957	-0.997626	0.434897	1.37392	0.0737455	1.91532	1.25435	0.868043	0.569035	0.834018	1.69133	1.19367	0.690468	1.22073	0.970729	1.75827	1.52029	1.08059	1.57508	-0.547192	0.538528	-0.755875	-0.0808464	-0.472568	-1.15531	-0.902891	0.724864	-1.51204	-1.17111	-0.375653	-0.34356	-0.700158	-0.0626705	0.00667495	-1.76896	-1.17123	1.64692	0.563173	-0.10899	-1.1512	-0.728973	-1.59174	-1.37464	0.6092	1.19305	-0.53057	-0.417841	-0.285508
199907	0.494397	0.974668	0.0962854	-1.03432	-0.0886091	-0.308215	0.660628	0.774407	1.0701	0.640994	0.736332	-0.276699	-0.262455	0.29907	-0.0438871	-0.0880391	-0.526949	-0.866455	0.0728315	-0.669812	0.87166	-1.97848	-1.46086	-1.59487	0.0790766	0.489955	0.0355696	-0.0933286	0.146427	-0.357848	-0.00255178	-0.129869	0.484615	0.0246451	-0.967676	0.300046	0.294266	-0.880474	-1.88403	-1.00794	-0.0106616	0.804425	-0.575189	-0.704894	-1.11244	0.378812	-1.27402	-2.02501	-2.13827
199913	0.0701557	0.168735	0.38173	0.198004	-0.957355	1.4856	-2.54385	0.308269	-0.96776	0.288353	-1.30375	1.53263	-0.617131	-0.51626	-0.894356	0.17871	0.256063	-0.188789	-0.847585	0.695541	-0.169513	0.306535	-0.00587259	-0.0661004	0.412559	-0.420685	-1.16258	-1.39136	-0.167578	-0.912501	-2.1644	-1.69305	-1.25973	-1.85809	-0.710099	0.137562	-1.53299	0.0202956	0.336842	-1.96355	-0.361913	0.394983	0.568289	1.00278	0.19811	0.347346	1.2252	1.3846	0.0393464
199914	-0.141972	-2.27608	-1.31942	-0.299247	0.282612	-0.295688	-1.18162	1.59236	-0.364477	2.08435	-1.42337	-0.310516	0.0244958	-1.54356	0.387178	-0.954637	-0.995747	-1.08152	-0.927293	0.409035	-0.767692	0.994507	0.872452	1.1326	-0.296521	-0.739812	-0.596031	-1.10922	-0.54215	-1.79233	-2.56219	-1.77927	-2.58124	-1.13043	-0.493057	-0.380084	-0.745912	-0.363961	1.05556	-1.12707	-1.14274	-0.518061	0.348294	-0.880133	-0.398652	-0.189985	-0.248101	0.169028	0.300495
199915	-1.24473	0.602413	0.657522	-1.33971	-1.19677	-0.688213	0.797867	1.63382	1.11325	0.869408	1.57445	-1.62497	0.796842	1.17874	0.228772	0.460811	1.00154	0.657654	0.113126	0.402577	1.00202	-1.68429	-2.0009	-1.34197	0.261248	1.00158	-0.250975	-0.587476	0.118623	-0.203906	0.688161	-0.261281	-0.704424	0.0900425	-0.690113	-0.0498707	0.468232	-1.21843	-1.8469	-0.10899	0.592855	0.749434	0.517523	-0.76603	-1.55563	-0.820847	-0.561322	0.846972	-1.13472
199916	-1.28511	-0.427189	0.576708	-0.179143	-0.697533	-0.71294	0.0923806	3.27126	1.13553	0.740678	0.71639	-0.185608	0.889965	1.26151	1.50888	1.42494	0.314231	0.0520874	0.600558	-0.550978	0.457661	-1.32075	-1.88756	-0.348812	-0.795657	-0.000553856	-0.834653	-0.742575	0.567882	-2.01952	-0.0872569	-0.672818	-1.12262	-1.31916	-0.901006	-0.254037	-0.373484	-1.96744	-1.17656	-1.47004	-0.573859	-1.42373	0.323315	-0.413372	-0.63234	-0.170175	0.380455	0.123062	-1.6657
199917	-1.26229	0.537583	0.147335	-1.34255	-1.06466	-1.62789	-0.412733	1.92597	1.22795	2.04927	1.58724	-3.42456	-0.614048	1.27503	-0.0302455	-0.202153	-1.41491	-0.414887	-0.699885	1.92622	1.82764	-1.29995	-1.21685	-1.33329	-1.76397	-0.185593	-0.885736	-0.481153	-0.609873	-0.536786	-0.587067	-0.516545	-0.551985	-0.587961	-1.30948	-0.54405	0.347408	-1.17284	-1.37582	-0.0654482	0.71565	-0.264684	-0.464096	-1.20842	-1.45801	0.458302	-0.69452	-1.92998	-1.73371
199918	-1.7405	-0.551427	-0.422539	-0.575635	-0.559001	-0.690578	-1.65596	1.39205	0.634087	0.701147	0.0686246	-1.42962	-1.64184	-0.351918	-0.9487	-0.766873	-0.990875	-1.55885	-1.24488	0.239529	-0.973022	0.0604419	-0.536081	-1.41179	-2.03717	-1.38651	-0.788104	-0.151657	-0.738509	0.00731705	-0.408542	-0.394739	0.174774	-1.19295	-1.18591	-0.606471	-0.372026	-1.15736	-0.507401	1.15875	-0.186367	-1.7965	-2.01932	-1.90219	-0.095527	-0.991302	-1.46668	-1.51946	0.898225
199921	-1.08794	-1.37715	0.0201523	-1.04279	-0.846299	-1.26747	-0.350907	1.8263	0.382153	0.469763	0.644126	-1.48884	-0.476618	0.384093	-0.474278	-1.46426	-0.677908	-1.72517	-0.992727	0.513921	-2.25037	-0.525483	-0.840576	-0.944609	-1.4866	-1.03276	-0.878567	-1.97669	-0.721672	-0.819335	0.253513	0.821686	-1.06887	-0.539315	-1.32369	-1.32871	-0.916426	-0.273427	-0.0445807	1.86429	1.33686	1.18486	-0.803048	-0.403901	-0.0625139	0.576271	-0.54391	-0.28513	-0.765473
199922	-0.34935	-0.796286	0.460771	-0.0323551	0.108991	0.389185	-0.434668	0.577252	0.0414814	0.721764	1.37637	0.195066	0.562187	1.64394	0.571241	1.45038	0.57579	0.816307	1.19217	1.96998	1.45689	0.154875	0.173242	0.644731	-0.49568	0.423299	-1.27562	-1.28687	-1.33128	-1.33983	-0.166466	-1.07661	-1.62504	-0.599367	-0.343563	-1.08483	-0.434384	-0.680624	0.114238	-0.138765	0.523802	0.84932	-1.04006	-0.188946	-0.709866	0.442362	-0.712073	-0.146457	-0.124637
199923	1.0022	-0.880679	0.974127	1.62621	0.692751	1.08536	-1.55056	0.987949	-0.568894	0.738034	1.20718	-0.127543	0.423478	1.63526	0.515679	0.762767	0.0418386	-0.370854	0.24017	1.25536	0.305413	1.50756	0.501075	1.24994	-0.0793656	-0.537821	-1.29683	-0.6667	-0.320533	-1.09958	-0.335714	-0.265242	-1.47076	-0.967125	-0.289196	-0.803727	-1.35519	1.96241	1.67197	0.480659	-1.04214	1.70867	0.0384897	0.297951	1.38162	1.94614	-0.162109	0.986828	0.0383635
199924	0.638303	0.214401	0.0553217	0.157787	0.500663	0.0968098	-0.568062	1.43491	-0.109223	0.390119	0.135874	-1.78291	-0.593896	-0.160818	-0.516234	-0.312647	-0.612633	-0.832817	-0.991028	0.121749	0.205029	0.786541	0.559147	0.25748	-0.254939	0.130973	0.923381	0.895481	0.194816	1.50081	0.461627	1.33697	1.4105	0.645917	-0.530027	-0.668365	-0.047696	0.227041	0.525519	1.24692	0.134632	-0.121565	-0.17187	-0.402671	0.374924	0.89899	-0.267678	-0.647227	-0.0791818
199925	-0.877071	-1.32653	-0.756992	-0.669817	0.44065	-1.25013	-1.76254	0.204956	-1.55871	-0.0472109	-2.19277	-0.317405	-0.190426	-1.29537	-1.10172	-0.420717	-1.73881	-0.850386	-0.427013	-0.196824	-1.5566	0.429846	0.348092	-0.0545967	-0.130284	-1.94738	-1.80753	-1.1854	-1.62285	-1.11794	-1.85306	-1.61314	-1.65876	-0.45654	-0.359045	-1.37574	-1.88209	0.431058	0.19589	-0.154342	1.11635	0.0817019	-0.532631	-0.511177	0.300547	-0.912878	-0.378963	0.207017	0.226031
199926	-0.540663	-0.698787	0.108686	-1.69479	-0.922997	-1.31508	-1.27124	-0.83287	-5.19312	-4.07498	-3.21767	-1.12369	1.40175	-1.24714	0.639984	-2.36765	-1.56919	0.0922671	-4.3603	-4.3063	-4.62485	-3.43289	-4.47399	0.770876	-2.6501	-2.63086	-2.48131	1.73521	1.08966	-3.36664	-2.84678	-3.24218	-4.29517	1.01111	1.57926	-4.58845	2.1528	-3.89597	-3.70755	-2.45482	-0.509927	0.946616	-0.638415	-1.6476	-0.861582	0.683852	-1.13547	-1.09809	-3.87363
199927	-0.0423768	-0.524453	0.308107	1.16205	0.425526	1.03212	-1.16899	1.08439	-1.08305	0.416878	1.37547	-1.14361	-0.257166	0.448003	-0.0518164	-0.923819	0.0906864	-0.429565	-0.498764	0.502754	-0.226056	0.772646	-0.676419	0.0626095	-0.682517	-0.00263657	-1.6756	-1.73417	-0.744054	-2.34025	-0.735933	-1.30808	-1.94468	-0.974305	-1.56737	-1.95792	-0.408647	-0.0636082	-0.0789822	1.07836	0.850309	1.58174	0.248437	-0.807081	2.39708	1.03553	-0.6593	0.462826	-0.733909
199928	0.254273	-1.51706	-1.44335	-0.734801	-0.460833	-1.23758	-1.27237	0.0954764	-0.56945	-2.44068	-1.03524	-1.02881	-2.53785	-1.45695	-0.980263	-1.63643	-2.65316	-2.64212	-2.22917	-1.16267	-2.17045	0.490005	-0.122924	-1.01657	-0.873649	-2.06546	-1.1468	-1.76039	-1.81275	-1.13851	-1.35589	-1.11803	1.08162	-0.845028	-0.0722793	-0.5798	-0.484871	-0.475498	0.0673418	-0.782096	0.115357	-0.952151	-1.26241	-1.41509	0.909839	-1.62225	-2.84308	-2.08373	1.12632
199929	-1.48996	-2.23237	-2.11701	0.24662	0.222166	0.168787	-0.0754111	-0.0696422	-1.05242	-0.769631	-0.0515893	-1.81834	-1.74027	-0.674255	-1.62804	-2.01709	-1.812	-2.49724	-1.67241	-0.609223	-1.12274	-0.129816	-0.218026	-1.13767	-2.62382	-1.97751	0.242448	-1.23609	-0.779406	0.874631	-0.374231	0.522931	1.84405	-0.557184	-1.538	-1.56945	-1.37417	-1.20153	0.455619	0.82279	0.534606	0.671674	-1.48433	-1.20711	1.80667	0.63529	-0.852446	0.280922	-0.222611
199930	0.503855	0.831694	1.09421	0.736723	0.355101	1.06555	0.55695	1.09863	-0.642087	0.954261	1.97655	-0.55327	-0.595907	1.70778	-0.725988	-0.160785	-0.765042	-0.101526	-1.14568	0.870376	1.08808	0.456433	-0.361901	-0.61761	-0.091048	0.944044	-1.26023	-0.788015	-0.426778	-0.306062	1.15817	-0.116324	0.640435	-0.696016	-1.36617	-0.956165	-1.3414	-0.132982	-0.283449	2.26712	0.93097	-0.20961	-0.00901926	0.644477	0.688033	0.202567	0.819777	0.264124	-2.17287
199931	-0.392811	0.113134	-0.744153	-0.0437789	-0.110488	-0.457512	0.195073	1.07087	0.0994548	1.01151	0.216598	-0.168189	0.00765104	-0.346114	-0.327456	0.639896	-0.0397644	0.258792	-0.299679	-0.343111	-0.624702	-0.0556902	-0.793554	0.44307	0.137114	-0.748143	-0.654321	-0.3702	0.562158	-0.598745	-0.9074	-0.902934	-0.432136	0.272951	0.164193	0.34666	0.608988	0.540615	0.372903	0.887991	1.17015	0.219467	0.168837	-0.168112	0.542295	0.634977	-0.726406	0.742099	-0.632787
199932	0.0431656	0.259689	-1.34485	-0.948761	-0.95311	-0.174904	0.212993	0.108252	-0.95824	1.47334	-0.353263	-0.71879	-0.312846	-0.0562564	-0.540578	-0.560119	-0.234692	0.564441	-1.20847	0.973429	-0.494344	-0.195031	-0.567621	-0.186499	0.786396	-1.38389	-2.22395	-1.84405	-0.881047	-1.33036	-0.975431	-1.83096	-0.955749	-2.14192	-0.804851	-1.29302	-1.43954	0.518246	-0.425172	0.120014	-0.866012	0.104228	1.35951	-0.336168	-0.39819	-0.746884	0.258645	0.443049	-0.334794
199933	-3.61709	-1.12736	-0.789956	-1.56839	-2.69837	-3.25629	-1.19943	1.42705	1.52891	0.906176	0.439445	-0.213464	-2.25866	-0.354268	-2.87714	-0.870513	-0.700715	-1.26581	-0.986031	0.93278	-0.761156	-0.676307	-1.61987	-2.08428	-2.13282	-2.03662	-1.79569	-2.72465	-1.96855	-2.0538	-1.82121	-2.37432	-2.03772	-1.77479	-1.14777	-1.64499	-1.31286	-1.24174	-0.356071	0.728189	-0.10011	-0.431593	-0.654592	-2.00328	-1.53728	-0.625757	-1.90423	-1.15959	-0.906331
199934	-1.26586	-0.435745	-0.434567	-1.21694	-0.505221	-1.72809	0.325388	1.38549	-0.0420612	0.577707	0.0505126	-0.252586	0.427774	-0.197232	0.713714	-0.93707	0.158873	-0.0375359	0.30582	0.0708129	-1.21213	-0.616607	-0.855503	-0.95431	0.00616289	-0.436825	-0.587048	-0.332183	-0.126368	-0.734962	-0.531711	0.199522	-0.471537	-0.213121	-0.563803	-0.0393281	0.341419	-0.538527	-0.805204	-0.794845	-1.09872	-0.65881	-0.275082	-1.02204	-1.52845	-0.40462	-1.1242	-0.67887	-0.596059
199935	-1.38167	-0.235502	0.587617	-1.73183	-1.24635	-1.03965	-0.762452	1.97853	1.65805	1.65796	1.24057	-0.4051	-1.81791	-0.411999	-0.120578	-1.40317	-1.8339	-2.02058	0.524857	2.08979	-0.557729	-1.26818	-0.713172	-0.694405	0.849589	0.623866	-1.61733	-2.06685	-0.605208	-1.13979	0.224846	-1.88375	-1.4117	-1.31349	-0.80016	0.32465	0.433991	-0.477271	-1.47161	0.753987	-1.46403	-0.0298741	-0.503593	0.339705	0.869462	-0.769835	-0.697834	-0.607924	-0.919731
199936	-0.413419	-0.78929	-0.99325	-1.06902	-0.807703	-0.90612	-1.46992	0.212348	-0.455933	0.263372	-0.367642	-0.345949	-0.705781	-1.01572	-0.263909	-0.422791	-2.05407	-2.13618	-1.76023	0.778428	-0.388104	-0.00911336	-0.663103	-0.789814	-1.01761	-1.10347	-0.29732	-1.2634	-0.792216	1.23681	-1.13155	-0.557154	-0.659942	-0.85185	-2.30574	-1.78006	-1.76028	0.354866	0.317069	0.900283	-0.438188	0.738548	-0.264855	-0.385574	0.449362	-0.396394	-0.582643	0.237094	0.0909752
199938	-0.428914	-1.50535	-1.10487	-2.65668	-0.733565	0.148701	-1.19665	0.317241	0.0691025	-0.128708	0.0674237	-0.303671	-0.716045	-0.841179	-1.65924	-0.997548	-0.600812	-0.959218	-0.427043	0.105283	-0.634245	0.285892	-0.250212	-0.477451	-0.252957	-0.575927	-0.9015	-0.351091	-0.464909	-0.215684	-0.296814	-0.241931	-0.704436	-0.0631971	-1.08004	-1.34169	-0.62147	-0.752117	0.139712	-0.361106	0.835655	-0.174603	-1.50751	-2.28295	-1.29725	-1.41626	-1.13806	-1.42283	-0.699718
199940	-0.123034	0.4425	0.0953777	-1.21645	0.310094	-0.591092	-1.50281	0.659757	0.866859	0.497418	0.194802	0.329013	-1.70618	-0.752381	-1.47655	-1.04424	-1.58562	-2.06802	-1.47041	-1.14348	-0.805567	-0.132094	-1.17424	-0.947262	-1.15189	-0.443986	-0.778242	-0.996291	-1.09618	-0.158623	-0.33668	-0.27947	-0.33745	-0.751202	-0.774705	-0.0109646	-1.1879	0.597246	0.375409	1.11755	-0.0902677	0.00730444	1.7478	0.152935	0.159297	0.0816915	-0.0493434	-0.115887	0.018027
199942	-1.83654	-1.42298	-0.243838	-0.150065	-1.22909	-0.959812	-1.01329	1.39995	0.633866	1.94292	0.53472	1.60841	0.448964	0.0765794	0.708407	-0.897741	-0.536473	-0.259862	0.477112	1.62648	0.940939	-0.88001	-0.961001	0.180861	-0.0975947	-0.247569	-0.962992	-1.00118	-0.800187	-1.70547	-1.28205	-2.08268	-1.89835	-0.26192	-3.57552	-0.835205	-0.204302	-0.636855	-1.11429	-1.3129	-0.732073	0.339895	-0.449988	0.00262732	0.889957	-0.986449	0.27008	0.23349	-1.51475
199943	-0.862979	-0.404103	-0.361516	-0.264333	0.215715	0.121316	-1.74119	0.90501	-0.840077	0.0385547	-0.719609	-1.43302	1.22669	0.531372	-0.136924	0.167552	-0.281785	-1.0958	-0.38645	0.735622	-1.01533	0.940629	-0.225714	1.57769	-0.936146	-1.34801	-0.777796	-0.860349	-1.12082	-1.18145	-1.73439	-0.915417	-1.61934	-1.58985	-0.442393	-1.00715	-1.10191	0.647438	0.738443	0.859596	1.0688	0.474456	-0.305245	-0.292692	0.691021	0.387629	-0.536876	0.237748	-0.139766
199946	0.84904	0.839285	0.305466	0.120403	1.04359	1.81203	-0.709865	0.298821	-0.693727	-0.0356684	0.399438	-0.649644	-0.401846	1.34817	0.0458467	1.48182	-0.584712	-0.240606	-1.08345	0.711248	0.372592	0.117642	-1.642	-0.679879	0.321689	0.67447	-0.932593	-0.371363	0.0910679	0.39231	0.893263	-0.1837	-0.567	-0.587664	-3.45218	-1.32063	-1.01236	-0.276683	0.623894	-0.617916	1.50342	1.4794	0.669662	1.15998	1.65676	0.911428	2.13414	1.87214	-0.920896
199947	0.310351	-0.47306	0.147755	-1.52422	-0.415423	-0.996057	-2.31721	0.253428	0.278908	-0.00216898	-0.0832149	-0.988914	-1.63737	-1.45807	-2.73206	-1.93658	-2.40628	-2.03445	-1.22438	0.840079	-0.926503	0.639459	0.455023	-1.29227	0.142633	-0.454562	-0.328144	-1.257	-0.557487	1.01998	0.550259	0.00695672	1.4274	0.0534579	-3.74655	-0.513095	0.115652	-1.9989	0.887826	-1.15776	-0.0680697	0.369507	-0.659785	-0.96953	-1.69397	-1.14011	-0.612944	-1.02887	-0.571031
199948	0.0496138	-0.849586	-0.0285051	0.0366136	0.579472	0.402826	-1.49417	0.46615	0.267917	0.0147115	-0.0642166	-2.13927	0.888081	0.963828	0.609304	1.09227	0.46087	0.316246	0.151956	1.01885	0.615818	1.08732	-0.320264	0.732208	-1.30537	-0.356263	-1.8012	-0.161186	-0.134838	-1.58109	-1.2362	-1.41388	-1.46853	-1.28341	0.685494	-0.490796	-1.16056	0.886754	1.12546	-0.734205	0.391147	-1.28457	0.667953	0.977144	0.579721	0.0542865	0.807527	0.489852	1.18961
199949	-1.88583	-1.15882	-0.273741	-2.27947	-1.61555	-2.19729	-0.582793	1.33433	0.374212	1.47169	-0.0261162	-0.0369294	-1.00056	-0.745298	-0.876604	-1.25483	-1.00934	-1.96137	-0.845552	0.96118	-1.33341	-1.20666	-1.73641	-1.30976	-0.676641	-1.3039	-1.19965	-0.445523	-0.887907	-0.932998	-1.27195	-0.626753	-0.318808	-0.739922	-1.07459	-0.531959	-0.110016	-1.81399	-1.11216	-0.801024	-0.504493	0.141962	-1.50932	-1.90686	-1.45703	-1.27907	-1.91062	-1.63519	-1.15753
199950	0.488656	-0.0199642	0.191379	1.06473	0.793768	1.00352	0.344277	0.616892	-0.60182	-0.0631934	0.880144	1.24982	-0.205961	0.859849	0.366225	-0.0927756	-0.0396231	0.612975	-0.340485	0.534547	0.386326	0.953829	0.364692	0.505358	0.00683831	0.760797	-0.763934	-0.0390665	-0.0641652	0.163534	0.826524	0.439056	-0.502135	0.0162363	-0.825309	-0.421216	-0.620302	0.490375	1.34381	0.960362	1.42192	0.665543	-0.0390631	0.648705	1.18118	0.621707	0.340971	0.628618	-0.392644
199951	1.09152	0.395312	-0.64368	0.845163	0.295971	0.662715	-0.840696	1.22198	-0.634887	-0.149857	1.80932	-0.0717075	-0.130143	0.813218	-1.13413	0.32514	-1.36297	-1.14188	-1.64857	0.640732	0.809076	0.406059	0.0616024	-0.342688	0.0509227	0.114355	-1.95327	-1.34179	-0.660056	-0.892912	-0.0388271	-0.348814	-0.248688	-1.40972	-1.4346	-0.747833	-0.93044	0.510749	-0.531965	-0.822346	-1.39214	0.981961	0.185052	0.0342538	1.43634	-0.208251	1.09355	-1.02201	-1.57286
199952	-0.161878	-0.337208	0.701057	1.04197	0.283837	0.156748	-0.512405	1.37975	-0.250204	1.49404	1.19929	-0.052882	0.358406	0.327597	-0.235817	0.636317	-0.119684	-0.698521	0.201359	0.88593	-0.572572	-0.113773	-1.09232	0.124714	-0.0321011	0.279001	-0.541181	-0.565784	-0.137599	-0.791008	0.830601	0.554189	-0.851497	-0.389309	-0.309449	-0.131652	0.21722	0.598417	-0.535446	-0.845981	-0.744799	-0.336337	-0.678989	0.224677	0.640743	-0.236228	0.421417	0.36154	-1.51553
199954	-1.56403	-0.260335	0.219877	-1.14826	-2.13726	-0.447512	0.428584	1.5079	0.881594	1.56511	0.731484	0.442509	0.80016	0.324741	0.739665	0.069389	0.442269	-0.0633958	0.745161	0.918218	-0.65266	-1.71492	-1.7537	-0.989376	0.936907	0.0806153	-0.836072	-0.459195	0.222565	-1.04432	-0.270348	-0.806875	-0.68593	-0.542616	-0.859141	-0.0282789	-0.126252	-1.76867	-1.66204	-1.37737	0.61857	0.291172	-1.05127	-0.715221	-1.30089	-0.465948	-0.0709051	-0.26282	-1.02532
199956	3.29318	3.1125	1.92068	1.32756	3.63193	3.3438	-4.32339	-1.92797	-3.30248	-1.29454	-2.06046	1.00583	-3.04392	-2.91372	-3.26496	-3.07464	-3.04644	-3.83469	-3.47346	-0.52745	-4.213	-9.15337	-6.011	-8.16537	-8.15887	-11.9446	-10.2907	-14.623	-15.5079	-7.10391	-8.16994	-5.84256	-13.3415	-6.0967	-3.8462	-5.87525	-4.59601	-6.19378	-6.5539	-3.5951	2.16108	1.78338	2.64439	2.0806	3.32105	2.47358	2.19005	1.78489	-7.6722
199957	0.940651	-1.27123	0.343037	1.328	-0.0736714	0.703406	-0.346037	1.0988	-1.32239	0.844019	0.304423	2.04398	-0.785369	-0.417973	-0.605258	-0.814826	-0.259961	-1.32978	0.295541	0.627111	-0.940024	1.36576	1.18102	0.774663	0.589759	-0.081402	0.059738	-0.10412	0.421801	-0.894371	0.235193	-0.0296501	0.00210511	-0.0517924	0.298611	0.030601	0.0900221	0.951349	1.56072	1.30264	-0.433721	-0.82574	-0.61671	-0.0139987	0.622984	-0.982854	0.744088	-0.0138965	0.131422
199958	-0.796628	1.08715	0.621625	0.590259	-0.567054	0.602349	0.489738	1.59824	0.0880388	1.61919	0.769636	0.318129	1.32088	1.68556	0.524555	1.15877	0.399652	1.13997	1.1413	1.30905	0.641315	0.0133647	-1.98654	0.50624	0.243534	0.317424	-0.635872	0.913999	-0.0388109	-1.49494	0.0703988	-0.590653	-2.11377	-1.47897	-1.34907	-0.662207	-0.0967501	-0.974754	-1.49676	-1.67681	0.271635	-0.0497631	1.44512	-0.00240606	2.01824	1.39694	0.392951	0.394063	-1.67472
199960	1.15865	0.927619	-2.17412	-1.17464	-2.3061	-0.00967547	-1.17253	1.05143	-1.40865	1.06356	1.51228	0.770958	0.71146	1.12272	1.18546	0.139019	0.18534	0.765508	-0.219735	1.49917	0.724176	-3.17902	-3.65442	-2.97343	-1.9343	-2.57733	-3.4844	-3.39937	-3.25394	-3.46661	-3.07372	-4.49388	-4.88754	-3.97859	-2.40539	-2.71402	-2.79808	-3.24089	-3.43433	-1.42564	-2.12614	-2.55321	1.25759	1.99596	-1.10776	-0.998548	0.407607	-0.395904	-1.72075
199962	0.520114	1.49465	1.01539	-1.05631	-0.313758	0.596875	-0.370429	1.87173	-0.744996	1.32179	1.42288	-0.831865	1.37914	1.19886	0.48362	0.622779	-0.532989	0.25377	-1.20248	-0.371654	-0.193337	-1.18077	-1.89821	-0.88908	1.63122	1.78851	0.396342	1.64501	1.73265	0.993501	1.37926	1.23825	-0.0708468	0.568389	-2.03631	-1.57751	-1.34057	-1.91011	-1.79995	-1.9865	-2.32661	0.498295	0.958853	-0.831262	0.0606927	-0.0701435	0.963212	-0.317758	-2.33804
199965	-1.10108	-1.74138	-1.09027	-2.0131	-1.85518	-1.88106	-1.4903	0.258671	-1.08681	0.286991	0.540798	-1.31881	-1.02075	-0.112904	-0.473554	-0.872301	-0.166983	-0.870213	-0.465016	0.385924	-0.931751	-3.10479	-1.86606	-1.33199	-3.20493	-4.64825	-0.104243	-3.60478	-2.73963	0.111124	-0.0238165	-1.76814	-3.56552	-3.81722	-2.59292	-2.90794	-3.23134	-4.43491	-3.54668	1.55639	-1.96962	0.40041	-1.15054	-0.673429	-1.10162	-0.520102	-0.545015	-0.950881	-2.08226
199967	-2.17921	-3.11411	-2.37904	-1.03702	-2.35653	-1.76796	-1.12403	-0.449932	-0.627224	-0.473083	-0.803343	-0.544263	-0.356317	-0.759653	-0.713194	-0.897906	-1.45174	-1.81233	-2.432	0.296055	-1.1929	-2.05664	-1.39288	-2.57026	-5.08289	-5.66716	-2.1127	-4.04955	-5.10636	-1.87928	-3.20619	-2.68757	-4.11448	-4.90182	-3.1436	-3.00025	-3.42563	-3.08244	-2.30863	-2.51089	-2.01524	1.06427	-1.78981	-1.66609	-1.6228	-1.21809	-1.77338	-1.53074	-1.15966
199969	-0.275021	-0.43706	-0.403482	0.25018	0.634405	0.911437	-1.23009	1.05955	-0.53666	1.04529	1.42429	-0.945926	-1.95455	0.140501	-1.39055	-0.929192	-1.59548	-1.38055	-1.58823	0.625294	-0.113428	0.578088	-0.0505981	0.191933	-0.940135	0.0910015	-2.07369	-1.58211	-0.967684	-0.326698	1.0283	-0.63417	-2.04493	-1.36302	-0.964182	-0.716397	-0.570087	-0.181261	0.610582	0.456622	0.0713536	-0.871916	-0.736248	-0.217352	0.304117	-0.319995	-0.427034	-0.352988	-0.914392
199970	-0.24062	-0.205193	-0.456498	-0.373739	0.194235	-0.214527	-1.50283	-0.0793702	-0.378495	-0.526746	-0.581317	-0.853642	-1.7489	-1.29899	-1.93078	-1.26961	-2.05852	-1.2594	-2.35767	-1.11475	-1.15928	0.995776	-0.2259	-1.14183	-1.17418	-0.898177	-0.736127	-1.22015	-1.59147	0.585315	-0.73501	-0.293805	0.259743	-0.545835	-0.355399	-0.796756	-0.987547	0.892782	0.507183	1.33747	-0.658665	-1.1075	-1.20398	-0.517193	0.11592	-0.578274	-0.248228	-0.51377	0.672086
199971	0.202953	0.0766908	0.168609	-0.149679	-0.327215	-0.141397	1.65981	1.88571	0.108108	1.97698	0.857984	0.581051	0.0391213	0.298127	-0.468971	-0.311898	0.0272449	0.0737994	0.0815297	-2.23445	-0.870623	0.210044	-0.273762	-0.160906	-0.158528	0.636285	0.133353	-0.357576	0.200547	-0.634485	-0.103311	-0.253635	-1.1882	1.02046	-0.817132	-0.192433	1.36069	-0.185231	-0.300978	-0.633692	-0.720029	1.70563	0.0440974	-0.01583	1.74327	-0.442219	-0.01932	-0.127692	-1.5803
199972	0.472579	1.47105	2.20756	1.22833	0.0548453	0.0140258	-0.127222	2.09766	0.440806	1.30464	1.38738	-2.08609	0.931801	1.20296	-0.0562833	0.170781	0.284457	0.886937	0.171527	2.0478	1.84627	-1.33628	-0.984827	0.0428339	-1.42978	0.635775	-0.134305	-0.0230023	1.07307	0.615351	1.79669	0.589248	0.219227	0.454269	0.0933949	-0.437443	0.109678	-0.698928	-0.907167	-0.837545	1.41967	2.04807	-0.941466	-0.61452	0.237984	0.866417	-0.248488	-0.676162	-2.15449
199973	-0.255887	-0.872899	-0.569999	-2.52318	-1.76586	-2.17058	-1.46784	0.363872	-0.456925	0.30516	-0.053207	-0.729073	-0.895872	-1.31464	-1.16969	-1.62335	-0.769703	-0.698103	-1.14672	-1.0287	-1.45139	-1.04901	-1.67027	-2.31901	-1.2517	-1.29245	-1.61722	-2.63932	-1.82429	-0.391419	-0.627035	-1.48443	-1.18139	-2.08426	-2.76909	-1.22419	-1.23451	-3.23244	-1.44907	-1.23731	-0.277113	-0.651539	-1.38555	-2.05121	0.279068	-1.92007	-2.20038	-1.93547	-0.566662
199975	-0.974178	-1.61052	-0.948773	-0.833903	-0.263945	-1.06464	0.318957	2.07373	1.07785	1.64056	-0.0808554	-0.214589	-1.80587	-0.687676	-1.44631	-1.37005	-1.79906	-2.532	-1.96845	0.0100336	-1.91059	-0.428633	-0.719646	-1.68804	-1.70307	-1.2939	-0.157914	-0.580036	-0.87601	0.256486	-0.212173	-0.12155	0.200713	0.155833	-0.359048	-0.260322	1.00772	-1.21827	-0.42819	0.91728	-0.488337	-0.997604	-2.51672	-1.83225	-0.411694	-0.628253	-1.44138	-1.56362	-1.37664
199977	-0.372342	-1.37105	-0.019832	-0.60575	-0.663391	-1.93095	-0.858969	1.69291	0.126933	-0.0691192	-0.667051	-0.746014	-0.828307	0.474393	-0.380377	-0.891993	-1.09719	-1.30954	-0.95682	-1.35811	0.144254	-0.313317	-0.89789	-0.704204	-1.33907	-1.26072	-2.20966	-2.15665	-1.06962	-1.22336	-1.66076	-1.55428	-1.47329	-2.02154	-1.34452	-0.104622	-0.602633	-0.623996	-0.321162	0.228569	-0.0985195	0.230143	-1.14757	-0.0412268	-0.814141	-0.817652	-0.910409	-0.511335	-0.399043
199978	-0.951633	0.0963197	-1.61453	-1.9498	0.144263	-1.82344	0.669688	0.841088	0.584669	0.707656	-0.772913	-1.04643	-0.782568	-2.21332	-1.78835	-1.76945	-1.84525	-2.03229	-0.877277	-0.0558845	-2.26905	-0.170253	-0.173115	-1.61987	-1.46392	-1.82399	-1.68779	-0.931921	-1.89539	-0.878313	-1.49915	-1.30931	-0.108567	-0.80627	-1.08331	0.114802	0.0382456	-1.16553	-0.600516	0.532666	0.406128	-1.15568	-1.27179	-0.926634	-0.520633	-0.387714	-1.01965	-1.15222	-1.86166
199981	0.505592	0.804084	0.0923662	0.459716	-0.950217	0.572752	-0.883803	2.07117	-0.68935	0.377037	0.949038	0.338343	-0.250538	0.189445	-0.419349	-1.22444	-0.368152	-0.62576	-1.55248	-0.44837	-1.23832	-2.37026	-0.991003	-0.494834	-1.0807	-0.316779	-0.997465	-0.233522	0.720378	-0.408496	1.27755	0.908941	-0.0222902	-1.14911	-2.06537	-1.03249	-1.46863	-1.25548	-1.95112	1.20514	-1.81392	0.440929	0.911647	0.0976897	-0.551761	-0.892707	0.676446	0.471543	-1.5895
199982	0.486793	0.133775	-0.196181	-0.0156826	-0.00352644	1.35873	-0.674241	1.50837	-0.24074	0.450557	0.55355	-0.336264	0.624709	1.14671	0.642887	1.60714	0.506138	0.409637	-0.276637	2.23149	1.47276	0.928884	0.877418	1.27405	0.626535	0.485215	0.201175	-0.252728	1.31454	0.257651	0.649436	-0.189579	0.259148	-0.953634	-1.47762	-1.72094	-0.74941	-0.412246	1.14014	-1.62875	-0.291975	0.0837182	0.121688	0.294626	-1.05864	-0.958172	1.87541	0.560424	-0.507639
199983	0.902398	-0.118534	0.0460118	1.5947	1.64732	0.290763	0.0493569	1.67184	0.0463645	0.751019	0.409001	-0.120532	0.900942	0.89266	0.964089	0.814048	1.29717	0.936541	0.685908	1.22802	0.925815	1.10568	0.536936	1.13089	-0.305943	0.429747	0.241959	1.30645	1.08722	-0.408054	0.552837	0.559896	-0.648384	0.935552	0.666591	-0.010032	0.148012	1.11848	1.37064	0.842009	2.42905	0.69338	0.377687	0.300531	1.32426	1.33872	-0.665208	0.801888	-0.363324
199984	-0.462085	-0.121155	-0.672533	-0.398277	0.197675	0.218419	-0.473347	1.03265	-0.642336	1.32097	0.62604	-0.832045	-0.488941	0.284246	0.376244	-0.533763	-0.207864	-0.1649	-0.309429	0.840389	0.757711	0.515508	-0.00941659	-0.100291	-0.0361459	0.273886	-0.418973	0.221589	0.297867	-0.933531	0.145836	0.14028	-0.377709	0.107342	-1.00175	-0.315945	-1.28638	-1.05032	0.517459	-0.851154	-0.242238	0.807183	-0.17955	-0.600763	0.0529074	0.274572	-0.00700861	-0.691624	-0.122899
199985	-0.739974	-2.33521	-0.914935	-3.18879	-0.335862	-1.52677	-0.65132	-0.347349	-0.50468	0.0478601	-1.39167	-0.848759	-2.68902	-2.9452	-1.83769	-3.11681	-2.77977	-2.53206	-2.48388	-1.15578	-1.83165	-0.512863	0.0916929	-2.73343	-2.53601	-3.06191	-1.00859	-1.26032	-2.3817	-1.35268	-2.79877	-2.13287	-0.257965	-0.572445	-0.79576	-0.564227	-0.114984	-2.24678	-0.916101	-1.49018	-0.650755	-2.23229	-2.25709	-2.4983	-1.59744	-1.38049	-2.91357	-2.59697	0.0396232
199987	-1.36292	-1.83963	-0.928499	-0.0841053	-0.542465	0.0243716	-1.65246	1.0733	-0.865701	0.183482	-1.62254	1.48544	-0.798859	-1.87241	-0.907102	-0.987841	-1.10047	-0.789428	-1.06014	-0.18933	-1.68933	0.826851	1.05054	0.882434	0.250119	-1.81188	-1.18228	-0.942042	-0.353129	-0.564299	-1.26069	-0.82854	-1.34236	-1.0767	-0.415399	-1.24217	-0.862471	0.438288	1.28253	-0.699483	0.656014	-0.761722	-0.155964	0.14707	1.52426	0.34274	-0.0570395	0.795827	0.75507
199988	-0.214214	-0.785741	-0.352421	-1.57439	0.251507	-0.720023	-1.83125	-0.346144	-0.917011	-0.245071	-0.13746	-0.771595	-2.34309	-0.675025	-1.1027	-0.592743	-2.51654	-2.5367	-1.49448	0.85643	-0.252601	0.248224	0.462555	-1.20849	-1.36527	-0.775685	-1.77464	-2.2292	-1.65309	0.315867	-0.525084	-0.923232	0.284877	-1.72017	-1.66103	-1.11787	-1.27761	-0.963325	-0.446331	0.496288	1.0446	0.0713511	-1.7232	-1.31452	-0.510001	-0.947453	-0.21046	-1.95887	-1.0803
199990	-0.61198	-1.12305	-1.67131	-1.56679	-0.317224	-0.106356	0.245371	1.2067	2.59137	2.22304	-0.223304	0.46971	0.507069	0.588516	0.442605	1.0228	0.362623	0.168647	0.586331	1.18406	0.587903	-0.000555705	-0.474927	0.435048	0.288115	-0.639842	-0.447758	0.323844	0.377992	-1.46848	-1.31492	-1.07992	-1.46989	0.918055	0.352292	1.3473	1.41049	-0.1376	-0.211357	-2.13436	0.209684	-1.06798	-0.343778	-1.42686	-1.1095	-0.186089	-1.37901	0.280275	0.766289
199991	0.610615	0.569173	0.0686075	-0.19278	0.717731	0.854046	-0.383593	0.822131	-0.335494	0.490331	0.590565	-0.00392751	1.02864	0.546436	0.682673	0.601945	0.840477	0.96	0.238493	0.22161	0.534763	0.731741	-0.265844	0.17439	0.159187	0.530759	0.087465	-0.185564	0.264116	-1.77287	-0.342281	-0.334954	-1.56369	0.210724	-0.312875	-0.354051	-0.199067	0.562287	0.420006	0.0393979	1.08066	1.82015	1.70684	-0.194685	-0.540949	-0.211124	0.822287	0.989612	-0.00386699
199992	-0.374705	0.919804	0.277302	-0.370038	-0.571291	-0.193757	0.684814	1.78822	0.533261	1.64525	0.886964	-0.544727	-0.662847	-0.895494	-1.4171	-1.36304	-0.974281	-1.25957	-1.20002	-0.074901	-0.72224	-0.187641	-0.811003	-0.930097	-0.906898	-0.297627	0.598981	-0.834421	-1.73639	-0.35692	-0.394058	0.180099	0.0527752	0.463009	-0.763393	-0.572086	-0.276777	-0.810043	-0.555801	-1.04873	0.290455	0.0393999	-1.37687	-1.92106	-0.399241	-0.657392	-1.27742	-1.02595	-1.80574
199993	1.58886	2.05034	0.759433	0.859934	1.21759	0.618564	-0.0116953	0.553666	0.52753	0.330171	0.11357	-0.128475	0.471192	0.274104	0.626504	1.19796	0.158891	-0.271143	0.198828	1.22488	1.76794	2.3512	0.169595	0.815908	2.18579	2.42825	1.85427	1.09249	1.38524	1.29677	0.725368	1.24674	0.789379	3.48735	1.55421	1.88599	1.60307	1.29431	0.466813	1.95359	-0.880355	-1.04849	-1.32012	-2.05919	-2.07285	-0.938064	-1.47703	-1.24874	0.75733
199995	-2.46478	-0.30603	0.837521	-2.78602	-3.2852	-2.19918	0.00614022	1.09888	0.683864	1.59485	1.44753	-1.096	1.21711	1.05483	0.142403	0.0508968	-0.834311	1.86809	-0.204816	1.52953	1.66159	-3.0068	-2.84044	-2.65267	-0.402321	0.761599	-1.59353	-1.45275	0.1853	-1.84148	-0.703332	-1.42757	-1.69316	-0.977176	-2.60018	-1.19225	-0.836346	-2.65629	-3.08964	-1.44791	-1.81148	-0.41017	0.360242	-1.09398	-1.25396	-1.8202	-0.113865	-1.28182	-2.11385
199996	1.78153	1.10806	0.578807	1.40259	1.36012	1.58951	-0.122972	0.785506	-0.0388977	0.380935	0.444022	-0.146461	1.52762	1.15672	1.35904	1.69765	1.39109	0.924947	0.656743	1.34713	1.17618	1.09243	1.40649	2.117	0.685609	0.995344	0.698088	1.17635	0.764521	-0.484232	0.210337	0.571123	-0.468338	-0.567127	0.103803	1.05432	-0.922715	1.2363	1.69456	-0.526026	-0.330954	1.92055	1.65943	1.68493	0.879528	2.47739	1.19784	0.408106	-0.285794
199997	1.0183	-0.0934583	1.79998	1.10983	1.2115	0.405873	-0.990146	1.00706	-0.72724	0.443463	0.709212	-0.435519	1.16391	0.91933	0.767368	1.09914	0.829224	0.478643	0.128628	0.764482	-0.104714	0.946406	0.00751445	0.428974	0.133915	0.721553	-1.09969	0.111064	-0.169089	0.446536	0.610708	0.107108	-2.17052	-1.69331	-0.411557	-0.392932	-0.983978	0.676464	1.16237	0.237448	0.358127	1.21195	0.481562	0.225709	1.43617	1.58843	1.02872	1.06276	-1.08734
199998	0.93674	-0.753002	-2.31728	-0.220398	1.04019	1.43952	-0.799729	0.945246	-0.814419	0.134738	0.205156	-0.918846	-0.303691	0.377922	-0.601448	-0.0166428	-0.490177	-0.718155	-0.653535	0.892664	0.910015	0.733391	0.58281	0.013056	-1.27979	-0.790201	-0.330978	-1.67947	-1.082	-0.140906	-0.846079	-0.189386	-0.727197	-2.30834	-1.97012	-1.14191	-0.836394	-0.459381	0.68581	0.528044	0.236973	-0.0247588	-0.258924	-0.29987	0.321195	1.50187	-0.0274708	0.491241	-0.213577
199999	-0.520616	-1.73144	0.0841662	0.791913	0.451435	0.253136	-1.1235	0.867143	-0.448043	0.369507	-0.129547	-1.38915	1.29329	0.56628	0.497986	0.298533	-0.0201988	-0.356801	-0.973144	0.833444	-0.523507	0.194204	-1.42816	0.210591	-0.76241	-0.771058	-2.18788	-1.7337	-1.18571	-1.73502	-0.94155	-1.46652	-2.24863	-2.8016	0.756403	-0.743992	-1.51588	1.37667	-0.136905	-1.99026	2.29764	-0.309354	1.87904	1.37297	0.371769	0.371184	0.994295	2.06858	0.19006
200001	-3.11074	-0.084118	-1.64896	-2.15817	-1.29727	-0.570479	-2.53368	-0.515019	-0.254973	-1.40925	-2.19268	0.518441	-0.438651	-1.50373	-1.3539	1.62883	-2.30524	-1.76805	-1.48951	-2.68865	-2.99857	-3.8676	-12.9148	-4.06982	-2.58686	-2.35207	-4.19352	-2.5524	-2.51567	-3.40681	-5.93187	-4.5773	-2.97564	-2.40188	-6.71929	0.335062	-1.83163	-4.63669	-4.53405	-3.52959	-2.18759	-1.32809	-2.85399	-3.59074	-3.35879	-2.48764	-2.49136	-0.265205	-0.353902
200002	-1.05011	-0.410642	-1.55204	-0.69088	-1.6032	-0.27812	-1.17213	-0.38253	-0.873182	0.920786	-0.803419	1.35703	-2.06875	-0.730355	-0.245702	-0.252605	-0.998024	-0.143266	-0.60076	1.02259	0.0517605	0.616639	0.0185744	0.615942	1.10161	-0.00491464	0.187201	0.742292	1.65303	-0.107496	0.778673	1.30448	2.73246	1.50597	-2.73115	-0.0818295	-0.877736	0.15788	-0.095991	-0.00644988	-0.0652614	0.142677	0.847822	1.0915	1.98643	2.696	1.0461	0.955118	1.45376
200004	-1.31628	-0.64779	-1.3263	-1.26889	-0.0342182	0.415446	-1.36295	1.02944	-0.661539	0.965119	-1.16574	0.539952	-1.34618	-1.30675	-0.926222	-1.94	-1.4093	-1.09396	-0.59952	0.342244	-0.746051	-3.72679	-3.74647	-3.31497	-0.882742	-4.79527	-4.44866	-2.43937	-5.07139	-2.52511	-3.89975	-3.14648	-4.83971	-4.83141	-0.41827	-0.411942	-0.463642	-0.759536	-3.49483	-0.694243	-0.880393	-1.58219	-0.596455	-0.623512	-1.44128	-0.560526	-0.347976	-1.20151	-0.572856
200005	1.13175	0.682777	1.02477	-0.00861509	1.4896	0.374727	-0.228168	2.28261	0.542239	1.78703	1.64241	-2.96244	1.49038	2.13232	1.72103	0.893953	0.396593	0.431821	1.37136	1.64929	1.36472	0.209388	0.539471	1.49979	-1.13797	0.795953	0.270102	1.05591	0.775533	0.278774	0.633735	0.370833	0.0778844	0.613855	0.815478	0.461682	0.559727	0.383086	0.0446867	-1.44792	-0.150365	-1.1881	-0.888146	-0.837469	-0.608377	-0.801815	-0.989873	-0.857672	-1.23975
200006	-0.633128	-0.408937	-0.460792	-0.458079	0.596214	0.395663	-1.41469	0.409218	-1.25322	0.174371	-1.01271	1.00385	-0.103042	-0.363555	0.0416095	0.774357	0.484493	1.08638	-0.496365	0.439042	0.263773	0.903598	0.341179	0.615258	1.41745	-0.505818	-1.31195	-0.582719	-0.945945	-1.25412	-1.35103	-1.70348	-1.7606	-1.3684	-1.16453	-0.597808	-1.30178	0.163307	1.09059	0.126265	0.346584	1.43504	1.07799	0.385274	0.648014	0.68984	0.337551	0.682454	0.423429
200007	0.587387	0.643898	0.10676	0.220008	-0.0997622	0.0283223	0.613368	1.94452	1.79093	2.38198	0.422644	1.0541	-0.795372	-0.314807	-0.168668	-0.441115	-0.799791	-0.909355	-0.224254	-1.68375	-0.690586	-1.04422	-1.18045	-1.1462	0.621377	-0.256756	0.272967	-2.30527	-0.708797	0.0441131	-0.504546	-0.301155	0.336	0.631604	0.421043	1.25521	1.11033	-1.38166	-0.950318	-0.889217	0.741775	0.0319849	0.599225	-0.395867	-0.264056	-0.553724	-0.179294	-0.0824513	-0.533632
200008	-1.33866	-0.152105	-0.326925	-0.718757	-1.59248	-2.00986	-0.663699	2.11084	0.955995	1.24235	0.405263	0.970853	1.47719	1.0192	1.63886	0.712227	1.11884	0.277056	1.02887	1.52135	0.849922	-1.01192	0.037989	0.68258	0.845463	0.25174	0.270165	0.277841	0.401	-0.612242	0.250879	0.182595	-0.321594	0.272427	1.18781	1.17136	1.1029	0.582908	-0.232429	-1.13419	-0.499723	1.51601	-2.69102	-1.37729	-0.773132	-1.97654	-2.36799	-1.83651	0.16128
200009	-0.392495	0.356269	-0.299558	-0.244092	-0.700351	-0.14245	0.110835	1.91235	0.994515	1.52445	1.6768	-0.613436	0.0111524	1.36377	0.934517	0.931434	-1.03046	-0.960295	-0.275397	1.00208	1.38445	-0.0482128	-0.154351	0.133819	0.687199	1.58499	1.51056	0.937979	0.528877	1.33288	2.00044	1.92918	1.72818	0.772949	-0.189226	0.240167	0.63911	-2.35229	-0.00951331	0.117179	-1.02958	0.0515552	0.373603	-0.837309	0.175049	0.877476	0.449746	-1.72825	-1.56951
200010	-0.679331	-0.842349	-0.305206	-1.9304	-1.55935	-1.08216	-0.803021	-0.041471	0.411934	0.72847	-1.09058	0.133986	-0.971938	-1.4407	-1.28439	-0.921394	-1.02871	-0.441915	-0.979782	-0.299544	-0.256318	-0.342777	-0.114096	-1.10591	-0.440806	-1.47617	-0.351324	-0.547025	-0.581867	-0.634144	-1.3412	-0.623193	-0.334812	-0.51095	-0.758018	0.147233	-0.0161685	-1.01219	-0.654501	-0.969708	0.0300584	-0.223193	-1.28167	-1.11002	-0.915171	-1.11827	-0.680437	-0.973052	-0.214199
200012	-2.28679	-0.802715	0.117161	-1.24013	-2.32504	-0.86055	-0.156338	1.96437	-0.774513	0.846842	1.11409	-0.355953	-0.767616	0.481234	-0.0284576	-1.03792	0.0117825	-0.0349401	0.256029	0.623188	0.597699	-1.88484	-1.43141	-2.77542	-1.06849	-0.152981	-0.987424	-1.15619	-0.538387	-1.22598	-0.0182671	-1.36476	-1.06147	-1.00899	-0.181835	-0.766551	0.364135	-1.69981	-2.04535	-0.519619	-0.524712	0.184349	-0.78978	-0.18565	-1.47247	-0.57016	-0.375201	-0.592839	-1.81094
200013	-1.4522	-1.66031	-1.39077	-0.418629	-0.206935	-1.69769	-0.493015	2.49816	1.62989	2.76798	-0.716471	0.842196	-0.831442	-1.08384	-1.0212	-0.913536	-1.61969	-1.81789	-0.12034	0.153817	-0.971521	0.411283	1.87407	-0.433195	-2.95575	-3.0522	-0.0257711	-1.37242	-1.38643	-0.347574	-1.52238	-0.377929	-0.0413713	-2.64859	0.403151	0.481257	0.750176	1.31692	0.462636	-0.59408	0.0330069	-0.752591	-0.926409	-1.29092	0.805657	1.56399	-1.23423	-0.950642	0.124163
200014	-1.45813	-1.10147	1.60251	-1.96142	0.256508	-0.0986301	0.397129	1.70054	1.57496	1.62444	1.11632	0.545378	0.602572	1.53606	0.145834	0.44705	0.168477	0.0476083	0.707695	-0.127834	0.288729	-2.86949	-0.285131	-0.742775	-0.495232	-0.974811	-0.894333	-2.11646	-0.437373	-0.90205	0.402756	0.772506	0.749353	-2.13185	0.850371	-0.614415	0.111163	-1.03556	-1.37647	-1.38828	0.650284	2.59279	-0.483702	1.71079	1.96245	1.16367	-0.520997	-0.0452976	-1.33846
200016	-0.807315	-0.263928	-0.0146364	-0.471482	-1.07341	-1.23442	-0.438881	1.42817	-0.337252	1.69262	1.05019	0.343477	-1.26139	0.236552	0.148225	-3.28995	0.470188	1.08408	0.0108747	0.877236	-1.03261	-1.01055	-1.26953	-0.687731	0.811045	0.838109	-1.28189	-1.85227	-0.974922	-1.03969	-0.470169	-0.0594016	-0.353161	-0.641153	-1.8624	2.40126	-1.01894	-1.95204	-1.18767	-2.01941	-1.62815	-0.25593	-0.767763	-0.477881	-1.97145	-0.185906	-0.0367696	-0.365341	-1.04281
200018	-1.27076	-2.6531	-0.92331	0.204399	0.694006	-1.74997	-0.554589	0.909147	-0.737419	-0.34842	0.0538446	0.755557	-1.02905	0.580136	-0.128458	-2.06987	-0.468702	-0.531771	0.335433	-1.12412	-2.58144	-2.19402	-2.05512	-2.35179	-1.01231	-1.79071	-3.13649	-3.46346	-3.10632	-2.78018	-1.95752	-2.85975	-2.99458	-2.51753	-0.0306088	-0.547404	-0.354998	-0.715972	-0.628423	-1.08533	-1.81925	-0.325021	-2.45661	-2.33984	0.596887	0.0468208	-1.96957	-1.89867	0.163215
200019	0.147988	-0.741046	-0.00879407	0.318342	0.24403	0.0643244	-1.22007	1.94567	-0.436044	0.498271	1.24726	0.831372	-1.6029	-0.343774	0.151167	-1.18011	-0.674077	0.232243	-0.563753	0.422966	0.768118	0.445519	0.282697	-0.0903967	0.81533	0.277664	0.711133	-1.92596	-0.394714	0.660352	1.42937	0.472504	0.924832	1.76358	-1.45245	0.0882166	-1.27151	-0.549352	0.811466	0.0815496	1.49982	1.97448	-0.388071	0.516774	3.26622	2.77409	1.36102	1.40024	-0.510204
200020	-0.531739	-0.5686	1.3537	-0.51604	-1.03556	-0.396063	-0.584307	0.963929	-1.208	1.37448	1.95436	-1.32101	-0.0313987	1.64535	0.366932	-0.0562172	0.958659	0.184732	0.232145	1.96536	1.30607	-1.14579	-1.43324	-0.766554	-0.543028	0.439494	-1.63368	-0.876001	-1.60478	-1.31433	0.210049	-0.709266	-2.33374	-1.61788	-2.41561	-1.30371	-1.01243	-1.31732	-1.14211	-0.739671	0.13388	1.84294	0.434943	0.342317	-0.28937	0.149597	0.306184	-1.29651	-2.17237
200021	-1.20509	-0.182016	0.725277	-0.303868	0.807994	-0.106619	-2.23473	0.0636704	0.163394	0.177676	-0.612631	-1.5239	0.485396	0.597887	0.322241	0.0651667	-0.462115	-0.509398	-0.537042	1.19175	1.41906	0.521143	0.820757	0.773662	-0.794865	-0.105638	-0.431849	-0.353613	0.191316	-0.326499	-0.296489	-1.44227	-0.631791	-0.715491	-0.962288	-0.518668	-0.535148	0.431335	0.766273	0.577935	-0.235639	0.0851583	-0.100794	0.39105	-1.08233	-0.753921	0.733052	1.03342	0.756214
200023	-1.20186	-0.959298	-1.34383	-0.518804	-0.782257	-1.24073	0.477344	1.11796	1.15757	1.99428	0.320646	0.413208	0.253304	-0.355716	-0.489194	-1.37196	-0.479063	-0.962814	0.345861	0.742493	0.408409	-1.17174	-0.0322358	0.177865	1.14078	0.30055	0.367435	0.733658	-0.450412	-1.09354	-0.459002	-0.138092	-0.107248	-0.680696	0.589141	0.716903	0.89987	-0.995811	-1.22209	1.51337	0.0189598	-0.188389	-0.855489	-1.2596	-2.2633	-1.09909	-1.00806	-1.44784	-0.923703
200025	3.21147	3.21201	2.47037	3.06993	3.15243	3.28122	-4.46401	2.61036	-6.18945	-4.92706	-3.69208	2.4054	2.65586	-1.12712	-1.69971	-2.7986	-4.05004	-3.84332	-3.70887	-6.00348	-6.63314	2.37644	2.04139	1.56519	2.9989	3.04514	3.54845	3.39207	3.16934	3.84581	3.3588	3.78601	3.52569	3.39056	1.10787	-3.47041	-4.22068	1.86063	2.36175	0.402939	1.61532	2.15599	2.92358	3.26918	1.75359	0.81509	3.16332	3.02567	-1.83769
200027	0.770803	1.56704	0.84112	-0.80589	-0.789313	0.655167	0.477911	0.899478	-0.765111	1.10652	1.96242	0.0240887	0.0538119	0.601995	0.255513	0.332051	-0.0143537	0.279577	-0.368896	1.49591	0.388963	-0.15859	-0.33308	-0.512066	0.77038	1.73907	-0.750747	-0.0161207	0.586395	-0.367663	1.00215	1.54716	-0.21972	-0.554293	-2.05589	-0.398264	0.133505	-0.647821	-0.175128	-1.16405	-0.642624	1.542	0.389179	0.492132	1.18948	0.0396304	0.759715	-0.620395	-1.09602
200029	-2.03363	-1.37217	-0.942065	-1.06444	-0.567503	-2.39043	0.345042	0.481557	1.37317	-0.18	-0.831337	-1.00932	-0.511545	-0.890769	-0.948017	-1.86757	-1.45847	-0.922187	-1.26173	0.0918269	-1.8888	-0.435274	-1.60774	-1.18691	-0.170282	-1.10837	-1.23586	1.44657	-0.326961	-1.61256	-1.59336	-1.66987	-1.41413	0.363904	-0.348037	1.23607	1.75317	-0.555446	-0.511501	-1.54829	-1.68767	-0.428916	-0.826665	-1.28028	-0.461993	-1.33155	-0.626466	-1.55841	0.158808
200031	-1.87163	-1.39749	0.243658	-1.13559	-0.078982	-5.09154	-0.659072	1.21162	-0.689343	1.19325	0.481507	-0.655753	-1.03257	-0.307911	-1.57462	-0.736417	-2.00794	-1.38564	-3.21515	0.789103	0.205623	-1.32284	-1.13121	-1.82655	0.490298	-0.540441	-0.957812	-1.3855	-0.8252	-0.290026	-0.676479	-0.503121	-0.329388	-0.482563	-1.18006	-0.268313	-0.561254	-2.77046	-2.43717	-2.05233	0.879268	-0.0866152	-1.56721	-1.11337	-1.10235	-0.0892531	-4.45614	-2.77612	-2.21337
200032	-0.993433	-2.09872	1.40761	0.0904694	-0.662895	-3.54131	-1.84739	0.821057	-1.39018	0.287311	-0.14632	-0.0257816	0.823649	0.507378	-0.654033	-0.595524	-0.773243	-0.585634	-2.21853	1.14524	1.20102	0.649431	0.209669	0.523262	-0.905082	0.0857865	0.183036	-0.772116	-0.478257	-0.777576	-0.178575	-0.0915652	0.0692299	-0.942263	0.342364	-0.623705	-0.222856	0.385912	0.904616	0.234861	0.577988	1.98434	-0.349767	-0.678411	-0.235479	-0.688532	-3.47696	-1.36625	-0.243183
200033	-0.393833	0.389245	-0.00463983	-0.0851769	1.91354	-3.51558	1.08792	2.05575	2.17804	-0.260418	-1.65264	-2.61108	0.375299	0.302418	0.553097	0.449926	0.172475	0.394133	-0.110562	-0.869468	0.391518	-0.0185493	0.606125	0.435264	-1.11416	-0.337022	0.784017	0.893223	0.77279	1.05335	-0.156377	0.637481	1.36496	0.652275	0.346612	1.07599	1.43198	0.682729	-0.449681	0.678119	0.510373	-0.194363	0.613892	-0.473737	-1.49625	-0.219706	-3.18398	-1.50942	0.396612
200034	-0.643554	-0.776021	0.0212089	-0.510506	-0.107753	-3.64106	-0.65957	0.918845	-0.174833	0.114451	0.0926267	-0.393289	-0.106932	0.715266	-0.124929	-0.939653	-1.41547	-0.453133	-2.5821	0.639738	0.320853	-1.13337	-1.07652	-0.314538	0.388513	0.709958	0.6478	0.981814	0.969746	0.504262	0.977213	1.53856	0.0440782	-0.127138	-0.633301	0.0714936	-0.0238533	-2.00338	-0.298184	0.857442	-1.37014	-1.36841	-1.33895	-1.61463	-0.96429	-0.584773	-6.45005	-2.21316	-0.859104
200035	1.25842	0.571736	1.03362	2.21886	2.07509	-3.30784	0.531712	1.99674	-0.366844	0.449856	1.76722	0.0925355	1.22448	2.28499	1.33844	1.56721	1.44263	1.60453	-0.895311	-1.04846	1.36441	0.870437	-0.296976	0.803096	0.800824	1.03675	-0.0587138	0.504077	1.17416	1.04661	1.75327	1.4092	0.158214	0.364043	-0.23145	-0.118296	0.0506163	1.08745	1.24195	-0.295039	1.15313	1.1959	0.0264468	1.07733	1.12141	0.945264	-3.79005	-3.54955	-1.96026
200036	0.470389	1.36719	-0.106426	-0.907918	-0.0979575	0.458852	-0.6617	0.0638443	-0.693282	0.111555	0.107146	-0.886354	0.0841966	-0.0813871	-0.103281	-0.162782	0.335238	0.266368	0.0297911	0.121642	1.04257	-0.0294246	0.139944	-0.661848	-0.393806	0.0753037	-0.31015	-0.315326	-0.120886	0.301392	-0.124915	-0.127324	-0.926538	-0.302056	-0.149416	-0.388871	-0.572672	-0.372359	-0.523309	-0.251772	0.37367	-1.17686	-0.313672	-1.09122	0.152307	-0.66615	-0.811139	-0.420304	0.341385
200037	-0.966192	-1.0646	-0.0138238	-0.391268	0.0272905	-0.131125	-0.478905	0.69734	-0.124643	-0.373889	0.920119	-0.240632	0.0243364	0.91824	-0.093704	-0.2552	-0.149428	-0.544393	-0.227639	0.421441	-1.20643	0.269141	-0.663638	-0.072065	-0.206485	-0.267046	-1.0033	0.337036	-0.231172	-0.658447	0.110122	0.0911275	-0.720611	-0.59561	-1.15133	-1.04964	-0.483707	-0.141941	0.145694	-0.323709	-0.846722	-0.554904	-1.61123	-1.18755	-0.347222	0.0933328	-1.76569	-1.3114	-0.974206
200038	1.16784	0.175007	0.571755	1.63311	1.73282	1.19932	-0.0301506	1.51089	-0.0963072	1.23092	1.44065	0.156872	0.839707	1.3033	1.47768	1.64785	1.18689	0.72852	1.2177	1.41359	1.21224	1.67307	1.34552	1.60303	0.415524	1.04688	0.0216193	-0.246848	1.10073	-0.126355	0.913192	0.852143	-0.268209	-0.118396	0.754956	0.484312	0.0921296	1.19407	1.59019	1.66416	-0.0388295	0.601431	0.711511	1.46352	1.2289	1.28437	1.26531	1.59783	-0.431033
200039	-1.21222	-0.448961	0.543653	0.41542	0.459298	-0.180244	0.879129	1.38513	0.558293	0.620635	1.07567	-1.35561	1.2011	1.67054	1.10968	0.4414	0.636954	1.17565	0.405583	0.87741	1.20678	-0.028506	-0.403654	-0.134927	-0.400647	0.558027	-0.363473	0.942385	0.00102322	-0.123086	0.452395	0.325737	-0.693845	0.458814	-0.0549427	-0.137014	-0.176933	-0.325276	0.0414611	-0.558472	-1.57015	0.800692	-0.269543	-0.567311	-1.57205	-0.515284	-0.375355	0.145789	-0.981133
200040	0.184488	0.401748	0.330821	-0.485168	-0.851129	0.65914	-0.275207	1.21653	0.427855	0.483515	0.604542	0.332189	-0.336669	-0.0714605	-0.389985	0.722262	-0.721342	-0.590946	0.261579	1.02468	-0.294119	0.327201	0.413745	0.355394	0.00779464	0.343743	0.184167	0.579059	0.982352	0.699053	0.868529	0.326839	0.274862	0.520504	-0.39918	-0.0028063	0.586842	0.835057	0.495961	1.43055	0.432726	0.288697	0.547319	0.178456	0.0291849	0.579002	0.652135	-0.00935053	0.144974
200041	0.965634	0.520942	-1.02223	1.14761	1.53501	2.05676	-0.862208	-0.687838	-1.32211	-0.977701	-0.915501	-0.316594	-1.46233	-1.29317	-1.16265	-0.699833	-1.72734	-0.823189	-1.84998	-0.572115	-0.70867	1.58591	0.294696	0.345557	-0.73625	-0.925525	-0.157931	-1.18903	-1.26996	0.304861	-0.468351	-0.440233	-0.505778	-0.82396	-1.52436	-1.84955	-1.53938	1.77913	1.8721	-3.61023	-0.083515	0.367485	0.844853	0.923712	0.590505	0.771954	-0.311603	0.117925	0.946509
200042	1.59545	0.293276	0.528158	-0.451801	-1.46586	2.88068	-0.225407	2.09881	-0.446791	-0.0190027	1.129	-0.0265789	0.313511	1.51001	0.502475	0.305116	-0.0672055	0.348734	-0.456231	0.102035	0.183377	-0.498113	-3.4057	-0.77678	0.146432	0.812578	0.084267	-1.39758	-0.407971	-1.82114	-0.650748	-2.32575	-2.6286	-0.878614	-1.21703	-1.46622	-0.766402	-0.388495	-0.65683	-2.79899	-1.13129	-0.450114	0.770924	0.237115	0.50653	-0.186329	1.17319	1.69861	-1.14015
200043	-1.69929	0.26957	-0.0179284	-0.500783	-1.07215	3.02972	-1.60362	1.41748	0.217234	0.309516	-0.588875	1.20641	1.02881	-0.992522	-0.297908	-0.544794	-0.149878	0.324847	0.473427	-1.57274	-0.187313	-1.35507	-3.09305	-0.255374	-1.16907	-0.683002	-1.87852	-0.434799	-0.533318	-2.83897	-1.42821	-2.09475	-2.14616	-1.4627	-0.904718	-1.39461	-1.59269	-1.45807	-0.753768	-3.25233	0.0211871	-1.71656	-0.217557	-0.0354878	-1.50291	-0.397296	0.664911	0.29539	-1.61138
200044	-2.76989	-2.22595	-1.85666	-1.04712	-1.5175	-1.33976	0.0521972	1.82911	1.12721	0.702388	-0.814532	0.759565	0.890061	-1.56103	-0.834563	-0.840787	-0.389049	-1.00978	0.139358	1.05105	-0.407788	-0.660948	-0.704348	-0.438715	-0.243033	-1.39776	-1.93341	-2.52657	-2.49864	-1.51749	-1.93329	-2.38982	-1.61781	-1.96634	-0.840847	-0.591177	-1.38597	-0.194025	-0.617337	-0.650966	0.212973	-1.16596	-2.45167	-3.0569	-0.499258	-0.234939	-1.36449	-0.96821	-0.141584
200045	-0.565606	0.358134	-0.859723	-1.24993	0.389808	0.153615	-1.24544	-0.0391626	-0.666541	0.836669	-1.22576	-0.763145	-0.675564	-1.40987	-0.554302	-1.43851	-0.724266	-1.24262	-1.34503	-1.25944	-1.60386	0.928131	-0.660746	-1.51816	-0.406749	-0.306753	1.7448	1.86769	0.203226	1.1706	-0.502593	0.94393	0.948341	0.43588	-1.6395	0.146446	-0.195213	0.822076	0.669379	1.4387	0.478268	0.0347266	1.84485	0.151902	-1.77238	-0.109317	0.0593734	0.232187	-0.525888
200046	-0.038888	-1.27813	1.04885	-0.0130395	1.62803	0.800547	-0.616232	1.38671	-1.97751	0.604326	0.26034	-0.38718	1.24559	0.927677	1.22384	1.43577	0.547513	0.904376	0.603785	1.72637	1.17018	-0.223066	-1.13072	0.514185	0.366999	0.305192	-1.19935	-1.47866	-0.2179	-1.54401	-0.996716	-1.08077	-1.65861	-1.93242	-1.76138	-1.14706	-1.60474	-0.00210528	0.00805573	1.01919	0.683408	1.52026	1.02497	1.16182	2.31222	0.355945	1.49865	1.55372	-1.30909
200048	-3.48196	-8.10844	-4.41085	-0.525062	-3.82238	-3.48385	-1.63508	0.616744	-0.370788	-0.71132	-0.717966	-0.274331	2.02352	-0.501553	0.923454	-1.24155	-0.186499	-0.347175	0.610716	0.30651	-0.976432	-5.00607	-3.9417	-4.82479	-5.79936	-4.37902	-4.16343	-4.5242	-4.4486	-4.71511	-4.22553	-4.29287	-3.90846	-4.1025	-5.12965	-6.65687	-6.40096	-4.81105	-5.51809	-3.02008	-3.09831	-3.51831	-6.67378	-6.55767	-3.13533	-1.40876	-6.42693	-1.93101	-1.9082
200049	-0.60418	0.26749	0.484273	0.382975	0.354563	0.0812625	1.05224	1.89112	0.408913	-0.196574	-0.337161	-2.77954	0.909077	1.02864	1.01079	1.06846	0.467404	1.12863	0.636008	-0.933113	1.00089	0.226229	0.36927	0.354204	-1.35839	0.431063	0.38403	0.568546	0.924178	0.998989	0.845148	0.2501	0.642863	0.382677	0.936954	0.819707	0.767842	0.684617	0.0115849	0.221958	-0.302557	1.20032	1.06965	0.385286	0.681939	-0.0486842	1.36063	0.417551	0.518437
200050	0.00117359	-0.673516	-0.715368	0.649605	0.215403	0.973475	-0.954831	0.646363	0.165237	-0.511795	-0.27786	-0.515437	-0.575159	0.300558	-1.0882	-0.740143	-0.832596	-0.491833	-1.22891	1.24142	-0.260528	1.3388	1.23783	1.61896	0.208288	0.0318693	-0.532659	-0.671765	0.15116	-0.498839	0.0474096	-0.379567	-0.0215749	-0.711118	-0.15971	-0.478342	0.458029	0.267278	1.71762	0.00752125	1.99561	0.562667	-0.264431	0.798217	1.62805	-0.346731	0.17633	0.895783	0.674451
200051	-0.813534	-0.0584055	1.24331	-0.509514	-0.798357	-0.671126	-0.557697	1.56866	1.03346	1.33767	0.863284	-0.671721	-0.858966	1.20558	0.0691424	-0.359432	-1.18	-0.395333	-0.0798919	1.03275	-0.299405	-0.212585	-0.531422	0.512832	0.0552584	-0.029103	-1.00637	-0.8026	-0.194004	-0.441785	0.536202	-0.489889	-1.30383	-0.513311	-0.292893	0.864795	0.363165	-0.68448	0.343737	0.643342	1.43207	0.461493	-1.69323	-1.09592	-0.650459	-0.920685	-0.67129	-1.29517	-0.805509
200052	-0.129497	-0.390923	-0.634292	-1.13209	-0.685257	-0.858023	0.879341	2.30033	1.99852	1.21422	0.472296	-0.00825849	1.84574	0.619774	0.764337	0.129454	1.48562	0.869964	1.55806	1.85999	0.54957	0.146384	-0.338458	0.231557	0.736408	0.573859	-0.449513	0.895092	1.85599	-0.620405	-0.402836	-0.124447	0.147014	1.03433	0.692779	0.979444	0.996548	-1.54467	1.06565	1.21112	-0.735586	-0.206269	-0.981203	-1.31047	-1.33488	-0.468426	0.634094	0.51039	-0.788871
200053	-0.14265	-0.297081	-0.732654	-0.761952	-0.00103554	-0.889963	-0.654425	1.12843	1.1766	1.51031	-0.272084	1.08709	-0.112886	-0.750916	-0.570341	-1.09162	-1.5359	-0.47137	-0.310689	-0.176207	-0.676337	1.40312	1.2367	0.810367	1.1527	-0.834718	-1.33513	-0.73077	-1.43949	-2.49477	-2.20082	-1.64285	-2.04377	-0.792766	-0.0388115	-0.344656	0.680177	0.190015	1.07762	0.316497	0.580122	-0.52951	-0.849975	-0.521292	1.01876	-0.563992	-1.621	-0.251875	0.836571
200054	-0.149674	0.849955	0.209575	-0.681543	-0.451608	-0.673358	1.10797	1.52737	1.30071	1.31735	1.58401	1.63927	0.64888	0.783255	1.15364	0.724926	0.260898	-0.42183	1.01934	1.43085	1.00041	-1.23236	1.43384	0.91333	0.844712	0.760891	1.14006	0.793058	1.06144	0.873807	0.527541	1.52228	1.40769	0.823144	0.934404	1.26166	1.15664	-0.268479	-1.26347	1.3458	0.109315	-0.702252	-1.52489	-1.39801	-0.792618	-0.895472	-1.18632	-1.3246	-0.797563
200056	-2.12946	-2.05852	-1.08078	-1.76282	-0.956003	-2.60941	0.592652	1.33408	1.74933	1.48265	-1.01705	0.0632644	0.488562	-0.948438	-0.104461	-1.305	0.0220104	-0.0622415	0.0183218	-0.726406	-1.53513	-1.2122	-1.23431	-2.13699	-1.34105	-1.72885	-0.254383	-1.42756	-1.8005	-0.979645	-1.58742	-0.644067	-1.02644	-0.281249	0.155977	-1.15089	-1.4295	-1.67764	-0.787589	-1.56456	1.28329	-0.788623	-1.62983	-1.4602	-1.0101	-0.487126	-2.24477	-1.44034	-1.47204
200058	-3.18422	-1.76876	-3.74657	-2.07041	-1.84137	-2.65076	-3.07408	-2.85516	-3.57332	-3.23175	-3.0569	0.934443	-3.1762	-1.79739	-2.38532	-2.12583	-3.17002	-2.80195	-2.53344	-4.7306	-6.15934	-5.26838	-5.07145	-3.80606	-6.02329	-6.74857	-4.38141	-3.87736	-4.48017	-4.95918	-4.41303	-5.63362	-6.32466	-7.54808	-4.07561	-4.95039	-4.67701	-2.97403	-5.55742	1.33638	-2.69395	-2.9209	-2.9312	-3.01561	1.13662	0.745237	-2.46578	-2.59129	-2.84545
200059	-1.41222	-1.92539	0.0546723	-1.83833	-1.90408	-0.506871	-1.66107	0.390431	0.669057	0.842286	-0.570451	0.591871	0.444449	-0.684442	-0.0439375	-1.03049	-0.270538	-0.627153	-0.720418	-0.89045	-2.07318	-0.66066	-1.295	-0.65168	0.817676	-0.879842	-1.11644	-2.30792	-1.03603	-1.52104	-1.42699	-1.28986	-2.03559	-0.958289	-0.0127615	1.0666	-0.0945594	0.386353	-0.383945	-2.51079	1.09989	0.269182	0.768659	-0.901016	-0.841052	0.130867	-0.910012	-0.894815	-0.686179
200061	-0.600816	0.0070184	-0.360923	-1.92991	-0.0481246	-2.2349	0.0270211	0.608943	0.794904	0.629067	-0.831137	-1.10916	-1.09747	-2.1931	-1.72659	-1.30649	-2.29734	-2.29695	-1.77584	-1.53788	-1.96814	0.364896	1.06591	-0.577716	-1.19221	-0.923204	1.02487	1.05555	0.0800058	0.313512	0.00302631	1.18257	2.15334	1.18082	-0.715052	0.857262	0.747169	0.412436	-0.309483	0.515317	0.0837897	0.207326	0.371215	-0.617166	-0.412221	-0.389413	-2.09659	-2.00588	0.329003
200062	-1.24736	-0.763945	-0.339182	-2.08446	-1.55537	-2.00798	-1.03682	0.668559	0.0293333	0.437581	0.591778	-0.512866	-1.27682	-0.505066	-1.64645	-1.88612	-1.73075	-1.25156	-1.20686	-1.29289	-1.98958	-2.13029	-1.76578	-2.33874	-0.84842	-1.02623	-0.86625	-1.59476	-1.29975	-0.934438	-0.490263	-0.458961	-1.41166	-0.116828	-1.34494	0.0292247	-0.0140105	-2.19997	-1.87802	-1.32105	0.0216966	-0.0385827	-0.844093	-1.08094	-0.907018	-0.816244	-1.74052	-1.56428	-0.877356
200063	0.486511	0.496278	0.804078	-0.0385374	-0.542428	0.937767	-0.000214196	-0.394927	-0.716709	-0.124571	-0.344662	-1.57772	0.886815	0.470243	0.68159	0.893898	-0.33735	0.438595	-0.0129846	1.59164	1.67472	0.609161	1.02427	1.30931	0.814944	0.910445	0.520545	1.30431	1.34884	0.961596	-0.0564572	0.963207	1.0344	-0.34217	-0.242673	-0.584434	-1.33972	0.411965	0.652151	1.94119	-0.390111	0.782481	0.891321	1.56496	-0.95012	-1.08858	0.0219508	0.798538	0.329494
200064	-2.88816	-3.37239	-2.78274	-3.90594	-3.11781	-3.05889	0.601482	0.323062	1.29611	1.46872	-0.651894	-0.292894	-2.68696	-2.58544	-2.73743	-2.19356	-2.16376	-2.42239	-2.31994	-1.21022	-2.28105	-2.00286	-3.40483	-1.80494	-2.82732	-3.51459	-4.41853	-2.10933	-1.14481	-2.98932	-3.61806	-3.33172	-3.50935	3.16063	-0.266107	0.99892	0.865088	-2.27895	-0.114384	-1.50559	-1.44841	-3.7783	-3.17458	-3.34839	-1.97969	-2.05129	-3.82808	-3.43984	0.279455
200066	1.2987	0.987854	0.108193	-0.227011	0.273062	0.0610167	0.15443	1.51009	0.1844	0.526779	0.354266	-0.803215	-0.183843	0.236637	-0.505064	0.492733	-0.0269051	-0.374868	0.516871	0.968125	-0.22196	0.112498	-0.400458	0.362363	0.912322	1.05429	0.85201	1.33738	2.12906	0.39881	1.3919	0.773631	0.988533	0.275195	1.10932	0.90534	-0.0625333	1.35366	0.397065	0.301728	-0.615349	1.66388	0.784528	1.20572	0.54647	0.0545825	1.36795	-0.0852235	0.166546
200067	-0.827695	-1.42238	-0.114454	-1.37856	-0.52854	-0.764543	-1.24848	-0.431261	-1.18865	0.0234589	-0.150848	-0.548345	-1.05683	-0.833408	-1.73909	-0.836314	-1.55379	-1.28829	-1.31235	0.519201	-0.843334	-0.181851	-0.804155	-1.19402	-0.0250536	-0.472748	-1.55525	-1.23015	-0.979747	-1.08081	-1.34616	-1.14231	-0.0857542	-0.943547	-0.950196	-0.402701	-0.247584	-0.450065	-0.291663	-0.340557	0.0512878	-0.602238	-1.44874	-1.18835	-0.104803	-0.46359	-1.60976	-1.50776	0.0124927
200068	-0.258223	-0.557763	1.49426	0.812806	1.09652	0.546534	-1.45783	1.57864	-2.43929	-1.21687	1.83172	-2.2863	-0.238604	1.30486	-0.0629352	-0.0832731	-0.00728862	0.332677	-1.56377	0.80626	0.881154	-0.00663675	-1.12735	-0.29988	-0.597926	1.93379	-0.900892	-1.32811	-0.723315	-0.45467	0.8758	-0.179484	-1.59217	-0.842066	-0.857781	-1.77383	-1.98606	-0.0407009	0.00385903	-0.88443	0.884913	1.54388	-1.30594	0.0543106	-0.759049	0.325684	-0.219688	0.250861	-1.69712
200069	-0.24609	0.589426	-1.57513	-1.27998	0.638772	-1.01395	-1.12249	0.709787	0.202819	0.613626	-1.30373	-0.100454	-0.172565	-1.64413	-0.90726	-2.42197	-1.35795	-1.53146	-0.702567	-1.61437	-1.18523	-0.00252895	0.125965	-0.6389	1.15773	-1.41462	0.690616	0.959397	-0.577518	0.89545	-0.705532	0.378107	0.666701	1.02535	0.0287408	0.678485	0.289163	-0.0950626	-0.226813	-0.0231493	0.492022	1.49801	0.958501	-0.55294	-0.790076	-0.868447	0.398151	-0.761381	1.24146
200070	0.349355	0.723336	-0.495877	0.141478	-0.689201	0.0315745	-0.711754	0.178756	0.0969812	0.208786	-0.289376	-1.26359	1.93004	0.282032	1.74801	0.934575	0.832257	1.87523	0.872429	0.364328	0.974361	0.453888	-1.1908	-0.734604	-0.727656	0.546219	1.30377	1.52518	0.656357	1.27781	-0.69779	0.261425	-0.573938	-0.344432	0.482961	-0.810363	-0.913455	0.651011	-0.089078	0.632936	-0.48014	0.988711	1.81449	-0.0489227	-0.581001	-1.07875	1.54419	1.29821	-0.644186
200071	-1.50302	-2.4401	-1.95235	-1.73741	-1.37438	-1.52272	-0.742179	1.10274	1.37117	2.36496	0.288173	-2.85887	-1.43047	-0.326812	-0.936234	-1.65836	-0.319067	-0.743671	-0.247999	1.07631	-0.935555	-1.48065	-2.10304	-0.695534	-0.450035	-1.15495	-1.97784	-1.25433	-1.31933	-2.65322	-1.57465	-1.74453	-1.74453	-1.46714	-0.827228	0.00395582	0.67779	-0.858821	-1.99166	1.09062	-1.92324	-0.423705	-1.37083	-1.81709	-2.78905	-1.11577	0.495318	-1.61672	-1.45564
200073	0.685337	0.198416	2.09531	-1.33989	1.17869	-0.467633	-1.05073	0.605753	0.493269	-0.568722	0.263597	1.02412	2.41432	-2.06141	-2.65225	0.519249	0.11686	0.187984	-0.800457	-0.604805	-2.142	-2.79832	-0.926222	-0.240274	-3.07227	-3.10078	-2.07444	-2.54777	-1.79022	-2.48826	-0.96087	-2.12534	-1.41882	-2.91806	-2.57634	-2.69222	-2.99433	-2.19419	-2.77018	-1.53358	0.00615371	0.87474	0.377708	-1.01501	-2.58252	-1.3142	-2.04085	-2.61762	-0.74086
200074	-0.788111	-0.988909	-0.719296	-1.47029	-1.12904	-1.79931	1.28121	1.29806	2.77876	-0.51797	-0.496175	-2.88633	-1.02806	-0.373338	-2.16364	-2.38531	0.893541	0.620896	2.15613	-0.37065	-2.32106	-0.610562	-0.422787	-0.225527	-2.69884	-2.45406	1.00308	2.56827	0.323775	-0.0299748	-0.195799	0.230798	0.165959	-2.77052	2.3384	1.91587	-0.459181	-0.68532	-0.87289	0.212083	1.51416	0.760645	-3.20311	-0.952618	-0.70572	0.319743	-1.88426	-1.14507	0.137587
200075	-0.877876	-0.41696	-0.0910242	-1.6188	-0.689687	-0.953501	-0.434539	1.26576	-0.357296	0.608452	0.306215	-2.17052	-0.484944	0.0496799	0.452218	0.816966	-0.248116	-0.192858	-0.0157739	1.69684	1.17972	-1.06427	-0.852935	-0.784988	-1.23392	-0.383312	-1.43997	-1.09962	-0.536687	-1.7531	-0.896879	-1.46259	-1.71907	-1.69465	-0.485394	0.387234	-1.24134	-1.58122	-2.24194	-0.680369	1.30661	0.30194	-1.25013	0.997047	-1.57375	0.269294	0.0211372	-0.729113	-0.238152
200076	-0.587164	0.437509	-0.330775	-1.01785	-0.253509	0.718986	-0.521433	2.37144	0.801923	0.787782	1.70058	-1.37239	1.27425	1.56467	0.689021	0.965648	-0.280225	-0.0951209	0.382911	2.18499	1.65197	-0.991421	-0.274684	-0.237312	-0.447434	1.21329	-0.281816	0.40123	-0.0604802	0.279826	1.32326	1.04791	0.900742	0.858339	-0.404208	0.113037	0.281721	0.275925	-1.20287	0.0129075	0.195133	1.88084	0.389219	-0.185922	-1.28323	-1.15675	0.18869	-0.595768	-1.9036
200078	0.310171	0.670922	0.589417	-1.17143	-1.05949	-0.385531	-0.429984	1.2575	-0.0893636	0.812227	0.287261	-0.401874	1.09917	0.210158	0.344255	-0.733055	-0.104645	0.0578404	-0.000268611	0.638154	0.507444	-1.06238	-0.361213	-0.188973	1.25951	1.46036	0.00547953	0.887781	1.39059	0.309142	0.278106	0.585999	-0.210231	-1.50492	-1.4288	-0.151004	-0.554552	-1.16061	-1.37742	-0.686096	-1.86655	-0.428865	1.32035	-0.458202	-1.02028	-1.22184	0.107605	0.218294	-1.46747
200079	0.821933	0.7509	0.258653	1.46502	1.19317	1.78432	-0.856937	0.514839	-0.260366	0.758602	0.792256	0.312775	0.131086	1.01744	0.171722	1.2202	0.134205	-0.540154	-0.270207	0.382777	0.587411	1.96274	0.639479	1.62885	0.330132	0.503902	-1.15786	-1.05467	-0.08716	-0.47205	-0.0835473	-0.361862	-1.80052	-1.73417	-0.777096	-1.11088	-0.680539	1.17303	1.92082	-0.12118	-0.528964	0.11646	0.905304	1.11707	0.853265	0.201846	1.61877	0.339504	0.0995975
200080	-0.443714	0.401867	0.316796	-1.19153	0.67552	1.5652	-0.7467	0.968178	1.2567	0.14543	0.668997	-0.153811	-0.167526	0.273719	-0.138206	-0.0607862	-0.95319	-0.956762	-0.256702	0.395309	0.122513	0.884975	-0.270089	0.368555	0.601997	0.197208	-0.211525	-1.31371	-0.550485	-0.830124	0.59058	-0.773289	-0.0756491	-0.24283	-1.19246	-0.217613	-0.669185	-0.21424	0.652297	1.15826	0.547283	1.46479	0.167484	0.568223	-1.24226	-0.606618	-0.00474586	-1.42602	0.877352
200081	0.38958	0.450578	0.42057	1.15361	1.30084	1.05421	-0.52416	0.4422	-0.727061	0.636811	1.0183	-0.0664983	0.562458	1.40905	0.62466	0.898402	0.671943	0.665569	0.545164	1.83529	1.45176	0.499511	1.21042	1.19539	0.432082	0.995029	0.405614	0.540071	0.426051	-0.286481	0.756401	0.388696	-0.064163	0.327536	-0.137884	-0.00628531	-0.0699533	-0.0445304	0.226774	-0.493702	0.862515	1.62572	0.268297	-0.0345786	1.31597	-0.172559	-0.039152	-0.40902	-0.198227
200082	0.0765835	-0.338198	0.419246	-0.925381	0.847493	0.120279	0.103805	2.38954	-0.418135	1.46061	-0.401977	0.280556	-0.729892	-0.170364	-0.221222	-1.81813	0.481209	-0.0109533	0.456198	1.5755	-0.359841	-0.500813	0.657227	-0.0650459	0.169308	0.19446	0.288059	-0.239949	0.307684	-0.350271	-0.0857235	-0.0232944	-0.378632	0.0666519	-0.387166	0.458281	0.682094	-0.95098	-0.0934066	1.33939	0.0426322	1.83687	1.45695	-0.150539	1.0726	1.18367	0.171611	0.617311	-0.652742
200083	-0.782147	-0.130805	0.0180595	-1.43181	-0.848361	-1.34955	-0.813326	2.36819	1.12926	2.36185	1.12151	0.511919	-2.20305	-1.08386	-0.33881	-1.25042	-1.76102	-2.26336	-0.0775832	1.36126	-2.47062	-0.0646833	-0.5175	-1.22452	0.0906925	-0.82198	-0.311544	-1.21257	-0.223222	0.317912	-0.233075	-0.446828	-0.0873768	0.930057	1.05002	1.87515	2.27966	-0.801771	-0.0908384	1.80795	0.364221	0.0371642	-0.863637	-0.683251	-0.337705	1.0348	-1.21882	-0.743183	0.214503
200084	1.08259	-0.231631	-2.30674	0.203448	0.236103	0.728313	-3.69546	0.812143	-2.07241	-1.18023	-1.73994	0.0413076	-2.15316	-2.15187	-1.80014	-2.59516	-2.25411	-3.18808	-1.5234	-1.75445	-1.72707	0.506932	-2.77054	-2.02861	0.678179	-1.21633	-3.13052	-2.78599	-2.60511	-1.75419	-2.22063	-3.208	-3.64995	-1.37544	0.109968	0.696921	0.383616	-0.0184816	1.56965	-1.04096	-0.387636	0.076225	-1.57781	-2.20802	-1.55112	-1.9081	-1.29032	-0.308563	1.03741
200085	-0.862303	-1.41791	-0.925781	-1.74422	-2.12955	-1.61769	0.0890116	0.964577	0.539737	-0.0630611	-0.565871	0.434403	0.0556303	-0.0591881	-0.400116	0.557066	-0.996037	0.922034	-0.388342	0.366154	-0.0410112	-2.04827	-2.65081	-2.24781	-0.120012	-0.932486	-2.10554	-1.43169	-0.985182	-1.92926	-1.6082	-2.15384	-2.30264	-2.57592	-2.05522	-0.545632	-0.542637	-1.99729	-2.23982	1.50799	-1.24609	0.675182	-1.08545	-1.05845	-0.959293	-1.21806	-0.584213	-0.0833696	-0.642222
200087	-0.0192537	0.391307	0.325694	-1.43756	0.112016	1.109	-0.103038	2.11105	-0.468928	-0.00277155	1.38909	-2.12206	0.466632	1.23179	1.06642	0.521929	1.03692	0.63534	-0.0399398	-0.297746	0.921122	0.0613906	0.561185	0.465157	-0.527972	0.569738	-0.76838	-0.0930197	0.763162	0.165426	0.497545	1.08544	-0.609039	-0.777651	-0.334561	0.365688	1.27039	0.0219774	0.516486	0.10232	0.106067	0.54998	0.546596	0.360601	1.58209	0.459178	1.35108	0.716236	-0.596071
200088	0.220215	0.142236	-0.943082	-1.40857	-0.531474	1.48887	-0.7894	0.302676	-2.65171	-0.112102	-0.225296	-1.59878	0.0121259	1.44675	0.982769	1.44489	0.316818	1.85628	-0.819834	0.959403	0.484111	0.0727618	0.0790439	0.158188	0.431087	0.62418	0.305079	0.767886	0.542353	0.799474	0.89782	0.119305	1.10456	-0.857812	-0.743096	-0.512852	-1.2905	0.442182	0.313292	-0.0947515	1.17538	0.784814	0.971582	1.31229	0.274683	0.74017	1.7365	1.50273	0.497828
200089	0.908541	2.93281	-0.319321	-1.99714	-2.07948	0.0544408	0.0224284	1.76103	1.0625	1.29662	-0.31578	-0.918377	0.373305	-0.23656	0.169248	0.197143	-0.426575	0.0431142	0.0804444	0.433831	0.461772	-1.72571	-1.92395	-0.611185	0.861179	0.267557	-1.39019	0.728729	0.498198	-1.17153	-0.961929	-1.04556	-0.428039	-1.62951	-0.768336	0.87444	-0.125995	-1.29031	-1.02485	-1.24387	-0.328856	-0.44822	0.371779	-0.63724	-1.66483	-1.36764	1.22257	-0.352735	-1.7312
200090	-0.488886	-0.556941	-1.32422	-2.10088	-0.772468	-1.45494	-0.833393	-0.210196	0.542334	-0.69909	-1.47201	-2.0049	-1.40508	-1.25111	-0.881791	-0.705949	-1.59282	-1.47694	-1.11987	-1.08894	-1.27095	1.19717	0.974172	0.433863	0.0708963	-0.715937	0.775102	1.02015	-0.484897	0.42525	-0.312384	0.247938	1.20211	0.816362	-0.197303	0.391018	0.52844	1.19184	0.771006	2.26931	1.27739	0.293997	-0.0598977	-0.0396271	-0.178753	-0.73259	0.113609	-0.522612	0.726676
200091	0.897038	-0.932962	-2.29678	-1.66672	0.497251	-0.461331	-0.939537	-0.0284174	0.157409	-0.945963	-1.00749	-0.22442	-0.382736	-0.482019	-0.400323	-0.782575	-0.0120542	-0.0341722	-0.870218	-0.783991	-0.556548	1.14185	1.47217	0.683195	0.371672	-0.632074	-0.776002	-0.508319	-0.49178	0.205878	-0.611536	-0.474713	-0.012704	-0.0552591	1.23029	-0.314929	-0.746009	0.51054	1.61979	1.35599	-1.33741	-1.27175	-1.22607	0.175312	-0.385957	-1.03094	-0.0320779	-1.47534	1.00245
200092	0.184683	1.14124	0.668178	-1.62864	-1.3779	-0.181312	-0.911843	1.68913	0.410137	1.00909	1.29701	-0.0679912	-0.205919	0.689675	-0.0365659	0.412261	-0.422524	0.227693	0.484314	2.20397	1.52788	-1.38287	-0.897674	-1.19079	1.15505	0.657144	-1.97309	-1.55594	-0.902098	-1.10076	-0.789958	-1.66241	-1.09257	-2.00368	-0.826517	-0.49099	-0.570531	-1.40105	-1.07889	-0.280662	-0.422633	-0.637412	-0.114385	0.487592	-0.844303	-1.25158	0.929214	-1.05447	-1.62802
200093	0.544309	-1.13739	1.05362	-0.0618199	1.02341	0.202062	-0.151407	1.22713	0.120382	-0.298874	0.199796	0.434434	0.016105	0.186015	0.0758061	0.440512	-0.0302126	0.169021	-0.308987	-0.242399	-0.0126782	-0.478068	0.162713	-0.305106	-0.840459	-0.888416	-0.68735	-1.53137	-0.991772	-1.47658	-0.344761	-0.310804	0.0260379	-1.66138	-1.31234	-0.392405	-0.532396	-0.67172	-0.228098	0.522626	0.558308	0.655869	-0.238645	0.353536	1.43148	0.58809	0.00768612	-0.274367	-1.06458
200094	-0.796673	-0.361251	-1.41482	-1.39125	-0.401864	-0.913545	-0.501222	0.503955	-0.187405	0.832475	-0.973314	-0.602848	-0.683008	-2.18193	-0.943331	-1.45536	-1.37844	-1.00968	-0.553036	-1.06546	-1.50634	-0.142018	-0.648089	-0.712329	-0.412337	-1.16045	-0.313932	0.344261	-0.107982	-0.709028	-0.275876	-0.292143	0.0609282	0.883028	-0.413179	0.284948	0.254144	-0.458708	-0.108808	0.691173	0.680784	-1.20404	-0.02237	-0.966812	1.00527	0.718176	-0.804251	-0.581517	0.101864
200095	0.273814	-0.431032	0.844225	0.859655	0.801614	0.6995	-0.694479	0.460835	0.295086	0.394045	0.180814	-0.295264	-1.23479	-0.0943624	0.131962	-0.274574	-1.2763	-1.03225	-0.664778	0.836039	0.437183	1.19071	1.34632	0.341786	-0.320793	-0.271507	-0.463531	-0.015448	-0.710128	-0.0550561	0.0278538	-0.846356	-0.241017	-0.797521	-0.325967	-0.636404	-0.687032	1.34588	0.923043	-0.535817	0.795168	1.29305	0.10025	0.770752	1.23434	0.344584	-0.00558337	0.556104	0.71623
200097	-2.01981	-1.16585	0.916625	-1.17802	-0.78858	-0.588985	-1.4621	1.42008	-0.752176	0.572234	1.24878	-1.56478	0.619579	1.84389	1.56346	0.40637	-0.989148	-0.119084	0.340598	2.69822	1.28251	0.30653	-0.801515	0.564665	0.341059	1.85833	0.908901	0.905479	1.28765	0.722577	1.10159	0.833754	0.577129	-0.768064	-0.484603	0.954158	0.122075	-2.33906	0.336972	0.189952	0.714361	0.772893	0.121871	-0.442717	0.374468	-2.92792	-1.83052	-0.422465	-0.493065
200098	-0.160828	0.503082	-0.228406	-1.31431	-0.816362	0.454614	-1.76868	-0.188144	-1.36323	-0.530895	0.0254046	-1.89269	-0.534758	-0.00900622	-0.797335	-0.107713	-1.02448	-0.215658	-0.831317	1.46571	0.524984	-0.28904	-0.16834	-0.343291	-0.0884097	0.341946	-1.02443	-0.803341	-0.555988	-0.96043	-0.126353	-1.44189	-0.0226698	-2.30607	-2.4114	-1.55217	-2.34949	-0.72964	-0.521957	-2.08854	-0.381987	0.284425	2.02539	1.78864	-0.535434	-1.36299	2.34828	1.47287	1.18524
200099	-0.566334	-0.138463	-0.575568	-0.25386	-1.10913	-0.794969	-0.266212	0.42891	0.35271	0.544209	-0.208203	0.564083	-0.259617	-0.947229	-0.607078	-1.35794	-0.734652	-0.135	-0.0755893	-0.682371	-0.948953	-0.275273	-0.483121	-0.398208	1.20619	-0.225518	-0.575351	-0.813426	-1.1656	-0.956802	-0.87066	-0.627222	-1.10006	-1.18772	-0.633626	0.729136	0.0127023	-0.539756	-0.559726	-1.19562	1.21677	0.600294	1.34055	-0.0426306	-1.72912	-0.744096	0.856146	0.68972	0.332148
200100	0.427628	-2.94682	-2.40072	-1.11242	-2.31717	-0.0975942	-0.158266	-0.187175	0.240234	-1.87883	0.529504	-0.138567	-0.0682031	0.391287	-0.848175	1.00551	-0.36565	0.0776664	-0.888924	-0.68448	-0.911276	0.0436058	-2.23528	1.22753	-0.246811	-0.445959	0.33651	0.195076	0.489893	-0.318912	0.336831	-0.620347	-0.670417	0.536863	-2.49276	-0.203759	-0.529608	0.326494	-1.27407	0.539726	-1.64717	-1.01248	-2.44521	-1.62148	-2.48411	-0.0723062	-2.30603	-0.220874	-0.298475
200101	-0.835236	-0.258987	0.909582	-0.650014	-0.970883	-1.00748	0.66848	2.00809	1.00132	1.39797	0.812166	0.0759463	0.533431	1.13681	0.596423	0.368455	0.586018	0.787317	0.946566	1.30454	0.562401	-1.35306	-1.48827	-0.779464	0.0602593	0.48987	-0.586916	-0.101478	0.261121	-1.38735	0.0907511	-0.390267	-0.803132	-1.18789	1.04946	-0.245545	0.301362	-1.31982	-0.779443	1.17768	0.0494111	-0.120619	0.386521	0.475078	-0.209741	0.59263	-0.647164	-0.337661	-0.744958
200102	-1.70905	-1.34515	-0.188839	-1.43491	-0.0568841	-1.91086	0.391009	1.84484	1.53486	0.927447	-0.213842	-1.23486	1.21459	0.567562	0.220393	-0.556782	-0.029203	0.272475	-0.596766	1.58322	1.61347	0.256428	0.681199	0.0610811	-1.61564	-0.841654	0.255398	-0.617804	-1.46418	-0.567583	-0.988202	-0.953673	-0.366165	-0.303799	0.234266	0.314135	0.110651	-0.76417	0.1379	-0.857331	-0.641501	-1.61543	-1.09413	-0.0344387	-0.893797	-1.52222	-0.397556	-0.192445	0.548297
200103	-0.302457	-1.8661	2.13727	-1.53124	1.95785	-2.09201	0.609168	1.84892	-0.12247	0.161261	0.691118	1.18973	0.345726	1.19049	0.0271941	0.21004	-0.583793	0.428813	-0.621786	0.244865	-1.41451	-1.72942	-3.59328	-1.69413	-3.08455	-1.04132	-2.77868	-1.9288	-1.15615	-2.64249	-1.29939	-2.52643	-2.40555	-1.68498	-1.56797	-1.25509	-0.526833	-1.14044	-1.71363	2.77501	0.338561	0.891849	-0.516969	-0.856737	3.42273	3.39426	-0.0354168	-2.08137	-0.741871
200104	-0.751151	-1.65481	-0.254346	0.510962	-0.00561781	-1.36392	0.0985586	1.80814	1.42364	-0.150829	-0.205642	0.132997	0.602297	0.0886428	0.538703	-0.310099	0.404016	-0.268243	0.539092	0.198363	0.258288	0.611573	1.40734	0.873433	-0.711282	-0.203322	2.36177	0.0468532	0.513636	1.9482	1.36281	1.43341	1.70589	0.729544	1.28488	0.915871	1.6312	-0.854404	1.50025	0.637601	1.46687	-0.1283	-1.96492	-1.0892	0.158087	0.322478	-1.40039	-1.75075	1.4094
200105	0.296302	0.931976	1.22999	0.099051	-0.0875583	0.528317	-0.0397597	1.65472	0.586245	1.2626	1.37106	-0.00656742	1.23398	1.46413	0.973611	0.100564	0.261649	1.08448	0.671572	0.092045	1.0574	-0.482248	-1.02543	-0.291714	0.408223	1.25938	0.377793	0.432984	0.854767	0.181608	1.1097	1.22823	-0.663561	-0.0898273	0.288473	0.479343	0.0216193	-0.759732	-0.431027	-1.33195	-1.6987	0.858897	0.927594	0.736952	-0.809492	0.20243	0.898807	1.14717	-1.271
200106	-0.779867	-1.45339	0.484795	1.12722	-0.0819592	-0.207583	-1.04574	0.658623	0.417506	-0.436179	0.290771	-0.327892	-0.255484	0.0890672	-0.346364	0.219635	-1.61846	-0.558616	-0.731568	0.713775	-0.584965	0.74993	0.298345	0.950509	0.553104	0.511303	-0.354865	0.140526	-0.98698	0.373157	1.21598	0.608379	-0.0365176	-0.575676	-0.160963	0.376602	-1.18575	0.420137	1.16913	-0.0439219	0.597824	-0.273474	-1.5506	-1.29963	-0.145198	-1.15354	-0.92998	-0.963474	-0.0671231
200107	1.91447	-1.08307	0.878257	1.25789	-1.01597	1.63184	-1.20625	2.18562	-1.83735	-0.219615	0.413165	0.770868	1.28155	1.23427	0.995419	0.641677	0.183152	-0.268903	0.361933	0.951057	0.554585	1.93084	2.07743	2.24378	1.48974	1.77809	1.76081	1.27085	1.77065	2.13604	1.86097	1.90316	1.21096	1.63681	0.806154	1.24571	0.23631	1.78815	2.26024	0.846808	0.539015	0.349977	0.546001	0.611363	0.246501	2.1235	0.359275	1.636	0.792059
200108	-1.81153	-1.25122	-1.32623	-0.78489	-1.98163	-1.52787	-0.397565	0.0505166	0.971438	0.995307	-1.72662	-0.595298	-0.183725	-1.03696	-0.474289	0.0229828	-0.418861	-0.298905	0.03614	0.133722	-0.613458	-0.13974	0.334098	-0.215977	0.945825	-0.589255	0.333916	0.540694	-0.325237	-0.932249	-1.5255	-0.95621	-0.0180862	-1.05225	-0.534381	-0.651372	-1.40607	-0.286885	-1.58758	-1.00398	-0.820091	-1.98424	0.641244	-1.97963	-1.3888	-2.03083	-1.67751	-1.17964	0.0360676
200109	0.201145	0.233547	1.3579	0.0383538	-0.388627	-0.709869	0.167977	0.690944	0.407389	-0.049915	1.45726	1.25167	1.3645	1.57879	1.42977	1.43969	0.846373	1.64536	0.645246	-0.765861	1.54435	-1.03483	-1.96262	-0.504466	1.42844	1.25749	-1.14475	-0.749141	-0.213645	-0.86583	1.37734	-0.911983	-0.803272	-0.871644	-0.171473	-0.0358143	0.321396	-1.22329	-0.873926	-1.45642	0.913557	0.00756563	-1.04636	0.218404	-0.389423	-0.459611	-0.379609	0.22774	-0.872979
200110	-2.87956	-2.59086	1.16081	-1.9419	-1.83159	-2.05155	0.389631	1.6536	0.324876	1.11831	1.35624	-1.25247	-0.317794	0.816166	1.05834	0.615822	-1.26719	-0.554525	0.469975	1.64738	1.66453	-0.807422	-1.69611	-1.71796	-2.11936	-1.05014	-2.64732	-2.65608	-2.60799	-2.71887	-2.04739	-2.79907	-2.65534	-2.35402	-2.2374	-1.21767	-0.130254	-1.34742	-0.785438	-0.633667	-1.83784	-1.72024	-0.254415	-1.91616	-1.36749	-0.56105	-1.10846	-0.679048	-0.87161
200111	1.25591	0.912021	1.10693	-1.08807	-1.02907	0.206901	-0.920417	-0.119308	-0.947843	0.198114	-0.805705	-1.07102	0.81754	-1.05797	-0.00654487	0.565071	-1.51332	-1.17232	-0.808212	-0.634345	-1.27761	1.11648	0.899806	0.597895	-0.456637	-0.273745	1.06091	1.28227	1.01357	1.01586	0.642868	1.11377	0.959305	-0.451211	1.51042	-0.343436	-0.39861	1.67982	0.112263	1.63863	-1.10763	0.432012	0.957814	1.05862	0.827378	0.391395	1.33037	-0.41154	0.765741
200112	0.456134	1.75995	2.27454	-0.875951	-0.764042	0.541718	0.543519	0.855913	0.601747	1.45012	1.80696	-3.21116	0.482665	1.05765	0.568986	0.820795	0.27793	0.0727743	0.236069	1.27231	1.00868	-0.632482	0.125442	-0.219283	-0.12228	1.46478	1.52918	0.100225	0.85125	1.95367	1.72295	1.96196	1.37966	0.640285	-0.188627	0.285596	0.353007	-1.1814	-1.3347	0.528305	-0.0723969	0.110171	0.997174	0.224658	-0.459143	-0.73804	0.255321	-0.0655751	-1.96042
200114	-0.57815	3.22967	-2.66123	-1.19891	-3.40071	1.04587	-1.00587	0.94987	1.05488	1.6585	0.0636927	-1.82557	1.15846	-0.102244	0.672951	-1.5035	0.0657103	-0.403171	-0.968464	0.550567	0.737961	1.06705	3.39217	2.69069	1.13996	-0.166469	3.58452	3.38344	3.21526	3.28501	2.73003	3.63072	3.45078	2.65669	1.94129	-0.25329	-0.500691	1.49276	-0.196883	-0.188816	-2.65119	-2.61799	3.39599	2.74715	-2.39429	-1.51385	1.17703	-0.499604	0.336673
200115	-3.84815	-4.60605	-4.97928	0.00519299	-3.05255	-3.74499	-1.42685	-1.78544	-2.08491	-1.42986	-0.563226	-1.73775	-3.47684	0.142932	-2.46332	-1.36956	-1.22622	-0.932477	-1.33478	-1.59167	-1.66859	2.2977	-4.53906	-4.87407	1.24551	1.24038	-6.78903	-6.23834	-6.94514	-5.43667	-5.45341	-8.31777	-8.90177	-0.0802101	-2.26227	-4.96463	-5.11099	-2.35026	2.0045	-2.56462	-3.38897	-3.6556	-3.40912	-3.97861	-2.27123	-1.64752	-2.80086	-0.298621	-3.05666
200116	-4.11446	-3.81523	-4.51617	-3.17312	-2.62858	-3.48628	-2.20198	-2.16205	-2.04375	-2.9046	-2.47917	1.30638	-4.06592	-0.29136	-3.10951	-4.68271	-1.59271	-1.79842	-1.7508	-3.27001	-5.6037	-5.54296	-4.99583	-5.2221	-5.57823	-6.88611	-5.99601	-6.09057	-6.16662	-5.03461	-4.59655	-7.53021	-8.4031	-9.3798	-2.14842	-10.7072	-10.1127	-3.13016	-6.03332	-2.7194	-2.77096	-3.83229	-4.52023	-5.11007	2.25443	2.0419	-2.8502	-3.41721	-6.0812
200118	0.675895	1.4665	-0.0787066	0.500937	-0.0749383	1.8146	-1.57788	1.67857	1.51056	0.0819046	-1.28591	-0.517412	-1.06748	-0.814542	-0.498957	-1.07598	0.217888	-0.678233	1.12966	0.740417	-0.26679	0.446408	0.191123	0.71687	0.292377	0.499147	-0.0867375	1.14641	-0.379838	0.122785	-0.580018	0.193485	0.127502	1.37159	0.277432	0.622798	1.11745	-0.00210528	0.00805573	0.302381	1.22846	-0.281518	1.05894	-1.30561	-0.70334	-0.0978466	0.354307	-0.587172	0.47026
200119	0.138882	-0.16994	0.0623016	-0.114152	0.347794	0.100674	0.126147	-0.0227511	1.13963	-0.100208	0.272501	-0.586598	-0.602743	-0.0607946	-0.606424	-0.99724	-0.579114	-0.696797	-0.222217	-0.357638	0.0958564	0.551851	0.716756	-0.0937427	-0.583154	-0.11798	0.559745	-0.0933891	-0.322075	1.41954	0.188727	0.682655	1.34711	0.813522	-0.21187	-0.481101	-0.369562	-0.246899	0.274704	0.068412	0.822504	1.24609	-0.130643	0.284094	0.285858	0.0457628	-0.455588	-0.546747	0.871994
200120	1.10678	0.983708	2.5321	-0.0819193	1.52772	0.861834	0.557695	0.943035	0.395308	0.282808	1.126	0.450501	-0.874504	0.785954	-0.0942493	-0.197346	-0.187049	0.0905875	0.125843	0.667817	0.865461	1.0969	0.724043	0.470837	0.695986	0.70015	0.282373	-0.217422	0.343534	0.222128	0.363215	0.327128	0.259217	0.0111008	-0.591461	-0.572168	0.365753	-1.3004	0.334815	-1.59711	0.870779	1.61125	0.64865	1.20021	0.0797907	-0.587564	0.822202	0.301971	-0.908781
200121	0.448111	1.57128	1.76994	-0.142017	0.73152	0.952914	-0.358606	2.15708	1.14771	0.443979	1.49108	-1.32929	0.526624	2.1631	1.17459	1.86512	0.835951	0.569339	0.425548	1.43957	1.87413	-0.0565515	-0.0738036	0.31798	-0.909318	1.03282	-0.17786	-0.416757	0.622967	0.755002	1.15046	0.556967	-0.597133	-0.503332	0.0907394	0.291812	-0.0410045	-0.013562	-0.373457	0.0071601	0.459575	-0.0705037	0.438077	2.13591	1.20125	0.42098	0.809367	0.33862	-0.31065
200122	0.252409	-0.270153	0.405927	1.06439	-0.709684	-0.26709	-0.0232534	1.54168	-0.670666	1.25212	-0.632033	0.838902	-1.04642	-0.472023	0.281858	0.125859	-0.553736	-1.59273	0.122085	0.360959	-0.462047	0.858844	0.62723	0.608102	0.431059	-0.802816	-0.904733	-0.387716	-0.0157841	-1.10951	-0.626526	-0.616062	-0.703648	-1.03774	0.689725	0.210078	0.400703	0.797778	0.892386	-1.21179	0.769145	0.742903	-0.40617	0.439632	0.285805	1.73912	-0.0308751	0.515616	0.445888
200124	2.48893	1.72533	0.116454	1.70878	-0.18927	2.51977	-1.1445	-1.75673	-1.70409	-0.99593	-1.02913	-0.433483	-0.966199	-1.01773	-1.07755	-2.19582	-1.21695	-1.35318	-2.62564	-1.46105	-1.08876	-0.932921	-0.246854	-0.474497	-0.784305	-0.905405	0.241781	-0.420359	-0.42668	0.0288646	-0.164811	-0.0987755	-0.204686	-0.556076	-0.646314	-1.41117	-1.4887	-1.29021	-1.2069	-0.612614	-0.128661	1.56135	1.97739	2.09738	-0.33854	-0.170515	0.979859	0.715352	-0.971493
200125	0.0361695	1.55105	2.23939	0.756916	0.869616	-0.235558	1.26545	1.61968	1.76171	0.711024	1.72746	0.0289311	-1.0205	1.61883	-0.307727	-0.903386	-0.110627	0.484029	-0.0841108	1.55845	0.811849	-0.477329	-0.927771	-0.310182	0.260217	0.855439	-0.0174728	-0.771207	0.964705	-1.39288	1.68169	1.23753	0.390041	-0.00853434	-1.37206	-0.374236	0.282741	-1.24885	-0.477773	0.306523	1.04985	2.35105	0.250846	0.0523292	0.438846	0.436146	0.024397	-0.338594	-1.18973
200126	-3.67133	-4.67827	-4.32907	-1.61748	-2.62605	-4.62261	-1.22025	0.0925088	0.611848	-1.12427	-0.424227	-0.560914	-2.17315	-0.287749	-2.19774	-1.55962	-1.68153	-1.98356	-1.79853	-0.772364	-2.15964	-5.33453	-5.84876	-7.28188	-5.0618	-6.5549	-5.14996	-7.89028	-9.00611	-7.39944	-6.52665	-8.65991	-8.12634	-8.89968	-0.68814	-0.886593	0.473088	-3.25818	-5.78751	-2.90778	-3.06175	-3.57443	-4.2314	-4.29732	-1.76014	-1.34703	-3.36599	-2.6607	-0.66814
200127	2.74906	2.38691	-3.65318	-1.20535	2.31802	2.98356	-3.1726	2.20605	-3.21987	2.42278	0.419234	-1.9951	2.98882	-0.492082	2.46349	2.38935	-2.28289	-2.52085	-0.159478	1.92619	1.60544	-2.5894	-3.39778	-2.55552	-2.03488	-2.79023	-4.6415	-2.64709	-3.52227	-2.45337	-3.26762	-2.95513	-3.3713	-1.86468	-0.781774	-2.4609	-2.78592	-2.16908	-0.691018	-1.01394	-2.98048	-3.28424	-2.92821	-3.218	-2.54764	-2.85951	3.05884	2.50826	-0.447291
200128	-1.20745	-0.636892	-4.80374	-0.477921	-2.70977	-0.177737	-0.899848	0.620033	0.478911	0.143074	-1.20942	0.0275718	-0.0516707	-0.663825	-0.30839	-0.675353	-0.645413	-1.46029	-0.521447	-0.403845	-0.763024	-0.362271	0.127702	-0.0146761	0.324635	-0.472233	-0.208077	-0.188428	0.0531771	-0.959483	-0.998894	-0.61037	-0.591254	-0.995779	0.0459886	0.618524	-0.189657	0.00283915	0.62587	-0.286034	-3.23904	-3.64144	-0.119232	-0.676596	-1.26726	-1.47989	-0.429952	-0.472239	0.341377
200129	0.487606	0.185695	-0.467956	-0.233192	0.150346	0.480425	-0.568558	1.18464	0.507695	-0.210171	0.616576	-0.0338905	-1.20117	-0.241064	-0.414052	-0.643155	-1.14573	-1.20109	-1.02077	0.400956	-0.2977	0.0361144	0.133815	-0.367272	0.581866	0.142415	0.139251	-0.196388	-0.51628	-0.127854	0.353575	0.617492	-0.308791	-0.0525657	-0.323605	-0.0994668	0.380279	-0.19382	0.456861	1.12867	0.948732	0.131605	-1.30372	0.0684193	0.278731	-0.141728	-0.28592	-1.213	-0.254608
200130	0.22742	-1.40184	0.438316	-0.444089	0.648472	-0.505343	-0.659428	-0.257062	-1.22996	-0.760294	-3.03161	-0.495986	0.286175	-2.12717	-1.00901	0.338357	0.277072	-0.81147	0.084425	-0.169604	0.278943	0.953108	1.1085	0.446576	-0.57599	-1.87968	0.798826	-0.131556	-0.129379	1.55332	-0.943193	0.436728	0.65906	-0.257277	-0.0436367	0.426641	-0.152771	0.668451	0.6737	-0.025093	-0.637537	-0.73954	-2.01829	0.285272	0.94887	-1.60688	0.245594	0.455149	0.993432
200131	0.900641	2.79866	1.4399	1.62643	-1.61758	1.86377	-1.31375	-1.05323	-2.83843	-3.10315	-1.67913	-0.371642	-4.2573	-1.58316	-2.17711	-3.89818	-1.08835	-0.0812608	-2.18348	-4.04731	-4.15183	-3.31127	-3.06584	-3.2186	-4.49453	-4.41246	-3.18373	-3.68566	-4.05551	-3.20508	-3.41517	-3.43744	-3.67393	-3.45489	-3.35349	-3.52627	-3.35492	-2.44983	-3.07963	3.33891	3.44869	-0.89291	2.82694	3.2041	-2.3396	-1.91954	-0.340452	-0.182474	-3.35492
200132	0.601891	0.0501486	1.0699	-0.930401	-1.10314	-0.469806	-0.708456	0.997505	0.54981	1.38262	0.813489	-2.3509	-0.320272	0.363671	0.483758	0.875067	-0.572616	-0.570602	-0.226283	1.71392	0.175294	-0.697255	0.391415	0.1939	-0.88408	0.310094	-1.22414	-0.553869	-0.0354947	-0.203814	0.145617	-0.582434	0.278965	-0.292833	0.397046	0.38313	-0.196878	0.406609	-1.4609	-0.0290675	1.73786	0.214695	0.529962	1.29858	-0.491722	0.452882	0.665897	0.156997	-0.604047
200133	-2.68721	-3.03447	-0.846069	-1.5895	-1.29478	-2.17977	1.33689	2.03494	1.43416	1.77678	0.239473	1.14342	1.29064	-0.384476	1.06365	-0.575287	0.957991	-0.0774499	1.4955	0.649615	-1.28311	0.212515	1.52715	1.57414	1.05526	0.345407	1.42363	0.378904	0.643643	-0.463496	-0.655999	1.34612	-0.518319	-0.149573	1.13562	1.40929	1.52683	0.660554	1.47829	0.907757	-0.788481	-1.20395	-2.7797	-2.0358	-1.88367	-0.329661	-2.1306	-2.36243	-1.26489
200134	1.35926	-0.286905	-0.515341	0.593695	0.0806131	1.46682	-2.34425	-2.50058	-3.55483	-2.23681	-1.24319	-2.6273	-2.6655	-3.37074	-2.21038	-2.5812	-2.20588	-2.15164	-2.07921	-3.15158	-3.55009	-2.7952	-3.98336	-2.66971	-3.14296	-3.193	-3.77046	-3.31474	-3.39541	-4.12628	-3.63613	-4.45811	-5.09356	-3.53868	-3.48226	-3.82982	-3.33013	-1.38134	-3.05728	-2.39237	-0.636714	-0.124699	-0.770514	-0.619386	-0.746554	-0.596765	-0.128785	0.272479	-3.23444
200135	0.255732	-0.0546868	-0.731174	0.445706	-1.11304	-0.33866	-1.06793	0.157464	0.0873889	1.43971	-0.137818	1.56969	-0.406687	0.085775	-0.100187	0.258676	2.33119	-2.21377	-1.44073	2.41436	1.20561	1.96219	2.40254	1.36055	1.625	0.400588	2.61299	1.96687	2.40751	3.3906	0.911126	2.90944	1.89114	1.381	-0.0237515	2.07548	0.459786	1.38806	1.64789	-1.70841	-0.349541	1.09652	-1.05802	-0.881856	-0.706105	-2.66279	0.0603547	2.17883	0.969945
200136	1.16232	0.922584	-0.145059	0.109632	0.84303	0.962785	-0.708153	-0.128945	-0.90716	-2.53553	-1.00336	-1.21507	0.787403	-0.161282	-1.99474	-1.45129	-1.56402	-0.883643	-1.88063	-1.89663	-0.459213	-0.455198	-0.488053	-0.477253	-2.50775	-0.477341	0.0286845	-0.132162	-0.154016	-0.370851	-0.76818	-0.730111	-0.383379	0.950712	-0.381517	-0.802403	0.319519	0.0955927	-0.712762	-0.830767	0.349162	-0.317046	-0.47734	0.290758	-0.548766	0.643882	0.395525	-0.891903	-0.857106
200137	-0.605257	-1.34014	-1.25253	-1.24727	0.477183	-0.905337	-1.26667	-0.629341	0.799403	-0.680439	-1.59352	-0.779809	-0.124147	-1.08937	-0.763116	-0.419818	-0.412579	-0.0207442	-0.666462	0.849891	0.0673476	0.716787	0.704225	0.40179	-0.479069	-1.73937	-0.250995	-0.423056	-1.10839	-1.02564	-1.91746	-1.64203	0.130891	-0.442985	-0.500625	-0.184067	-0.0327496	0.85672	-0.328812	-0.91019	1.38517	0.893469	-0.968279	-0.205538	-1.04958	-0.626737	-0.594816	-0.575382	0.154394
200139	-0.0522996	0.565996	-0.490963	0.713671	0.59896	-0.269677	0.946531	2.22921	1.1591	-1.69489	-0.671647	-0.0489942	0.680381	-0.332471	1.12783	1.00626	1.11219	0.671906	1.47552	-2.33864	-0.0437728	1.19707	1.38391	1.46694	0.59279	0.30822	1.38557	1.24168	0.895897	0.294486	-0.245478	1.20728	1.59219	1.48069	1.6932	1.97192	2.02476	1.41711	1.10554	1.35985	-0.886762	-0.241946	0.901536	0.278954	0.341293	1.75814	0.0764157	0.883931	1.43301
200140	-1.03326	-0.941375	-0.483772	-0.912977	1.08021	-0.531411	0.642653	-1.11491	-1.28559	-1.73474	-0.360741	-2.75797	-0.81532	-0.740965	-0.905166	-0.762272	-1.72111	-1.22074	-1.52318	-1.63124	-1.73976	0.199887	0.214361	-1.16224	-2.41166	-1.48391	-1.49715	-1.53175	-1.33357	-0.605247	-0.593309	-1.2717	0.256982	-0.653239	-0.914716	-1.9045	-0.574362	-0.5727	-0.208738	0.34771	0.322273	-0.808042	-0.729138	-0.567575	-0.531986	-0.494828	-1.18951	-1.96057	-0.863569
200142	0.506186	0.276826	-0.842252	-0.0866714	-1.00607	0.641433	-1.65426	-1.19446	-2.63175	-1.46816	-1.73893	-1.47557	0.549474	-1.32196	0.0664852	-0.85504	-1.73901	-1.72888	-1.82351	-2.72264	-2.6616	-2.60882	-3.03898	0.909665	-2.77295	-2.96422	-3.23049	1.08265	0.0189167	-3.80815	-3.3816	-3.77555	-3.57256	-2.19389	-0.359912	-2.36928	1.23594	-0.697445	-2.80356	-1.45284	2.07644	0.8461	0.836072	-0.714275	-1.40195	0.699765	-0.0774437	0.788626	-0.313916
200143	0.752979	0.988943	0.915292	0.517731	0.919889	0.901957	1.37939	2.45217	1.54128	1.08731	1.0236	-0.234473	1.16719	2.08676	1.07796	0.0459053	1.51394	0.588481	1.41283	0.446796	0.967205	0.413681	0.309872	0.576964	-0.441812	1.02557	-0.264609	0.191646	0.0181809	-0.45042	0.890345	0.920646	-1.0063	-0.510417	0.340626	-0.330924	0.85895	0.37763	0.583159	0.0110911	0.943426	0.447011	0.646795	0.831883	-0.11156	0.0735844	0.823272	1.0002	-0.481834
200144	-1.03209	-1.76228	-1.1587	-1.19187	-0.414244	-1.10306	-1.34637	-0.340025	-1.55658	-0.315754	-0.591024	-1.19284	-1.19375	-0.893637	-1.00489	-0.837389	-1.47352	-1.10162	-0.943273	-0.789948	-0.941152	-0.582282	-0.718648	-0.679496	-1.14044	-0.867622	-1.31442	-0.968416	-0.961124	-1.01944	-0.870783	-0.823805	-1.07407	-0.819778	-1.31067	-0.854245	-1.11196	-1.16101	-0.514964	-1.1922	-0.731849	-0.281137	-0.626473	-0.69885	-0.0384296	-0.618145	-0.831696	-0.894961	-0.715953
200145	0.122121	-1.03847	-1.50664	-0.734728	-1.61644	-2.06695	-0.390963	0.262461	-0.176723	0.911322	-0.63827	-0.921485	-0.572115	-1.7051	-1.19152	-0.370033	0.0439951	-0.558767	0.26045	0.207096	-0.222429	-0.973489	-0.992814	-0.189675	-0.182491	-0.180068	0.376094	0.948384	1.06862	-0.0311843	-0.078351	-0.571808	1.18149	-0.410825	0.414657	-0.624975	0.757756	0.240013	-0.458912	-0.20631	-1.70372	-1.64738	-1.13725	-2.1479	-1.80196	-1.38571	-0.583262	-0.424628	-1.31443
200146	-0.510204	0.914283	1.50984	-1.90351	0.0226401	-1.02879	1.47797	2.81801	2.62482	3.22645	2.18188	-0.819034	-0.164935	1.08472	0.303907	-1.30268	0.644051	0.171217	0.0442889	0.971462	0.76164	-0.558955	0.0444999	0.132892	0.93075	1.66989	1.05023	0.817878	1.1899	0.370969	0.983564	0.727234	0.653053	-0.165783	-0.194598	0.0810344	0.377245	-1.23963	-0.809874	0.440347	1.95489	1.52661	1.94918	-1.69861	-0.19342	-0.484412	0.0659763	-0.118152	-0.88605
200147	-2.25562	-4.85247	-2.05114	0.0646182	-1.53299	-1.89244	1.4037	2.3765	0.297264	1.28887	0.556842	2.43848	-0.337264	-0.794463	1.07826	-0.330531	0.765119	-0.452969	1.71925	-1.62569	-0.211318	-2.44949	-2.81396	-2.51917	-0.769701	-2.49134	-2.78054	-1.9685	-2.64364	-1.99175	-1.7693	-2.3502	-3.28024	-2.52437	1.5049	1.1202	1.46137	0.224752	-1.70222	-1.66095	-1.77469	-3.13666	-3.11418	-2.59515	-1.05803	-0.248986	-2.00078	0.863225	0.503362
200148	-0.339568	0.315057	1.36298	-0.691432	-1.79778	-0.456245	0.218068	1.69085	-0.782256	1.01052	1.49729	-0.640217	1.16479	1.5872	0.644831	0.586126	0.872344	1.52224	0.806258	0.952909	1.29211	-1.98873	-2.20624	-1.65949	0.0531919	1.32201	-0.578189	-0.929477	-0.29356	-0.991645	0.762581	0.346608	-0.91034	-1.15804	-1.45896	-1.08552	-0.989948	-1.42245	-1.84374	-1.16016	0.573992	0.0111482	0.375441	1.11017	-0.305993	1.10382	0.917046	0.510564	-1.49595
200151	-0.147458	0.139417	1.31245	-0.128453	-0.169136	-0.193605	-0.101922	1.57386	-0.174024	0.62238	1.17465	-0.601781	-0.196602	0.841354	1.38881	1.27581	-0.115051	-0.0505474	0.286973	1.57026	0.770716	-0.428344	-1.20402	-0.699939	-0.152743	0.774504	0.89332	0.375536	0.423573	0.580296	1.70421	1.15829	0.576198	-0.459181	-0.790088	-0.436069	-0.451714	-0.983114	-0.433336	-0.751258	-1.59074	-0.332074	-0.0638137	0.505755	-0.788562	0.434976	1.01878	0.0113445	-0.233373
200152	-1.3201	-2.48321	-1.37752	-1.52692	-1.50194	-1.26082	-0.558343	0.751168	0.742127	1.03438	-1.3446	1.41315	-0.16672	-1.11708	-0.175487	-1.48361	0.220301	-0.117726	-0.0562304	-0.00746062	-0.123406	-0.732389	0.965671	-0.611246	0.930309	-1.10963	-1.67036	-0.534316	-0.634909	-1.81751	-1.33616	-1.00786	-2.23275	-0.993722	1.67603	-0.401678	-0.462438	-0.0813013	-0.47266	-1.51842	0.277146	0.849957	-0.448955	1.65076	-1.51982	1.06937	-0.578034	0.101325	0.903147
200154	0.826922	-3.8585	0.225699	1.62624	0.740566	1.51896	-0.17949	0.735184	0.0815355	-0.188804	-0.0886612	-0.548552	-0.688766	0.0497292	-0.473218	-0.377881	-0.272598	-0.754879	-0.527228	-0.0438535	-0.457074	0.756051	0.536663	-0.328758	-2.78088	-0.478196	0.478855	-0.165013	-0.457553	0.437309	-0.125386	-0.533073	-1.61913	0.681461	1.0326	-0.0975732	1.4739	0.572165	0.539324	0.184914	0.385947	0.926736	-3.75403	-6.41927	0.976757	-0.284454	0.658291	-0.264186	0.23155
200155	-0.155985	-0.578988	-0.600488	0.961679	0.799706	1.40297	-0.101924	0.955035	0.572134	-0.519039	0.425018	-0.515051	-0.15604	-0.184644	-1.12046	-0.252649	0.47309	0.347221	0.318878	1.28775	0.757327	0.665709	0.407923	0.651761	-0.320784	-0.12059	-1.38647	-0.263945	-0.204847	-0.431674	1.15745	0.286257	0.183077	-0.129321	0.669734	-0.768154	-0.23477	0.326954	0.60178	1.84701	0.586477	1.65098	-0.25587	1.31655	1.32669	0.288261	0.287597	-0.430255	-0.536853
200156	-0.594463	0.188576	0.202576	0.246274	-0.0320471	-0.0881738	1.94315	1.05091	-0.347906	1.57535	0.672248	1.25728	-0.510305	-0.319036	-0.466107	-1.28947	-0.597935	-0.586692	-0.692742	0.809447	-0.165775	-0.0297526	-0.499453	-0.817213	1.17433	0.0871423	-0.558604	-0.335363	-0.394327	-0.756676	-0.410368	-0.144034	-0.492863	-0.433456	-1.79194	-0.3076	0.166322	-0.507187	0.160615	-1.01807	1.53634	-0.126887	-0.17343	-0.153754	1.71816	-0.215411	0.323053	-0.189971	-0.230553
200157	-2.18609	0.066477	0.267588	-0.104785	0.113697	-0.608823	1.13738	0.999108	0.0718185	0.943795	0.935921	0.0499192	-0.331481	-0.00963964	-0.113217	-0.0503449	-0.0807496	-0.119926	0.016401	0.550918	-0.134166	-0.364331	-0.557042	-0.293957	1.01128	0.46828	0.221444	0.808286	0.402482	0.579115	1.03538	0.811601	-0.179229	0.758957	0.133283	0.33088	1.01436	-0.21343	0.0632872	0.242416	0.437344	-0.150271	-0.0916739	-0.0189669	-0.110582	0.0307095	-1.08216	-0.921102	-0.497989
200159	-0.546593	-1.94364	-0.895891	-1.48925	-2.1752	0.902567	-0.082098	0.153081	0.268516	0.13748	0.335162	-0.0892666	-0.118128	-0.137123	0.24365	0.33139	0.199142	-0.346291	0.00431284	0.681456	0.783994	0.435184	0.723209	0.519665	0.226292	-0.756566	-0.697342	-1.10116	-0.0369593	-0.519396	-0.772351	-0.496373	-0.796123	-1.34422	-0.306139	-0.404812	-0.355983	0.121982	0.977931	1.29342	-2.02109	-3.32421	-0.570494	0.560424	-0.840898	-1.96159	-0.508782	0.474696	-0.0199226
200160	0.711063	0.746978	0.274562	0.490509	0.699973	1.36804	0.195913	-0.0831759	0.539874	-1.61134	-0.483132	0.398315	0.582255	-0.0760948	0.241533	0.807817	0.144849	0.510432	0.632659	-1.02764	1.53039	1.27429	1.38092	1.50629	0.430321	0.291091	0.157753	0.049621	0.40775	0.549811	0.0424211	0.290568	1.5585	0.507614	1.09597	0.671775	0.189092	1.47403	1.5585	1.14144	-1.18694	1.39043	0.534633	0.547824	-0.174956	-0.606518	0.836274	0.0597994	0.890914
200161	-3.15777	-5.84424	-3.18511	-2.94041	-3.41531	-3.90006	-2.93786	-1.62825	-2.79343	-1.17868	-2.92708	-2.92622	-0.828205	-1.34233	-1.17863	2.22458	-1.34109	-2.3731	-1.56236	-1.52338	-2.93072	-3.61479	-3.4048	-4.02846	-3.25369	-3.57735	-3.91015	-3.30649	-3.60073	-3.73331	-3.52699	-3.62987	-3.58839	-3.58297	-3.4216	-3.20096	-2.94342	-2.94314	-3.59177	-3.78253	-3.36936	-3.3616	-3.87265	-4.38133	-3.38468	-3.0999	-3.341	-2.876	-3.24832
200162	-1.17643	-0.982894	-0.0366606	0.540338	0.0964831	0.406586	-0.922315	0.747943	-0.164745	0.132869	0.246425	-1.31502	0.643699	0.519615	0.0728514	0.0131327	-1.04216	-0.802621	-0.438191	-0.0591781	-0.233521	0.551725	-2.26003	-2.37926	-0.199102	0.348127	0.230288	0.817518	0.430539	0.958314	0.34666	0.106877	-1.88517	0.228285	-0.229093	-0.591346	-0.689069	-0.766231	-0.076955	-3.72138	-0.383445	0.618606	-0.252555	-0.883068	0.11868	0.0814201	0.290794	-1.21469	0.104658
200164	-1.42339	-1.52211	-2.15154	-0.684229	-0.64141	-1.52295	-0.751403	-0.0188759	1.40951	0.556886	-0.967206	-1.02463	1.23077	-0.193314	0.729358	1.17405	-0.185207	1.098	0.436212	0.622458	0.953226	0.657968	1.75662	1.45676	-0.963068	-1.97031	-0.124925	-0.281856	-0.226709	-0.894571	-1.74661	-0.387519	-1.54431	-0.874373	1.25859	0.0123394	-0.636674	0.488941	0.248921	-0.32264	0.671598	0.369518	0.227647	0.572789	0.095093	0.915951	-1.12143	-0.207218	1.17412
200165	0.92172	-0.0679985	1.18912	0.210394	0.483089	0.0907431	-0.368036	1.06901	-0.570214	0.770603	1.65039	-1.37772	0.737997	1.23482	0.360491	-0.0935565	0.206189	0.207686	-0.144976	1.7583	1.97785	0.688184	-0.305785	0.167551	0.425533	1.47208	1.59135	0.58725	0.226394	0.253593	1.50215	1.51477	-0.479035	0.351471	-0.495803	-1.01772	-1.13095	-1.08273	-0.0869074	0.234824	-0.499655	-0.0643342	0.67093	1.31695	-1.72317	0.216686	0.438132	-0.0410249	-0.0880444
200168	0.333618	0.649208	-0.110789	0.143946	1.03218	-0.35199	0.522599	1.94967	1.25533	1.36299	1.82679	-0.116094	-0.158323	1.17093	1.02194	1.375	0.0653718	0.264845	0.282656	0.528189	0.557616	-1.18076	-0.7717	0.382797	0.700296	0.775749	0.0113283	0.683427	1.26728	0.131323	0.478584	0.502072	0.154573	-0.0561818	-0.231632	0.330405	0.339136	0.466475	-0.602275	0.380011	-1.01833	0.684583	-0.0557531	0.344362	0.517505	-0.205922	0.427091	-0.0572707	-0.910716
200170	0.0130586	0.668215	1.199	-0.0385026	-0.541438	0.426271	-0.505021	1.1935	0.140951	0.762411	1.27015	-1.23616	0.692253	1.35748	1.63714	1.36124	-0.649687	-0.363849	0.119393	1.13214	2.18582	-0.384009	-0.0594264	0.43168	-0.419581	0.852035	0.507977	-0.704241	1.07349	0.117458	0.429002	0.286288	-1.77509	-0.137107	0.458602	-0.387602	-0.49314	0.112945	-0.646557	0.159972	-0.0106167	0.289753	1.24345	0.89839	-0.892716	-0.24709	0.688057	0.206319	-0.431641
200171	2.39789	0.874776	-0.176573	1.84402	2.08223	1.42648	0.25096	1.11385	-2.02187	0.436233	0.56496	-0.78135	1.20048	1.06438	0.605136	1.00425	-0.273691	0.706672	-0.607952	1.70523	1.38765	1.03587	0.238954	0.61603	-1.19089	-1.30441	-0.34303	-1.05543	-0.518613	-0.42267	-0.343794	0.119702	-0.645502	-1.79754	-1.24634	-1.56751	-1.76755	2.28463	1.25852	0.167485	-1.52505	0.630298	0.554743	0.989295	1.51496	1.20125	0.471036	1.12721	-0.44123
200172	-3.17274	-3.02559	-2.79005	-1.15154	1.09133	-2.73369	0.837561	0.0531288	0.570349	-0.240584	-2.02614	-0.940872	-2.22849	-2.53324	-1.6876	-2.27194	-2.25944	-1.74322	-1.03841	-1.18452	-1.65416	0.39774	0.38584	-1.36252	-1.77293	-2.09082	-0.472927	-0.313807	-2.82602	-0.12478	-2.15798	-1.32666	-0.157114	-0.00485195	-0.159838	-0.657057	-0.0568065	-0.513514	-0.236835	-0.470956	-3.60166	-2.94641	-4.43378	-2.7079	-1.40526	-1.59514	-4.44448	-3.51078	0.279893
200173	-0.573841	-1.34588	-0.362397	-0.211333	-0.219215	-0.21421	-1.15151	-0.410608	-1.38426	-1.12149	-0.100823	-0.46997	-0.283049	0.00452744	-0.749568	0.184792	-0.729753	0.0684662	-0.993499	-0.373832	-0.728416	0.202947	-0.372795	-0.26694	-0.283121	-1.00093	-1.96466	-2.00294	-1.08149	-1.50391	-0.46847	-0.608654	-1.39133	-1.33289	-0.8372	-2.11817	-1.48212	0.0246963	0.146328	-0.20821	0.414598	-0.202929	-0.615444	-0.273368	-0.170187	0.453887	0.0287292	-0.212292	-0.0258697
200174	0.600479	0.129835	0.0522304	-0.426596	-0.837847	-0.840613	0.755235	1.80465	0.653215	1.58282	-0.355245	-0.0643635	1.56545	0.360637	0.821728	-0.279444	1.28961	1.19309	2.03285	0.748368	0.293997	-0.38442	-1.05342	-0.26544	0.958784	-0.292791	-0.92289	0.504347	0.716351	-0.793157	-0.632694	-0.387606	-1.13952	0.26955	1.54498	-0.844105	0.0314694	0.96977	-0.536958	1.24717	0.509085	0.640339	0.443867	0.149733	-0.357689	1.73854	0.439486	0.433575	-0.69131
200177	-0.996056	-0.448169	0.323097	-1.29553	-0.292794	-0.646528	-0.757308	-0.018	0.333212	0.440253	-0.38501	-0.539665	-0.918849	-0.839616	-0.803039	-0.507678	-0.466726	-1.44586	-0.148717	0.252978	-0.0516689	-0.769324	-0.961046	-0.742621	-0.274132	-0.184422	-0.278295	0.0512879	-0.524558	-0.712862	-0.312782	-0.376235	0.335906	-0.35399	-0.668784	-0.57409	-1.32611	-0.0396618	-1.00967	-0.262374	-0.991857	0.290983	0.325034	0.423898	0.00508589	-0.278722	-0.0247508	-0.0317572	-0.365146
200179	1.89577	2.38992	2.42951	-1.5933	1.34654	1.359	-1.73945	-1.09417	-2.27976	-0.158972	-1.15799	-0.873592	-2.02434	-1.91855	-1.78735	-0.904002	-2.092	-2.05292	-1.78822	1.13619	-0.0761918	1.15141	-0.40234	-0.908564	0.381316	0.361885	-0.0562922	0.495537	0.582341	1.28648	-0.656205	0.883925	2.43134	1.14553	-1.20883	-1.42971	-1.88902	-1.14974	-0.849472	-0.67791	1.06309	0.822446	1.43514	1.50762	1.02685	-0.699654	1.56872	-0.704107	-1.68879
200180	0.336718	0.440578	0.182088	-1.0646	1.58404	0.618634	-1.22242	-0.646946	-1.1708	0.660095	-0.257426	-0.475276	-0.660667	-0.314976	-0.756294	-0.0168915	0.268318	0.114472	-0.74527	-1.18531	-0.405058	-0.0439219	-0.323642	-1.18174	-0.289968	-0.385591	-0.357575	-0.951494	-1.64021	0.285278	-0.254628	0.15979	-0.00438139	-1.25374	-1.80501	-2.9396	-2.7725	0.452393	-0.640071	-0.417486	0.160671	-0.759084	0.815707	0.135878	0.302098	-0.380893	0.918995	-0.00252113	-2.003
200182	-0.170154	0.586361	1.24552	0.0874575	-0.51039	0.0835601	0.0760067	0.316828	0.510412	0.900573	0.0505714	0.353362	0.330137	-0.0453256	-0.193782	-0.699361	0.494783	0.28455	0.722372	0.962541	-0.229276	-1.06742	-1.14917	-0.865371	0.553374	0.299096	0.197644	1.30685	0.521132	-0.785716	-0.0939073	0.348289	-0.498369	2.07418	-0.953529	-1.29062	-1.66115	0.121627	-1.3448	-2.01767	0.813028	0.712379	1.1261	0.345766	-0.188668	-0.532291	0.0244133	-0.804161	-1.03441
200183	1.34764	0.787791	1.57155	0.125412	0.214204	0.226251	0.740559	0.348527	0.449635	-0.241164	-0.136324	-0.203872	1.92449	0.732506	0.322239	0.829438	1.24138	2.26255	0.34671	0.067259	0.246552	0.73864	-0.058938	-0.205926	0.189441	-0.129824	-0.514807	-0.171803	-0.428651	-0.897245	-0.276277	0.602186	-1.31309	-1.40454	-1.9224	-1.84248	-2.21628	0.909023	0.416578	-0.225697	-1.32534	1.27796	0.681176	0.760388	0.436423	1.52764	0.276915	0.0512884	-0.845687
200184	0.951634	0.666669	0.507409	-0.269926	-2.41251	-0.32416	-0.129495	-0.104631	-1.02326	-0.0691594	0.334343	-0.538622	-0.664594	-0.180498	0.251872	0.37832	-0.414889	-0.25147	-0.204703	0.448825	-0.592271	-0.146221	-0.628659	-1.5309	-0.279952	-0.0545819	0.19	0.000547018	-0.967664	0.882666	-0.358224	1.00767	-1.0746	-2.02634	-2.14298	-2.00142	-2.84223	-0.612635	-1.02159	-1.20746	-0.0694143	-0.829881	0.503774	-0.103082	-1.45867	2.71225	0.435399	-0.69876	-1.34248
200185	-1.91704	-0.612668	0.729509	-0.713162	0.490013	-0.499802	0.97392	0.927383	-0.809687	-0.332552	0.857191	-3.00462	1.94521	1.21724	1.1712	1.42954	1.01737	0.22548	0.730108	1.36119	0.68272	-1.17868	-2.04077	-1.01504	-1.00691	-1.10638	-1.52472	-0.297988	-1.19719	-1.54311	-0.587568	-0.867261	-2.37681	-2.51785	-0.812746	-1.9674	-2.09139	-0.0749126	-1.6545	-0.350735	0.652273	1.09474	0.542054	-0.0965632	-0.0284227	-0.059942	-0.545734	-0.263917	-2.48149
200186	0.924119	-0.110679	0.918743	1.33722	1.41766	2.09311	-1.46596	-2.24061	-2.68604	-2.73775	-0.42528	-1.00788	0.492893	0.374157	0.953371	1.63925	0.203777	0.743	0.876461	0.742965	0.559157	0.564644	-0.208182	0.16069	-0.0757777	-0.188523	-1.70225	-0.344739	-1.6728	-2.54903	-1.5925	-1.64881	-3.24089	-3.04551	-2.0031	-3.08553	-3.8961	1.16324	-0.240798	-0.829013	2.35282	0.109768	1.3122	1.09137	0.0398442	0.954987	1.80562	1.88553	-1.02788
200187	1.13965	-0.640472	0.39659	1.25896	2.10572	0.890969	-0.413787	-0.956799	-1.5378	-1.555	0.205321	-0.3566	0.400397	0.414751	0.636321	0.453011	-0.487162	0.346545	-0.400262	1.11817	0.218486	0.189197	-1.62327	-1.44915	-1.44993	-0.650425	-1.75326	-1.50634	-2.59522	-1.63331	-0.607291	-0.474289	-2.12223	-1.7685	-1.56027	-2.96732	-3.27109	-0.0476746	-0.353239	-1.12066	1.3716	1.20623	0.185451	1.71899	1.21419	0.381137	0.393454	-0.245646	-0.55437
200189	-0.157539	-0.241316	1.00423	-0.822366	0.44062	-0.368574	-0.0682704	-0.571504	-0.192611	-0.493356	-0.182998	0.427715	0.726752	-0.864101	1.06494	-0.437238	0.144925	-0.786381	0.0564684	-0.501382	-2.20051	-2.09769	-2.39212	-2.33808	0.253366	-1.67808	-1.84683	-1.60258	-3.02364	-1.96753	-1.67704	-1.23459	-3.21776	-1.25066	-2.52233	-2.52406	-3.01022	-0.919165	-2.90786	-0.580132	-1.32333	-0.235048	0.534574	1.09574	-0.0209544	-0.580675	0.542995	0.173527	-1.60269
200190	0.93704	0.0172503	-0.0107516	0.956911	-0.219527	0.512864	-0.502315	-0.794767	-2.29301	-0.926165	0.736268	0.620341	2.12958	1.22803	1.43636	1.97718	0.827107	1.29573	2.23369	0.97337	-0.206353	-1.87225	-2.40167	-2.26507	0.380973	-1.08313	-1.17996	-0.40151	-2.49683	-2.37439	-2.20523	-1.56481	-2.14034	-2.75993	-2.77301	-3.08992	-3.75363	-0.207834	-1.66992	-0.17251	-0.0186293	0.276775	0.134553	-2.0781	0.766698	-0.453308	0.256735	0.189175	-1.75379
200191	2.38438	0.0425868	0.795912	2.10331	1.88531	1.06944	-0.0129223	-1.57683	-1.77242	-1.52311	0.433778	0.456282	0.816243	1.63755	0.322203	1.58211	0.140175	-0.421991	1.4215	2.0861	-0.391794	-2.10729	-2.52565	-2.65823	-1.47102	-3.05141	-3.28568	-0.847381	-2.97667	-2.96935	-2.27699	-2.15898	-3.31081	-2.94701	-2.95383	-3.61023	-3.32239	-1.38892	-3.10224	0.976419	0.194477	-0.425146	-0.113602	0.369362	-0.274773	0.981837	0.295944	-0.328819	-2.53733
200192	-0.63615	-0.293938	0.595167	-1.03428	-0.347076	-0.619404	-1.16792	-2.76587	-2.66917	-2.05258	-1.5128	0.693372	-0.592004	-1.42768	-2.41516	-1.67762	-1.47944	0.201884	-1.96271	-0.651882	-2.24576	-3.11034	-2.66737	-3.08052	-2.46307	-2.69302	-0.744636	-2.65841	-2.97177	-2.31271	-1.92031	-1.76134	-3.05603	-2.83328	-1.01229	-2.9155	-2.97044	-1.98635	-3.50394	-0.271739	-0.995889	0.715928	-0.483498	1.34026	0.255357	0.00264285	0.893383	1.30672	-3.01443
200193	-0.0547898	-0.102563	0.771085	-0.0630639	-0.039559	-0.588089	1.69769	-2.83833	-2.33631	-3.11906	-2.28148	2.29398	0.802776	-1.6526	-2.01181	0.180976	-0.829393	1.76935	0.273592	-2.25519	-2.45667	-3.04607	-2.44244	-3.03335	-2.7146	-2.9347	0.506035	-2.36438	-3.18562	-1.31425	-2.3396	-1.80007	-3.19738	-2.7707	0.201882	-2.40709	-2.9697	-2.06574	-3.54115	-1.37196	0.936449	1.92984	-0.74242	0.714515	-0.973144	-1.13232	-0.149719	1.64149	-3.00722
200194	1.41079	0.505173	1.30308	1.64497	1.1726	1.82903	0.0565009	-2.36675	-2.93621	-1.46702	0.418256	1.21613	-0.223782	1.05464	-1.66366	0.538499	-0.732053	1.35166	-0.116332	0.607527	-1.31414	-2.59236	-2.35353	-2.72352	-2.54945	-2.55093	-2.13097	-2.64226	-3.10834	-2.32892	-1.31426	-1.69718	-3.51164	-3.01488	-1.33208	-3.04895	-3.28634	-0.960077	-3.22907	-1.31225	1.13055	1.42502	-0.715211	2.00707	1.28297	1.53984	1.21776	1.95241	-3.23509
200195	0.445186	0.0575381	1.07076	-0.0449191	0.234403	1.11094	-0.272967	-2.97628	-3.02121	-2.8494	-1.10154	2.15709	-1.38843	-0.571604	-2.38616	-0.5537	-1.21273	1.53564	-0.458237	0.138054	-1.99633	-3.05078	-2.79525	-2.87488	-2.64791	-2.79598	-1.53544	-2.93128	-3.4199	-2.38266	-1.97806	-1.79404	-3.54838	-3.2869	-2.00335	-3.26994	-3.50618	-2.19591	-3.48133	-1.84699	1.18	1.2757	0.0910278	1.94574	0.596019	0.672592	1.76355	2.06762	-3.22069
200196	-0.287272	-2.02918	0.606315	-0.562046	0.233041	-0.394949	-0.499067	-3.45073	-2.06675	-3.27395	-0.875	2.03289	-1.33242	-0.824893	-3.24831	-0.152751	-0.0157573	1.93996	-1.93462	-0.0016355	-2.74007	-3.3487	-3.37334	-3.37188	-4.15813	-4.77787	-3.24316	-3.55047	-3.8367	-3.45613	-3.30563	-3.35586	-4.11147	-4.32407	-2.37717	-4.6907	-4.48271	-1.06791	-3.36756	-1.41098	1.26299	0.923273	-0.750631	1.57142	0.969094	1.07765	0.681052	1.51254	-1.87186
200197	-1.61021	-0.497672	-0.0908322	-0.243	0.028236	-0.240412	-0.125955	-2.51732	-2.50974	-1.84614	-1.24322	0.475062	-1.13856	-0.804307	-2.25264	-1.03596	-1.02021	0.967229	-1.19188	-1.14177	-1.58816	-3.31629	-2.76938	-3.12249	-2.46219	-2.76177	-1.13549	-2.31361	-3.06234	-2.03435	-1.98679	-1.60718	-3.22867	-2.77579	-0.621375	-2.66445	-2.86752	-2.1993	-3.66128	-1.42339	-0.103856	0.593609	-1.11617	0.668	-0.486792	-1.40263	0.937	1.0239	-2.84238
200198	-0.518686	0.375184	0.6934	0.278886	-0.235031	0.310942	0.00951775	-2.64243	-2.55385	-2.40585	-0.618266	-0.163724	-0.7048	-0.578404	-1.7506	0.0629041	-0.496448	1.51934	-0.480311	0.293526	-2.04047	-3.20641	-2.90188	-3.19857	-2.8396	-2.79783	-1.65129	-2.66383	-3.25949	-2.60727	-2.16826	-2.19885	-3.40925	-2.99765	-1.72502	-2.98614	-3.18497	-1.59208	-3.57576	-1.97001	1.56492	1.36422	-0.0390631	1.37817	0.236308	-0.266173	1.10048	1.32651	-3.24719
200199	-0.733162	-0.529379	0.410982	-0.0140569	1.01809	-0.795133	0.330737	-2.92056	-2.71799	-2.02259	-1.96551	1.75372	0.216535	-0.907749	-1.98242	-0.0180907	-0.213121	1.8751	0.728926	-1.06752	-2.37581	-3.25078	-2.69339	-3.09264	-2.80322	-3.19831	-1.09862	-2.81082	-3.77236	-2.65102	-2.6216	-2.10308	-3.32719	-3.23381	-0.475104	-3.05841	-3.33114	-2.45591	-3.55745	-0.959428	-1.22084	0.983474	-1.06484	1.27508	-0.20012	-0.0443084	-0.454764	1.15514	-2.8063
200200	0.0480395	0.169304	0.4751	1.34105	1.72288	1.08456	0.671908	-2.30649	-2.55303	-1.59042	-1.26096	1.14197	0.258457	-0.640912	-1.02956	0.743517	-0.0306407	1.38383	0.481827	-0.834747	-1.6261	-2.68133	-2.20874	-2.67922	-2.28632	-2.65352	-0.4165	-2.39116	-3.0385	-2.12489	-1.91748	-0.907422	-3.12704	-2.79798	-0.0767311	-2.56484	-3.03207	-0.244192	-2.9722	-1.3311	-0.167969	1.54359	0.688688	1.03789	0.446905	0.990699	1.10087	2.00121	-2.76947
200201	0.26101	-1.10845	0.725298	-0.496132	0.722413	-0.57772	0.766807	-2.43964	-2.48191	-2.06284	-1.39804	1.59484	-0.515529	-0.285425	-1.43344	-0.545623	0.268864	1.82259	-0.291938	0.0381561	-1.58844	-3.19506	-2.52918	-2.90743	-2.61191	-3.01006	-1.48069	-3.21729	-3.47223	-2.61563	-2.07437	-2.04763	-3.32148	-3.13105	-1.07253	-3.00427	-3.03	-2.38708	-3.49494	-1.34612	0.195824	-0.375657	-1.56151	1.15169	1.19234	0.803493	0.150927	1.12351	-2.76425
200202	-1.60321	-2.29429	-0.0867365	-0.363148	0.35217	-0.255842	-0.779154	-1.62271	-1.94521	-1.80779	-1.09149	1.92728	-3.44149	-1.4775	-2.44895	-2.24274	-1.31562	-0.570743	-2.53691	-1.6056	-3.71858	-3.56358	-2.52985	-3.91562	-2.76722	-3.49079	-1.90306	-2.86781	-3.83252	-3.2111	-3.23323	-3.20086	-3.21379	-3.02416	-1.48524	-2.38292	-2.5176	-1.50963	-4.17776	0.179926	1.26239	0.958652	-1.64687	1.17354	-0.465147	0.877681	-0.0656111	1.00429	-2.79743
200203	-1.25593	-2.51746	-0.565666	-1.53602	-0.224413	-1.04966	-0.065363	-1.85806	-1.31553	-2.73441	-2.34666	0.738986	-1.8878	-1.89205	-2.49678	-1.43994	-0.643697	-0.950724	-1.55174	-1.58768	-3.12149	-2.93538	-3.21363	-4.18909	-3.01345	-4.50928	-1.58782	-4.45252	-3.35652	-2.89243	-2.49073	-3.01468	-3.07265	-4.36175	-1.39462	-3.84732	-3.20564	-2.56912	-3.98014	-0.69651	0.526142	0.140882	-0.90688	-0.528244	0.295308	-0.380426	0.110031	0.314153	-3.43185
200204	0.548152	0.232238	0.258037	0.0700439	0.875209	0.807876	-0.112338	-1.86252	-2.48134	-1.04955	-1.64754	1.318	-0.213273	-1.3774	-2.23331	-0.296074	0.0281479	0.547832	-0.136049	-0.383041	-1.758	-2.76944	-1.95414	-2.63574	-2.20032	-2.85675	0.0963554	-2.77513	-3.11998	-1.98165	-1.86308	-1.65186	-2.87242	-3.15004	-0.64275	-2.37622	-2.76283	-0.0750581	-3.01101	-1.40876	-0.809955	0.438229	-0.271328	0.973741	1.25374	-0.356392	0.562485	1.59251	-2.18365
200207	-0.746191	-0.0928379	-0.189098	-0.241531	-0.273086	0.252982	-0.392345	-1.73666	-1.50953	-0.0249332	-0.914018	0.432977	0.415298	-0.560361	-0.479822	0.520559	-0.848597	0.0607429	-0.084221	0.736912	-0.0574417	-1.01297	-1.11236	-1.38637	-0.3358	-1.49901	-1.24604	0.146054	-1.62669	-1.66698	-2.30919	-1.11999	-2.09886	-1.13285	-0.61902	-2.0589	-2.64089	-0.629438	-1.55	-1.53183	0.58368	0.339927	-0.0112488	0.148184	0.211405	0.0921636	0.215008	0.329468	-2.21064
200210	0.60311	0.876904	1.01709	1.14895	-0.211283	1.30489	1.75977	1.42767	1.39008	0.369318	1.82059	3.13507	1.09449	1.47045	1.2197	0.936936	2.02411	1.10678	1.58266	-0.81189	0.729157	-1.97871	-1.77347	-2.00261	2.03802	0.53491	-1.33497	-0.29342	0.61387	-1.49837	0.156174	-0.777079	-1.85756	-0.518994	0.0957024	-0.308275	-0.494142	-0.382573	-2.21405	0.799007	0.247304	0.846953	0.544042	1.22186	0.97091	1.04028	1.12836	1.1546	-2.45467
200211	-0.936497	-1.45697	1.63918	-0.381114	0.593422	0.442898	0.630271	-0.697883	-0.807849	-1.67862	-0.262587	-0.606176	1.65737	0.901364	0.600985	1.30494	0.959187	0.583891	1.39431	1.31658	0.352898	-2.11022	-2.47645	-2.68545	-1.11671	-1.18864	-1.85255	-2.37761	-1.79664	-1.80452	-2.02219	-1.47038	-2.68149	-1.36755	-0.744759	-2.24272	-1.94815	0.253258	-2.14305	-1.25791	0.959569	-0.257286	-1.14681	0.339629	0.252805	-0.0738426	0.0314763	0.095419	-1.92377
200212	-1.02056	0.10021	-1.03988	-0.895439	-1.39154	-0.171825	0.255719	-0.424973	-0.235741	1.19459	0.279359	-0.140186	-0.17595	-0.233363	-0.563685	-1.57403	-0.292496	-0.26534	0.0591413	-0.130209	-0.728981	-2.16334	-2.55048	-2.23797	-0.225052	-0.937402	-1.95875	-1.45793	-2.13307	-1.49351	-0.753741	-0.294209	-2.19748	-1.55695	-0.615385	-2.52443	-2.30236	-1.07599	-2.5129	0.20269	-0.659393	-0.155967	-0.784541	-1.09799	-0.599697	-0.828301	-0.856949	-0.907329	-2.34656
200213	-2.10373	-0.218407	-2.76736	1.56758	-0.380058	2.39313	0.317787	-0.0723865	-1.62462	-0.367138	1.65076	2.02276	1.58329	1.37015	2.01815	1.40067	1.66972	1.66667	1.99497	1.9957	0.795047	-4.50118	-4.70234	-3.302	-3.42875	-3.41097	-3.41856	-3.28054	-3.36982	-3.68509	-3.43768	-3.83885	-3.98246	-3.3437	-3.41808	-2.32266	-2.52677	-3.79517	-3.00583	-2.95645	-3.13762	-2.22061	-0.980088	-1.82888	-0.764164	0.197215	2.33706	1.89959	-2.44033
200214	-0.451357	0.217885	0.322214	0.0738652	1.08617	0.798	-0.460908	-0.753288	-0.617337	0.447765	0.559928	-1.77232	0.428999	0.72154	0.462806	1.36989	0.27373	0.593726	0.404223	0.859914	1.58269	0.382279	-0.0994707	-0.0987324	-1.28166	-0.602578	-1.34878	-0.383765	-0.766788	-0.358241	-0.446046	-0.682489	-0.959819	-0.918689	0.113214	-2.20736	-1.95136	1.26311	0.0842922	0.142656	-0.987066	0.677489	-0.497266	0.274848	-0.326817	-0.161503	-1.33153	0.104874	-1.5412
200216	-2.6839	-1.55308	-2.23258	-0.794864	-2.62068	-0.773989	0.116478	-1.09149	0.820705	-1.95036	-0.991671	0.766437	1.27323	-0.181683	-0.735036	0.0290618	0.0685898	0.244442	0.0118782	-0.540394	-0.38854	-3.11488	-5.04719	-3.28113	-2.88632	-2.23556	-3.41451	-3.53389	-3.1782	-3.73928	-4.24681	-6.03069	-3.98472	-0.378876	-3.02489	-1.49277	-1.43253	-3.11053	-3.19424	-3.49553	-0.69448	-0.375173	-1.80458	-1.91383	-1.0166	-0.245514	-0.648732	-0.337188	0.365318
200217	-2.5901	-1.54257	-2.2616	-0.894396	-1.92993	-1.19359	0.0600202	-0.87822	1.53807	1.10306	-1.79401	-0.34752	0.637487	-1.28323	-0.201157	-1.6588	-0.466766	-0.712684	0.00799724	-1.4231	-1.7662	-2.79998	-2.96456	-2.41702	-0.92453	-2.174	-2.61887	-3.16294	-3.37775	-3.20809	-3.16699	-3.44402	-3.42243	-0.78076	-2.0078	-0.967319	-1.20348	-2.69256	-2.99112	-2.62388	-2.09055	-1.11302	-1.59342	-2.21028	-1.90302	-1.70139	-0.0516496	-0.1601	-1.15451
200218	0.848534	0.41446	0.959861	0.671962	-0.00486384	1.39224	-0.0978188	-0.133026	-0.805226	-0.465838	1.52207	-0.309155	-0.673191	1.23854	-0.459265	0.710239	-0.89222	0.60807	-0.920817	0.52815	0.992625	0.38684	-0.756453	-0.62471	-0.6162	0.931893	-1.41084	-1.37718	-1.18909	-0.0630714	1.38609	-0.404078	-0.680751	-0.671469	-1.08198	-2.06532	-1.92062	-0.0541665	-0.074378	1.32571	0.0403144	1.16183	-0.606046	0.486701	-0.594321	-1.15132	0.831116	0.0260213	-0.481674
200219	-0.184426	-0.254302	0.441212	-0.602619	-0.114382	-1.33051	-0.0892222	-0.0479105	0.284629	-0.513165	0.587036	-2.23173	-2.14676	-0.222689	-0.299537	-0.76649	0.368	-0.41543	-0.293514	-0.0788691	-1.67957	-1.44094	-1.90436	-2.00264	-1.31245	-1.7157	-2.95358	-2.25936	-1.48156	-2.36551	-1.96682	-2.78195	-3.06425	-2.62183	-0.983559	-2.81131	-1.32085	-1.72732	-1.56676	-0.780965	-0.431427	0.774983	0.0150472	0.705413	-1.06334	-1.28484	0.204942	-0.338609	-2.11768
200220	-1.26256	-0.795706	0.0132127	-1.76422	-1.97459	-1.84126	1.55834	1.81322	1.72907	1.91877	0.732941	0.268839	0.384663	0.196871	0.134668	-0.0296247	0.653821	0.878769	0.692843	1.51728	-0.683451	-2.16708	-2.00294	-1.74381	0.126156	-0.525722	-1.69256	-1.88769	-0.0943998	-2.19533	-1.14203	-2.31662	-1.61515	0.303082	0.309322	-0.434627	0.767764	-1.92078	-2.2026	0.201809	1.75446	-0.243617	-0.764262	-0.500584	-0.984822	1.25729	-0.710407	-1.17885	-0.843349
200221	0.911949	0.426833	-0.400436	-0.297283	-0.707242	-0.00554074	-0.497922	-0.970098	-0.512697	-1.06968	-0.628711	0.227569	-0.129453	-0.926224	-1.02964	-1.00385	0.0746854	-0.181811	-0.686817	-0.0583291	-0.118458	-0.5231	-1.44945	-1.44386	-0.499962	-0.911892	-1.64945	-1.5966	-1.56934	-1.20946	-1.32147	-1.57186	-1.20595	-1.19849	-0.19765	-0.901609	-1.08097	-0.364101	-1.12361	-0.851736	-0.322958	-0.463869	0.0908347	0.177818	-1.00124	-1.31804	0.117375	-0.0100068	-0.191455
200222	0.649425	-0.0133182	0.15031	1.7471	1.28929	0.900913	-0.562328	-1.05056	-1.0248	-1.28563	-0.587201	0.790142	-0.681344	-1.47785	0.151448	-0.633635	0.771967	0.146343	-0.977594	0.00718038	0.715639	-6.17577	-4.07267	-3.95848	-3.32364	-2.78155	-3.01991	-2.73496	-2.59822	-3.80247	-4.25306	-3.95115	-6.97991	-2.48316	-3.18011	-2.60616	-2.34569	-5.58964	-3.20517	-3.40291	0.361854	0.7301	0.732418	1.07283	0.269606	0.206988	1.31082	1.32932	0.431116
200226	-0.68222	-0.87245	1.30182	0.359933	0.285832	0.154728	0.791823	0.663868	1.33287	1.3047	0.866127	0.224739	1.97216	1.36116	1.17493	1.4905	2.22717	2.21743	1.58344	1.22923	0.82456	-1.18532	-1.70372	-0.283076	0.792652	0.563568	-0.164816	0.20928	0.201134	-1.52229	-0.103756	-0.27853	-2.15973	-0.979396	-0.233925	-1.26223	-1.00092	0.57482	-1.31567	-1.10532	0.764322	1.73036	-0.0789148	0.170212	-0.00706872	1.07939	-0.518509	-0.330355	-1.66082
200227	-1.73396	-1.53756	1.94802	0.148529	-0.00852726	-0.356052	0.910259	1.68585	0.50784	1.77146	1.45058	0.127314	1.04641	1.17596	1.10769	0.0007218	1.48147	0.612067	1.52533	0.712406	0.751339	-1.32645	-1.31538	-0.455239	-0.102586	0.924086	-1.7116	-0.174605	-0.375602	-1.51528	-0.132828	-0.3637	-1.95917	-0.0751916	0.322992	-0.167181	-0.176319	-0.116807	-0.485137	0.41173	2.98263	2.01202	-1.74418	0.108293	-0.152956	-1.25084	-0.465243	0.276753	0.685734
200228	-0.515288	-1.70601	-0.810873	-0.118005	0.20635	-1.52181	1.11481	0.801374	1.61879	1.43406	-0.30364	0.620274	0.968193	-0.708346	0.563478	0.116884	1.12216	1.09138	1.8481	1.16006	-0.00827591	-0.295885	0.576551	0.301735	0.79706	-0.326527	1.06687	0.623448	0.513223	0.254881	-0.364295	0.129485	0.6823	1.42395	1.24229	1.26391	1.31605	0.105052	0.274085	-0.111602	0.434066	1.12681	-0.367865	0.0118271	-0.720591	0.843229	-1.01512	0.175978	0.497817
200229	-1.02929	0.167552	0.311769	-1.33866	-0.788469	-2.6636	1.14332	0.368509	0.85092	0.927524	0.780191	-0.271659	0.273724	0.120362	-0.262963	0.145737	-0.231741	-0.61153	-0.313881	0.23152	0.28019	-1.07542	-1.53908	-1.16569	0.0341957	0.550132	0.257304	0.57131	0.514951	-0.398953	0.300234	0.600298	0.421215	1.22211	-1.02798	-1.1928	0.248043	-1.14725	-1.91338	-1.48978	-1.2666	-0.519171	-2.18188	-1.31131	-1.74048	-1.87918	-1.29033	-1.21728	-1.27422
200230	-0.843698	-2.02328	-0.36957	0.216936	0.405069	-1.58921	-0.515493	-0.959311	-1.42117	-0.74405	-0.156262	0.180513	-1.10615	0.243492	-0.910312	-0.452427	-0.460458	-0.653347	-0.373055	0.0713597	0.605787	0.253286	0.477555	0.339435	-1.07612	-0.581415	-0.575695	0.108864	-0.612121	0.431827	0.427203	0.192372	-0.270258	-0.599037	-0.0348144	-0.678291	-0.90399	0.291056	0.871843	-0.175141	0.238023	0.359592	-1.13421	0.0371356	1.09272	0.796642	-1.89149	-0.549065	0.534485
200231	-2.11564	-1.67146	-0.854089	-0.489214	-0.334967	-2.23925	0.145449	0.546048	1.01528	-0.223114	-0.35338	-0.343204	-0.472729	-0.0479993	-0.240285	-1.429	-0.431585	-0.6557	-0.679289	-0.390443	-0.989311	0.237714	-1.11836	-0.900887	-0.873887	-0.732046	0.0693927	-0.551668	-0.626398	0.296212	-0.17506	0.0730069	-0.0956184	0.660543	-0.14423	0.359232	0.154388	-0.452497	-0.0138645	-1.78429	0.0720474	-0.806394	-1.42611	-1.25295	-0.547425	0.636245	-1.90412	-1.51639	0.527964
200232	1.37874	0.811601	1.29547	1.17226	0.836115	0.575838	-0.196896	0.660385	0.552269	0.858325	0.207146	0.469718	0.546064	0.310002	0.708493	1.10778	1.58643	1.01899	1.42431	-0.714946	0.379044	0.60873	-0.337639	-0.0134454	1.30575	0.712578	-0.173987	-0.662402	0.78795	-0.5694	1.0852	0.37906	-1.1079	0.511456	0.726706	0.0271323	-0.585519	-0.158164	0.152887	0.85751	-0.651756	-0.510392	0.218874	1.15555	0.593036	0.0556975	0.139203	0.507546	0.293502
200234	-0.743915	-0.0809417	-2.13054	-0.702339	-3.17852	-1.23727	-0.509821	-2.26481	1.13687	-2.49113	-1.79385	1.84313	-2.05056	-1.84834	-1.38256	-1.63437	-0.591266	-0.803259	-2.04878	-3.13969	-3.17416	1.48923	-1.43713	-1.1313	0.608431	0.339075	2.19944	1.34604	0.890513	2.87877	0.572177	2.81317	2.73978	3.23846	0.395106	0.924115	0.60197	0.373286	1.03025	0.268608	-1.4117	0.788638	-0.446573	-0.802539	-0.650274	-1.10154	-0.834724	-0.28316	0.477971
200235	2.16973	1.20667	2.36554	-0.626177	1.61069	0.583042	-1.61376	-1.67938	0.57884	-1.53655	-1.85305	-1.83769	-0.81925	-2.60917	-2.28134	-0.0147086	-2.37842	-2.15943	-1.9297	-0.472759	-0.555906	-0.255492	0.535237	1.32689	-0.402491	-1.41841	1.45474	2.16043	1.8809	1.11363	0.424386	0.45406	2.02491	2.08397	0.721354	0.378354	0.39481	-0.0165302	-0.430602	-1.12374	1.64768	0.663522	1.53791	1.8754	0.580379	0.702141	-0.153822	-0.648417	1.79536
200236	-0.611431	-0.471639	-0.191977	-1.44139	-0.266934	-1.95165	-1.99857	-0.777512	-0.417007	0.541741	-0.0793845	-1.18956	-0.505672	-1.08162	-0.678211	-0.659791	-0.762145	-0.4533	-0.226595	1.83273	0.69187	-0.59732	-0.666512	-0.680381	0.355823	-0.0218731	-0.682329	0.284001	0.601818	-0.313454	-1.11229	-0.878301	0.465096	-0.861469	-0.487622	0.266079	0.474066	-0.485269	-0.862969	1.1137	-0.828965	-0.00136015	-0.336222	0.269403	-0.129181	-0.510284	-0.265341	-0.842142	0.235916
200237	0.811411	1.49307	0.413511	0.153092	0.808807	0.31327	-0.1859	0.622798	-0.16571	0.459695	0.67096	-0.955904	0.386618	0.332951	0.583502	1.19324	0.37773	-1.16914	0.249215	0.854082	0.0339597	-0.411767	0.221176	0.849226	-0.114397	0.751137	0.370839	0.203354	0.372841	2.35606	1.10788	1.16259	0.465354	0.122714	0.733732	0.159074	-0.276984	0.152832	0.00737119	-0.844457	-1.1221	0.201895	-0.0369976	-0.0465485	-0.24136	-0.132687	0.493484	0.872424	-0.142582
200238	-0.610244	-1.243	0.507102	1.11442	1.91271	0.992925	-1.50657	-0.0418674	-1.08711	-0.396829	-0.853781	0.808387	1.18021	-0.242865	0.851155	-0.107687	0.729682	0.327501	0.529427	-0.183385	0.036144	1.92588	1.61997	2.34946	0.646935	-0.460789	-0.605687	-0.660733	-0.480667	-1.16541	-0.568403	-1.07742	-1.18846	-1.46792	0.100748	-0.412068	-0.280616	1.92084	2.41552	-1.09595	1.02658	1.34439	0.918793	1.21408	1.33097	1.27029	1.02547	1.00397	1.09468
200241	-0.513615	-0.817774	1.22811	0.705541	-0.265102	-0.981248	2.46198	2.40242	2.39468	2.23198	0.471521	-0.084545	1.48588	1.47939	1.23335	1.6784	1.41362	1.18608	2.23477	0.523228	2.354	-0.0883456	2.00939	0.72642	-1.60084	-1.40224	-0.752488	-1.29113	0.0197553	-1.23574	-1.34315	-1.31866	-2.04952	-0.669197	1.40127	0.141647	1.05051	0.241455	0.662092	0.933247	-0.33595	-0.985187	-1.58019	-0.221197	-0.31282	0.528911	-1.05618	0.887119	1.08993
200242	-6.2908	-3.32908	-1.30025	-3.96467	-3.83306	-5.6127	-1.8519	-2.20559	-1.45782	-3.10358	-2.274	-2.81066	-3.47959	-2.52509	-3.47378	-1.73699	-2.56976	-1.50778	-2.514	-3.51323	-3.12702	-2.44945	-2.28934	-1.96221	-3.24954	-2.74518	5.02251	1.49839	0.221333	3.22822	3.61526	4.09239	3.453	4.76588	3.18962	0.241612	0.221581	-2.70382	-1.30868	-2.12446	-1.9371	-0.713743	-1.02432	2.3661	1.17904	0.910204	-2.68748	-1.7541	1.21245
200243	2.42924	1.70332	0.81525	1.24291	1.85942	1.78486	-0.484021	0.137685	-2.59582	-0.210277	-0.3511	0.236649	-0.481643	0.0390403	-0.234455	1.77942	1.90546	2.02114	-1.97911	-0.584785	-0.25228	1.90523	1.96186	0.184276	0.982224	1.08196	3.20916	1.0761	1.954	3.2012	2.11967	2.68667	2.82971	2.69383	1.93454	1.76042	-0.0691618	-0.147209	2.34282	-1.04794	1.62266	1.45502	2.33996	2.47344	0.828082	1.9911	1.85085	3.12217	1.05477
200244	-0.229146	-0.648254	-0.839112	-2.28114	-0.149074	-1.75274	-0.252124	-0.422729	-0.953975	1.86921	-1.89132	-1.6843	1.30794	-1.92505	-0.463614	-0.0218622	-0.0809826	0.818982	-0.89131	-0.291775	-1.7978	-1.0038	-1.17141	-1.50178	0.478294	-0.61532	2.45517	1.46917	0.102392	1.38435	-0.152392	1.11049	1.79491	2.75253	1.75313	1.91566	1.4284	-0.119219	-0.989308	-0.38023	-0.772823	-0.315294	0.562382	0.763227	-1.38974	0.737021	0.408364	1.52481	1.19817
200245	1.94872	2.65329	0.996538	0.0909792	-0.0345457	0.239917	0.352906	0.76872	-0.376732	2.32685	-0.55721	-2.14289	1.39959	0.124976	1.13313	0.720155	-0.266707	0.219403	1.40158	0.398856	-1.44554	-1.12903	-1.3224	-0.87673	-0.121085	-0.21181	1.09733	1.15813	0.639408	0.472031	0.328781	1.33177	0.0110995	1.54404	1.13781	2.04029	0.435125	-0.416703	-1.05227	-1.39102	1.03051	-0.274286	2.57381	0.64786	-0.793227	-0.34853	1.10561	1.30288	-0.181302
200246	-0.529061	-0.608271	-0.0906109	-0.870795	-0.692921	-1.02433	0.622908	0.692487	1.72485	0.960243	0.116233	-3.18347	2.39012	0.953416	1.07184	2.33735	0.711088	0.584434	1.9053	2.80378	1.46812	-0.354815	-0.0332847	0.583108	-0.961754	0.0642194	-0.511841	1.2052	0.0922848	-0.456713	0.17886	-0.802008	-0.825989	1.98787	2.20531	0.922554	1.30452	0.207433	-0.483844	0.75745	0.623274	-0.0899662	-0.168921	-0.515048	-1.34291	-0.866595	-1.14758	-0.732037	1.47401
200247	0.795221	1.36945	-0.141979	-0.646342	-1.57304	-0.156335	-0.930415	-2.02621	-0.934373	-1.43634	-1.46757	1.13327	-0.412703	-1.61606	-2.42263	-2.72928	-0.763408	-0.3966	-2.74018	-0.337693	0.531587	1.61479	2.06228	0.413345	1.48514	0.89515	0.629571	-0.129836	-0.13556	2.03497	0.368899	1.14544	2.65133	1.08324	-1.32214	-0.540912	-0.811775	0.363228	1.4367	-1.64175	-1.46177	-0.083223	-0.46673	-0.15602	0.286104	-1.50848	-0.138152	0.672548	1.15993
200248	-0.377466	-1.14589	-1.1096	-0.638342	1.37005	1.63904	-0.832433	0.304505	1.1288	-0.147685	-1.61062	1.27758	-0.55575	-1.7143	-1.61716	-0.468167	-0.656587	-1.22423	-0.0819884	0.0465004	-0.436942	0.355524	1.64882	1.763	0.338184	-0.840698	-0.291183	1.00275	-0.373261	-0.514696	-0.67273	-1.05618	0.210383	-1.65713	-0.191724	1.56122	0.763047	-0.371782	1.04196	-0.220674	1.83077	-1.09965	-0.887529	-1.03691	0.808376	0.464313	-1.62831	-0.00827873	1.24675
200249	0.720209	-0.267099	1.48524	1.80847	0.832251	0.284923	-0.632965	0.359175	-1.55226	0.18155	0.732003	-0.154264	1.05651	1.59025	1.24803	1.52004	1.62913	1.25	1.10976	0.87289	1.15809	1.46553	0.202917	1.39736	0.42349	1.47163	-0.995544	0.84112	0.803966	-0.662534	0.18674	-0.202943	-1.69392	-1.2544	-0.243295	-0.182031	-1.079	1.11367	1.61911	-0.40227	1.0772	1.36722	0.476799	1.18685	1.74365	1.14713	1.21918	1.25196	-0.474834
200250	0.290389	0.798731	0.62571	1.35797	0.794603	0.780212	2.07612	1.91355	2.13838	1.07839	1.28621	0.728398	1.51248	1.14642	1.11923	1.52025	1.08334	0.564456	1.66335	-2.85099	1.44182	-0.419718	-0.79197	-1.45895	0.671253	1.04003	-0.717105	-1.27895	-0.235032	0.258324	1.3308	0.973359	0.164197	0.933824	1.24026	1.91437	2.20347	-1.21058	-0.815556	1.55695	-0.48019	0.098908	0.260692	0.485518	1.29069	0.517931	0.10914	0.939034	0.0436462
200252	0.0709315	0.0889292	0.57066	-0.207952	-0.864306	-0.0476431	-0.798525	-0.0600786	-2.65976	-2.86747	-1.43314	0.612953	-0.271892	1.00372	0.475055	0.850002	0.568947	0.58928	-0.328491	-2.67312	-2.65155	-2.65179	-1.80851	0.290161	-1.16373	-0.478433	-1.714	-0.849547	0.563619	-1.52879	-0.442045	-2.0843	-1.77854	-1.57414	-0.349403	-1.63186	-0.952548	-1.84173	-1.91032	-1.94322	1.17827	0.460442	-0.0421049	0.673052	-0.835821	-0.624406	-0.0117422	1.00439	-0.580199
200253	0.504226	-1.79913	-0.266797	0.374745	-2.30522	-0.165105	-0.0614609	-0.137928	-0.931796	-1.4238	-0.241318	-0.203095	0.590605	1.00971	-0.788409	0.837733	-0.271988	1.36304	0.444054	-1.82309	-0.984949	-5.36127	-4.74352	-5.1958	-7.1479	-4.76987	-12.0208	-6.15737	-6.53099	-4.6309	-5.28851	-7.76535	-6.50915	-13.2407	-0.399914	-2.47909	-2.23536	1.62902	-5.72434	-3.00403	0.185993	1.13219	-2.4974	-0.453132	-1.22006	-1.04975	-1.40299	-0.0126167	-1.99263
200254	-0.472066	-0.468917	-0.228111	-0.119598	-1.64616	-0.364161	-0.376351	-0.513124	-1.49719	0.720119	-0.166532	-0.4821	0.54853	-0.32051	-0.30846	0.336834	0.6783	0.500201	0.6049	0.584329	1.22439	-0.861364	-0.59535	1.15996	0.0581571	0.0990916	-0.246632	0.902298	0.520794	0.190531	-0.123189	-0.228262	-0.351652	-0.88733	0.487624	-0.211356	-0.188102	0.676914	-0.181346	-1.28994	0.70209	0.571808	0.526986	-0.02232	0.0814048	-0.889188	-0.00389894	0.257297	-0.212673
200256	-0.634634	1.10062	0.251818	0.455303	-1.04826	-1.08354	2.04793	1.4531	0.606521	1.87704	1.47629	-0.364018	-0.222578	1.05754	0.698701	0.681441	-0.322386	-0.264851	0.689316	0.473019	0.107604	-0.596288	-1.17653	-1.59687	0.568474	0.918678	0.273215	0.159749	0.215421	0.898729	2.04863	1.39801	1.25718	0.145502	-1.34318	0.283996	-0.110258	-0.499413	-0.358959	-0.202079	-0.955773	-0.14369	-0.917411	-1.5042	-0.552796	-1.32852	-0.430688	-0.239327	-2.04723
200257	0.112324	0.360566	-1.25353	-0.740674	0.201426	-0.32071	0.354493	-0.229178	0.285083	1.46462	-1.09605	1.0467	-0.449923	-1.05802	-0.325526	-0.49971	0.311775	-0.0492299	0.256094	0.0228666	0.74427	-1.30795	-1.25031	-1.15151	-0.674014	-1.06776	-1.06308	-0.689485	-0.852453	-1.99844	-2.13204	-2.74024	-1.48968	-0.841648	0.8882	1.44838	0.269352	-0.744427	-1.75746	-2.49205	-0.606072	-1.01287	0.790346	0.71854	-2.08789	-1.81861	-0.316562	0.475167	0.979944
200259	0.762928	0.790539	-0.0325276	2.49521	0.159815	2.38832	0.00942958	1.7098	-0.430186	0.380643	0.410919	-0.985335	0.395415	0.545636	0.794319	0.23501	0.542129	0.284442	0.325159	0.867293	0.318293	0.634542	0.282176	0.757434	-0.210289	0.922572	-0.203474	0.503012	0.583434	1.09014	0.623445	1.9377	-0.359405	0.616843	0.922221	-0.25898	0.453486	1.52606	0.763361	-0.328567	0.867085	1.31598	0.585353	-0.0788753	1.20915	1.7695	0.834167	1.11389	1.12941
200260	-0.0544135	-0.186253	-0.174833	0.696182	0.550975	-0.132914	0.438168	1.16485	1.13107	0.532267	0.225161	0.542086	1.07752	0.680221	0.953666	0.672184	0.250667	0.615752	-0.0744112	0.248839	1.10726	-0.104292	0.0886545	0.180811	0.305726	-0.0325442	-0.231927	-0.0143711	-0.213391	-0.108942	0.389551	-0.0926603	-0.234103	-0.624353	-0.520668	-0.0867805	-0.107969	0.144445	-0.0448092	0.204114	1.02015	-0.298702	-0.043688	0.419183	-0.309191	1.88613	-0.254246	-0.281914	0.15165
200263	-0.112755	-1.40471	0.177444	0.442265	1.12572	0.866743	0.461881	0.364837	1.26051	0.596857	-0.149962	-0.632838	0.172844	0.515282	-0.415554	-0.863258	1.21756	0.59766	0.884652	0.743595	1.23793	0.387451	0.389668	0.220684	-0.593407	-0.74488	0.580249	-0.129656	0.287555	-0.106086	-0.299682	-0.236806	-0.00988598	0.423282	0.623796	0.735527	0.569716	0.0900017	0.482657	0.805311	1.75686	1.54636	-0.83469	1.10211	0.683114	0.951716	0.361798	0.434099	0.251884
200267	-1.08535	-0.00211774	0.731639	-0.283313	-0.167394	-1.14978	0.921376	0.860793	1.01645	0.586084	0.659729	-0.280508	0.320174	0.587639	0.465099	0.574553	0.769455	1.72894	0.545179	0.825763	0.497263	-0.873845	-0.481214	-0.528465	0.234862	0.404304	0.660842	0.140215	0.608187	0.45336	0.588373	-0.0869888	0.386768	0.442525	0.809727	0.74528	1.05176	-0.401941	-0.8399	-0.516965	1.47026	0.200859	-0.923685	-0.854545	0.85551	-0.716513	-0.0449464	-0.0271933	0.0506306
200268	-0.515872	-2.9944	-0.116711	-0.00636418	0.277971	-0.179007	0.771484	2.47684	-0.0624825	0.493352	0.26265	0.458425	1.04181	0.604894	0.749684	0.534659	-0.0799128	-0.142936	1.63629	-2.59831	-1.22035	-0.508869	-1.10975	-0.156921	2.83246	3.12345	1.86641	2.83528	2.52804	2.37317	2.77423	2.23613	1.50867	2.07235	1.56555	1.29133	0.678714	-0.0117605	0.312975	-0.756342	-2.52959	-2.35214	-2.42725	-2.19313	-1.25052	-0.618614	-0.837833	-0.740257	-0.462455
200271	-0.0348035	0.541933	0.680194	0.26548	0.912709	0.602633	1.24373	-0.469893	1.23413	0.576172	-0.416438	0.976262	-0.406495	0.851908	0.473806	0.0192936	1.15408	1.31395	0.45896	0.265835	0.486231	-1.96614	1.12934	0.0406371	-0.109805	-0.537526	0.629768	0.515603	0.24792	0.0841601	0.696562	1.01726	2.57017	0.35382	0.630526	2.33696	2.43772	-1.32036	0.0425733	3.33994	0.611128	0.732759	0.847075	0.662678	-1.49765	0.454022	1.42694	1.54013	-0.576137
200272	0.596806	-1.58174	-0.475907	-0.838618	0.301719	-0.817041	-0.111587	-0.834612	0.299527	-0.765367	-0.83892	-0.617529	-1.13383	-1.74064	-1.01517	-1.3127	-1.44574	-1.57376	-1.34714	-0.375676	-0.00900182	1.04275	0.613846	0.301756	-1.25967	-0.84287	0.306773	-0.516501	-0.768247	1.08494	0.111068	-0.150619	1.7377	1.06877	0.0214667	-0.505851	-0.422924	-0.439936	0.893995	0.533182	0.874407	-0.019903	-1.49732	-0.36133	0.284508	-0.951733	-1.75306	-1.32747	0.25754
200273	-3.08974	-1.75742	-0.951158	-0.907273	-0.888522	-2.44569	-0.648882	1.16192	0.160602	-0.341927	-0.602756	-0.967814	0.19896	-0.600596	-0.636053	-0.481942	-0.549227	-0.644643	-0.356285	-1.24783	-1.18729	0.0500569	-0.943016	-0.971638	-1.415	-1.79981	-0.39723	-1.04891	-0.735845	-1.014	-0.688836	-1.03269	-1.28575	0.72126	-0.172122	-0.215837	0.75429	-1.39585	1.15122	0.409052	1.6457	0.0149457	-1.68815	-0.140352	-0.494324	1.43633	-2.09341	-2.27576	-0.252348
200274	0.0436372	-0.813968	-1.50255	-0.487025	-0.136716	-1.33024	0.401068	-1.15169	0.586048	0.337099	-1.79383	-0.164736	-1.20146	-1.83684	-1.42723	-1.05671	-1.45776	-1.17592	-0.545081	-1.32818	-0.231538	1.21824	1.1639	0.228879	-0.931376	-1.75149	1.0068	-0.40305	-0.895343	-0.0397397	-1.65039	-0.130263	1.3713	-0.336591	0.00685245	0.170889	0.876797	0.770991	0.538067	1.72664	-0.905299	-0.228037	-1.40383	-0.844742	-1.09879	0.510163	-0.70329	-1.34072	0.80422
200275	-0.421139	-1.37741	0.064885	0.392969	0.334302	-0.751883	-0.145141	-0.569512	-0.75908	-1.3685	-0.391909	1.01428	-2.28815	0.358129	0.431054	-1.19632	0.513913	1.39184	0.861612	-0.437972	-0.141495	0.54655	0.506329	0.754803	-1.30384	-0.558548	-0.280989	-1.1524	-0.459303	-1.06299	-0.0117818	-0.673981	-1.09976	0.132561	0.998664	-0.953551	-1.36395	0.89394	1.05759	0.45702	-0.34864	1.29882	-2.34369	0.159742	-1.17568	0.795829	-1.28418	-0.272395	0.546701
200276	1.17679	0.312854	1.11634	1.74343	1.16396	1.53909	-0.365605	-1.01841	-0.587404	-0.801195	0.24657	0.803195	-0.0223231	1.17569	-0.066474	0.926828	0.400133	0.557597	0.283311	2.23106	1.27817	2.06827	2.11167	2.38025	1.47343	1.43888	0.407426	0.708805	1.00719	0.199841	1.44659	0.370505	0.933511	0.803893	1.22851	0.412567	0.243262	1.08129	2.64209	-1.17219	-1.58893	1.19894	-1.51365	0.0425527	-0.0301344	0.355324	0.771038	1.71046	1.41197
200277	0.493781	0.589206	1.70275	-0.438118	0.127669	-0.0390062	1.94673	1.18501	0.759621	0.725212	1.05864	1.07017	1.86353	0.732202	0.945005	2.20993	1.59108	2.6392	1.19902	1.87387	2.31463	-1.07172	-0.523934	-0.323492	1.16508	2.34329	-0.168393	0.51968	0.874997	0.119307	1.54065	0.847886	0.719079	0.624992	0.893043	0.493943	0.43699	-0.354475	-1.6305	-0.937309	-0.268222	1.09656	0.757666	0.739677	-0.285855	-0.906973	0.298426	-0.719432	-1.40752
200278	0.0227384	-0.812915	-0.735833	-1.12783	1.14822	-0.0194402	-1.19687	-1.73879	-1.88736	-0.17604	-0.515638	-0.397246	-1.68152	-1.22317	-1.32407	-0.922889	-1.50762	-0.876292	-1.90806	0.146548	0.58978	0.638026	1.17642	0.0494149	-1.1544	-1.49312	-0.20803	-0.993549	-1.20441	1.033	-0.478012	-0.405034	1.60672	-0.395894	-0.390264	-0.870153	-0.196541	-0.170627	-0.0597423	1.99056	1.24123	0.478482	-1.09911	0.0278163	-0.941895	-0.956738	-0.35584	-1.62361	0.901675
200279	0.96725	0.706399	0.992502	1.73453	0.607836	1.38958	0.326479	0.848387	-0.795763	0.388129	1.41796	0.340416	0.717187	1.55224	0.798631	1.18531	1.01349	0.973595	0.57	0.782517	1.59812	1.08153	0.847545	0.961559	0.999515	1.91613	0.630979	0.844135	1.73225	1.28621	1.49885	1.48389	0.0178984	-0.111065	-0.0737649	0.300083	-0.483845	1.01244	1.17791	-0.12884	-0.538158	-0.288491	0.836197	1.0153	1.01329	-0.1571	0.787652	1.31503	-0.837097
200280	0.0199795	-2.28847	-0.364525	0.459606	-1.35208	-0.494357	0.231205	0.432125	-0.918407	-0.884501	0.370948	0.574935	2.28163	0.67842	1.71743	1.24929	0.61031	0.395973	0.31902	-0.19717	0.269054	-1.52112	-1.88308	-2.51087	-2.2349	-1.11913	-3.42152	-2.73149	-2.29342	-3.15479	-0.953534	-2.73245	-2.82816	-1.80716	-0.715765	-1.57016	-1.02917	0.791995	-0.438631	-2.30596	0.758096	1.16473	-1.41663	1.20903	1.61311	0.744561	0.0574287	-0.115326	0.512717
200281	-1.14445	-0.508837	-0.47137	-1.74102	-0.870375	-0.738258	-0.445535	-1.27754	-1.54211	0.350995	0.167447	0.296507	-0.175879	-0.346821	-0.708259	-0.750697	-0.381951	0.0436815	-0.681501	0.218645	0.57782	-1.73764	-1.96045	-1.36095	-0.433279	-0.817123	-2.34555	-1.95517	-1.60492	-1.4377	-0.876724	-1.61143	-1.00921	-1.62288	-1.12679	-1.26293	-0.415117	-1.39961	-1.35802	-1.36448	0.132593	0.28025	-1.21289	0.28238	-1.01202	-1.20196	1.07588	-0.205523	-0.731022
200282	-0.596616	0.849646	0.76048	0.0763923	-0.500996	0.632919	-0.401516	1.36168	0.0493366	1.68919	1.24889	-0.211992	0.091131	0.353935	-0.403199	0.760508	0.46752	-0.27448	-0.13025	0.63873	0.621898	-1.88768	-2.38463	-0.649753	-0.0730594	0.295126	-2.20158	-1.31818	-0.671806	-1.26694	0.139147	-1.32869	-1.3461	-0.305428	-0.7334	0.63096	-0.291581	-0.223057	-1.12505	-0.579151	-1.51994	-0.628912	0.108808	-0.959298	-0.733904	0.216588	1.04376	0.971368	-0.625473
200283	0.0164525	-0.625716	2.08306	0.293762	1.52657	-0.0667046	0.755951	1.24397	0.516602	0.814839	0.540272	0.594005	1.30111	1.17193	0.181547	1.66565	2.15996	1.73316	1.79728	0.515568	0.258036	0.347925	0.232136	0.779752	-0.205663	0.739648	-0.000433772	0.405719	1.57931	0.118834	0.668373	1.4858	-0.0989025	0.970966	1.26859	0.963092	0.0862848	0.352864	0.724148	0.389009	0.605936	1.77743	0.888862	0.251624	0.0917749	1.23308	0.471024	1.13488	-0.136154
200284	3.84718	0.818343	1.98185	-0.195026	2.04806	1.32106	-5.49733	-4.73058	-3.94879	-4.52392	-3.74453	1.9771	-5.29731	-5.2107	-5.86642	-5.40934	-4.75736	-4.78865	-4.58057	-3.15252	-3.93343	-3.00067	-3.47612	-3.69373	-3.6979	-4.7822	1.33756	-6.19132	-9.06571	-2.23152	-2.42788	-3.77242	-3.02547	-6.41975	-1.41357	-3.25752	-3.9542	0.370824	-7.28831	-2.52507	2.42015	2.45766	2.08025	3.56586	3.16435	2.56317	3.83947	2.68572	-3.51199
200285	3.15746	1.63113	0.599241	-0.406397	1.02034	1.47736	-4.14066	-3.76435	-6.18475	-2.98102	-3.27996	2.1608	-6.03131	-4.14346	-6.93624	-4.96629	-3.29564	-4.44671	-5.36358	-3.67806	-6.16622	-3.23076	-3.47394	-3.93054	-3.1557	-3.27676	0.419854	-8.12082	-7.89402	-0.474244	-1.12367	-2.58456	-3.72456	-9.5533	-1.97687	-2.77316	-3.78617	0.475663	-4.98984	0.0188053	1.58241	1.93278	1.47704	2.48268	2.40543	2.10164	2.55003	2.77669	-3.4369
200286	2.12205	0.745067	0.90805	1.45047	1.91474	1.76707	-3.09268	-2.77324	-3.93709	-2.76903	-2.29774	0.489957	-3.64192	-2.97295	-4.04386	-3.73294	-3.12591	-2.8401	-3.35911	-3.25529	-4.38151	-3.07166	-3.07591	-4.24206	-1.5744	-2.07459	2.02775	-4.16258	-4.13917	1.10931	1.29679	0.908873	-1.36181	-5.41652	0.288883	-2.29886	-2.84539	1.51279	-4.25082	-1.15489	1.43674	1.15672	0.805594	2.35156	2.12888	2.31841	1.93123	2.16177	-2.48028
200287	2.34983	-0.335006	-0.223772	-0.58463	1.66654	0.900338	-3.43484	-3.10097	-3.80943	-2.76562	-2.80581	0.455081	-3.81051	-3.55238	-4.63677	-4.09134	-3.55265	-3.49883	-3.51536	-3.47994	-4.77145	-2.91305	-3.13156	-4.35218	-2.24714	-3.08951	1.56576	-4.56255	-4.8063	0.671432	-1.48203	-1.34045	-1.55098	-5.53206	0.145701	-2.51185	-3.06624	1.2457	-4.21301	2.18368	1.98992	0.900027	-0.52275	2.45461	0.977985	2.30938	1.34015	2.12996	-2.45521
200289	2.58509	2.04246	1.41883	0.5184	1.81925	2.27251	-3.17702	-2.78873	-3.82262	-2.61549	-2.70259	1.35067	-3.59156	-3.15315	-4.19638	-4.03639	-3.04268	-3.1196	-3.49437	-3.36151	-4.65392	-3.25127	-3.54721	-4.3116	-2.65174	-2.93021	0.900413	-5.13975	-4.89669	-1.22758	-1.31959	-2.41767	-3.06772	-5.53633	0.424461	-2.6208	-3.25275	-1.00377	-4.70036	-1.4983	0.685345	1.12865	0.416676	2.17174	1.26383	2.00225	2.10134	2.07466	-3.10745
200292	-0.45027	-0.117013	1.09635	1.21464	0.58953	2.35693	-0.536721	0.804715	0.719139	0.337428	-0.996874	0.298252	0.116935	-0.599121	0.793556	0.741696	0.114936	-0.375069	1.84274	0.813738	-0.326214	0.924771	1.0588	0.81689	-0.564279	0.1296	0.753152	0.235844	0.247202	0.239338	0.498065	0.806773	1.15355	1.0188	2.21289	1.95436	2.2347	1.21708	1.53305	1.40294	0.377912	-0.233801	0.880728	-0.285985	-0.465099	-0.496181	0.293864	0.918635	1.76004
200293	-0.00770758	0.532137	1.23805	0.387958	1.40178	1.329	0.306532	1.13149	-0.0594424	1.31721	1.49948	-0.0761722	1.36304	1.62407	0.9497	1.6853	0.655005	0.929205	0.705389	1.50128	1.37025	0.349835	0.636813	0.413751	0.247312	0.708448	-0.487167	-0.280527	-0.190454	-0.144857	1.20406	0.835693	0.274429	-0.931539	0.190112	-0.51413	-0.0140105	-0.158911	0.78605	1.45683	-1.7072	1.99369	1.06253	0.714512	0.656877	0.990317	1.43562	0.846321	-0.90527
200294	-0.0101051	0.245091	1.38419	0.703608	0.076998	0.619453	0.787753	1.5536	0.733065	1.0444	1.9774	-0.469558	0.162575	1.1164	-0.0353278	-0.399085	0.67192	-0.186541	0.672442	1.4448	0.835291	-0.141491	-1.17063	-0.835247	0.408906	1.59	1.26413	-0.241409	0.801573	0.872302	1.76297	0.833759	0.463016	0.766783	0.321001	0.744342	1.77472	-0.836378	0.117629	0.766536	0.0496255	0.649898	-0.569515	0.0706469	0.431093	0.788672	-0.534439	-0.211035	-0.816972
200295	0.712771	0.477437	0.42264	0.969312	1.1483	0.772821	-0.294688	0.269043	-0.483418	0.542519	0.587302	-0.114192	0.26961	0.301689	0.659793	0.545162	0.495559	-0.0868121	0.500146	1.06754	0.810687	0.703148	0.394378	0.791417	0.142689	0.787537	0.551802	0.89209	0.908903	0.32831	0.617988	0.670396	0.156668	0.541968	0.294016	0.145978	0.18458	0.415351	0.794897	0.996022	0.283677	1.19251	0.166073	0.815104	0.749916	0.767909	0.57778	0.104525	0.203753
200297	-1.3794	0.956432	1.27333	-1.98984	-1.39969	-1.64536	0.94055	1.65985	1.33101	1.54726	0.944531	-1.50938	0.69735	0.327965	-0.217387	-0.606953	-0.039974	0.605674	0.793216	-0.528258	1.0702	-2.44622	-2.34672	-0.905484	-1.13645	0.0451352	1.2629	1.31105	1.1279	0.184108	0.797026	0.572234	0.916979	0.472241	0.935645	0.733063	1.06914	-2.30725	-2.91114	-1.50633	-0.663331	-0.877771	-0.188874	-0.123021	-1.35556	-0.781219	-0.659624	-0.588971	-0.941422
200300	0.156019	-0.345027	-1.09601	0.038378	1.63646	1.10058	0.330532	0.490578	-0.0522833	0.683647	-0.119258	0.0730268	-0.222572	-0.575229	0.0836771	0.256571	-0.680075	-1.00061	0.013149	-0.225317	-0.270029	1.04533	1.1548	0.968036	0.470735	0.0226486	-0.345557	0.311041	-0.21453	-0.41693	-0.35123	0.0915264	0.093488	0.315583	-0.23585	0.672218	0.263168	0.332229	1.38786	-0.349152	0.124635	-1.22588	0.174084	-0.23815	-0.941801	-0.221063	-0.245125	-0.196069	1.11906
200301	-2.94388	-3.8729	-7.93799	-0.424802	-2.52857	-7.90852	1.78596	0.139459	0.733855	1.03948	1.55004	0.312766	0.728278	1.19173	0.174509	0.765429	0.867406	0.883904	0.988818	-0.456166	1.13324	-5.98547	-9.91834	-7.58015	-4.39942	-8.11894	-14.9283	-10.6982	-18.7978	-17.0267	-12.6125	-8.92253	-13.6056	-18.1131	-9.87695	0.955371	0.578637	-6.88492	-6.76309	-3.6744	-2.88621	-3.8807	-7.25634	-8.39426	-2.991	-3.43998	-4.63095	-1.79421	0.00776552
200302	-4.13944	-3.86809	-3.92622	-1.47053	-3.44857	-4.65167	0.969147	0.93926	0.855277	1.2144	1.42457	1.26087	-0.64253	2.10907	0.612544	0.339729	1.40882	0.732531	2.0331	-0.0737777	0.952234	-4.04382	-4.51047	-5.01457	-6.79665	-5.01588	-4.48366	-5.32819	-4.46743	-6.60698	-4.02574	-4.26334	-4.06405	-5.19653	-3.74226	0.698729	1.04439	-4.13886	-4.65512	-3.774	-3.32654	-3.59314	-2.41987	-4.01567	-3.39558	-3.2182	-3.3318	-3.17861	-0.950574
200303	-2.11098	-0.648747	0.573875	-0.906877	-2.65457	-1.67298	0.00728318	-0.724183	-0.409028	0.401181	0.743585	0.742069	-1.25126	-0.0160946	-0.758413	-1.32929	-0.797346	0.41471	-0.756765	0.100157	-0.524164	-2.46769	-2.0741	-1.81124	-1.01511	-0.869531	-1.85617	-1.91695	-1.42559	-1.43201	-0.25618	-1.94157	-1.90196	-2.10482	-1.31975	0.148723	0.134712	-1.20349	-1.27868	-0.711346	-1.73845	-2.09083	-0.901452	-0.268424	-1.5685	-0.681873	-1.29457	-0.529771	-0.80515
200304	-1.17568	-0.528617	-1.12408	-1.14504	-1.15097	-1.335	-0.138935	-0.820394	0.0606902	-0.237805	-0.998574	-1.69683	-0.729568	-1.05467	-0.734987	-0.0899231	-1.44036	-1.0002	-1.4589	-0.237123	-0.481253	0.299216	0.404766	-0.652245	-0.922035	-1.02048	-0.261979	-0.49703	-0.658457	0.0216193	-1.26511	-1.12452	0.147752	0.322226	0.764535	0.460466	-0.108721	-0.962479	-0.340362	-0.496999	-0.735842	-0.320273	-0.548675	-0.380717	-1.4425	-1.17117	-1.74361	-1.17464	-0.0868266
200305	-0.719381	-0.358489	0.52898	-0.245261	-0.54577	-0.292039	0.104483	0.72006	1.36469	-0.0600395	-0.193156	0.321362	0.159366	0.335137	0.28326	-0.537864	0.576445	0.731642	0.709195	-0.257061	-0.255399	-0.567879	-0.823972	-0.248156	1.36941	0.177492	-0.0260545	-0.667907	-0.166693	-0.759082	-0.182419	-0.272655	-0.633549	-0.682394	0.356798	-0.23473	0.560331	-1.07501	-0.318517	-0.170524	0.818527	-0.303182	0.484095	0.152215	-0.442529	-0.19275	-0.599367	-0.691036	-0.167571
200308	-0.561069	-0.503013	0.0382317	0.263656	0.592524	-0.119292	0.465044	1.00677	0.761506	0.427148	0.515095	-0.118452	0.273151	0.593261	0.37603	-0.121292	0.687759	-0.520677	0.177069	-0.424067	-0.546556	-0.513155	0.105136	0.56371	-0.298724	-0.37123	0.463276	0.625335	0.504258	0.0540826	0.736794	1.23942	0.47613	0.0564711	-0.769778	-0.448754	-0.560432	-0.0932733	1.17509	1.01345	1.1524	0.55756	-0.0449255	0.538385	0.966009	1.11301	-0.461433	-0.253395	-0.881425
200312	0.0577388	0.58026	1.37632	0.178322	-0.257247	0.480237	1.76379	1.4649	1.29188	1.48203	1.58097	0.69637	0.292249	1.43247	0.901707	0.0724382	1.10337	0.943597	1.5397	1.5405	0.865645	-1.21614	-0.205816	0.391563	1.38888	2.06466	1.14403	1.21057	1.27261	0.34113	1.87406	1.07515	0.632735	1.58101	0.0425072	1.59095	1.68036	-0.53631	-0.0439219	0.848216	0.766577	-0.0805523	0.572218	-0.824254	0.750517	-0.0176951	0.64855	-0.284061	-0.870859
200315	2.45335	1.13398	1.63066	1.31955	1.63807	1.83882	1.83428	1.47723	-0.342623	0.945419	2.37259	1.7291	1.7163	1.93534	1.69853	1.58297	2.74579	2.92898	2.21576	1.15085	1.47249	1.3071	1.3088	1.82944	2.37351	2.89665	1.50702	2.76057	2.38436	1.81319	2.2587	1.81439	1.1575	0.949119	0.866608	1.709	1.25313	0.732794	1.94606	0.68015	-1.02852	0.618332	1.01508	1.82554	-0.412086	0.119791	1.7622	1.83118	-0.129334
200316	-0.930536	-0.716913	-0.16536	-0.0451603	-0.425804	-1.00734	1.4554	0.462529	1.74327	0.430993	-0.334775	0.0402827	-0.323683	-0.281086	-0.0985992	1.19074	-0.0555443	-0.317642	0.255545	-0.759603	-0.782585	0.102383	-0.141943	-0.00206767	0.628606	-0.0126053	1.86757	1.73587	1.58322	1.17969	-0.098416	0.202623	1.15431	1.60644	0.129933	1.26647	1.41952	0.173076	0.0444088	1.61	-0.694532	-1.30258	0.359927	-1.4094	-0.484856	-0.813166	-0.91722	-1.08919	0.780624
200317	0.604248	0.0132081	-0.560073	-0.0159666	0.0140699	-1.18321	1.12878	0.331487	1.30785	0.662505	-0.643264	-0.649072	1.09386	-1.15432	1.20257	0.70303	0.285827	1.02038	0.833598	0.880754	-0.0475796	0.179994	1.08192	0.493822	0.268028	0.0462571	1.22258	1.3764	1.18282	1.17153	-0.27005	1.58421	1.59803	1.38403	0.364102	1.67758	1.17582	0.407237	0.0411844	1.22071	-0.352166	-2.88029	0.360481	-1.07613	-1.22714	-1.05126	-0.807331	-1.13755	0.905171
200319	-0.82574	-1.86792	-2.32983	-0.807449	-1.24484	-1.11844	1.49905	0.135586	-0.98473	-0.0918155	0.147232	1.22874	1.60341	0.333356	0.718488	0.960886	1.32118	1.17299	0.392813	0.36346	-0.719539	-0.448836	-0.167163	0.295567	-0.672112	-1.95168	0.293935	1.15227	-1.07014	-0.136114	-0.0243794	0.451162	-0.458971	0.376637	-0.62552	-1.45291	-1.20145	0.940147	0.797651	-0.629361	-2.46171	-2.0444	-2.54822	-2.31287	0.330396	-0.00289174	-1.40591	-1.38757	-0.844945
200321	-4.45193	-4.88041	-4.65681	1.00277	-2.3163	-4.94972	-0.598046	-2.08401	-0.873699	-0.741015	-1.75215	-2.23011	-0.619247	-1.84531	-1.66803	-0.455727	-0.396823	-1.6386	-1.03483	-1.55423	-1.65988	-4.72904	-6.87363	-6.89672	-5.57617	-6.01242	-8.02502	-8.91229	-8.62229	-8.06266	-6.46896	-8.25817	-7.66006	-9.38935	-4.96039	-9.72746	-8.95115	-3.81087	-5.06947	-2.4169	-2.72719	-3.49529	-4.24748	-5.18731	-1.42931	0.37524	-4.06553	-3.71683	-6.80444
200322	-3.1729	-3.32712	-7.14099	-0.24318	-2.40645	-3.91966	1.32184	1.19824	0.678977	0.916451	-0.785613	-2.03734	-0.877708	0.0987728	-0.22085	0.0109345	0.128192	-0.0665468	0.116709	1.12289	0.37957	-3.93593	-4.53388	-3.72454	-3.28058	-5.19135	-3.96742	-3.23042	-4.33125	-3.33434	-5.73508	-5.11368	-3.79286	-4.1516	-2.86197	-6.01119	-4.61479	-2.65379	-4.79581	-3.81128	-3.28727	-4.64249	-3.28785	-3.32501	-2.23313	-1.50132	-3.26393	-3.31362	-3.66874
200323	-1.01786	-1.57877	-1.151	-1.03713	0.905205	-1.55536	-1.47611	-1.368	-0.621373	-1.43512	-2.14215	-0.994926	-0.0372928	-1.931	-1.59202	-1.31103	-1.33271	0.204349	-1.31888	-0.655185	0.0588869	0.852136	0.881776	0.636322	-0.814907	-1.94559	-0.0867375	0.333255	-1.02816	-0.789552	-1.28358	-1.1083	1.42448	0.288976	-1.05483	0.55996	1.05488	0.606109	0.655572	0.224676	-0.393129	-1.50047	-0.905292	-0.668391	0.746815	-0.17461	-0.663315	-1.08501	1.10943
200324	-0.741815	-1.04845	-0.305327	1.07597	0.380456	0.457594	-0.621683	-0.302383	-1.28265	-1.18569	-0.0496374	-0.439329	-0.973636	0.510386	-0.505838	-0.413359	-0.312849	-0.556767	-0.193007	0.68785	0.893954	1.50721	1.4601	0.647855	-0.663041	-0.511075	0.0570779	-0.683466	-1.38508	0.305375	0.294641	0.0343432	0.457773	-0.322677	0.841032	-0.263395	-0.063937	-0.233236	1.2409	0.379819	2.14727	1.02971	-0.672032	1.20539	0.250343	0.614507	0.194506	0.00367975	1.21678
200326	-2.80624	-0.87038	-2.41711	-0.918726	-2.91463	-0.98199	-2.96716	-3.34406	-3.21981	-3.53268	-2.73498	-2.72304	-3.02551	-2.08097	-2.91914	-2.88899	-2.85008	-2.38706	-3.03835	-3.66799	-3.86212	-2.77463	-3.35309	-3.20815	-2.85561	-2.86325	-0.876117	-3.59387	-3.05453	-1.4585	-0.238799	-1.27101	-1.6878	-2.48107	-3.00922	-2.79441	-3.28347	-2.79836	-2.37685	-0.961225	-1.26318	-2.65239	-2.99776	-3.60151	1.65971	-0.0597254	-2.16649	-2.86307	-2.46321
200328	1.03031	0.829273	-0.0622774	0.611365	0.184879	0.761706	-0.566893	-1.582	-0.474971	-0.32874	-1.31283	0.463202	-0.00934671	-1.538	-1.83	-0.0799196	-0.809929	-0.0126115	-0.79657	-0.564266	0.0796367	1.9569	0.76377	0.398866	0.263297	-0.42074	-0.866334	0.495551	0.330926	0.497679	-0.186043	0.216585	0.684331	-0.692379	-0.0161207	1.0548	0.272388	0.510366	1.11419	-0.131031	0.404071	-0.130204	1.36614	0.754336	0.236652	1.36246	1.00944	0.146045	1.48763
200329	-0.355998	0.292423	0.754113	0.606072	0.557032	0.377929	0.319762	0.159379	0.323918	0.732767	-0.330857	1.93068	0.656216	0.457957	1.97974	-0.225492	1.96407	2.06461	2.65426	1.05374	1.96248	-0.0369776	1.57596	2.21322	1.12636	-0.0534761	1.92438	1.52519	1.77589	0.318502	0.470908	0.539351	1.76506	0.0259222	1.78957	2.21454	1.52714	0.333986	0.857919	-0.241507	0.0814608	0.365461	0.08429	0.121872	-1.07251	-0.327795	0.659822	0.830609	1.2152
200331	0.694956	2.22885	1.27653	1.35836	0.453156	0.994467	-0.185741	-0.589595	-1.99081	-0.396492	0.153715	-0.824075	1.28867	0.467386	0.539522	1.47379	-0.442048	0.644304	1.43186	1.7237	1.39136	1.83794	2.18503	1.9763	-0.113896	1.56312	0.71438	1.93594	2.09214	0.474945	0.191988	-0.204654	0.557004	-0.148841	2.02199	1.85238	1.10248	1.34239	1.57582	1.62892	0.974604	0.0563421	0.1127	0.990506	0.490649	-0.223309	0.680591	0.870331	1.53827
200332	1.99477	-1.58955	-0.845259	1.10152	0.842215	0.518065	-0.855441	-1.3816	-0.441521	-0.899715	-1.3061	0.224632	-0.295605	-0.964842	-0.561249	1.39511	-0.960945	-1.60523	-1.39731	-0.592969	0.831663	1.93051	1.84547	0.947544	-0.613286	-1.1492	0.475138	0.322686	1.03685	1.18204	-0.260305	0.15227	1.34415	-0.210334	1.11942	1.27467	0.243492	1.25643	1.97496	-0.3802	0.769024	0.113671	0.966475	1.3682	0.911431	-0.689314	-0.65997	0.261797	0.507085
200333	0.15144	-0.0066842	0.881222	-0.0864687	-0.783131	-0.497828	-0.690867	0.0974411	0.0293333	-0.484646	0.539649	0.335318	1.08107	0.321007	0.0529809	0.2272	0.959959	1.37428	0.610511	0.224139	0.672915	-0.907725	-1.08506	-0.625652	-0.0266307	0.481689	-0.446198	0.356973	0.017799	-0.649356	0.807004	-0.0321062	-0.515467	0.275031	1.45602	0.0192697	0.546125	-0.606774	-0.625642	-0.188541	-0.833501	0.290414	-1.1057	0.262253	-0.446302	0.466302	-1.64921	-0.00766048	-0.223032
200334	0.705362	0.979997	1.29697	1.09856	1.83152	1.30174	2.35381	2.16499	2.28136	2.38986	1.01965	0.439267	1.63627	1.59642	0.839252	0.952366	0.937108	1.9986	0.749995	1.42451	1.55516	0.210407	1.37178	0.684235	0.675676	0.723353	1.77963	1.66761	1.87089	1.7305	2.34	2.42921	1.85617	2.15261	1.44613	2.79226	2.42979	0.1857	2.31665	-0.566626	0.430083	-0.00390945	-0.0726822	-0.38858	-1.23004	-0.419314	0.0947015	-0.966281	0.0302508
200336	-0.839061	-2.42127	-0.330129	0.961131	0.601809	-1.15685	0.516503	1.64042	1.92873	0.791819	0.018027	1.03955	0.478229	0.0958675	-0.123957	0.253165	0.56738	0.374403	0.699219	0.362719	-0.0593902	0.772715	1.38071	0.568115	0.639377	0.17128	1.06944	0.643965	0.417975	-0.0208328	0.35368	0.531758	0.342972	1.01887	1.18117	1.6987	1.82947	-0.28596	2.21979	0.392738	0.937338	1.01555	-1.04526	-1.35609	0.587666	0.227753	-0.832177	0.235861	0.0986792
200337	0.728043	-0.137446	-0.92706	0.181857	0.778375	0.215365	0.917051	0.522723	0.37215	1.60862	0.186075	-0.121209	-0.590574	-0.531891	0.231682	0.435904	-0.13505	-0.943491	0.0914998	-0.355848	0.720565	0.0553214	0.840372	0.143781	0.148688	0.267465	1.0455	-0.638215	0.318745	-0.00699475	0.000443172	-0.258667	0.574115	-0.558993	1.22566	0.882538	0.562445	-0.303026	-0.135747	-1.63303	0.555627	0.782978	1.13511	0.811789	-1.93101	0.0660952	0.419158	-0.448195	0.129068
200340	-1.81406	-2.02718	-0.967832	1.95735	2.46483	0.846062	1.0191	-0.65921	-1.58319	-1.72872	-0.733698	1.35257	0.881338	2.69299	1.18979	0.773606	1.42278	1.40237	1.10979	0.927247	0.434071	1.02257	0.917648	1.7984	-1.97117	-0.947343	-0.694235	-0.872982	-1.15291	-1.10957	-0.42708	-0.905477	-1.07667	-1.93139	-0.481777	-1.1155	-1.03085	1.42493	2.31802	-0.732792	-1.88619	-0.604848	-1.59688	0.153631	1.73564	1.3296	0.301688	0.463456	-0.988909
200345	1.41754	1.54919	0.1034	1.24553	0.642392	0.998873	0.767014	-0.447271	1.11404	-0.0846441	-0.247801	-1.19211	0.726177	0.0371717	0.636832	0.711721	1.33759	0.872175	0.914535	1.30722	1.05224	1.07523	0.811394	0.388101	0.660962	1.26753	1.77807	0.983925	1.2837	1.4282	1.23607	1.44179	1.96359	0.92747	0.661998	1.10539	0.40067	0.735087	1.03318	0.562377	-0.860934	0.327229	1.5766	0.998981	0.181068	0.135316	1.39214	1.22945	0.583512
200346	-0.011683	1.47275	-0.560504	1.18203	-0.533094	0.305468	0.156263	-0.196722	0.382655	1.57113	-0.704873	-0.660915	1.72324	-0.105499	0.606132	0.740037	0.266412	0.0772125	0.251784	-0.0310426	-0.496406	0.714767	1.18547	0.766973	1.737	0.845012	1.26333	0.423481	0.642485	1.27256	0.756379	0.909924	0.955895	0.732806	1.03885	0.579279	0.579157	0.452266	0.426605	0.401187	0.525764	-0.899411	1.05294	0.614929	-0.507738	1.17038	-0.187309	1.14182	1.11141
200355	-0.844538	-0.525383	0.8422	1.0853	1.103	-0.0903222	0.410192	0.958494	1.39283	-0.64874	0.286574	-0.719276	0.108545	0.815728	0.371928	0.475473	0.716239	-0.314757	1.03116	0.234349	-0.317116	0.276051	0.179911	-0.0809294	-0.294164	0.0908521	1.10805	1.50237	0.852049	1.65809	1.94626	1.97335	0.75143	1.52458	1.04421	1.09177	1.83476	0.112591	1.03324	0.209587	1.70316	-0.719421	-0.0626672	1.06838	1.35773	1.96126	-0.220636	-0.0209405	-0.429385
200356	-0.54254	1.8511	1.66402	0.198522	-0.613024	0.64905	-0.465545	2.51775	1.6473	2.82792	1.24113	-0.285497	-0.713416	-0.40159	0.953596	-0.202866	-0.0851293	-0.918822	0.719847	1.1627	-1.16595	-0.469431	-0.226707	0.317123	1.5947	1.5653	1.921	0.183476	1.91533	1.37638	1.25734	0.748759	0.660662	0.92499	1.18103	2.61467	2.72647	0.925031	0.656344	-0.0731637	-0.349297	1.09361	2.03294	0.483586	0.432593	-0.529761	0.894011	0.215944	1.2309
200360	0.528245	-0.583574	-0.49112	0.468916	1.51216	0.74685	0.728499	1.63597	1.58872	1.61265	1.66879	0.744593	-2.27216	-0.340868	-1.939	-2.35986	-1.73786	-1.3513	-1.9278	-0.596002	-1.76248	1.16508	-0.644769	-0.752886	-2.10494	-0.712617	-1.58754	-2.17256	-1.77235	-2.12614	-0.590908	-1.21224	-0.851666	-1.64433	-1.90241	-1.28443	0.187359	-0.213524	1.3144	1.45736	1.64182	0.542972	-1.2421	-0.324625	1.95413	2.093	-0.316417	-0.656235	-0.400594
200361	2.38791	1.45583	1.84221	-1.02426	-0.392616	2.38553	0.138686	-1.88228	-0.614172	-2.42017	-0.576547	2.42312	0.37182	1.09879	-0.850328	-2.95764	-0.637125	-1.02491	-1.26673	-3.25517	-1.6163	-1.04719	-2.40239	-2.4414	-2.88369	-1.97102	1.71985	-2.79563	-2.21717	1.49584	1.92571	-0.120295	-0.412388	-2.76103	-0.420231	0.288301	-0.792537	-1.53332	-2.23094	-0.153885	2.81073	0.269327	1.05601	2.5229	-0.233979	1.56971	2.09123	1.59739	0.302773
200362	-0.0597853	-0.246155	0.628694	0.444023	-0.0594477	0.299913	0.758434	0.642858	0.211407	-0.228989	0.995396	-1.52236	1.08149	1.09252	0.795605	1.19626	0.616025	1.02255	0.183443	0.0329002	0.995493	-0.345875	0.170829	0.185883	-0.712109	0.381426	-0.0545244	0.281056	0.514177	0.623018	0.63992	0.150985	0.386228	0.854989	1.03025	0.0216193	-0.00869556	0.305582	-0.169106	-0.310161	1.143	1.16784	-1.00812	0.392871	0.552087	-0.124324	-0.926031	-0.563262	-0.75311
200365	-1.25028	-0.0476834	0.933846	-0.344187	1.87766	-0.17598	-2.31015	-2.77405	-3.22755	-3.46583	-2.22286	1.24801	-3.14697	0.572577	-2.42816	-3.51828	-2.3081	-2.43658	-1.49858	-4.5237	-5.03924	-3.0608	-1.49695	-1.20913	-3.23492	-3.11612	-2.49575	-2.26628	-0.754267	-1.3767	-0.356286	-1.13392	-2.91404	-2.12636	-1.15596	-1.72574	-2.24191	-1.04516	-3.33323	-1.92795	1.39078	-0.282044	0.441015	1.24918	1.33097	1.53708	-1.38034	-0.895851	-1.7621
200367	0.0857998	0.583423	-0.245151	0.235307	-1.16317	0.631935	-2.4613	-3.07247	-2.61108	0.32463	0.415264	2.2426	-2.37771	-0.520419	-0.942957	-2.10436	-1.27681	-0.738954	-2.0854	0.968931	-2.05213	-1.42269	-1.18439	-1.63258	-0.0847463	-2.38835	-2.65882	-2.69641	-2.47975	-2.27057	-1.95082	-2.76182	-3.08691	-0.825448	-2.20827	-2.46354	-1.89252	-1.71329	-1.26876	1.80318	0.103767	0.0633823	0.201988	0.796646	0.575336	0.798584	-0.791999	0.716109	-1.12488
200368	1.79215	0.47538	0.0576423	-0.689427	0.213625	1.36303	0.700171	-0.944119	-0.306751	-0.388486	0.337375	-1.0127	-0.283091	0.529672	-0.759895	0.533336	-0.497594	0.221022	-0.24548	-0.233585	1.61158	0.0836149	0.412789	0.169139	-0.585168	0.259092	-0.0291816	0.278043	0.163641	1.46811	1.07093	-0.49129	1.00116	0.654372	0.528245	0.877545	0.2288	-0.169526	-0.104812	0.813553	-1.52207	-0.511859	-0.323253	0.0870157	-0.243254	-0.0418744	0.796816	-0.264651	0.136705
200369	1.69273	1.20245	1.31349	0.974611	1.49039	1.14529	-0.141399	0.205352	-1.4995	0.313652	1.14401	-0.0936615	0.22472	0.740631	-0.0218486	1.4837	-0.0260883	-0.0712351	0.275359	1.2699	0.239373	1.39132	-0.183125	0.141316	0.143686	1.01419	-0.598492	0.172261	1.69535	1.22592	0.761822	0.190798	-0.059466	-0.584436	0.575881	0.487376	0.366334	1.19798	1.84574	-0.579764	0.682725	-0.86835	0.322127	0.832083	1.48742	1.39148	0.560837	0.826752	-0.162906
200370	-0.184167	-1.27957	0.0962982	1.20931	1.32374	-0.149674	-0.586948	-0.494244	-0.842342	-1.38582	-0.412796	-0.704804	1.2676	0.684428	0.661429	-0.313858	0.38963	0.607418	0.848951	0.534997	0.727447	1.47963	1.17069	1.33997	0.291882	0.451617	1.03507	1.08626	0.426341	1.50811	0.768047	0.790153	0.640806	-0.286486	0.256933	0.0307342	0.0171952	1.35902	1.63566	-0.0876709	1.07692	-0.508525	-0.0390631	-0.0345786	-0.453918	-0.487326	-1.4692	-0.0615109	0.500975
200371	1.36303	1.38172	-1.55311	-1.99064	-3.0603	-0.60047	-2.91284	-0.45903	-1.86287	-0.853814	-0.662278	1.00222	-4.91977	-2.3987	-2.53498	-2.59072	-2.72415	-2.80588	-3.1597	-2.76576	-3.57254	1.92306	3.30288	2.65373	1.79706	1.72968	3.14231	3.05451	2.84201	3.36625	2.65772	3.13042	2.95249	-2.5662	2.54842	1.76932	0.539114	-0.56114	-0.820265	2.34904	0.97063	-2.63489	0.882436	-0.6528	-0.286282	0.340928	1.72907	0.835177	0.0927352
200373	1.27901	-0.718216	0.463544	-0.00223497	1.03654	1.0295	0.486349	-1.2345	-1.0087	-1.3632	1.39132	0.274017	-1.11969	-1.69429	-1.43349	0.456901	-0.761692	-0.157947	-0.245023	0.663331	1.51706	1.21251	0.985773	0.407609	-0.671756	-0.0117283	0.316787	0.622629	-0.535899	0.613736	1.59444	0.265398	1.61976	0.62286	0.348759	0.232312	0.634241	0.156661	0.861672	2.25186	0.371139	-0.284841	-0.577833	-0.100224	0.294433	-0.129959	0.0451236	-0.968259	0.192548
200374	0.00963312	0.107495	0.722162	1.08093	-0.431734	0.432899	-0.19174	-0.517411	-0.819189	0.150961	0.0193258	1.6471	1.03979	-2.14276	0.805796	0.343588	0.604032	-0.157485	0.832049	0.477265	0.84762	1.25093	0.837485	1.28479	0.839238	0.651319	-0.0499367	0.966708	0.675922	-0.0490299	0.134193	-0.313847	-0.766134	0.140207	0.905888	0.679153	0.532725	0.303599	0.922144	-0.844739	-0.42702	0.489639	0.228509	0.389266	-0.32217	-0.428879	0.642858	0.887995	0.330942
200375	1.31395	1.84513	1.40375	-0.485093	-0.141543	1.95584	1.27485	1.01381	0.624799	0.273842	1.54333	-0.880866	-0.10486	0.961449	0.446456	0.756633	0.333353	0.659873	1.1136	0.553205	1.52585	-0.914519	-1.00729	-0.520261	-0.416373	1.99915	1.54407	1.3453	1.45882	1.58359	2.00205	1.47694	1.22158	1.28619	0.0494077	0.728468	1.25177	-0.746925	-0.699552	-0.344693	0.269244	-0.241549	1.09853	1.61115	-1.09402	-0.426857	0.610505	-0.0806519	-1.92847
200376	1.22977	0.258417	-1.84307	0.324331	0.932734	0.276893	-1.05154	-1.79652	-1.66995	-1.70629	-2.27479	-0.472554	-0.154342	-1.84942	0.160355	-1.73664	-0.230794	-0.112465	-1.20163	-2.3783	-2.25536	-0.682341	1.35443	0.858894	-2.03608	-2.59857	-1.38256	1.24528	0.420108	-1.80011	-2.45499	-2.26326	-2.12774	-0.341333	0.807848	-1.35614	-0.027715	1.20593	0.643796	-0.507736	2.438	0.37938	1.3658	-1.22761	-0.26001	-0.806579	0.290754	-1.1236	-0.428646
200385	0.663235	0.738325	-0.83955	-1.20935	0.498534	-0.264947	-1.16326	-1.89122	-0.411815	-2.2539	-1.88705	-0.571596	-0.561976	-1.51441	-2.05142	-1.89138	-1.42778	-2.04403	-1.28965	-2.34393	-1.80078	-0.0178073	2.35008	1.67724	-2.1895	-2.34365	0.5542	1.56232	1.11991	0.603184	-0.881806	0.139951	1.15198	-0.732497	0.994259	0.234607	-0.502291	0.302501	0.500006	-1.16622	0.512259	-1.09508	0.177938	-1.24004	-0.209563	-0.79994	0.0140309	-0.885874	1.34429
200389	-0.0434128	-1.61473	-0.870607	-1.47753	0.0219954	-4.60034	1.64665	1.43677	1.9056	2.27314	0.432068	-0.968505	-3.18939	-0.702632	0.986989	0.462521	-1.00461	-0.130849	0.90994	-0.49505	-1.48118	-1.45802	-1.13399	-0.96768	-0.223699	-2.48352	-1.0999	-1.03482	-1.36223	-2.07453	-1.9471	-1.78472	-1.65531	0.629955	1.48762	-0.331512	1.00112	-0.751776	-0.848721	-0.927114	0.586004	1.00664	-1.63176	-1.55392	0.577176	0.193456	-4.91773	-3.34696	-0.532365
200391	0.101932	1.50959	2.31396	-0.45372	0.702108	-0.542557	2.28208	2.30192	2.07005	1.66355	2.07016	-0.125386	0.76915	1.81591	1.56057	0.739041	1.42459	0.51744	1.5999	0.74362	0.893293	-1.27981	-0.250849	0.075938	0.489384	2.24703	2.24105	1.92911	2.07142	1.1711	1.59221	2.04901	1.63783	2.58732	-0.536978	1.89691	2.70735	-1.10957	-1.53099	0.198943	1.19986	0.591657	-0.462057	-0.0383527	-0.091946	-0.363415	-1.5393	-1.0172	-1.40592
200392	2.08748	2.82007	-3.20453	1.17827	-1.84844	2.84364	-2.34326	0.474733	-2.15132	-3.33586	-1.87947	-2.85082	-0.584111	-1.3885	-0.525757	0.973465	-2.74174	-2.31456	-0.791719	-3.18022	-2.78687	2.22742	0.943481	0.811156	2.45533	2.83183	2.82946	2.49838	2.56116	3.44006	2.61786	3.19395	3.64822	-3.79129	-4.02205	2.3856	1.96152	1.37846	-4.02991	0.84313	-1.16619	-1.27159	1.87626	1.72219	0.77667	0.229771	2.24088	0.336424	1.17377
200393	0.734876	0.532102	-1.94346	0.699468	-3.28914	1.19396	-2.03502	-0.698577	-2.79836	-2.62214	-1.32091	-0.890919	-0.265979	-1.49177	1.11962	0.132291	-2.03586	-1.32692	-0.0362615	-3.57645	-2.78837	0.925637	0.606839	0.619244	2.75531	1.92988	2.28687	1.63176	1.84383	1.92487	2.2176	2.22015	2.17637	-4.50715	-3.28199	2.5637	0.221334	1.5175	-3.37906	1.25483	-0.920628	-2.74401	0.534417	-1.3049	-0.878609	-1.52663	1.49086	-1.23296	0.481155
200395	-0.857538	-3.62826	-2.55625	2.31921	-2.93685	-2.92685	-1.04677	0.14787	-1.65452	-0.726566	-0.454137	0.962995	1.35201	0.538234	0.891275	2.32485	1.39863	0.695054	2.08301	-0.656812	0.528951	0.919677	3.01165	1.85961	-2.10959	-1.17782	1.86653	0.736188	1.00717	1.3518	0.976421	1.17464	0.436451	-4.91552	-5.48342	1.6768	0.442624	0.839526	-4.45406	-1.75839	-1.23652	-1.78674	-1.647	-2.31308	0.194647	0.713848	0.802595	0.385959	1.8845
200396	-0.105392	0.341466	-1.83767	-1.93912	-0.998574	-3.4384	-1.46723	-2.05288	-0.156517	-2.37791	-2.07029	-0.595941	-0.281471	-1.98752	-1.83695	-1.20263	-2.29573	-2.53188	-1.82409	-0.813959	-1.29622	0.366114	1.50838	-0.289856	-2.30729	-1.73326	0.734423	-1.22247	-1.68749	1.53944	-0.951106	0.423022	2.1796	-7.09612	-2.50812	-0.144735	-0.584357	-0.917062	-4.15868	0.281994	0.407979	-2.03887	-1.58883	-0.221623	-0.484577	-1.85472	-1.29363	-1.95384	1.78831
200397	-2.15262	-0.848904	-2.78581	-1.23698	-2.23531	-2.42757	-0.621794	0.0758106	0.414798	-0.862332	-0.50114	1.05337	0.992804	-0.229343	-0.372279	-0.579318	-0.531508	-0.942301	1.39205	-2.85019	-2.00892	-1.65072	-0.339632	0.0290729	0.723635	0.634468	1.9129	-0.199152	0.996911	-0.617237	1.45885	1.56641	0.367452	-16.1414	-1.84892	2.75029	1.25363	-1.63616	-4.02454	0.0114625	0.482327	1.15474	-1.41902	-0.13849	1.06272	1.2219	-1.22247	-1.98733	1.46568
200399	-1.49332	-1.31219	-3.12641	-0.818004	-1.89142	-4.18433	-1.41359	-1.72091	-2.68927	-2.23478	-1.02203	1.33313	0.81048	-0.179807	-0.381906	-0.850532	-0.740034	-2.51308	-1.45905	-2.99201	-2.78488	-4.08268	-3.00029	-0.757499	-1.90114	-1.62467	-2.95504	-0.3326	-1.31901	-2.32233	-1.9637	-3.228	-3.18997	-10.939	-4.69783	-2.86398	-2.94256	-1.53025	-8.87204	2.27029	-2.99968	-2.62538	0.601741	-2.02824	-1.24151	1.87531	-0.341904	-1.34535	0.798605
200400	0.679489	0.946813	1.08601	-0.154172	0.468565	1.06269	-0.00295118	1.18405	-2.3177	0.546632	1.59223	-1.19737	-0.396888	1.25226	0.803457	-0.110678	-0.393178	0.716863	-1.47787	-0.661491	1.27506	-1.28261	-1.30424	-0.958206	0.954219	1.58105	-0.073821	1.23836	1.19189	0.2307	1.32188	0.638825	-0.488678	0.049313	-0.242927	0.350472	0.00731445	-1.10971	-1.26133	0.846789	1.58782	-0.344683	0.22024	0.138193	-0.0656623	0.768225	0.766947	0.476705	-1.32268
200401	-4.18703	-7.97919	-5.81382	-1.10226	-4.01798	-8.49883	0.345514	1.16185	-1.36082	-0.182756	0.47877	-0.00153379	-0.243298	0.10498	-0.748293	0.0396443	-0.0680128	-0.570618	0.262817	-0.570898	-0.328724	-4.74713	-6.15546	-7.80962	-7.30776	-9.98528	-6.61913	-19.3813	-5.61475	-8.96942	-9.41084	-7.6219	-6.88107	-5.69515	-4.2473	-3.53378	-3.12745	-3.42763	-4.81458	-3.35162	-2.25171	-5.77304	-3.10007	-7.72063	-1.5284	0.522761	-6.27243	-2.73689	-2.56692
200402	-0.216373	0.333704	0.91821	0.323547	-0.0700554	0.16907	-1.23302	1.06704	0.396074	0.396888	0.802404	0.769295	-0.18111	0.352738	1.87956	0.396014	0.632656	-0.222277	1.98226	-0.338612	-0.154135	0.299099	0.623417	0.920562	1.12164	1.51228	0.695982	-0.355409	1.97966	1.43381	1.42534	0.035706	0.443095	0.732841	2.51364	1.40934	1.02517	1.1941	0.589112	3.15827	1.2533	1.65735	1.61887	1.81054	0.92452	0.858945	0.832007	1.27005	1.13028
200403	-0.238291	0.51691	-0.216012	0.472452	-0.605069	0.776657	-0.108879	2.04769	-0.128041	-0.357776	0.914144	-0.983471	2.13438	2.08424	2.45923	2.46443	0.745085	0.803912	3.10439	2.33275	3.15713	0.155637	-0.697071	2.88758	-0.542717	2.51495	1.9916	0.519833	1.63159	1.83725	2.33356	0.0921829	2.13301	0.419464	-2.35923	2.39937	1.03956	1.67019	1.28129	-1.15281	0.103628	0.288051	1.04864	0.695722	2.80803	2.74554	0.793245	0.695386	1.15612
200404	0.503224	1.12063	1.63311	-0.424432	-0.473364	0.598203	-2.00074	0.051335	-3.25247	0.253181	1.57096	-3.48737	1.66921	1.72206	2.7732	1.94086	-0.88919	0.900579	-0.373162	-0.570615	-0.173822	-1.00284	-2.1948	0.0508099	-0.996315	0.604854	-2.05449	-1.40749	0.80651	-2.61964	-1.41184	-3.32538	-3.26389	-2.74836	0.302453	-2.162	-0.592385	-0.647254	-1.61586	0.0880746	-0.689213	1.00369	1.42788	0.857754	0.701092	0.666121	1.12639	1.10971	-1.34822
200406	-0.833471	-0.394319	1.99742	-0.214793	0.366346	0.153996	-0.214759	-0.151745	-0.652878	-0.298019	-0.0496816	-0.390196	-1.12572	-0.217279	-1.14896	-0.172202	-0.315978	-0.0130985	0.111853	-0.0648391	-0.239802	0.556203	-0.567367	-0.568927	-0.59439	-0.121249	-0.333189	-0.7964	-0.262753	0.00607866	-0.0424673	-0.124297	-0.123708	0.55861	-0.342188	-0.658926	0.20238	0.0507003	0.334246	-0.569395	0.810181	0.342616	-0.449579	-0.0791551	0.620138	1.13158	0.108923	-0.397117	0.375434
200407	1.03909	1.68521	2.44663	0.222632	-0.834541	0.0500515	0.891428	1.2288	0.824738	0.891108	1.04179	2.15931	0.471017	0.870416	0.583123	1.20303	1.04886	1.50311	1.68889	1.10005	0.859124	-1.46617	-0.0882602	-0.240522	2.05652	1.43549	0.30053	0.623093	0.745285	0.914919	1.75874	0.791473	0.874668	0.498248	0.180478	2.11674	1.47352	-0.150858	-0.113834	-2.15845	2.19912	3.11414	-0.248378	0.364236	-0.193044	-0.713999	1.57438	0.593234	-0.150825
200408	0.00978836	0.0332754	1.92651	-0.638721	0.0843825	-0.707912	-0.169218	0.364337	-1.00835	-0.0722801	0.634791	-0.12939	-0.459884	0.639265	-0.402961	-0.713666	0.737984	-0.142496	-0.0266402	0.0536181	0.47537	0.0549175	0.112885	-0.895715	-0.0117928	0.751159	-0.0870295	-0.940892	0.126262	1.52661	1.44024	0.215782	0.428875	-0.236839	-0.507957	1.23495	0.0354072	-0.904137	0.29812	-1.52393	1.78145	0.815041	0.19887	0.441325	0.433482	0.253029	-0.0313313	-1.30895	0.629105
200410	1.7415	1.20927	-0.57497	1.08647	1.59658	1.08395	-0.703058	-0.473312	-1.9941	-0.355706	-0.297564	-0.489912	0.806251	-0.284427	-0.176693	0.191289	-0.413269	0.884751	-0.128417	0.0655982	0.308668	1.31655	2.53461	2.35147	1.72302	0.429526	1.79849	1.24911	2.68563	1.50858	0.0685058	0.862143	1.38796	-0.347778	1.46464	1.11181	-0.535018	1.84253	1.57326	0.85236	-0.215242	0.570866	2.10441	1.62916	0.297221	0.724308	2.52917	1.36868	0.884854
200411	-0.870606	0.377737	1.89409	-1.38646	-0.516956	-1.65286	1.94439	1.51251	0.172051	1.03742	0.69898	-1.13914	0.0687009	0.589623	-0.388506	-2.23558	-0.0004805	0.186423	-0.182359	0.179726	-0.128664	-0.474518	-0.494845	-1.07901	0.0113414	0.439367	-0.0970634	-0.0164465	-0.745857	0.0930226	0.578235	0.376755	1.1302	0.266035	-0.19481	1.21463	1.23622	-0.795433	-0.659909	-1.69422	-1.38686	-0.878157	-0.570403	-0.841098	-1.73291	-2.24787	-0.989949	-1.79584	-0.317235
200414	2.01272	1.64386	1.3445	2.46	2.45728	2.29783	1.3948	1.56116	-0.543964	1.61558	1.85321	0.661203	1.21848	2.08701	1.12491	2.02741	1.6873	1.83407	1.13936	1.83787	1.99113	1.91536	0.796767	1.36127	0.519989	1.15236	-0.583624	0.128882	0.228913	0.0518956	0.971134	0.667603	-0.157164	0.803031	0.832061	1.30597	0.224547	1.57781	1.54917	0.85949	1.78858	0.109593	1.24336	1.84175	2.0903	1.94122	1.77456	1.84789	0.0498771
200415	-0.448168	-2.04238	-0.476487	-0.58771	0.642602	-0.848872	0.658331	0.205135	-0.694016	-0.368488	-0.188265	-0.374514	1.35268	0.590493	0.472383	1.61731	0.879009	1.23583	1.07724	1.62041	2.17957	0.420098	1.50323	1.59808	0.617155	0.654107	2.19778	0.968295	2.19992	1.37108	1.77345	1.47003	1.56887	1.54098	1.76944	0.715411	1.2966	1.81337	1.28745	1.35106	1.02038	1.28525	-0.447361	1.77117	1.09104	0.755567	0.00990744	0.157139	0.947947
200416	1.06035	0.120016	-0.386676	1.46222	1.119	0.601716	0.173621	0.844458	-0.442158	0.0853452	0.267037	0.747691	-0.0851489	0.422545	-0.0559746	0.85104	0.470866	-0.315728	0.639778	0.0607652	0.534674	1.3069	0.742858	0.675146	0.968173	0.839153	0.497613	0.322195	1.06955	0.507377	0.693605	-0.165297	-0.025773	0.905332	1.25759	1.11188	1.077	0.903932	1.23773	-0.699386	-1.36165	0.241616	-0.619008	0.244877	-0.0559654	-0.00612194	1.26255	1.38464	1.12159
200417	-0.731752	0.282651	0.0888526	0.945088	0.61443	-0.327604	1.81636	2.08437	0.0769127	1.33639	0.667832	0.337059	1.15296	0.563368	0.72975	-0.207902	1.19455	0.642733	1.70665	-0.135792	0.647022	-0.598587	-0.0217505	0.44948	1.0066	1.35071	0.756058	1.47413	1.12873	0.363552	1.31438	0.712268	0.463513	0.252774	1.41909	1.40798	1.70548	0.375662	-0.0231965	0.47739	-0.160367	0.366591	1.03271	0.98759	1.08129	0.206934	1.16148	0.191185	0.342956
200419	0.711321	0.584742	0.0523087	-0.9326	0.0754824	0.484163	-0.116678	-0.857047	0.236692	0.540789	-1.70902	0.703911	0.0187657	-2.78447	-0.555025	-0.219257	-0.0439626	-0.143887	0.0115947	-1.63835	-0.146586	1.33451	1.56032	0.300678	1.1323	-1.49714	0.735087	-0.0778938	0.0685223	1.00449	-1.43184	0.179396	1.21975	0.747249	0.662629	1.61353	1.42779	0.712354	0.807922	0.826858	-0.845903	0.626337	1.21263	-0.0362387	0.473718	-0.325992	0.73458	0.518832	1.16561
200420	0.561169	0.718618	0.522193	-0.696679	-0.222803	-0.468418	0.317635	0.301256	1.75406	-0.0631272	0.379964	-0.839207	0.000633173	0.0484288	-1.07057	1.65229	-0.0384559	-0.575388	0.668142	1.92592	0.777052	-0.0528993	0.439469	0.137011	0.326947	0.241596	0.174126	1.78236	1.40654	0.231231	0.142222	-0.0431834	1.74848	1.13321	1.84245	0.814208	1.93109	0.336843	-0.189656	-0.713996	0.191638	-0.251798	1.07282	-0.0715567	1.43484	0.609636	0.938552	0.00325254	0.559636
200422	-0.0837825	-0.558613	-0.00721158	-1.75429	-0.821871	-1.95728	1.85855	0.787725	1.15701	1.26793	0.573931	-1.52093	0.858929	0.502815	0.326216	0.855219	0.36769	0.73195	1.14011	0.91125	2.0307	-1.88211	-0.975613	-0.715375	-1.17624	-0.135388	0.910722	0.266605	0.585647	-0.0160952	-0.170867	-0.498921	-0.00451289	1.21743	1.1045	1.39543	1.36662	-1.0427	-1.55225	-1.71976	-0.407326	0.195283	-0.495235	0.326642	-2.64161	-0.219243	-0.728222	-1.05174	-0.0290613
200423	2.72689	3.12896	1.34757	2.23282	1.1736	2.26693	1.04475	-0.446474	-1.09037	-1.76643	0.172535	0.951901	0.677741	-1.32615	-0.262743	0.748876	0.609653	1.45652	0.750185	-0.0359896	0.0325095	2.06153	1.82895	3.15025	2.97042	3.2712	2.2305	3.86944	3.21904	3.27141	2.28131	3.28181	3.16531	1.88182	0.987263	-1.11578	-0.600619	2.70478	2.40234	0.487586	2.45044	-0.687482	2.23395	0.501086	2.04762	-0.954358	1.60344	0.242097	-0.960404
[truncated: 2,482 more rows]
[truncated: 146 more columns]

## Sheet: Readme
gene	Vimss ID used in Microbes Online
numbers	experiment code (see Supplemental Table 3)
