# Supplementary material for: Evidence-Based Annotation of Gene Function in Shewanella oneidensis MR-1 Using Genome-Wide Fitness Profiling across 121 Conditions
Source: PLoS Genet. 2011 Nov 17;7(11):e1002385. doi: 10.1371/journal.pgen.1002385 (PMC3219624; doi:10.1371/journal.pgen.1002385)
Supplement: Table S8 — List of primers used in this study. (XLS) [file pgen.1002385.s016.xls]

## Sheet: Sheet1
Primer name	Sequence (5' to 3')	Purpose
Amp_pBBR1MCS5_for	GGGCTGCAGGAATTCGATATC	amplify pBBR1MCS5 plasmid for CPEC cloning
Amp_pBBR1MCS5_rev	GGGGGATCCACTAGTTCTAGAGC	amplify pBBR1MCS5 plasmid for CPEC cloning
SO_0274_comp_for	GCTCTAGAACTAGTGGATCCCCCTCATCTTCAGGTTGTTTGGGT	complementation primer for SO_0274 (pAPA3044)
SO_0274_comp_rev	GATATCGAATTCCTGCAGCCCCAGTCAATCCCAAGCAAAGA	complementation primer for SO_0274 (pAPA3044)
SO_0274_seq_for1	TGAGTTTGCATTTAGCGGCTT	sequencing primer for SO_0274 complementation construct (pAPA3044)
SO_0274_seq_rev1	ATCTAACGTCGCCGGATTAA	sequencing primer for SO_0274 complementation construct (pAPA3044)
SO_0274_seq_for2	GGGTTATCCACTATCGAGGAA	sequencing primer for SO_0274 complementation construct (pAPA3044)
SO_0274_seq_rev2	TCAGGTTCTTCACGCACAAT	sequencing primer for SO_0274 complementation construct (pAPA3044)
SO_0444_comp_for	GCTCTAGAACTAGTGGATCCCCCTATTACGGTTTGAGCACGACC	complementation primer for SO_0444 (pAPA3035)
SO_0444_comp_rev	GATATCGAATTCCTGCAGCCCTTCCCTGTGAGCAACACAAT	complementation primer for SO_0444 (pAPA3035)
SO_0887_comp_for	GCTCTAGAACTAGTGGATCCCCCAAACACGTGCTGGCAAAGTA	complementation primer for SO_0887 (pAPA3013)
SO_0887_comp_rev	GATATCGAATTCCTGCAGCCCTCCCGCAGAAAGCTAATTGT	complementation primer for SO_0887 (pAPA3013)
SO_1071_comp_for	GCTCTAGAACTAGTGGATCCCCCAAACGGAACGCTACTTGGGTA	complementation primer for SO_1071 (pAPA3031)
SO_1071_comp_rev	GATATCGAATTCCTGCAGCCCTGGCGCTGGGGTTATAATTT	complementation primer for SO_1071 (pAPA3031)
SO_1333_comp_for	GCTCTAGAACTAGTGGATCCCCCTGCCATGTTTTGCTTTAAGC	complementation primer for SO_1333 (pAPA3024)
SO_1333_comp_rev	GATATCGAATTCCTGCAGCCCCCATCAACAGCCTCAAATTG	complementation primer for SO_1333 (pAPA3024)
SO_1371_comp_for	GCTCTAGAACTAGTGGATCCCCCTGTACGTGATGAAGAACCCGA	complementation primer for SO_1371 (pAPA3020)
SO_1371_comp_rev	GATATCGAATTCCTGCAGCCCAAAAAACGACGCAATAGCG	complementation primer for SO_1371 (pAPA3020)
SO_1670_comp_for	GCTCTAGAACTAGTGGATCCCCCGTATTTCTACGCGCAGCAAA	complementation primer for SO_1670 (pAPA3037)
SO_1670_comp_rev	GATATCGAATTCCTGCAGCCCATTCTGATAAAAACGGGGCT	complementation primer for SO_1670 (pAPA3037)
SO_1916_comp_for	GCTCTAGAACTAGTGGATCCCCCACTGACGTGGTTATCGCAAA	complementation primer for SO_1916 (pAPA3030)
SO_1916_comp_rev	GATATCGAATTCCTGCAGCCCCCCTAGCATGTATCAGGGGTA	complementation primer for SO_1916 (pAPA3030)
SO_3257_comp_for	GCTCTAGAACTAGTGGATCCCCCTCCGTGCCTGATTTATGAGA	complementation primer for SO_3257 (pAPA3018)
SO_3257_comp_rev	GATATCGAATTCCTGCAGCCCAAGCGCCGCGATAACTAAAA	complementation primer for SO_3257 (pAPA3018)
SO_3273_comp_for	GCTCTAGAACTAGTGGATCCCCCAAGCAAGGTACCAGCCTATT	complementation primer for SO_3273 (pAPA3016)
SO_3273_comp_rev	GATATCGAATTCCTGCAGCCCTCTCCTAGCAAATGACAAGAC	complementation primer for SO_3273 (pAPA3016)
SO_3273_seq_for1	TTTATTATCGCCGTTTCACG	sequencing primer for SO_3273 complementation construct (pAPA3016)
SO_3273_seq_rev1	CATCGACGAATGGCAGTAAG	sequencing primer for SO_3273 complementation construct (pAPA3016)
SO_3749_comp_for	GCTCTAGAACTAGTGGATCCCCCTAGCGTCATCAGCAGAGTAAGG	complementation primer for SO_3749 (pAPA3050)
SO_3749_comp_rev	GATATCGAATTCCTGCAGCCCTTGAGTCTAATGAGCCAGTTGC	complementation primer for SO_3749 (pAPA3050)
SO_4198_comp_for	GCTCTAGAACTAGTGGATCCCCCTTATCCCATTTACCCAAGCC	complementation primer for SO_4198 (pAPA3039)
SO_4198_comp_rev	GATATCGAATTCCTGCAGCCCTTTAATGCGTCGACCCGATA	complementation primer for SO_4198 (pAPA3039)
SO_4485_comp_for	GCTCTAGAACTAGTGGATCCCCCTCAACTTGTATCGAAGCCA	complementation primer for SO_4485 (pAPA3040)
SO_4485_comp_rev	GATATCGAATTCCTGCAGCCCTAGAGAGGTCTTCATCATGGG	complementation primer for SO_4485 (pAPA3040)
SO_4544_comp_for	GCTCTAGAACTAGTGGATCCCCCTTGATCAGTGGGCCAAGAATG	complementation primer for SO_4544 (pAPA3034)
SO_4544_comp_rev	GATATCGAATTCCTGCAGCCCTAACGATTAAGCTAACGGGCG	complementation primer for SO_4544 (pAPA3034)
E_coli_argE_comp_for	GCTCTAGAACTAGTGGATCCCCCGCTCAACGTTAGTGTATTTTTATTCA	complementation primer for E. coli argE (pAPA3051)
E_coli_argE_comp_rev	GATATCGAATTCCTGCAGCCCTATTGCGGCACTGGAGTTT	complementation primer for E. coli argE (pAPA3051)
comp_for_seq	GTTTTCCCAGTCACGACGTTG	sequence pBBR1MCS5 complementation constructs
comp_rev_seq	CAGGAAACAGCTATGACC	sequence pBBR1MCS5 complementation constructs
